# Supplementary material for: Transcriptomic and chromatin accessibility profiling unveils new regulators of heat hormesis in Caenorhabditis elegans
Source: PLoS Biol. 2026 Feb 20;24(2):e3003639. doi: 10.1371/journal.pbio.3003639 (PMC12923026; doi:10.1371/journal.pbio.3003639)
Supplement: S1 Data — Referred to as S1 Data in the main text. (XLSX) [file pbio.3003639.s010.xlsx]

## Sheet: Spreadsheet list
This Excel workbook contains all source data supporting the figures and supplementary figures in the manuscript. Each sheet corresponds to a specific figure panel or dataset, as listed below.
Spreadsheet name	Description
Fig. 1b	Thermotolerance assay data
Fig. 1c	Thermotolerance assay data
Fig. 1d	Survival after 6 hours HS data -glp-1(ts)
Fig. 1e	Survival after 3 hours HS data- glp-1(ts)
Fig. 2a + Sup Fig.2a-b_RNA_glp1	Significantly differential expressed genes identified in RNA-seq in glp-1(ts)
Fig 2b + Sup Fig.2a-b_ATAC_glp1	Significantly differential accessible peaks (and their associated genes) identified in ATAC-seq in glp-1(ts)
Sup Fig. 2e_HS genes	Comparison of heat shock/stress (HS) induced- genes identified from RNA-seq between our data and published data
Fig. 3a-d_RNA-seq_glp-1(ts)	Significantly differential expressed genes identified in RNA-seq
Fig. 3a-d_ATAC-seq_glp-1(ts)	Significantly differential accessible peaks and (their associated genes) identified in ATAC-seq
Fig. 3g_glp-1(ts)	Genes with correlated changes in RNA expression and chromatin accessibility in P3.6 vs N3.6 in glp-1(ts)
Sup Fig. 4c-d_glp-1(ts)	Gene list in clusters of RNA expression temporal dynamics
Sup Fig.5a+Sup Fig.6a-c_RNA_WT	Significantly differential expressed genes identified in RNA-seq in WT
Sup Fig.5b+Sup Fig.6a-c_ATAC_WT	Significantly differential accessible peaks and (their associated genes) identified in ATAC-seq
Sup Fig. 5g	Gene lists of priming genes and HS genes
Table 1_motif.candidates
Fig. 5a	Lifespan data - glp-1(ts) and WT
Fig 5b-c + Supplementary Fig. 8b	Effects of Priming on reproduction data
Sup Fig. 8a	Lifespan data – WT
Fig. 5d	RNA induction of hsp genes was calculated from normalized RNA-seq counts across two biological replicates (R1 and R2)
WormExp	Priming-induced up- and down-regulated genes (P1 vs N1) from both glp-1(ts) and WT datasets were analyzed using WormExp (v2.0) against the full library of annotated gene sets.
RNA-seq QC - glp-1(ts)	RNA-seq quality control metrics for glp-1(ts) samples.
ATAC-seq QC - glp-1(ts)	ATAC-seq quality control metrics for glp-1(ts) samples.
RNA-seq QC_WT	RNA-seq quality control metrics for WT samples.
ATAC-seq QC_WT	ATAC-seq quality control metrics for WT samples.
glp-1_30,404 Consensus Peaks	Consensus ATAC-seq peaks identified in glp-1(ts) samples.
glp-1_annotated.ConsensusPeaks	Annotation of consensus peaks with associated genes (glp-1(ts)).
WT_50,631ConsesusPeak	Consensus ATAC-seq peaks identified in WT samples.
ATAC protocol	Experimental workflow and detailed materials for ATAC-seq.

## Sheet: Fig. 1b
Description: Thermotolerance assay data corresponding to Fig. 1b Top panel: Experimental groups: glp-1(ts)-Naïve, glp-1(ts)-Primed Bacteria: Grown on live OP50 Temperature regimen: • Strain Maintenance: Strains were maintained at 16°C • Egg Development: Eggs were laid at 16°C, and then incubated and developed into young adults ~ 48 hours at 25°C • Pre-Priming: Young adults were transferred to 20°…
TOP panel: glp-1(ts)
12 hours recovery-HS(35°C 10hr)												48 hours recovery-HS (37°C 5hr)											96 hours recovery-HS (37°C 5hr)
Raw data:												Raw data:											Raw data:
Replicate 1							Statistic:					Replicate 1							Statistic:				Replicate 1							Statistic:
group	moving	total	moving/total	%moving			group	%moving				group	moving	total	moving/total	%moving			group	%moving			group	moving	total	moving/total	%moving			group	%moving
N.1	8	214	0.0373832				N(Replicate 1)	4				N.1	13	112	0.116071				N(Replicate 1)	12			N.1	3	123	0.0243902				N(Replicate 1)	5
N.2	4	113	0.0353982				N(Replicate 2)	16				N.2	14	116	0.12069				N(Replicate 2)	20			N.2	10	124	0.0806452				N(Replicate 2)	0
N.3	10	165	0.0606061				N(Replicate 3)	17				ave_N			0.118381	0.12			N(Replicate 3)	14			ave_N			0.0525177	0.05			N(Replicate 3)	23
ave_N		492	0.0444625	0.04			ave_N	12.3333	varience										ave_N	15.3333										ave_N	9.33333
							std_N	7.23418	52.3333			P.1	68	108	0.62963				std_N	4.16333			P.1	24	101	0.237624				std_N	12.0968
P.1	76	118	0.644068									P.2	73	117	0.623932								P.2	29	115	0.252174
P.2	57	130	0.438462				P(Replicate 1)	53				ave_P			0.626781	0.63			P(Replicate 1)	63			ave_P			0.244899	0.25			P(Replicate 1)	25
P.3	63	121	0.520661				P(Replicate 2)	70											P(Replicate 2)	36										P(Replicate 2)	10
ave_P		369	0.534397	0.53			P(Replicate 3)	69											P(Replicate 3)	78										P(Replicate 3)	54
							ave_P	64											ave_P	59										ave_P	29.6667
							std_P	9.53939	91										std_P	21.2838										std_P	22.3681
												Replicate 2											Replicate 2
												group	moving	total	moving/total	%moving							group	moving	total	moving/total	%moving
Replicate 2								average_moving (%)	std			N.1	9	72	0.125					average_moving (%)			N.1	0	112	0					average_moving (%)
group	moving	total	moving/total	%moving			Naïve	12	7.23418			N.2	20	75	0.266667				Naïve	15			ave_N				0			Naïve	9
N.1	2	101	0.019802				Primed	64	9.53939			ave_N			0.195833	0.2			Primed	59										Primed	30
N.2	14	86	0.162791				P-value	0.00225086											P-value	0.0658905			P.1	13	127	0.102362				P-value	0.257945
N.3	39	126	0.309524					ttest				P.1	14	62	0.225806								ave_P				0.1
ave_N		313	0.164039	0.16								P.2	33	68	0.485294
												ave_P			0.35555	0.36
P.1	67	111	0.603604
P.2	56	79	0.708861																				Replicate 3
P.3	76	98	0.77551																				group	moving	total	moving/total	%moving
ave_P		288	0.695992	0.7								Replicate 3											N.1	27	80	0.3375
												group	moving	total	moving/total	%moving							N.2	13	106	0.122642
												N.1	15	148	0.101351								ave_N		186	0.230071	0.23
												N.2	24	133	0.180451
Replicate 3												ave_N		281	0.140901	0.14							P.1	36	63	0.571429
group	moving	total	moving/total	%moving																			P.2	44	86	0.511628
N.1	40	181	0.220994									P.1	99	120	0.825								ave_P		149	0.541528	0.54
N.2	42	201	0.208955									P.2	86	118	0.728814
N.3	17	179	0.0949721									ave_P		238	0.776907	0.78
ave_N		561	0.174974	0.17
P.1	107	174	0.614943
P.2	158	182	0.868132
P.3	109	188	0.579787
ave_P		544	0.687621	0.69
Bottom Panel WT
12 hours recovery-HS(35°C 6hr)												48 hours recovery-HS (37°C 4hr)											96 hours recovery-HS (37°C 4hr)
Raw data:												Raw data:											Raw data:
Replicate 1							Statistic:					Replicate 1							Statistic:				Replicate 1							Statistic:
group	moving	total	moving/total	%moving			group	%moving				group	moving	total	moving/total	%moving			group	%moving			group	moving	total	moving/total	%moving			group	%moving
N.1	4	111	0.036036				N(Replicate 1)	4				N.1	7	146	0.0479452				N(Replicate 1)	5			N.1	21	92	0.228261				N(Replicate 1)	30
N.2	5	98	0.0510204				N(Replicate 2)	0				N.2	7	160	0.04375				N(Replicate 2)	11			N.2	44	118	0.372881				N(Replicate 2)	23
ave_N		209	0.0435282	0.04			N(Replicate 3)	5				ave_N		306	0.0458476	0.05			N(Replicate 3)	30			ave_N		210	0.300571	0.3			N(Replicate 3)	19
							ave_N	3											ave_N	15.3333										ave_N	24
P.1	49	88	0.556818				std_N	2.64575				P.1	84	138	0.608696				std_N	13.0512			P.1	38	93	0.408602				std_N	5.56776
P.2	88	109	0.807339									P.2	59	161	0.36646								P.2	28	106	0.264151
ave_P		197	0.682079	0.69			P(Replicate 1)	69				ave_P		299	0.487578	0.49			P(Replicate 1)	49			ave_P		199	0.336377	0.34			P(Replicate 1)	34
							P(Replicate 2)	79											P(Replicate 2)	50										P(Replicate 2)	60
							P(Replicate 3)	93											P(Replicate 3)	55										P(Replicate 3)	50
							ave_P	80.3333											ave_P	51.3333										ave_P	48
							std_P	12.0554											std_P	3.21455										std_P	13.1149
Replicate 2												Replicate 2											Replicate 2
group	moving	total	moving/total	%moving								group	moving	total	moving/total	%moving				average_alive (%)			group	moving	total	moving/total	%moving				average_alive (%)
N.1	0	54	0					average_alive (%)				N.1	17	119	0.142857				Naïve	15.3333			N.1	6	42	0.142857				Naïve	24
N.2	0	48	0				Naïve	3				N.2	13	154	0.0844156				Primed	51.3333			N.2	13	42	0.309524				Primed	48
ave_N		102	0	0			Primed	80.3333				ave_N		273	0.113636	0.11			P-value	0.0347982			ave_N		84	0.22619	0.23			P-value	0.0700966
							P-value	0.00602911
P.1	36	52	0.692308									P.1	86	146	0.589041								P.1	26	44	0.590909
P.2	41	46	0.891304									P.2	34	84	0.404762								P.2	25	41	0.609756
ave_P		98	0.791806	0.79								ave_P		230	0.496902	0.5							ave_P		85	0.600333	0.6
Replicate 3												Replicate 3											Replicate 3
group	moving	total	moving/total	%moving								group	moving	total	moving/total	%moving							group	moving	total	moving/total	%moving
N.1	3	49	0.0612245									N.1	31	115	0.269565								N.1	6	43	0.139535
N.2	2	52	0.0384615									N.2	33	101	0.326733								N.2	9	39	0.230769
ave_N		101	0.049843	0.05								ave_N		216	0.298149	0.3							ave_N		82	0.185152	0.19
P.1	52	58	0.896552									P.1	83	140	0.592857								P.1	25	41	0.609756
P.2	44	46	0.956522									P.2	68	133	0.511278								P.2	17	43	0.395349
ave_P		104	0.926537	0.93								ave_P		273	0.552068	0.55							ave_P		84	0.502552	0.5

## Sheet:  Fig. 1c
Description: Thermotolerance assay data corresponding to Fig. 1c Experimental strain: glp-1(ts) Bacteria: Grown on live OP50 Temperature regimen: • Strain Maintenance: Strains were maintained at 16°C • Egg Development: Eggs were laid at 16°C, and then incubated and developed into young adults ~ 48 hours at 25°C • Pre-Priming: Young adults were transferred to 20°C ~15 hours before priming • Groups…
Raw data
rep1: 05152024					rep2: 05182024					rep3: 05222024
	moving	total	Percentage of moving			moving	total	Percentage of moving			moving	total	Percentage of moving
6hr	21	54	38.8889		6hr	23	59	38.9831		6hr	23	66	34.8485
5hr	13	57	22.807		5hr	14	63	22.2222		5hr	11	57	19.2982
4hr	12	50	24		4hr	5	65	7.69231		4hr	14	66	21.2121
3hr	10	67	14.9254		3hr	7	67	10.4478		3hr	9	64	14.0625
2hr	5	57	8.77193		2hr	2	56	3.57143		2hr	0	53	0
0hr(N)	0	62	0		0hr(N)	1	69	1.44928		0hr(N)	0	52	0
Statistics
	Percentage of moving(average)	std	ttest (compare to 0hr)
6hr	37.5735	2.36038	0.000435525			6hr	38.8889	38.9831	34.8485
5hr	21.4425	1.87985	0.00063741			5hr	22.807	22.2222	19.2982
4hr	17.6348	8.72256	0.0751463			4hr	24	7.69231	21.2121
3hr	13.1452	2.37557	0.00632888			3hr	14.9254	10.4478	14.0625
2hr	4.11445	4.4111	0.28845			2hr	8.77193	3.57143	0
0hr(N)	0.483092	0.83674				0hr	0	1.44928	0

## Sheet: Fig. 1d
Description: Survival after 6 hours HS data corresponding to Fig. 1d Experimental groups: glp-1(ts)-Naïve, glp-1(ts)-Primed Bacteria: Replicate 1-Grown on live OP50 ; Replicate 2,3-Grown on live OP50 until Day 1 adulthood, transferred to killed OP50 before priming to mitigate bagging in glp-1 (ts) strain Temperature regimen: • Strain Maintenance: Strains were maintained at 16°C • Egg Development:…
Combined 3 replicates - Oasis2 analysis							Replicate 1- raw data					Replicate 1 - Oasis2 analysis						Replicate 2- raw data					Replicate 2 - Oasis2 analysis						Replicate 3- raw data					Replicate 3 - Oasis2 analysis
	group	No. of worms	Mean survival after HS (Days)	p value to glp-1_Naive			#days	dead	censor			group	No. of worms	Mean survival after HS (Days)	p value to glp-1_Naive			#days	dead	censor			group	No. of worms	Mean survival after HS (Days)	p value to glp-1_Naive			#days	dead	censor			group	No. of worms	Mean survival after HS (Days)	p value to glp-1_Naive
	glp-1_Naive	216	2.48	N/A			%Naive-HS6hr					glp-1_Naive	68	2.81	N/A			%Naive-HS6hr					glp-1_Naive	72	2.81	N/A			%Naive-HS6hr					glp-1_Naive	76	1.89	N/A
	glp-1_Primed	206	12.85	<1.0E-10			0	8	3			glp-1_Primed	67	15.56	<1.0E-10			0	4				glp-1_Primed	66	11.16	<1.0E-10			0	11				glp-1_Primed	73	11.61	<1.0E-10
							1	5	1									1	8										1	16
	Fraction Alive						2	18										2	25										2	28
	Adult Lifespan (Days)	glp-1_Naive	glp-1_Primed				3	15				Fraction Alive						3	17				Fraction Alive						3	14				Fraction Alive
	0	0.894	0.99				4	6				Adult Lifespan (Days)	glp-1_Naive	glp-1_Primed				4	8				Adult Lifespan (Days)	glp-1_Naive	glp-1_Primed				4	5				Adult Lifespan (Days)	glp-1_Naive	glp-1_Primed
	1	0.757	0.99				5	5				0	0.882	1				5	4				0	0.944	0.97				5	2				0	0.855	1
	2	0.421	0.971				6	6				1	0.805	1				6	3				1	0.833	0.97									1	0.645	1
	3	0.203	0.941				7	1				2	0.521	1				7	2				2	0.486	0.924				%Primed-HS6hr					2	0.276	0.986
	4	0.114	0.886									3	0.284	0.955				8	0				3	0.25	0.909				0	0				3	0.092	0.958
	5	0.062	0.789				%Primed-HS6hr					4	0.189	0.894				9	1				4	0.139	0.893				1	0				4	0.026	0.871
	6	0.019	0.734				0	0				5	0.11	0.817									5	0.083	0.847				2	1	2			5	0	0.703
	7	0.005	0.683				1	0				6	0.016	0.785				%Primed-HS6hr					6	0.042	0.761				3	2	2			6		0.655
	8	0.005	0.644				2	0				7	0	0.719				0	2				7	0.014	0.725				4	6	3			7		0.606
	9	0	0.562				3	3	2			8		0.719				1	0				8	0.014	0.652				5	11	2			8		0.557
	10		0.516				4	4				9		0.685				2	3	1			9	0	0.522				6	3	1			9		0.475
	12		0.416				5	5	2			10		0.634				3	1				10		0.466				7	3				10		0.441
	14		0.357				6	2	1			12		0.531				4	1				12		0.335				8	3				12		0.373
	16		0.309				7	4				14		0.479				5	3	6			14		0.256				9	5	1			14		0.322
	18		0.273				8	0	2			16		0.462				6	5	2			16		0.158				10	2				16		0.288
	20		0.19				9	2				18		0.428				7	2				18		0.138				12	4				18		0.237
	22		0.113				10	3				20		0.342				8	4	1			20		0.059				14	3				20		0.153
	24		0.083				12	6				22		0.24				9	7				22		0.039				16	2				22		0.051
	26		0.053				14	3				24		0.171				10	3				24		0.039				18	3				24		0.034
	28		0.018				16	1				26		0.154				12	7	1			26		0				20	5				26		0
	30		0				18	2				28		0.051				14	4										22	6
							20	5				30		0				16	5										24	1
							22	6										18	1										26	2
							24	4										20	4
							26	1										22	1
							28	6										24	0
							30	3										26	2

## Sheet: Fig. 1e
Description: Survival after 3 hours HS data corresponding to Fig. 1e Experimental groups: glp-1(ts)-Naïve, glp-1(ts)-Primed Bacteria: Replicate 1-Grown on live OP50 ; Replicate 2,3-Grown on live OP50 until Day 1 adulthood, transferred to killed OP50 before priming to mitigate bagging in glp-1 (ts) strain Temperature regimen: • Strain Maintenance: Strains were maintained at 16°C • Egg Development:…
Combined 3 replicates - Oasis2 analysis							Replicate 1- raw data					Replicate 1 - Oasis2 analysis						Replicate 2- raw data					Replicate 2 - Oasis2 analysis						Replicate 3- raw data					Replicate 3 - Oasis2 analysis
	group	No. of worms	Mean survival after HS (Days)	p value to glp-1_Naive			#days	dead	censor			group	No. of worms	Mean survival after HS (Days)	p value to glp-1_Naive			#days	dead	censor			group	No. of worms	Mean survival after HS (Days)	p value to glp-1_Naive			#days	dead	censor			group	No. of worms	Mean survival after HS (Days)	p value to glp-1_Naive
	glp-1_Naive	219	14.15	N/A			%Naive-HS3hr					glp-1_Naive	72	18.35	N/A			0	0				glp-1_Naive	73	12.22	N/A			%Naive-HS3hr					glp-1_Naive	74	11.64	N/A
	glp-1_Primed	206	22.16	<1.0E-10			0	0				glp-1_Primed	70	26.24	4.9e-07			2	0				glp-1_Primed	61	21.35	<1.0E-10			0	0				glp-1_Primed	75	18.81	<1.0E-10
							2	0										4	8										2	2
	Fraction Alive						4	1	3									6	8	3									4	4	2
	Adult Lifespan (Days)	glp-1_Naive	glp-1_Primed				6	2	5			Fraction Alive						8	12	4			Fraction Alive						6	10	7			Fraction Alive
	0	1	1				8	5	8			Adult Lifespan (Days)	glp-1_Naive	glp-1_Primed				10	11	1			Adult Lifespan (Days)	glp-1_Naive	glp-1_Primed				8	9	7			Adult Lifespan (Days)	glp-1_Naive	glp-1_Primed
	2	0.991	0.99				10	4	3			0	1	1				12	6				0	1	1				10	5	8			0	1	1
	4	0.932	0.98				12	6	1			2	1	1				14	0	2			2	1	1				12	4				2	0.973	0.973
	6	0.838	0.94				14	2	1			4	0.986	1				16	3				4	0.89	0.984				14	4				4	0.919	0.96
	8	0.705	0.873				16	3				6	0.957	0.986				18	3				6	0.781	0.966				16	6				6	0.78	0.875
	10	0.587	0.858				18	6				8	0.879	0.941				20	6				8	0.607	0.861				18	4				8	0.636	0.818
	12	0.479	0.832				20	5				10	0.805	0.941				22	3				10	0.432	0.843				20	2				10	0.54	0.789
	14	0.438	0.811				22	3				12	0.688	0.897				24	1				12	0.332	0.826				22	0				12	0.432	0.774
	16	0.352	0.754				24	2				14	0.647	0.897				26	1				14	0.332	0.79									14	0.324	0.745
	18	0.258	0.707				26	5				16	0.584	0.868				28	0				16	0.277	0.718				%Primed-HS3hr					16	0.162	0.672
	20	0.165	0.602				28	3				18	0.459	0.78				30	1				18	0.221	0.718				0	0				18	0.054	0.628
	22	0.122	0.466				30	2				20	0.355	0.75									20	0.111	0.589				2	2	2			20	0	0.467
	24	0.1	0.356				32	2				22	0.292	0.632				%Primed-HS3hr					22	0.055	0.479				4	1	2			22	0	0.292
	26	0.057	0.257									24	0.25	0.515				0	0				24	0.037	0.331				6	6	1			24		0.219
	28	0.036	0.183				%Primed-HS3hr					26	0.146	0.441				2	0				26	0.018	0.184				8	4				26		0.131
	30	0.014	0.141				0	0				28	0.083	0.353				4	1	3			28	0.018	0.129				10	2	1			28		0.058
	32	0	0.105				2	0				30	0.042	0.338				6	1	1			30	0	0.074				12	1				30		0
	34		0.084				4	0	1			32	0	0.25				8	6				32		0.055				14	2
	36		0.052				6	1	1			34		0.206				10	1				34		0.037				16	5
	38		0.042				8	3				36		0.118				12	1	1			36		0.037				18	3
	40		0.031				10	0				38		0.103				14	2				38		0.018				20	11
	42		0.016				12	3				40		0.074				16	4	1			40		0.018				22	12
	44		0				14	0				42		0.029				18	0				42		0.018				24	5
							16	2				44		0				20	7				44		0				26	6
							18	6										22	6										28	5
							20	2										24	8										30	4
							22	8										26	8
							24	8										28	3
							26	5										30	3
							28	6										32	1
							30	1										34	1
							32	6										36	0
							34	3										38	1
							36	6										40	0
							38	1										42	0
							40	2										44	1
							42	3
							44	2

## Sheet: Fig. 2a + Sup Fig.2a-b_RNA_glp1
Description: Significantly differential expressed genes identified in RNA-seq in glp-1(ts) corresponding to Supplementary Fig.2a + Fig.2 a, b_RNA-seq Significant: p-adj < 0.05. No log2FC cut off
N1vsNC.up	N1vsNC.down		P1vsNC.up	P1vsNC.down		N2vsN1.up	N2vsN1.down		P2vsP1.up	P2vsP1.down		N3.3vsN2.up	N3.3vsN2.down		P3.3vsP2.up	P3.3vsP2.down			N3.6vsN2.up	N3.6vsN2.down		P3.6vsP2.up	P3.6vsP2.down
WBGene00009110	WBGene00013728		WBGene00045238	WBGene00011059		WBGene00013073	WBGene00000609		WBGene00011059	WBGene00015168		WBGene00011231	WBGene00013986		WBGene00011231	WBGene00015196			WBGene00045238	WBGene00010135		WBGene00197215	WBGene00011446
WBGene00017743	WBGene00004882		WBGene00001914	WBGene00012608		WBGene00000756	WBGene00013463		WBGene00012608	WBGene00000512		WBGene00045238	WBGene00008803		WBGene00008944	WBGene00013986			WBGene00044929	WBGene00011446		WBGene00011231	WBGene00010135
WBGene00007474	WBGene00000915		WBGene00015168	WBGene00016943		WBGene00022386	WBGene00009813		WBGene00016943	WBGene00001914		WBGene00016508	WBGene00015196		WBGene00009180	WBGene00009624			WBGene00011231	WBGene00013986		WBGene00004744	WBGene00013986
WBGene00018400			WBGene00010174	WBGene00010055		WBGene00008027	WBGene00012354		WBGene00018138	WBGene00001025		WBGene00006863	WBGene00009624		WBGene00045272	WBGene00018424			WBGene00004744	WBGene00008032		WBGene00016115	WBGene00077764
WBGene00000213			WBGene00011966	WBGene00018138		WBGene00021048	WBGene00000229		WBGene00010055	WBGene00008862		WBGene00006760	WBGene00012457		WBGene00001910	WBGene00012428			WBGene00020999	WBGene00016658		WBGene00044929	WBGene00009624
WBGene00014300			WBGene00008850	WBGene00001155		WBGene00008356	WBGene00001692		WBGene00001155	WBGene00007007		WBGene00009180	WBGene00007214		WBGene00006760	WBGene00014092			WBGene00197215	WBGene00003766		WBGene00045272	WBGene00012123
WBGene00001240			WBGene00008862	WBGene00020182		WBGene00008803	WBGene00022336		WBGene00020182	WBGene00010174		WBGene00045272	WBGene00018424		WBGene00004744	WBGene00022856			WBGene00023429	WBGene00009624		WBGene00009180	WBGene00007765
WBGene00004228			WBGene00001025	WBGene00007565		WBGene00001449	WBGene00000175		WBGene00017301	WBGene00015811		WBGene00008405	WBGene00020219		WBGene00016508	WBGene00011556			WBGene00006385	WBGene00077764		WBGene00020999	WBGene00008032
WBGene00009626			WBGene00016332	WBGene00013392		WBGene00008388	WBGene00001694		WBGene00007565	WBGene00008961		WBGene00020999	WBGene00022856		WBGene00009691	WBGene00012457			WBGene00016115	WBGene00017621		WBGene00009588	WBGene00018424
			WBGene00000512	WBGene00017881		WBGene00006541	WBGene00020808		WBGene00013392	WBGene00002008		WBGene00004131	WBGene00021533		WBGene00009692	WBGene00022245			WBGene00045272	WBGene00003767		WBGene00006385	WBGene00017390
			WBGene00015811	WBGene00045268		WBGene00004997	WBGene00000752		WBGene00017881	WBGene00016332		WBGene00004744	WBGene00011556		WBGene00002026	WBGene00008803			WBGene00009588	WBGene00017613		WBGene00008944	WBGene00012457
			WBGene00268208	WBGene00012457		WBGene00009476	WBGene00000779		WBGene00016027	WBGene00011966		WBGene00001910	WBGene00022245		WBGene00008405	WBGene00017718			WBGene00023020	WBGene00012123		WBGene00023020	WBGene00017718
			WBGene00001912	WBGene00000833			WBGene00000657		WBGene00009895	WBGene00001912		WBGene00004460	WBGene00004358		WBGene00045366	WBGene00011891			WBGene00006760	WBGene00003769		WBGene00023263	WBGene00022856
			WBGene00011116	WBGene00001031			WBGene00021800		WBGene00000833	WBGene00018259		WBGene00000097	WBGene00021156		WBGene00002005	WBGene00007214			WBGene00009180	WBGene00020339		WBGene00006760	WBGene00001620
			WBGene00017075	WBGene00017301					WBGene00010407	WBGene00019068		WBGene00009692	WBGene00013379		WBGene00020999	WBGene00020592			WBGene00001910	WBGene00017390		WBGene00002026	WBGene00206386
			WBGene00011944	WBGene00010007					WBGene00000966	WBGene00011116		WBGene00008944	WBGene00014092		WBGene00006863	WBGene00004234			WBGene00219609	WBGene00008803		WBGene00001910	WBGene00018601
			WBGene00020297	WBGene00009895					WBGene00019963	WBGene00002020		WBGene00009691	WBGene00015692		WBGene00002214	WBGene00014294			WBGene00011300	WBGene00012457		WBGene00016508	WBGene00013379
			WBGene00012739	WBGene00011753					WBGene00011753	WBGene00000802		WBGene00002026	WBGene00017718		WBGene00004131	WBGene00003813			WBGene00023263	WBGene00015196		WBGene00044180	WBGene00015196
			WBGene00001879	WBGene00016658					WBGene00009110	WBGene00004809		WBGene00012600	WBGene00012123		WBGene00011300	WBGene00011182			WBGene00002016	WBGene00017506		WBGene00009691	WBGene00008803
			WBGene00015598	WBGene00015326					WBGene00012294	WBGene00001699		WBGene00045366	WBGene00009785		WBGene00000097	WBGene00016013			WBGene00016508	WBGene00009620		WBGene00219609	WBGene00015692
			WBGene00000802	WBGene00019963					WBGene00021183	WBGene00022042		WBGene00009588	WBGene00011446		WBGene00012600	WBGene00007947			WBGene00008405	WBGene00007958		WBGene00009589	WBGene00008110
			WBGene00016923	WBGene00020516					WBGene00010613	WBGene00021253		WBGene00219609	WBGene00016013		WBGene00004460	WBGene00013379			WBGene00002026	WBGene00014030		WBGene00012600	WBGene00017756
			WBGene00002018	WBGene00003957					WBGene00020909	WBGene00022297		WBGene00044929	WBGene00003986		WBGene00009589	WBGene00012123			WBGene00002010	WBGene00008211		WBGene00000097	WBGene00003769
			WBGene00008961	WBGene00011803					WBGene00019730	WBGene00002007		WBGene00011300	WBGene00000479		WBGene00012180	WBGene00015767			WBGene00284856	WBGene00206386		WBGene00022382	WBGene00020339
			WBGene00018259	WBGene00045265					WBGene00012457	WBGene00003148		WBGene00023020	WBGene00012428		WBGene00219609	WBGene00021156			WBGene00012600	WBGene00015514		WBGene00011300	WBGene00010005
			WBGene00019068	WBGene00022076					WBGene00003957	WBGene00004311		WBGene00004232	WBGene00015709		WBGene00009588	WBGene00010780			WBGene00020799	WBGene00000556		WBGene00008405	WBGene00013702
			WBGene00000276	WBGene00019565					WBGene00012015	WBGene00002018		WBGene00002005	WBGene00008333		WBGene00023020	WBGene00015709			WBGene00006863	WBGene00017756		WBGene00020799	WBGene00044922
			WBGene00021253	WBGene00010317					WBGene00022653	WBGene00002026		WBGene00009589	WBGene00017968		WBGene00007553	WBGene00000479			WBGene00002018	WBGene00195209		WBGene00008143	WBGene00018986
			WBGene00007007	WBGene00020369					WBGene00022076	WBGene00011480		WBGene00007723	WBGene00010251		WBGene00045238	WBGene00004358			WBGene00000097	WBGene00013702		WBGene00023429	WBGene00007214
			WBGene00001598	WBGene00016027					WBGene00015326	WBGene00008960		WBGene00002214	WBGene00000882		WBGene00044443	WBGene00017968			WBGene00012101	WBGene00000557		WBGene00002005	WBGene00014030
			WBGene00008960	WBGene00000977					WBGene00012434	WBGene00005663		WBGene00014181	WBGene00021540		WBGene00020799	WBGene00017509			WBGene00009691	WBGene00007765		WBGene00003844	WBGene00017506
			WBGene00006418	WBGene00007963					WBGene00008829	WBGene00018782		WBGene00000915	WBGene00011182		WBGene00044929	WBGene00003986			WBGene00004232	WBGene00003764		WBGene00016250	WBGene00015514
			WBGene00004437	WBGene00020909					WBGene00010707	WBGene00001879		WBGene00007553	WBGene00003690		WBGene00044180	WBGene00017756			WBGene00219675	WBGene00022856		WBGene00045238	WBGene00010296
			WBGene00002016	WBGene00013463					WBGene00010790	WBGene00007517		WBGene00002016	WBGene00011891		WBGene00001031	WBGene00003958			WBGene00008143	WBGene00011997		WBGene00011230	WBGene00195209
			WBGene00002020	WBGene00000989					WBGene00017743	WBGene00001132		WBGene00012180	WBGene00017756		WBGene00014181	WBGene00003728			WBGene00009589	WBGene00008233		WBGene00006863	WBGene00011556
			WBGene00007660	WBGene00000988					WBGene00010471	WBGene00019435		WBGene00021843	WBGene00014294		WBGene00004232	WBGene00002210			WBGene00045189	WBGene00007214		WBGene00284856	WBGene00009626
			WBGene00022042	WBGene00016274					WBGene00007963	WBGene00011944		WBGene00020799	WBGene00008886		WBGene00002020	WBGene00000882			WBGene00003844	WBGene00009577		WBGene00002020	WBGene00020651
			WBGene00043983	WBGene00000966					WBGene00013972	WBGene00017075		WBGene00003020	WBGene00014053		WBGene00010476	WBGene00008333			WBGene00016250	WBGene00000731		WBGene00002214	WBGene00012428
			WBGene00013766	WBGene00018214					WBGene00045268	WBGene00010470		WBGene00002018	WBGene00003728		WBGene00000915	WBGene00020219			WBGene00021004	WBGene00018424		WBGene00009692	WBGene00004358
			WBGene00044723	WBGene00009187					WBGene00000986	WBGene00012903		WBGene00001898	WBGene00004234		WBGene00016250	WBGene00003690			WBGene00000549	WBGene00015163		WBGene00021382	WBGene00003609
			WBGene00005663	WBGene00017431					WBGene00020394	WBGene00004437		WBGene00219886	WBGene00007947		WBGene00001683	WBGene00015695			WBGene00008944	WBGene00015692		WBGene00044443	WBGene00001713
			WBGene00001880	WBGene00045394					WBGene00044514	WBGene00044723		WBGene00016250	WBGene00017509		WBGene00009178	WBGene00011446			WBGene00003020	WBGene00003765		WBGene00002018	WBGene00014053
			WBGene00002007	WBGene00022191					WBGene00009221	WBGene00002021		WBGene00013155	WBGene00010780		WBGene00003674	WBGene00019957			WBGene00219912	WBGene00015172		WBGene00045168	WBGene00009620
			WBGene00020604	WBGene00010707					WBGene00020311	WBGene00015404		WBGene00002020	WBGene00013855		WBGene00008143	WBGene00013073			WBGene00011735	WBGene00044615		WBGene00014447	WBGene00004234
			WBGene00003559	WBGene00015623					WBGene00001500	WBGene00002058		WBGene00197215	WBGene00008993		WBGene00023401	WBGene00021441			WBGene00023401	WBGene00044922		WBGene00002010	WBGene00003767
			WBGene00003063	WBGene00000181					WBGene00000977	WBGene00003964		WBGene00002008	WBGene00017565		WBGene00013155	WBGene00021533			WBGene00009692	WBGene00011556		WBGene00023401	WBGene00003766
			WBGene00012351	WBGene00003771					WBGene00006980	WBGene00016995		WBGene00018804	WBGene00007384		WBGene00197215	WBGene00008548			WBGene00000236	WBGene00045208		WBGene00004833	WBGene00003764
			WBGene00003073	WBGene00044514					WBGene00020938	WBGene00003948		WBGene00001707	WBGene00007270		WBGene00011230	WBGene00008273			WBGene00014181	WBGene00000739		WBGene00000549	WBGene00009787
			WBGene00013901	WBGene00000986					WBGene00015887	WBGene00012739		WBGene00001683	WBGene00003091		WBGene00022382	WBGene00195209			WBGene00002020	WBGene00014698		WBGene00194925	WBGene00020219
			WBGene00021843	WBGene00012434					WBGene00045394	WBGene00268208		WBGene00003844	WBGene00009583		WBGene00219886	WBGene00015449			WBGene00012989	WBGene00021533		WBGene00000915	WBGene00022125
			WBGene00015232	WBGene00006937					WBGene00007282	WBGene00008132		WBGene00023401	WBGene00010525		WBGene00008880	WBGene00020651			WBGene00219886	WBGene00045275		WBGene00219675	WBGene00012185
			WBGene00002012	WBGene00044535					WBGene00011803	WBGene00008068		WBGene00011040	WBGene00017418		WBGene00235160	WBGene00006418			WBGene00004460	WBGene00009626		WBGene00045375	WBGene00016658
			WBGene00006539	WBGene00020311					WBGene00010007	WBGene00014204		WBGene00021862	WBGene00009408		WBGene00012117	WBGene00003091			WBGene00000423	WBGene00001693		WBGene00012101	WBGene00012759
			WBGene00009061	WBGene00010407					WBGene00011487	WBGene00011977		WBGene00012468	WBGene00004062		WBGene00003844	WBGene00009408			WBGene00002005	WBGene00023492		WBGene00045189	WBGene00020938
			WBGene00022297	WBGene00012139					WBGene00045265	WBGene00015598		WBGene00219675	WBGene00003630		WBGene00219343	WBGene00020938			WBGene00194925	WBGene00000882		WBGene00219700	WBGene00007108
			WBGene00012692	WBGene00004310					WBGene00007947	WBGene00000276		WBGene00006385	WBGene00195209		WBGene00006385	WBGene00001713			WBGene00000915	WBGene00019090		WBGene00014181	WBGene00014092
			WBGene00008132	WBGene00003762					WBGene00000989	WBGene00001880		WBGene00008143	WBGene00020824		WBGene00012468	WBGene00012528			WBGene00004136	WBGene00017968		WBGene00000973	WBGene00010904
			WBGene00004046	WBGene00016333					WBGene00022099	WBGene00002016		WBGene00006714	WBGene00015695		WBGene00000423	WBGene00003609			WBGene00012813	WBGene00017718		WBGene00002016	WBGene00000882
			WBGene00010896	WBGene00011487					WBGene00023067	WBGene00016923		WBGene00000423	WBGene00012018		WBGene00001707	WBGene00020824			WBGene00011230	WBGene00020219		WBGene00011735	WBGene00008211
			WBGene00011480	WBGene00009110					WBGene00009877	WBGene00011833		WBGene00003821	WBGene00015206		WBGene00002008	WBGene00010525			WBGene00012136	WBGene00004234		WBGene00009178	WBGene00008548
			WBGene00269383	WBGene00000223					WBGene00016658	WBGene00009925		WBGene00021352	WBGene00016403		WBGene00019002	WBGene00002845			WBGene00007723	WBGene00013379		WBGene00004232	WBGene00015767
			WBGene00001772	WBGene00021183					WBGene00012139	WBGene00003943		WBGene00019280	WBGene00001243		WBGene00011737	WBGene00008224			WBGene00006714	WBGene00012759		WBGene00004136	WBGene00018117
			WBGene00016653	WBGene00009964					WBGene00000556	WBGene00008944		WBGene00017385	WBGene00003813		WBGene00022092	WBGene00016403			WBGene00021382	WBGene00017485		WBGene00004677	WBGene00008233
			WBGene00270321	WBGene00023067					WBGene00020369	WBGene00045416		WBGene00009178	WBGene00044667		WBGene00007723	WBGene00009583			WBGene00004131	WBGene00014053		WBGene00012180	WBGene00016201
			WBGene00002008	WBGene00012213					WBGene00019537	WBGene00015232		WBGene00011737	WBGene00008502		WBGene00002018	WBGene00021540			WBGene00045163	WBGene00013127		WBGene00004460	WBGene00011997
			WBGene00044492	WBGene00007282					WBGene00001898	WBGene00016425		WBGene00019888	WBGene00003958		WBGene00012621	WBGene00022490			WBGene00004677	WBGene00008554		WBGene00045163	WBGene00012118
			WBGene00012097	WBGene00007070					WBGene00018873	WBGene00015278		WBGene00008880	WBGene00020592		WBGene00019668	WBGene00003630			WBGene00000973	WBGene00007270		WBGene00012468	WBGene00003091
			WBGene00010264	WBGene00009221					WBGene00017431	WBGene00008225		WBGene00001031	WBGene00044615		WBGene00045375	WBGene00004756			WBGene00045168	WBGene00018601		WBGene00003332	WBGene00001453
			WBGene00013263	WBGene00219304					WBGene00015044	WBGene00000522		WBGene00013154	WBGene00011718		WBGene00001879	WBGene00014053			WBGene00022983	WBGene00021157		WBGene00017074	WBGene00045208
			WBGene00013958	WBGene00002183					WBGene00000256	WBGene00009061		WBGene00219343	WBGene00017464		WBGene00008447	WBGene00008993			WBGene00009178	WBGene00012185		WBGene00008500	WBGene00016292
			WBGene00017098	WBGene00017718					WBGene00003879	WBGene00020486		WBGene00010476	WBGene00019957		WBGene00001915	WBGene00001453			WBGene00197228	WBGene00020047		WBGene00045366	WBGene00021533
			WBGene00021081	WBGene00017925					WBGene00021540	WBGene00003815		WBGene00045189	WBGene00012535		WBGene00022549	WBGene00007340			WBGene00021862	WBGene00001703		WBGene00197228	WBGene00019324
			WBGene00000756	WBGene00000256					WBGene00009177	WBGene00021888		WBGene00045095	WBGene00016095		WBGene00002016	WBGene00013716			WBGene00002214	WBGene00021136		WBGene00195017	WBGene00020788
			WBGene00000931	WBGene00015887					WBGene00012398	WBGene00003927		WBGene00004143	WBGene00020383		WBGene00001831	WBGene00009447			WBGene00045375	WBGene00001392		WBGene00007553	WBGene00007958
			WBGene00014204	WBGene00017926					WBGene00017509	WBGene00020604		WBGene00011230	WBGene00015767		WBGene00045189	WBGene00010605			WBGene00013155	WBGene00001713		WBGene00022092	WBGene00011891
			WBGene00022046	WBGene00010471					WBGene00000788	WBGene00003963		WBGene00023429	WBGene00002845		WBGene00001875	WBGene00007397			WBGene00014447	WBGene00010183		WBGene00021004	WBGene00015709
			WBGene00018782	WBGene00012445					WBGene00017718	WBGene00002191		WBGene00219912	WBGene00013007		WBGene00012589	WBGene00010630			WBGene00002008	WBGene00018117		WBGene00000236	WBGene00010183
			WBGene00003815	WBGene00012557					WBGene00009964	WBGene00010264		WBGene00010260	WBGene00007599		WBGene00022812	WBGene00009978			WBGene00012180	WBGene00019609		WBGene00000423	WBGene00001693
			WBGene00003964	WBGene00000673					WBGene00019565	WBGene00007923		WBGene00022549	WBGene00006757		WBGene00006448	WBGene00009783			WBGene00023467	WBGene00003613		WBGene00013155	WBGene00022743
			WBGene00004311	WBGene00010613					WBGene00016274	WBGene00017098		WBGene00001879	WBGene00009978		WBGene00219675	WBGene00019074			WBGene00009584	WBGene00004358		WBGene00219886	WBGene00044615
			WBGene00007228	WBGene00020394					WBGene00000786	WBGene00012692		WBGene00000502	WBGene00013716		WBGene00016115	WBGene00008110			WBGene00008500	WBGene00009787		WBGene00022549	WBGene00021136
			WBGene00000235	WBGene00007867					WBGene00019381	WBGene00021464		WBGene00235160	WBGene00017506		WBGene00013154	WBGene00009785			WBGene00010260	WBGene00013008		WBGene00012136	WBGene00003958
			WBGene00019491	WBGene00004804					WBGene00012445	WBGene00016061		WBGene00044180	WBGene00003609		WBGene00045095	WBGene00018904			WBGene00012468	WBGene00014092		WBGene00045371	WBGene00000731
			WBGene00045416	WBGene00008565					WBGene00000002	WBGene00001875		WBGene00002881	WBGene00002210		WBGene00000391	WBGene00015074			WBGene00021843	WBGene00010005		WBGene00219343	WBGene00001702
			WBGene00077714	WBGene00013972					WBGene00015623	WBGene00017369		WBGene00009534	WBGene00009723		WBGene00002263	WBGene00044667			WBGene00012272	WBGene00003747		WBGene00001749	WBGene00020047
			WBGene00016621	WBGene00015400					WBGene00235391	WBGene00007297		WBGene00003674	WBGene00001059		WBGene00013244	WBGene00012445			WBGene00044207	WBGene00000696		WBGene00011737	WBGene00014206
			WBGene00011977	WBGene00018765					WBGene00010706	WBGene00004058		WBGene00000121	WBGene00020128		WBGene00012101	WBGene00010251			WBGene00219942	WBGene00018112		WBGene00006452	WBGene00022191
			WBGene00015278	WBGene00007455					WBGene00001432	WBGene00019645		WBGene00000236	WBGene00009626		WBGene00008940	WBGene00006757			WBGene00004169	WBGene00018986		WBGene00000378	WBGene00019090
			WBGene00013541	WBGene00000229					WBGene00011182	WBGene00020297		WBGene00001030	WBGene00206386		WBGene00007784	WBGene00008430			WBGene00044180	WBGene00009915		WBGene00019668	WBGene00012760
			WBGene00023467	WBGene00011000					WBGene00021135	WBGene00021843		WBGene00021733	WBGene00022191		WBGene00023486	WBGene00003610			WBGene00007553	WBGene00017567		WBGene00014871	WBGene00013311
			WBGene00007517	WBGene00019730					WBGene00017969	WBGene00004467		WBGene00023486	WBGene00001430		WBGene00001756	WBGene00004182			WBGene00304182	WBGene00001389		WBGene00004834	WBGene00001331
			WBGene00019060	WBGene00008378					WBGene00022490	WBGene00002019		WBGene00284856	WBGene00002089		WBGene00021382	WBGene00019515			WBGene00045366	WBGene00021779		WBGene00003674	WBGene00017968
			WBGene00021888	WBGene00006980					WBGene00009049	WBGene00012097		WBGene00012101	WBGene00008610		WBGene00020035	WBGene00002089			WBGene00219343	WBGene00012784		WBGene00004464	WBGene00015163
			WBGene00021520	WBGene00010790					WBGene00000993	WBGene00012600		WBGene00008447	WBGene00004216		WBGene00001898	WBGene00020788			WBGene00017075	WBGene00012760		WBGene00010476	WBGene00015449
			WBGene00000789	WBGene00015206					WBGene00000213	WBGene00016321		WBGene00012444	WBGene00017567		WBGene00017074	WBGene00022191			WBGene00000228	WBGene00007384		WBGene00002008	WBGene00045146
			WBGene00016912	WBGene00017982					WBGene00017017	WBGene00012351		WBGene00011735	WBGene00001679		WBGene00013483	WBGene00015930			WBGene00045371	WBGene00044479		WBGene00006650	WBGene00019979
			WBGene00016924	WBGene00008436					WBGene00000988	WBGene00007660		WBGene00023467	WBGene00011404		WBGene00197228	WBGene00017418			WBGene00022382	WBGene00010001		WBGene00219942	WBGene00021157
			WBGene00021354	WBGene00016340					WBGene00007867	WBGene00000915		WBGene00013483	WBGene00001713		WBGene00019280	WBGene00012130			WBGene00013244	WBGene00045276		WBGene00001031	WBGene00000657
			WBGene00007555	WBGene00015894					WBGene00011119	WBGene00007228		WBGene00022872	WBGene00009349		WBGene00004136	WBGene00009288			WBGene00219716	WBGene00045146		WBGene00009584	WBGene00018181
			WBGene00014230	WBGene00003643					WBGene00044605	WBGene00021500		WBGene00012621	WBGene00009783		WBGene00219700	WBGene00001620			WBGene00022549	WBGene00013515		WBGene00021843	WBGene00001631
			WBGene00019427	WBGene00017964					WBGene00008589	WBGene00013958		WBGene00012989	WBGene00022271		WBGene00003124	WBGene00016664			WBGene00006452	WBGene00003091		WBGene00219716	WBGene00011587
			WBGene00010470	WBGene00007385					WBGene00011869	WBGene00017093		WBGene00011039	WBGene00003987		WBGene00012618	WBGene00009349			WBGene00019893	WBGene00009785		WBGene00003020	WBGene00000479
			WBGene00020672	WBGene00019900					WBGene00018731	WBGene00004914		WBGene00017161	WBGene00012528		WBGene00003821	WBGene00009450			WBGene00002025	WBGene00020566		WBGene00017075	WBGene00020143
			WBGene00007923	WBGene00011119					WBGene00000111	WBGene00013766		WBGene00164985	WBGene00010502		WBGene00012989	WBGene00015043			WBGene00004464	WBGene00011561		WBGene00045095	WBGene00013515
			WBGene00003821	WBGene00011300					WBGene00001527	WBGene00020672		WBGene00010232	WBGene00008430		WBGene00219917	WBGene00020556			WBGene00018804	WBGene00017201		WBGene00007386	WBGene00012784
			WBGene00020486	WBGene00017336					WBGene00219304	WBGene00006617		WBGene00001831	WBGene00019074		WBGene00012195	WBGene00006373			WBGene00018624	WBGene00009621		WBGene00008592	WBGene00001389
			WBGene00008068	WBGene00018885					WBGene00020274	WBGene00013901		WBGene00017088	WBGene00009958		WBGene00022951	WBGene00013695			WBGene00011737	WBGene00001620		WBGene00001935	WBGene00013321
			WBGene00015404	WBGene00022122					WBGene00000983	WBGene00270321		WBGene00197228	WBGene00011089		WBGene00022866	WBGene00015206			WBGene00002015	WBGene00001387		WBGene00009374	WBGene00023492
			WBGene00003963	WBGene00008446					WBGene00001031	WBGene00009097		WBGene00001875	WBGene00008521		WBGene00014439	WBGene00016879			WBGene00021253	WBGene00016147		WBGene00017921	WBGene00009008
			WBGene00016219	WBGene00003539					WBGene00019731	WBGene00013037		WBGene00044443	WBGene00016422		WBGene00019858	WBGene00002109			WBGene00022092	WBGene00008548		WBGene00004169	WBGene00000017
			WBGene00001941	WBGene00022099					WBGene00004310	WBGene00043983		WBGene00045375	WBGene00077764		WBGene00199051	WBGene00044615			WBGene00017163	WBGene00010755		WBGene00019002	WBGene00023069
			WBGene00000928	WBGene00022653					WBGene00015814	WBGene00006533		WBGene00010877	WBGene00019979		WBGene00005291	WBGene00017964			WBGene00219700	WBGene00011753		WBGene00017659	WBGene00001430
			WBGene00011833	WBGene00015780					WBGene00019962	WBGene00001336		WBGene00022866	WBGene00016147		WBGene00023263	WBGene00008886			WBGene00044443	WBGene00021894		WBGene00045071	WBGene00001703
			WBGene00009476	WBGene00194658					WBGene00219289	WBGene00018353		WBGene00022092	WBGene00011507		WBGene00014447	WBGene00001243			WBGene00014470	WBGene00019979		WBGene00011663	WBGene00043097
			WBGene00013215	WBGene00000609					WBGene00016628	WBGene00008053		WBGene00014177	WBGene00019734		WBGene00002019	WBGene00004197			WBGene00019697	WBGene00020335		WBGene00012195	WBGene00003610
			WBGene00045095	WBGene00012325					WBGene00008565	WBGene00017467		WBGene00000391	WBGene00003746		WBGene00011735	WBGene00010214			WBGene00003472	WBGene00000657		WBGene00019719	WBGene00021441
			WBGene00016995	WBGene00017969					WBGene00010317	WBGene00020760		WBGene00044210	WBGene00002113		WBGene00003332	WBGene00011006			WBGene00000378	WBGene00019324		WBGene00004131	WBGene00017398
			WBGene00020915	WBGene00022813					WBGene00015709	WBGene00003836		WBGene00019002	WBGene00007979		WBGene00009156	WBGene00020649			WBGene00001898	WBGene00003055		WBGene00012813	WBGene00008224
			WBGene00004914	WBGene00009877					WBGene00077701	WBGene00022599		WBGene00001915	WBGene00015043		WBGene00010874	WBGene00018117			WBGene00045084	WBGene00007142		WBGene00000228	WBGene00000557
			WBGene00006617	WBGene00011182					WBGene00000181	WBGene00002271		WBGene00021382	WBGene00003769		WBGene00019511	WBGene00007546			WBGene00011040	WBGene00022678		WBGene00197710	WBGene00008993
			WBGene00044784	WBGene00020413					WBGene00009902	WBGene00013667		WBGene00023263	WBGene00019731		WBGene00022872	WBGene00017961			WBGene00001974	WBGene00000017		WBGene00201458	WBGene00020386
			WBGene00001046	WBGene00012015					WBGene00015400	WBGene00000931		WBGene00006448	WBGene00021157		WBGene00011040	WBGene00003987			WBGene00006650	WBGene00003987		WBGene00001974	WBGene00018543
			WBGene00004809	WBGene00019617					WBGene00010084	WBGene00011529		WBGene00022599	WBGene00006839		WBGene00018804	WBGene00014111			WBGene00004833	WBGene00008707		WBGene00045117	WBGene00021894
			WBGene00006533	WBGene00018873					WBGene00006984	WBGene00004891		WBGene00003954	WBGene00022490		WBGene00021843	WBGene00004216			WBGene00007235	WBGene00018268		WBGene00199051	WBGene00015074
			WBGene00008546	WBGene00001564					WBGene00018765	WBGene00013540		WBGene00044207	WBGene00012259		WBGene00003020	WBGene00006656			WBGene00019890	WBGene00017488		WBGene00014470	WBGene00009978
			WBGene00008101	WBGene00007365					WBGene00007455	WBGene00016234		WBGene00001076	WBGene00012853		WBGene00008144	WBGene00003530			WBGene00045147	WBGene00044471		WBGene00001879	WBGene00007270
			WBGene00023271	WBGene00013597					WBGene00001564	WBGene00019427		WBGene00009156	WBGene00001476		WBGene00019719	WBGene00007746			WBGene00201458	WBGene00044736		WBGene00304182	WBGene00018657
			WBGene00019120	WBGene00016970					WBGene00004804	WBGene00008229		WBGene00003332	WBGene00010605		WBGene00019842	WBGene00010904			WBGene00019002	WBGene00022191		WBGene00006947	WBGene00012085
			WBGene00019831	WBGene00000882					WBGene00017105	WBGene00019825		WBGene00008144	WBGene00003610		WBGene00023345	WBGene00017430			WBGene00023180	WBGene00017509		WBGene00007784	WBGene00003876
			WBGene00001259	WBGene00001775					WBGene00022546	WBGene00018314		WBGene00004833	WBGene00011802		WBGene00002015	WBGene00003876			WBGene00003821	WBGene00021540		WBGene00220233	WBGene00009349
			WBGene00017369	WBGene00021136					WBGene00015043	WBGene00009023		WBGene00003124	WBGene00003055		WBGene00220233	WBGene00012018			WBGene00000223	WBGene00008680		WBGene00001683	WBGene00015332
			WBGene00019645	WBGene00007330					WBGene00011232	WBGene00021691		WBGene00021004	WBGene00001056		WBGene00009534	WBGene00006592			WBGene00016636	WBGene00011891		WBGene00045147	WBGene00003813
			WBGene00012964	WBGene00009902					WBGene00018214	WBGene00019724		WBGene00219899	WBGene00003768		WBGene00016331	WBGene00011507			WBGene00001879	WBGene00016201		WBGene00010260	WBGene00004061
			WBGene00007628	WBGene00019656					WBGene00007989	WBGene00006494		WBGene00022951	WBGene00015930		WBGene00023180	WBGene00009498			WBGene00005291	WBGene00044019		WBGene00017304	WBGene00016095
			WBGene00001699	WBGene00000752					WBGene00050913	WBGene00003063		WBGene00006702	WBGene00021441		WBGene00017681	WBGene00008934			WBGene00017074	WBGene00013321		WBGene00019890	WBGene00007455
			WBGene00002077	WBGene00050913					WBGene00015894	WBGene00011128		WBGene00004205	WBGene00019481		WBGene00016995	WBGene00018181			WBGene00001915	WBGene00020651		WBGene00195363	WBGene00022271
			WBGene00007784	WBGene00014119					WBGene00011003	WBGene00011573		WBGene00012195	WBGene00007746		WBGene00219899	WBGene00000752			WBGene00021895	WBGene00001702		WBGene00271786	WBGene00008680
			WBGene00003148	WBGene00012987					WBGene00000781	WBGene00001598		WBGene00016115	WBGene00012784		WBGene00200503	WBGene00017565			WBGene00164985	WBGene00020143		WBGene00000391	WBGene00020569
			WBGene00013090	WBGene00009177					WBGene00001439	WBGene00020112		WBGene00023180	WBGene00022593		WBGene00023467	WBGene00010867			WBGene00002254	WBGene00012118		WBGene00007723	WBGene00016013
			WBGene00017304	WBGene00021800					WBGene00022191	WBGene00016621		WBGene00005291	WBGene00045275		WBGene00012444	WBGene00003655			WBGene00195017	WBGene00001453		WBGene00016636	WBGene00022793
			WBGene00019858	WBGene00019540					WBGene00017473	WBGene00001915		WBGene00003472	WBGene00001331		WBGene00012456	WBGene00009375			WBGene00001031	WBGene00007178		WBGene00005291	WBGene00008333
			WBGene00000522	WBGene00010706					WBGene00008436	WBGene00019120		WBGene00021709	WBGene00001453		WBGene00284856	WBGene00004020			WBGene00220233	WBGene00015074		WBGene00001756	WBGene00004132
			WBGene00016336	WBGene00022170					WBGene00007330	WBGene00007048		WBGene00001756	WBGene00018560		WBGene00004464	WBGene00007599			WBGene00003674	WBGene00009723		WBGene00012117	WBGene00009577
			WBGene00008229	WBGene00007947					WBGene00016970	WBGene00012143		WBGene00000378	WBGene00012168		WBGene00013923	WBGene00001059			WBGene00014505	WBGene00000698		WBGene00023308	WBGene00016147
			WBGene00013109	WBGene00001404					WBGene00017565	WBGene00016653		WBGene00023209	WBGene00009386		WBGene00014177	WBGene00022743			WBGene00021733	WBGene00008993		WBGene00044207	WBGene00003690
			WBGene00021478	WBGene00010413					WBGene00018885	WBGene00020579		WBGene00023345	WBGene00009059		WBGene00012136	WBGene00018958			WBGene00195363	WBGene00009388		WBGene00023467	WBGene00002109
			WBGene00015220	WBGene00022712					WBGene00050974	WBGene00020363		WBGene00006706	WBGene00044922		WBGene00004833	WBGene00007108			WBGene00045095	WBGene00000754		WBGene00219696	WBGene00002210
			WBGene00001336	WBGene00017565					WBGene00001758	WBGene00022413		WBGene00013482	WBGene00015449		WBGene00008356	WBGene00016292			WBGene00011248	WBGene00016095		WBGene00007235	WBGene00020592
			WBGene00016425	WBGene00021135					WBGene00013597	WBGene00020683		WBGene00007630	WBGene00016030		WBGene00045162	WBGene00012168			WBGene00021238	WBGene00012085		WBGene00009637	WBGene00001789
			WBGene00001423	WBGene00008333					WBGene00016340	WBGene00195240		WBGene00002015	WBGene00008110		WBGene00004906	WBGene00008123			WBGene00001749	WBGene00000116		WBGene00008447	WBGene00044736
			WBGene00007980	WBGene00011679					WBGene00007140	WBGene00045238		WBGene00002019	WBGene00009288		WBGene00003148	WBGene00013875			WBGene00015176	WBGene00002089		WBGene00011741	WBGene00006591
			WBGene00003943	WBGene00219289					WBGene00002183	WBGene00045375		WBGene00013244	WBGene00003699		WBGene00045164	WBGene00018560			WBGene00023153	WBGene00011244		WBGene00012272	WBGene00020101
			WBGene00016335	WBGene00016786					WBGene00018408	WBGene00014230		WBGene00007855	WBGene00043302		WBGene00044207	WBGene00007692			WBGene00003148	WBGene00021135		WBGene00001027	WBGene00009785
			WBGene00013924	WBGene00010070					WBGene00044680	WBGene00003385		WBGene00019858	WBGene00010630		WBGene00010260	WBGene00077764			WBGene00019888	WBGene00010449		WBGene00002254	WBGene00219707
			WBGene00001875	WBGene00019819					WBGene00003412	WBGene00002015		WBGene00020481	WBGene00003747		WBGene00195363	WBGene00002199			WBGene00017921	WBGene00001391		WBGene00201065	WBGene00284847
			WBGene00012903	WBGene00013311					WBGene00014092	WBGene00000235		WBGene00012117	WBGene00018403		WBGene00000910	WBGene00000836			WBGene00045114	WBGene00010175		WBGene00007237	WBGene00006592
			WBGene00015916	WBGene00235391					WBGene00009439	WBGene00021892		WBGene00019893	WBGene00012445		WBGene00001037	WBGene00018076			WBGene00022801	WBGene00001331		WBGene00002015	WBGene00012445
			WBGene00018314	WBGene00000786					WBGene00008446	WBGene00010896		WBGene00219917	WBGene00017964		WBGene00022548	WBGene00022270			WBGene00002881	WBGene00003609		WBGene00017146	WBGene00009388
			WBGene00012037	WBGene00007331					WBGene00000967	WBGene00007685		WBGene00022812	WBGene00011147		WBGene00001030	WBGene00015940			WBGene00017304	WBGene00021976		WBGene00012621	WBGene00010175
			WBGene00002019	WBGene00019381					WBGene00003539	WBGene00044457		WBGene00020596	WBGene00013695		WBGene00000236	WBGene00010449			WBGene00010476	WBGene00001059		WBGene00001037	WBGene00044019
			WBGene00016061	WBGene00000111					WBGene00019304	WBGene00010579		WBGene00008356	WBGene00007340		WBGene00010409	WBGene00000136			WBGene00012544	WBGene00016435		WBGene00003148	WBGene00004929
			WBGene00019246	WBGene00003234					WBGene00002891	WBGene00011799		WBGene00001037	WBGene00019816		WBGene00000555	WBGene00003957			WBGene00001683	WBGene00003762		WBGene00008144	WBGene00019481
			WBGene00001876	WBGene00002055					WBGene00018286	WBGene00269383		WBGene00001160	WBGene00003957		WBGene00022401	WBGene00010356			WBGene00001756	WBGene00016417		WBGene00012158	WBGene00003630
			WBGene00002271	WBGene00001684					WBGene00010780	WBGene00013541		WBGene00016653	WBGene00011284		WBGene00018020	WBGene00007384			WBGene00019668	WBGene00020394		WBGene00022812	WBGene00020274
			WBGene00011926	WBGene00007175					WBGene00021136	WBGene00000567		WBGene00007784	WBGene00008214		WBGene00019888	WBGene00021190			WBGene00023066	WBGene00007474		WBGene00022983	WBGene00014669
			WBGene00017347	WBGene00021420					WBGene00004930	WBGene00004504		WBGene00022382	WBGene00015527		WBGene00007525	WBGene00010550			WBGene00023486	WBGene00003958		WBGene00020035	WBGene00000739
			WBGene00022413	WBGene00044080					WBGene00016052	WBGene00021628		WBGene00010272	WBGene00004364		WBGene00011039	WBGene00006490			WBGene00017440	WBGene00004924		WBGene00008832	WBGene00017621
			WBGene00010478	WBGene00007989					WBGene00008378	WBGene00015220		WBGene00219700	WBGene00001834		WBGene00001386	WBGene00007270			WBGene00000380	WBGene00001430		WBGene00019888	WBGene00010780
			WBGene00010897	WBGene00007404					WBGene00000223	WBGene00008199		WBGene00015942	WBGene00016643		WBGene00010199	WBGene00001679			WBGene00012942	WBGene00016505		WBGene00019511	WBGene00012434
			WBGene00007297	WBGene00011273					WBGene00012557	WBGene00077526		WBGene00012127	WBGene00010137		WBGene00020912	WBGene00003553			WBGene00008144	WBGene00001447		WBGene00017163	WBGene00010177
			WBGene00004058	WBGene00000209					WBGene00013013	WBGene00015752		WBGene00045372	WBGene00009450		WBGene00016653	WBGene00022271			WBGene00007784	WBGene00003768		WBGene00010752	WBGene00022245
			WBGene00004501	WBGene00013025					WBGene00010005	WBGene00001876		WBGene00003901	WBGene00008233		WBGene00003954	WBGene00020593			WBGene00019068	WBGene00002109		WBGene00014439	WBGene00004062
			WBGene00020341	WBGene00017017					WBGene00020516	WBGene00044784		WBGene00014439	WBGene00007397		WBGene00001935	WBGene00004062			WBGene00045164	WBGene00015332		WBGene00000380	WBGene00013716
			WBGene00009428	WBGene00020166					WBGene00013704	WBGene00021845		WBGene00000223	WBGene00010575		WBGene00219942	WBGene00011962			WBGene00004143	WBGene00016013		WBGene00220074	WBGene00007384
			WBGene00003836	WBGene00010085					WBGene00017501	WBGene00009796		WBGene00045371	WBGene00013073		WBGene00022599	WBGene00001331			WBGene00023271	WBGene00022271		WBGene00023153	WBGene00008258
			WBGene00003596	WBGene00012123					WBGene00194658	WBGene00011926		WBGene00004906	WBGene00003727		WBGene00004704	WBGene00009386			WBGene00020092	WBGene00004345		WBGene00010272	WBGene00003746
			WBGene00003927	WBGene00000982					WBGene00000114	WBGene00017733		WBGene00023271	WBGene00000277		WBGene00219672	WBGene00021157			WBGene00022872	WBGene00003746		WBGene00045129	WBGene00009964
			WBGene00002026	WBGene00014092					WBGene00014150	WBGene00018708		WBGene00021895	WBGene00016201		WBGene00007386	WBGene00003747			WBGene00023089	WBGene00044191		WBGene00004143	WBGene00044479
			WBGene00021412	WBGene00013867					WBGene00011270	WBGene00016219		WBGene00012618	WBGene00004345		WBGene00006947	WBGene00011099			WBGene00017780	WBGene00020824		WBGene00016637	WBGene00003055
			WBGene00006535	WBGene00009440					WBGene00017964	WBGene00011857		WBGene00012594	WBGene00007254		WBGene00011663	WBGene00021952			WBGene00045129	WBGene00016292		WBGene00018624	WBGene00185076
			WBGene00001229	WBGene00021121					WBGene00003234	WBGene00004501		WBGene00001784	WBGene00016292		WBGene00021862	WBGene00011718			WBGene00008228	WBGene00009349		WBGene00013244	WBGene00020335
			WBGene00021500	WBGene00004336					WBGene00001752	WBGene00022046		WBGene00011108	WBGene00001477		WBGene00016987	WBGene00011089			WBGene00199742	WBGene00010422		WBGene00009115	WBGene00021796
			WBGene00003948	WBGene00014088					WBGene00009187	WBGene00000843		WBGene00002263	WBGene00018904		WBGene00021599	WBGene00001019			WBGene00012097	WBGene00006980		WBGene00219672	WBGene00003636
			WBGene00019435	WBGene00011270					WBGene00002855	WBGene00011115		WBGene00018020	WBGene00001693		WBGene00020596	WBGene00009723			WBGene00021352	WBGene00015709		WBGene00022801	WBGene00010110
			WBGene00002191	WBGene00018811					WBGene00020166	WBGene00021081		WBGene00016331	WBGene00017789		WBGene00004143	WBGene00000277			WBGene00045162	WBGene00010759		WBGene00001915	WBGene00006607
			WBGene00003837	WBGene00016523					WBGene00007070	WBGene00008476		WBGene00045164	WBGene00003613		WBGene00044168	WBGene00015157			WBGene00011039	WBGene00000479		WBGene00007492	WBGene00000752
			WBGene00010433	WBGene00019537					WBGene00016739	WBGene00011102		WBGene00269426	WBGene00011441		WBGene00023429	WBGene00017464			WBGene00008040	WBGene00003876		WBGene00003821	WBGene00006757
			WBGene00003904	WBGene00021791					WBGene00007331	WBGene00007516		WBGene00002077	WBGene00000988		WBGene00220237	WBGene00021159			WBGene00004053	WBGene00017340		WBGene00012989	WBGene00009783
			WBGene00014000	WBGene00004062					WBGene00001404	WBGene00006418		WBGene00000379	WBGene00010998		WBGene00004834	WBGene00001476			WBGene00003332	WBGene00008886		WBGene00199742	WBGene00019204
			WBGene00009266	WBGene00000215					WBGene00023069	WBGene00000777		WBGene00008317	WBGene00016967		WBGene00009974	WBGene00016644			WBGene00197710	WBGene00021441		WBGene00001386	WBGene00008554
			WBGene00001768	WBGene00009628					WBGene00019656	WBGene00001770		WBGene00219562	WBGene00003553		WBGene00045071	WBGene00020383			WBGene00045160	WBGene00008589		WBGene00011104	WBGene00003409
			WBGene00044457	WBGene00020274					WBGene00002055	WBGene00011713		WBGene00014447	WBGene00007989		WBGene00003429	WBGene00008521			WBGene00012127	WBGene00019074		WBGene00018804	WBGene00020566
			WBGene00013667	WBGene00020340					WBGene00000209	WBGene00014177		WBGene00010878	WBGene00001518		WBGene00016637	WBGene00015814			WBGene00010585	WBGene00002210		WBGene00022865	WBGene00010001
			WBGene00013119	WBGene00007362					WBGene00012251	WBGene00012715		WBGene00219716	WBGene00020556		WBGene00010585	WBGene00019961			WBGene00020455	WBGene00009408		WBGene00010585	WBGene00002845
			WBGene00001983	WBGene00020191					WBGene00022712	WBGene00012961		WBGene00016637	WBGene00003685		WBGene00010232	WBGene00013007			WBGene00197023	WBGene00016749		WBGene00016331	WBGene00003747
			WBGene00219912	WBGene00008589					WBGene00000212	WBGene00009266		WBGene00004136	WBGene00016066		WBGene00000973	WBGene00017398			WBGene00004834	WBGene00015354		WBGene00019068	WBGene00017567
			WBGene00015915	WBGene00023501					WBGene00007404	WBGene00013703		WBGene00000973	WBGene00004756		WBGene00003970	WBGene00018566			WBGene00001027	WBGene00020551		WBGene00023180	WBGene00019354
			WBGene00271815	WBGene00007807					WBGene00086569	WBGene00044542		WBGene00002023	WBGene00008224		WBGene00017668	WBGene00014206			WBGene00008577	WBGene00016362		WBGene00010289	WBGene00012886
			WBGene00018036	WBGene00009488					WBGene00019819	WBGene00044492		WBGene00020318	WBGene00015464		WBGene00001076	WBGene00016418			WBGene00013482	WBGene00018946		WBGene00022599	WBGene00044201
			WBGene00009522	WBGene00012211					WBGene00008113	WBGene00235102		WBGene00015746	WBGene00018566		WBGene00013573	WBGene00000731			WBGene00023083	WBGene00010525		WBGene00016041	WBGene00017484
			WBGene00004467	WBGene00008113					WBGene00017268	WBGene00001702		WBGene00019842	WBGene00008652		WBGene00017385	WBGene00019731			WBGene00012195	WBGene00194674		WBGene00021691	WBGene00013257
			WBGene00009993	WBGene00002891					WBGene00022817	WBGene00015644		WBGene00199051	WBGene00016335		WBGene00001912	WBGene00008629			WBGene00000379	WBGene00020397		WBGene00016332	WBGene00000268
			WBGene00001230	WBGene00001561					WBGene00017485	WBGene00022772		WBGene00022401	WBGene00008548		WBGene00017101	WBGene00019617			WBGene00010272	WBGene00007989		WBGene00000223	WBGene00010251
			WBGene00011529	WBGene00013394					WBGene00001449	WBGene00001005		WBGene00011184	WBGene00001635		WBGene00010481	WBGene00014219			WBGene00019760	WBGene00007947		WBGene00045164	WBGene00008435
			WBGene00195240	WBGene00003061					WBGene00016048	WBGene00009428		WBGene00012456	WBGene00008595		WBGene00017717	WBGene00016319			WBGene00001398	WBGene00009216		WBGene00012942	WBGene00008886
			WBGene00003012	WBGene00016325					WBGene00017336	WBGene00017286		WBGene00004834	WBGene00021159		WBGene00050890	WBGene00007979			WBGene00001386	WBGene00185076		WBGene00017362	WBGene00019479
			WBGene00021628	WBGene00018342					WBGene00014119	WBGene00011976		WBGene00004464	WBGene00009498		WBGene00004205	WBGene00044736			WBGene00012812	WBGene00045177		WBGene00011949	WBGene00009498
			WBGene00018199	WBGene00002855					WBGene00019617	WBGene00003904		WBGene00220074	WBGene00003658		WBGene00002023	WBGene00019394			WBGene00012621	WBGene00010512		WBGene00044542	WBGene00001059
			WBGene00008225	WBGene00003879					WBGene00014258	WBGene00006535		WBGene00045162	WBGene00015814		WBGene00000502	WBGene00012531			WBGene00016763	WBGene00008390		WBGene00001831	WBGene00019816
			WBGene00016148	WBGene00009952					WBGene00012987	WBGene00012964		WBGene00002010	WBGene00009334		WBGene00012505	WBGene00022174			WBGene00006448	WBGene00020569		WBGene00009514	WBGene00001391
			WBGene00011573	WBGene00015381					WBGene00004062	WBGene00022027		WBGene00014155	WBGene00007111		WBGene00235164	WBGene00015783			WBGene00199051	WBGene00011718		WBGene00019178	WBGene00009915
			WBGene00010260	WBGene00015810					WBGene00022822	WBGene00007555		WBGene00015176	WBGene00020651		WBGene00019331	WBGene00019730			WBGene00004836	WBGene00011587		WBGene00045160	WBGene00020107
			WBGene00011831	WBGene00001503					WBGene00000117	WBGene00003559		WBGene00011248	WBGene00002109		WBGene00016041	WBGene00000507			WBGene00012444	WBGene00003610		WBGene00303011	WBGene00003687
			WBGene00010579	WBGene00022822					WBGene00015355	WBGene00003012		WBGene00022548	WBGene00002238		WBGene00020318	WBGene00008610			WBGene00003954	WBGene00003887		WBGene00004096	WBGene00000116
			WBGene00009635	WBGene00003162					WBGene00018207	WBGene00004506		WBGene00004704	WBGene00001196		WBGene00017146	WBGene00011147			WBGene00007492	WBGene00019479		WBGene00003954	WBGene00044667
			WBGene00001915	WBGene00000961					WBGene00009628	WBGene00003837		WBGene00012607	WBGene00044582		WBGene00219709	WBGene00008589			WBGene00008592	WBGene00011185		WBGene00019893	WBGene00016535
			WBGene00015809	WBGene00022072					WBGene00007365	WBGene00003953		WBGene00022042	WBGene00006418		WBGene00020648	WBGene00022631			WBGene00008880	WBGene00012886		WBGene00004118	WBGene00021375
			WBGene00197591	WBGene00000657					WBGene00044535	WBGene00013532		WBGene00019668	WBGene00015217		WBGene00010053	WBGene00019734			WBGene00022866	WBGene00010251		WBGene00003124	WBGene00000988
			WBGene00017970	WBGene00012294					WBGene00015381	WBGene00001983		WBGene00044293	WBGene00004348		WBGene00000480	WBGene00011587			WBGene00023162	WBGene00012853		WBGene00003415	WBGene00013578
			WBGene00011423	WBGene00019304					WBGene00005040	WBGene00019246		WBGene00019331	WBGene00011699		WBGene00220074	WBGene00043062			WBGene00000502	WBGene00019481		WBGene00012546	WBGene00018739
			WBGene00013436	WBGene00018340					WBGene00219286	WBGene00012766		WBGene00009280	WBGene00044201		WBGene00197710	WBGene00011720			WBGene00045071	WBGene00001789		WBGene00012544	WBGene00020824
			WBGene00021892	WBGene00019717					WBGene00019885	WBGene00003821		WBGene00016763	WBGene00007018		WBGene00003601	WBGene00000988			WBGene00016002	WBGene00008739		WBGene00235160	WBGene00006912
			WBGene00008405	WBGene00016942					WBGene00020413	WBGene00008546		WBGene00012136	WBGene00017537		WBGene00045372	WBGene00001056			WBGene00006584	WBGene00012439		WBGene00017949	WBGene00011089
			WBGene00016234	WBGene00000788					WBGene00008167	WBGene00001259		WBGene00003148	WBGene00012085		WBGene00014155	WBGene00012259			WBGene00019511	WBGene00017565		WBGene00008880	WBGene00015206
			WBGene00012715	WBGene00009049					WBGene00013311	WBGene00010822		WBGene00007486	WBGene00017777		WBGene00007439	WBGene00007562			WBGene00014472	WBGene00000728		WBGene00023458	WBGene00000443
			WBGene00021073	WBGene00001758					WBGene00022245	WBGene00000379		WBGene00016520	WBGene00006490		WBGene00019178	WBGene00004309			WBGene00219562	WBGene00003771		WBGene00013154	WBGene00015172
			WBGene00001892	WBGene00219287					WBGene00016333	WBGene00023467		WBGene00013573	WBGene00016355		WBGene00001311	WBGene00019334			WBGene00219876	WBGene00021858		WBGene00001875	WBGene00020929
			WBGene00007857	WBGene00003474					WBGene00020268	WBGene00015695		WBGene00195363	WBGene00018117		WBGene00023271	WBGene00003731			WBGene00045117	WBGene00021547		WBGene00011039	WBGene00016641
			WBGene00002015	WBGene00021540					WBGene00013391	WBGene00020391		WBGene00021842	WBGene00003649		WBGene00009811	WBGene00004860			WBGene00014177	WBGene00012535		WBGene00010481	WBGene00006418
			WBGene00011857	WBGene00010963					WBGene00009048	WBGene00014165		WBGene00044410	WBGene00019617		WBGene00199488	WBGene00043097			WBGene00021486	WBGene00001834		WBGene00001431	WBGene00013352
			WBGene00004897	WBGene00023069					WBGene00022386	WBGene00003928		WBGene00019719	WBGene00022174		WBGene00219916	WBGene00006442			WBGene00009156	WBGene00009288		WBGene00001076	WBGene00003887
			WBGene00021337	WBGene00014258					WBGene00045261	WBGene00021520		WBGene00004836	WBGene00020788		WBGene00044034	WBGene00015692			WBGene00271651	WBGene00015206		WBGene00010874	WBGene00017418
			WBGene00014165	WBGene00012553					WBGene00015206	WBGene00013436		WBGene00008496	WBGene00008089		WBGene00004459	WBGene00000253			WBGene00020962	WBGene00009964		WBGene00021895	WBGene00004924
			WBGene00012472	WBGene00000754					WBGene00019886	WBGene00009522		WBGene00021486	WBGene00008670		WBGene00021895	WBGene00019516			WBGene00006391	WBGene00020386		WBGene00012456	WBGene00017613
			WBGene00022439	WBGene00000983					WBGene00001775	WBGene00021556		WBGene00017075	WBGene00004929		WBGene00219696	WBGene00006839			WBGene00013154	WBGene00044772		WBGene00001881	WBGene00008123
			WBGene00000777	WBGene00018207					WBGene00002238	WBGene00001941		WBGene00009078	WBGene00009485		WBGene00002077	WBGene00007254			WBGene00022951	WBGene00012168		WBGene00020453	WBGene00012783
			WBGene00000458	WBGene00000169					WBGene00004423	WBGene00008850		WBGene00004118	WBGene00018786		WBGene00045371	WBGene00022260			WBGene00009374	WBGene00012152		WBGene00021862	WBGene00012184
			WBGene00006650	WBGene00017892					WBGene00007175	WBGene00001030		WBGene00045117	WBGene00017349		WBGene00001027	WBGene00010502			WBGene00003893	WBGene00043097		WBGene00001030	WBGene00003528
			WBGene00017583	WBGene00000967					WBGene00003474	WBGene00021855		WBGene00011663	WBGene00009142		WBGene00045160	WBGene00016095			WBGene00001784	WBGene00045517		WBGene00011500	WBGene00011182
			WBGene00016319	WBGene00005040					WBGene00006541	WBGene00004503		WBGene00020455	WBGene00003643		WBGene00007237	WBGene00017336			WBGene00020761	WBGene00044201		WBGene00001398	WBGene00007989
			WBGene00021475	WBGene00020938					WBGene00006720	WBGene00022645		WBGene00001881	WBGene00001747		WBGene00006706	WBGene00010705			WBGene00020234	WBGene00015894		WBGene00008228	WBGene00014698
			WBGene00013540	WBGene00000644					WBGene00010759	WBGene00003773		WBGene00002250	WBGene00009434		WBGene00016040	WBGene00003196			WBGene00021691	WBGene00008610		WBGene00012589	WBGene00018946
			WBGene00304201	WBGene00001774					WBGene00012325	WBGene00014000		WBGene00020761	WBGene00008354		WBGene00004118	WBGene00012796			WBGene00017161	WBGene00019355		WBGene00050899	WBGene00013263
			WBGene00016509	WBGene00021645					WBGene00010413	WBGene00016148		WBGene00045071	WBGene00008258		WBGene00020761	WBGene00002074			WBGene00220074	WBGene00019572		WBGene00006584	WBGene00007474
			WBGene00012951	WBGene00219590					WBGene00017536	WBGene00044553		WBGene00013172	WBGene00004924		WBGene00012107	WBGene00003055			WBGene00077453	WBGene00016535		WBGene00022951	WBGene00009486
			WBGene00022452	WBGene00003616					WBGene00016786	WBGene00021930		WBGene00003601	WBGene00020274		WBGene00198232	WBGene00001430			WBGene00008117	WBGene00010972		WBGene00000763	WBGene00010755
			WBGene00044113	WBGene00009642					WBGene00008629	WBGene00021354		WBGene00000380	WBGene00003530		WBGene00012594	WBGene00010110			WBGene00001707	WBGene00044292		WBGene00021253	WBGene00022678
			WBGene00022848	WBGene00012231					WBGene00023501	WBGene00007545		WBGene00017949	WBGene00002127		WBGene00006169	WBGene00022678			WBGene00011184	WBGene00003891		WBGene00023271	WBGene00017537
			WBGene00013198	WBGene00020847					WBGene00016942	WBGene00008405		WBGene00044168	WBGene00018739		WBGene00011077	WBGene00003549			WBGene00015565	WBGene00001679		WBGene00017440	WBGene00003553
			WBGene00004880	WBGene00008143					WBGene00003771	WBGene00002005		WBGene00045133	WBGene00017336		WBGene00011662	WBGene00011699			WBGene00010658	WBGene00015043		WBGene00020761	WBGene00012018
			WBGene00011713	WBGene00012149					WBGene00008510	WBGene00007628		WBGene00017970	WBGene00012130		WBGene00012138	WBGene00001477			WBGene00012383	WBGene00000245		WBGene00045162	WBGene00003613
			WBGene00002021	WBGene00008829					WBGene00012538	WBGene00001037		WBGene00001311	WBGene00219590		WBGene00002021	WBGene00011994			WBGene00009534	WBGene00015695		WBGene00020234	WBGene00007331
			WBGene00001132	WBGene00002262					WBGene00007283	WBGene00077684		WBGene00017101	WBGene00001480		WBGene00002017	WBGene00016139			WBGene00017042	WBGene00011699		WBGene00017676	WBGene00020613
			WBGene00004833	WBGene00019731					WBGene00017926	WBGene00001161		WBGene00016041	WBGene00019017		WBGene00022457	WBGene00011276			WBGene00045136	WBGene00044901		WBGene00023083	WBGene00021190
			WBGene00003517	WBGene00010942					WBGene00006937	WBGene00019491		WBGene00010874	WBGene00044611		WBGene00012593	WBGene00018073			WBGene00014439	WBGene00012783		WBGene00016438	WBGene00010422
			WBGene00021899	WBGene00000732					WBGene00009440	WBGene00002046		WBGene00017074	WBGene00018073		WBGene00201065	WBGene00013980			WBGene00019280	WBGene00016403		WBGene00004882	WBGene00021159
			WBGene00012766	WBGene00019227					WBGene00008239	WBGene00021392		WBGene00000228	WBGene00022678		WBGene00008943	WBGene00008354			WBGene00009115	WBGene00013263		WBGene00017717	WBGene00004182
			WBGene00004002	WBGene00019301					WBGene00009554	WBGene00001230		WBGene00197710	WBGene00017936		WBGene00045117	WBGene00019819			WBGene00013171	WBGene00012428		WBGene00019983	WBGene00007599
			WBGene00045375	WBGene00000114					WBGene00014030	WBGene00022382		WBGene00005902	WBGene00000288		WBGene00016315	WBGene00004929			WBGene00009637	WBGene00011507		WBGene00044974	WBGene00010908
			WBGene00004951	WBGene00008919					WBGene00009952	WBGene00007368		WBGene00003970	WBGene00016716		WBGene00016196	WBGene00022802			WBGene00013483	WBGene00001459		WBGene00008356	WBGene00010449
			WBGene00017093	WBGene00007315					WBGene00010321	WBGene00000380		WBGene00013046	WBGene00007756		WBGene00044900	WBGene00015751			WBGene00004118	WBGene00009386		WBGene00006448	WBGene00022174
			WBGene00012030	WBGene00019727					WBGene00017131	WBGene00010260		WBGene00219824	WBGene00015435		WBGene00022745	WBGene00009110			WBGene00044638	WBGene00011059		WBGene00023345	WBGene00016659
			WBGene00006494	WBGene00003987					WBGene00018342	WBGene00008455		WBGene00019767	WBGene00006591		WBGene00000380	WBGene00004229			WBGene00004993	WBGene00013311		WBGene00195016	WBGene00019074
			WBGene00021691	WBGene00014030					WBGene00013216	WBGene00009951		WBGene00017717	WBGene00021547		WBGene00012724	WBGene00016335			WBGene00010269	WBGene00021875		WBGene00045157	WBGene00010356
			WBGene00303208	WBGene00022490					WBGene00017599	WBGene00304201		WBGene00001912	WBGene00016139		WBGene00219562	WBGene00016628			WBGene00219917	WBGene00015803		WBGene00011544	WBGene00012168
			WBGene00004834	WBGene00001500					WBGene00012231	WBGene00271651		WBGene00008852	WBGene00008436		WBGene00001431	WBGene00044779			WBGene00023405	WBGene00009978		WBGene00012097	WBGene00019617
			WBGene00013144	WBGene00006920					WBGene00000673	WBGene00007617		WBGene00001386	WBGene00012531		WBGene00007855	WBGene00020408			WBGene00016041	WBGene00002190		WBGene00003893	WBGene00011244
			WBGene00011967	WBGene00014054					WBGene00007605	WBGene00012339		WBGene00077453	WBGene00009497		WBGene00016796	WBGene00018594			WBGene00001030	WBGene00003690		WBGene00011040	WBGene00008629
			WBGene00012966	WBGene00008262					WBGene00003996	WBGene00002274		WBGene00004356	WBGene00043097		WBGene00164985	WBGene00000530			WBGene00044974	WBGene00015805		WBGene00086560	WBGene00009723
			WBGene00003791	WBGene00017691					WBGene00011699	WBGene00012951		WBGene00018208	WBGene00001580		WBGene00013172	WBGene00022593			WBGene00015746	WBGene00019204		WBGene00003472	WBGene00002190
			WBGene00007617	WBGene00009739					WBGene00017469	WBGene00004173		WBGene00235161	WBGene00001244		WBGene00044410	WBGene00021375			WBGene00004096	WBGene00001480		WBGene00018101	WBGene00010567
			WBGene00006509	WBGene00007283					WBGene00000169	WBGene00007303		WBGene00000211	WBGene00019961		WBGene00016509	WBGene00012280			WBGene00219899	WBGene00008224		WBGene00002025	WBGene00011897
			WBGene00016151	WBGene00044325					WBGene00017982	WBGene00000841		WBGene00019664	WBGene00007175		WBGene00001881	WBGene00019481			WBGene00016637	WBGene00014300		WBGene00009266	WBGene00012202
			WBGene00008592	WBGene00000002					WBGene00018375	WBGene00012037		WBGene00015056	WBGene00007108		WBGene00021004	WBGene00019355			WBGene00219824	WBGene00009447		WBGene00014505	WBGene00044294
			WBGene00000878	WBGene00006984					WBGene00018384	WBGene00012030		WBGene00001880	WBGene00011720		WBGene00022746	WBGene00021817			WBGene00002019	WBGene00008914		WBGene00013171	WBGene00009447
			WBGene00008331	WBGene00006439					WBGene00022122	WBGene00004759		WBGene00012593	WBGene00000136		WBGene00009280	WBGene00017246			WBGene00016330	WBGene00018958		WBGene00017681	WBGene00021135
			WBGene00007516	WBGene00010645					WBGene00004208	WBGene00012472		WBGene00019760	WBGene00010988		WBGene00011741	WBGene00011803			WBGene00007386	WBGene00219308		WBGene00020092	WBGene00012532
			WBGene00021736	WBGene00015101					WBGene00019444	WBGene00000480		WBGene00003692	WBGene00001620		WBGene00012551	WBGene00010909			WBGene00001431	WBGene00021094		WBGene00002023	WBGene00009824
			WBGene00007011	WBGene00009051					WBGene00000102	WBGene00015916		WBGene00002998	WBGene00020047		WBGene00021733	WBGene00009626			WBGene00023345	WBGene00001452		WBGene00219899	WBGene00002089
			WBGene00000208	WBGene00022817					WBGene00015045	WBGene00000377		WBGene00007761	WBGene00013975		WBGene00002010	WBGene00016201			WBGene00235160	WBGene00007395		WBGene00023089	WBGene00013007
			WBGene00044553	WBGene00002257					WBGene00021159	WBGene00006637		WBGene00004169	WBGene00011814		WBGene00011544	WBGene00012202			WBGene00011544	WBGene00004222		WBGene00219729	WBGene00003728
			WBGene00021377	WBGene00012251					WBGene00019472	WBGene00022452		WBGene00016576	WBGene00006656		WBGene00235161	WBGene00006591			WBGene00022042	WBGene00008089		WBGene00017344	WBGene00009158
			WBGene00016809	WBGene00020788					WBGene00016013	WBGene00019060		WBGene00004459	WBGene00043994		WBGene00019893	WBGene00019986			WBGene00020453	WBGene00009450		WBGene00016061	WBGene00001679
			WBGene00007955	WBGene00206386					WBGene00009897	WBGene00000868		WBGene00015165	WBGene00002074		WBGene00016249	WBGene00012317			WBGene00013077	WBGene00019816		WBGene00010491	WBGene00018411
			WBGene00007545	WBGene00017065					WBGene00020216	WBGene00010433		WBGene00020073	WBGene00000836		WBGene00010700	WBGene00013321			WBGene00005000	WBGene00016659		WBGene00045133	WBGene00019656
			WBGene00021855	WBGene00016118					WBGene00018755	WBGene00003077		WBGene00013171	WBGene00022076		WBGene00020886	WBGene00006916			WBGene00010911	WBGene00010827		WBGene00022457	WBGene00021547
			WBGene00010297	WBGene00000177					WBGene00000136	WBGene00011268		WBGene00003594	WBGene00009010		WBGene00013924	WBGene00185014			WBGene00045150	WBGene00011454		WBGene00008117	WBGene00010512
			WBGene00014177	WBGene00020636					WBGene00010761	WBGene00003952		WBGene00007007	WBGene00012804		WBGene00017949	WBGene00001746			WBGene00219696	WBGene00011284		WBGene00219917	WBGene00003957
			WBGene00010638	WBGene00021531					WBGene00002258	WBGene00002077		WBGene00022383	WBGene00020576		WBGene00021352	WBGene00001834			WBGene00045372	WBGene00017436		WBGene00023486	WBGene00002146
			WBGene00003524	WBGene00011232					WBGene00017717	WBGene00012978		WBGene00016509	WBGene00004215		WBGene00008503	WBGene00004148			WBGene00013078	WBGene00010110		WBGene00000910	WBGene00021779
			WBGene00235102	WBGene00219286					WBGene00009375	WBGene00000067		WBGene00235164	WBGene00006373		WBGene00044926	WBGene00001244			WBGene00009514	WBGene00000673		WBGene00219655	WBGene00008273
			WBGene00021347	WBGene00000993					WBGene00000872	WBGene00015943		WBGene00021599	WBGene00021834		WBGene00008496	WBGene00007455			WBGene00020318	WBGene00009087		WBGene00010269	WBGene00007746
			WBGene00077526	WBGene00021128					WBGene00011997	WBGene00020915		WBGene00007235	WBGene00021190		WBGene00006624	WBGene00011441			WBGene00020834	WBGene00017292		WBGene00022042	WBGene00015695
			WBGene00016321	WBGene00009439					WBGene00022813	WBGene00013758		WBGene00014108	WBGene00018958		WBGene00007007	WBGene00018543			WBGene00045133	WBGene00010137		WBGene00045084	WBGene00018073
			WBGene00019279	WBGene00009896					WBGene00015788	WBGene00004727		WBGene00012589	WBGene00006592		WBGene00019767	WBGene00004215			WBGene00002268	WBGene00019734		WBGene00017780	WBGene00045488
			WBGene00018473	WBGene00003893					WBGene00016577	WBGene00013263		WBGene00006699	WBGene00022722		WBGene00008339	WBGene00006397			WBGene00008850	WBGene00002113		WBGene00200189	WBGene00021540
			WBGene00015569	WBGene00008706					WBGene00020946	WBGene00004046		WBGene00017146	WBGene00004860		WBGene00022233	WBGene00002113			WBGene00011949	WBGene00045390		WBGene00021238	WBGene00011648
			WBGene00002046	WBGene00017743					WBGene00045038	WBGene00015574		WBGene00021691	WBGene00010848		WBGene00001762	WBGene00019599			WBGene00202175	WBGene00008214		WBGene00009156	WBGene00011718
			WBGene00003385	WBGene00001520					WBGene00009898	WBGene00009783		WBGene00044743	WBGene00020516		WBGene00012272	WBGene00016431			WBGene00004205	WBGene00008110		WBGene00010053	WBGene00012130
			WBGene00020112	WBGene00219718					WBGene00009106	WBGene00003565		WBGene00001431	WBGene00021094		WBGene00000545	WBGene00009008			WBGene00017027	WBGene00006592		WBGene00004205	WBGene00022593
			WBGene00018853	WBGene00008629					WBGene00001787	WBGene00011481		WBGene00255728	WBGene00008076		WBGene00219716	WBGene00008258			WBGene00008447	WBGene00015449		WBGene00015176	WBGene00016628
			WBGene00007303	WBGene00010661					WBGene00011325	WBGene00008592		WBGene00001914	WBGene00004148		WBGene00014095	WBGene00016147			WBGene00000121	WBGene00002238		WBGene00000379	WBGene00004756
			WBGene00010627	WBGene00022887					WBGene00044080	WBGene00017993		WBGene00022983	WBGene00022718		WBGene00011949	WBGene00020924			WBGene00200598	WBGene00007340		WBGene00000414	WBGene00021156
			WBGene00021845	WBGene00021078					WBGene00001778	WBGene00021202		WBGene00011501	WBGene00001628		WBGene00023089	WBGene00269434			WBGene00001881	WBGene00006591		WBGene00020318	WBGene00016335
			WBGene00003773	WBGene00011662					WBGene00004986	WBGene00021899		WBGene00019697	WBGene00014111		WBGene00021105	WBGene00021834			WBGene00019322	WBGene00010701		WBGene00020648	WBGene00020148
			WBGene00004810	WBGene00018395					WBGene00007385	WBGene00010040		WBGene00023089	WBGene00014613		WBGene00006702	WBGene00010175			WBGene00001831	WBGene00012253		WBGene00013556	WBGene00011006
			WBGene00000843	WBGene00009982					WBGene00012123	WBGene00197591		WBGene00304182	WBGene00019882		WBGene00014290	WBGene00009010			WBGene00018782	WBGene00021379		WBGene00002019	WBGene00013292
			WBGene00004679	WBGene00008000					WBGene00001149	WBGene00050920		WBGene00019511	WBGene00004126		WBGene00021691	WBGene00010772			WBGene00007486	WBGene00001056		WBGene00019858	WBGene00020394
			WBGene00011102	WBGene00011670					WBGene00013394	WBGene00011676		WBGene00002021	WBGene00020307		WBGene00019770	WBGene00011814			WBGene00016461	WBGene00006913		WBGene00001385	WBGene00021841
			WBGene00015752	WBGene00001439					WBGene00000762	WBGene00018966		WBGene00021552	WBGene00015157		WBGene00016527	WBGene00043994			WBGene00019983	WBGene00000609		WBGene00044930	WBGene00021379
			WBGene00013037	WBGene00011217					WBGene00018602	WBGene00004405		WBGene00013127	WBGene00007140		WBGene00000904	WBGene00017506			WBGene00001875	WBGene00017464		WBGene00001748	WBGene00015940
			WBGene00013556	WBGene00044680					WBGene00022115	WBGene00003950		WBGene00019890	WBGene00018540		WBGene00001880	WBGene00011997			WBGene00010752	WBGene00000988		WBGene00002021	WBGene00003826
			WBGene00020587	WBGene00017105					WBGene00003987	WBGene00004460		WBGene00012137	WBGene00019656		WBGene00044743	WBGene00017436			WBGene00008356	WBGene00009783		WBGene00005663	WBGene00008739
			WBGene00009784	WBGene00018286					WBGene00022801	WBGene00003795		WBGene00023083	WBGene00000963		WBGene00015176	WBGene00015704			WBGene00045157	WBGene00000373		WBGene00021486	WBGene00009583
			WBGene00010339	WBGene00016987					WBGene00020340	WBGene00020073		WBGene00219696	WBGene00010867		WBGene00013171	WBGene00020128			WBGene00020886	WBGene00008333		WBGene00006684	WBGene00017509
			WBGene00004891	WBGene00020216					WBGene00021078	WBGene00003485		WBGene00013043	WBGene00017398		WBGene00050977	WBGene00001001			WBGene00008832	WBGene00044612		WBGene00012444	WBGene00008521
			WBGene00004840	WBGene00017775					WBGene00016768	WBGene00021518		WBGene00012272	WBGene00000419		WBGene00201919	WBGene00016435			WBGene00201065	WBGene00006921		WBGene00001854	WBGene00044792
			WBGene00011105	WBGene00021446					WBGene00006050	WBGene00077714		WBGene00008940	WBGene00016892		WBGene00004169	WBGene00018265			WBGene00016561	WBGene00018250		WBGene00016627	WBGene00012439
			WBGene00015382	WBGene00009375					WBGene00194851	WBGene00003596		WBGene00011734	WBGene00015559		WBGene00200645	WBGene00009485			WBGene00000672	WBGene00010413		WBGene00012618	WBGene00008589
			WBGene00019458	WBGene00013671					WBGene00020611	WBGene00002056		WBGene00017668	WBGene00011997		WBGene00200756	WBGene00008999			WBGene00000391	WBGene00008521		WBGene00219912	WBGene00017772
			WBGene00009925	WBGene00013391					WBGene00021167	WBGene00016335		WBGene00004185	WBGene00013680		WBGene00000378	WBGene00017017			WBGene00011741	WBGene00014206		WBGene00021352	WBGene00002074
			WBGene00009796	WBGene00006996					WBGene00012686	WBGene00017583		WBGene00011544	WBGene00017093		WBGene00006684	WBGene00009059			WBGene00013082	WBGene00017446		WBGene00014177	WBGene00045177
			WBGene00002001	WBGene00050899					WBGene00023209	WBGene00021736		WBGene00000910	WBGene00021952		WBGene00006739	WBGene00003090			WBGene00022548	WBGene00008258		WBGene00009476	WBGene00008284
			WBGene00015769	WBGene00016048					WBGene00012211	WBGene00018718		WBGene00023153	WBGene00017076		WBGene00001909	WBGene00001518			WBGene00003124	WBGene00003235		WBGene00014836	WBGene00016066
			WBGene00001646	WBGene00000751					WBGene00007315	WBGene00018210		WBGene00000549	WBGene00013541		WBGene00023153	WBGene00004061			WBGene00014456	WBGene00011195		WBGene00020218	WBGene00020137
			WBGene00021559	WBGene00000175					WBGene00010070	WBGene00019928		WBGene00014095	WBGene00016628		WBGene00016627	WBGene00021367			WBGene00255728	WBGene00005643		WBGene00045194	WBGene00011276
			WBGene00013425	WBGene00011003					WBGene00009512	WBGene00004796		WBGene00002017	WBGene00001672		WBGene00010878	WBGene00008413			WBGene00044070	WBGene00019476		WBGene00008932	WBGene00016920
			WBGene00197622	WBGene00045399					WBGene00012280	WBGene00011672		WBGene00011115	WBGene00020938		WBGene00008592	WBGene00015879			WBGene00016520	WBGene00008999		WBGene00001909	WBGene00006397
			WBGene00219886	WBGene00014172					WBGene00050914	WBGene00007717		WBGene00018385	WBGene00015887		WBGene00219824	WBGene00000421			WBGene00304189	WBGene00008502		WBGene00004502	WBGene00005643
			WBGene00018273	WBGene00045414					WBGene00020811	WBGene00008777		WBGene00016527	WBGene00004020		WBGene00304182	WBGene00000552			WBGene00017659	WBGene00006839		WBGene00014290	WBGene00022647
			WBGene00015225	WBGene00012535					WBGene00015466	WBGene00004897		WBGene00015791	WBGene00020559		WBGene00014602	WBGene00008233			WBGene00010882	WBGene00016684		WBGene00008766	WBGene00019957
			WBGene00016894	WBGene00000136					WBGene00011596	WBGene00018398		WBGene00020801	WBGene00001616		WBGene00022383	WBGene00021796			WBGene00008932	WBGene00011694		WBGene00011045	WBGene00004215
			WBGene00002074	WBGene00012819					WBGene00010232	WBGene00044792		WBGene00006684	WBGene00011454		WBGene00014871	WBGene00019656			WBGene00012137	WBGene00044176		WBGene00022866	WBGene00004197
			WBGene00050920	WBGene00020690					WBGene00007690	WBGene00013654		WBGene00045114	WBGene00008565		WBGene00015165	WBGene00010296			WBGene00010877	WBGene00015527		WBGene00016653	WBGene00015043
			WBGene00011676	WBGene00019444					WBGene00020690	WBGene00000266		WBGene00019179	WBGene00011587		WBGene00017344	WBGene00012184			WBGene00001076	WBGene00022593		WBGene00001912	WBGene00019609
			WBGene00235160	WBGene00003695					WBGene00001477	WBGene00015859		WBGene00021097	WBGene00016435		WBGene00020455	WBGene00018403			WBGene00200542	WBGene00009084		WBGene00015565	WBGene00016629
			WBGene00008681	WBGene00009559					WBGene00010135	WBGene00020936		WBGene00219916	WBGene00001389		WBGene00010272	WBGene00006696			WBGene00009822	WBGene00007599		WBGene00018990	WBGene00001476
			WBGene00003062	WBGene00003769					WBGene00023417	WBGene00013109		WBGene00018624	WBGene00009435		WBGene00022982	WBGene00015435			WBGene00219729	WBGene00000558		WBGene00006624	WBGene00007753
			WBGene00022715	WBGene00010593					WBGene00007460	WBGene00004388		WBGene00011045	WBGene00000752		WBGene00001784	WBGene00001645			WBGene00012158	WBGene00016059		WBGene00019361	WBGene00018260
			WBGene00012342	WBGene00012217					WBGene00000613	WBGene00011105		WBGene00014602	WBGene00007474		WBGene00202233	WBGene00016629			WBGene00018725	WBGene00003630		WBGene00018020	WBGene00017446
			WBGene00007919	WBGene00009237					WBGene00009408	WBGene00004302		WBGene00007682	WBGene00019268		WBGene00015392	WBGene00169702			WBGene00000608	WBGene00003528		WBGene00019006	WBGene00010909
			WBGene00006888	WBGene00010321					WBGene00012404	WBGene00013924		WBGene00007386	WBGene00000374		WBGene00001749	WBGene00012830			WBGene00022599	WBGene00018181		WBGene00022872	WBGene00006641
			WBGene00021556	WBGene00010665					WBGene00011684	WBGene00012910		WBGene00011209	WBGene00008480		WBGene00001996	WBGene00006351			WBGene00007007	WBGene00016628		WBGene00001534	WBGene00007549
			WBGene00044447	WBGene00010524					WBGene00015780	WBGene00001817		WBGene00016014	WBGene00007765		WBGene00001911	WBGene00013515			WBGene00016332	WBGene00013578		WBGene00014542	WBGene00002076
			WBGene00012339	WBGene00006762					WBGene00001076	WBGene00020012		WBGene00219847	WBGene00044028		WBGene00011209	WBGene00003658			WBGene00016653	WBGene00009142		WBGene00022548	WBGene00020649
			WBGene00007500	WBGene00017734					WBGene00002192	WBGene00021073		WBGene00001042	WBGene00011803		WBGene00016763	WBGene00011404			WBGene00001385	WBGene00009809		WBGene00002263	WBGene00000245
			WBGene00003795	WBGene00018221					WBGene00002038	WBGene00001502		WBGene00219672	WBGene00013321		WBGene00007656	WBGene00020693			WBGene00008317	WBGene00018657		WBGene00045074	WBGene00044612
			WBGene00271716	WBGene00002258					WBGene00012213	WBGene00016912		WBGene00001768	WBGene00011893		WBGene00165826	WBGene00014258			WBGene00005663	WBGene00010918		WBGene00000381	WBGene00017153
			WBGene00004796	WBGene00016119					WBGene00017777	WBGene00009966		WBGene00202233	WBGene00000425		WBGene00011045	WBGene00003699			WBGene00009266	WBGene00018560		WBGene00010882	WBGene00018268
			WBGene00010562	WBGene00019007					WBGene00021312	WBGene00016790		WBGene00009811	WBGene00001637		WBGene00011116	WBGene00020705			WBGene00012456	WBGene00009816		WBGene00010794	WBGene00021952
			WBGene00044542	WBGene00008905					WBGene00007302	WBGene00004049		WBGene00011949	WBGene00001994		WBGene00045194	WBGene00020274			WBGene00003594	WBGene00012007		WBGene00012216	WBGene00009336
			WBGene00013758	WBGene00012664					WBGene00003762	WBGene00016151		WBGene00022452	WBGene00015894		WBGene00000211	WBGene00003967			WBGene00016438	WBGene00020693		WBGene00003038	WBGene00003987
			WBGene00013653	WBGene00014086					WBGene00002255	WBGene00014136		WBGene00010409	WBGene00019232		WBGene00010752	WBGene00007070			WBGene00001880	WBGene00012443		WBGene00001880	WBGene00000164
			WBGene00017720	WBGene00013647					WBGene00011300	WBGene00004273		WBGene00016040	WBGene00005153		WBGene00012362	WBGene00005020			WBGene00009585	WBGene00008435		WBGene00020455	WBGene00020049
			WBGene00022572	WBGene00015248					WBGene00016896	WBGene00000282		WBGene00004804	WBGene00002003		WBGene00003598	WBGene00003887			WBGene00001854	WBGene00045305		WBGene00008040	WBGene00009288
			WBGene00001942	WBGene00020268					WBGene00001684	WBGene00271815		WBGene00017289	WBGene00008273		WBGene00007761	WBGene00010998			WBGene00021354	WBGene00008320		WBGene00007656	WBGene00009504
			WBGene00004504	WBGene00019017					WBGene00013463	WBGene00018853		WBGene00006698	WBGene00013164		WBGene00003616	WBGene00018986			WBGene00001935	WBGene00014173		WBGene00021599	WBGene00045507
			WBGene00007736	WBGene00010759					WBGene00010963	WBGene00004461		WBGene00012451	WBGene00000443		WBGene00017088	WBGene00009373			WBGene00016331	WBGene00044667		WBGene00045114	WBGene00004020
			WBGene00018507	WBGene00020185					WBGene00008412	WBGene00006539		WBGene00016987	WBGene00003007		WBGene00009367	WBGene00006593			WBGene00017146	WBGene00007331		WBGene00044070	WBGene00006066
			WBGene00000379	WBGene00007841					WBGene00007340	WBGene00015769		WBGene00012724	WBGene00009744		WBGene00017729	WBGene00019777			WBGene00013556	WBGene00012018		WBGene00045176	WBGene00011753
			WBGene00008572	WBGene00008499					WBGene00019844	WBGene00019579		WBGene00008398	WBGene00000408		WBGene00018101	WBGene00009237			WBGene00021839	WBGene00009542		WBGene00015597	WBGene00016683
			WBGene00022027	WBGene00009812					WBGene00004226	WBGene00007393		WBGene00015392	WBGene00004061		WBGene00020861	WBGene00000528			WBGene00044928	WBGene00020613		WBGene00009634	WBGene00045400
			WBGene00044792	WBGene00045038					WBGene00020662	WBGene00002043		WBGene00001755	WBGene00017961		WBGene00219702	WBGene00001648			WBGene00003390	WBGene00045399		WBGene00045150	WBGene00017948
			WBGene00009783	WBGene00044667					WBGene00007807	WBGene00004758		WBGene00016627	WBGene00019479		WBGene00014089	WBGene00007650			WBGene00009634	WBGene00017418		WBGene00003616	WBGene00012259
			WBGene00016505	WBGene00017485					WBGene00013647	WBGene00009368		WBGene00199488	WBGene00019060		WBGene00003953	WBGene00009958			WBGene00006706	WBGene00011089		WBGene00016561	WBGene00007947
			WBGene00008455	WBGene00017131					WBGene00014006	WBGene00021377		WBGene00011662	WBGene00012007		WBGene00013567	WBGene00009497			WBGene00086560	WBGene00009237		WBGene00020861	WBGene00009434
			WBGene00011538	WBGene00015803					WBGene00019298	WBGene00000281		WBGene00015540	WBGene00022073		WBGene00002078	WBGene00011694			WBGene00011663	WBGene00017153		WBGene00023066	WBGene00012152
			WBGene00004758	WBGene00009353					WBGene00000982	WBGene00012471		WBGene00004398	WBGene00015704		WBGene00007631	WBGene00009158			WBGene00022045	WBGene00044556		WBGene00023106	WBGene00009435
			WBGene00189956	WBGene00020797					WBGene00020031	WBGene00006473		WBGene00009188	WBGene00016500		WBGene00017921	WBGene00004267			WBGene00011116	WBGene00011020		WBGene00008339	WBGene00020383
			WBGene00008900	WBGene00019886					WBGene00020343	WBGene00012187		WBGene00019844	WBGene00019334		WBGene00011501	WBGene00004254			WBGene00005642	WBGene00021134		WBGene00017970	WBGene00000253
			WBGene00016599	WBGene00012713					WBGene00016099	WBGene00009322		WBGene00020391	WBGene00000528		WBGene00004804	WBGene00004755			WBGene00007237	WBGene00006916		WBGene00044938	WBGene00017480
			WBGene00016907	WBGene00000110					WBGene00000041	WBGene00004951		WBGene00023308	WBGene00009042		WBGene00000379	WBGene00013644			WBGene00001037	WBGene00007696		WBGene00023189	WBGene00016417
			WBGene00013019	WBGene00013893					WBGene00012201	WBGene00010732		WBGene00011116	WBGene00018866		WBGene00199742	WBGene00008318			WBGene00008506	WBGene00022490		WBGene00020063	WBGene00001821
			WBGene00012978	WBGene00045483					WBGene00001767	WBGene00006670		WBGene00007525	WBGene00014938		WBGene00011104	WBGene00206423			WBGene00206479	WBGene00003758		WBGene00197023	WBGene00001648
			WBGene00009632	WBGene00009319					WBGene00004480	WBGene00021877		WBGene00014836	WBGene00016418		WBGene00014554	WBGene00011364			WBGene00001534	WBGene00004061		WBGene00000502	WBGene00011802
			WBGene00000883	WBGene00010780					WBGene00045414	WBGene00013324		WBGene00004835	WBGene00001615		WBGene00194673	WBGene00015794			WBGene00198348	WBGene00044568		WBGene00001892	WBGene00017349
			WBGene00007363	WBGene00011110					WBGene00019747	WBGene00000390		WBGene00201783	WBGene00013540		WBGene00019844	WBGene00007140			WBGene00012140	WBGene00016667		WBGene00009534	WBGene00011507
			WBGene00004049	WBGene00003580					WBGene00194847	WBGene00006512		WBGene00219942	WBGene00006971		WBGene00019179	WBGene00015008			WBGene00044930	WBGene00022245		WBGene00016196	WBGene00003986
			WBGene00001169	WBGene00077701					WBGene00016659	WBGene00011308		WBGene00006169	WBGene00010722		WBGene00022752	WBGene00007529			WBGene00021351	WBGene00010575		WBGene00016315	WBGene00021094
			WBGene00010620	WBGene00013275					WBGene00008047	WBGene00008151		WBGene00002110	WBGene00000731		WBGene00003594	WBGene00044028			WBGene00011043	WBGene00020938		WBGene00017161	WBGene00018898
			WBGene00020073	WBGene00021647					WBGene00010556	WBGene00021347		WBGene00020740	WBGene00016505		WBGene00194925	WBGene00007299			WBGene00201275	WBGene00012463		WBGene00004704	WBGene00001333
			WBGene00009023	WBGene00008414					WBGene00044325	WBGene00013119		WBGene00009974	WBGene00018268		WBGene00007235	WBGene00011893			WBGene00012983	WBGene00001476		WBGene00020471	WBGene00012853
			WBGene00006473	WBGene00008392					WBGene00000557	WBGene00022173		WBGene00001512	WBGene00011713		WBGene00013046	WBGene00007765			WBGene00197757	WBGene00004788		WBGene00020869	WBGene00022270
			WBGene00022703	WBGene00021562					WBGene00008027	WBGene00015382		WBGene00007216	WBGene00015644		WBGene00006977	WBGene00008214			WBGene00003160	WBGene00015767		WBGene00004798	WBGene00011699
			WBGene00009090	WBGene00012722					WBGene00010123	WBGene00001229		WBGene00001027	WBGene00010177		WBGene00016438	WBGene00007753			WBGene00045132	WBGene00001615		WBGene00010199	WBGene00009237
			WBGene00011743	WBGene00006819					WBGene00013867	WBGene00007355		WBGene00003949	WBGene00015501		WBGene00012546	WBGene00003706			WBGene00020861	WBGene00003511		WBGene00012505	WBGene00008430
			WBGene00006497	WBGene00009161					WBGene00020082	WBGene00006628		WBGene00044070	WBGene00016879		WBGene00017559	WBGene00018603			WBGene00269426	WBGene00013007		WBGene00004249	WBGene00013980
			WBGene00011481	WBGene00008522					WBGene00009666	WBGene00003846		WBGene00020886	WBGene00010755		WBGene00200189	WBGene00001616			WBGene00044168	WBGene00004132		WBGene00011966	WBGene00018958
			WBGene00012604	WBGene00022584					WBGene00219447	WBGene00008766		WBGene00012505	WBGene00022647		WBGene00001534	WBGene00022793			WBGene00044926	WBGene00020592		WBGene00000480	WBGene00044901
			WBGene00010732	WBGene00022802					WBGene00012423	WBGene00004679		WBGene00044358	WBGene00000507		WBGene00009892	WBGene00006309			WBGene00008857	WBGene00020445		WBGene00219547	WBGene00021817
			WBGene00013532	WBGene00015759					WBGene00017303	WBGene00012972		WBGene00020861	WBGene00015544		WBGene00003331	WBGene00003643			WBGene00011308	WBGene00009995		WBGene00219562	WBGene00022718
			WBGene00010229	WBGene00004112					WBGene00010657	WBGene00009784		WBGene00003989	WBGene00016059		WBGene00012942	WBGene00000443			WBGene00000377	WBGene00044294		WBGene00044928	WBGene00004345
			WBGene00219694	WBGene00015403					WBGene00020029	WBGene00013653		WBGene00003390	WBGene00000840		WBGene00023308	WBGene00017948			WBGene00009578	WBGene00016355		WBGene00013573	WBGene00002632
			WBGene00004273	WBGene00017348					WBGene00021446	WBGene00004387		WBGene00011741	WBGene00022861		WBGene00004356	WBGene00013921			WBGene00220108	WBGene00010225		WBGene00011077	WBGene00010525
			WBGene00012482	WBGene00006942					WBGene00003090	WBGene00013019		WBGene00009628	WBGene00012280		WBGene00013482	WBGene00009435			WBGene00007630	WBGene00016101		WBGene00201919	WBGene00007340
			WBGene00004405	WBGene00016507					WBGene00018605	WBGene00008730		WBGene00001941	WBGene00009732		WBGene00006733	WBGene00008089			WBGene00007656	WBGene00011768		WBGene00021005	WBGene00010221
			WBGene00012933	WBGene00017268					WBGene00008110	WBGene00015537		WBGene00002012	WBGene00015897		WBGene00019068	WBGene00023187			WBGene00004906	WBGene00219286		WBGene00206479	WBGene00009450
			WBGene00001077	WBGene00015466					WBGene00017621	WBGene00019660		WBGene00220233	WBGene00001581		WBGene00020481	WBGene00012085			WBGene00005902	WBGene00022125		WBGene00003970	WBGene00017565
			WBGene00007048	WBGene00002067					WBGene00017484	WBGene00001001		WBGene00007200	WBGene00017529		WBGene00014058	WBGene00006561			WBGene00000381	WBGene00017789		WBGene00001856	WBGene00019232
			WBGene00020640	WBGene00003704					WBGene00013855	WBGene00004789		WBGene00007193	WBGene00012342		WBGene00008777	WBGene00012674			WBGene00019347	WBGene00017484		WBGene00045167	WBGene00015814
			WBGene00194641	WBGene00045245					WBGene00000177	WBGene00010479		WBGene00008497	WBGene00010646		WBGene00023189	WBGene00008964			WBGene00014871	WBGene00015814		WBGene00004825	WBGene00001776
			WBGene00019724	WBGene00001993					WBGene00007697	WBGene00001428		WBGene00013924	WBGene00016364		WBGene00200598	WBGene00019017			WBGene00012607	WBGene00008522		WBGene00001707	WBGene00015676
			WBGene00000567	WBGene00013805					WBGene00022797	WBGene00021020		WBGene00016393	WBGene00006493		WBGene00219847	WBGene00206386			WBGene00013573	WBGene00016629		WBGene00003594	WBGene00000277
			WBGene00022713	WBGene00010878					WBGene00009896	WBGene00001814		WBGene00011077	WBGene00000084		WBGene00013266	WBGene00020850			WBGene00199488	WBGene00010515		WBGene00007772	WBGene00011195
			WBGene00013755	WBGene00000656					WBGene00012722	WBGene00000783		WBGene00015810	WBGene00003012		WBGene00000121	WBGene00011854			WBGene00202328	WBGene00007979		WBGene00016330	WBGene00011694
			WBGene00019544	WBGene00000668					WBGene00013299	WBGene00004356		WBGene00044924	WBGene00012934		WBGene00045133	WBGene00017349			WBGene00017385	WBGene00003553		WBGene00198232	WBGene00016667
			WBGene00001891	WBGene00016013					WBGene00001777	WBGene00011278		WBGene00003241	WBGene00008123		WBGene00000549	WBGene00007801			WBGene00271786	WBGene00015476		WBGene00045141	WBGene00003583
			WBGene00019373	WBGene00017777					WBGene00050899	WBGene00045052		WBGene00021541	WBGene00021611		WBGene00022181	WBGene00016200			WBGene00044391	WBGene00011708		WBGene00017127	WBGene00020029
			WBGene00001158	WBGene00016659					WBGene00007909	WBGene00001086		WBGene00197757	WBGene00002105		WBGene00044891	WBGene00015922			WBGene00003830	WBGene00000268		WBGene00004703	WBGene00018594
			WBGene00023189	WBGene00022115					WBGene00018395	WBGene00020102		WBGene00023162	WBGene00005228		WBGene00004268	WBGene00009823			WBGene00198634	WBGene00003739		WBGene00050890	WBGene00014294
			WBGene00014012	WBGene00007122					WBGene00011679	WBGene00012342		WBGene00017681	WBGene00007549		WBGene00008497	WBGene00020889			WBGene00044938	WBGene00000443		WBGene00045372	WBGene00000836
			WBGene00219824	WBGene00009180					WBGene00009892	WBGene00001371		WBGene00220237	WBGene00018622		WBGene00020063	WBGene00017782			WBGene00013181	WBGene00006641		WBGene00003601	WBGene00002199
			WBGene00022772	WBGene00044712					WBGene00045275	WBGene00013004		WBGene00008777	WBGene00010681		WBGene00020658	WBGene00005153			WBGene00014397	WBGene00021156		WBGene00013077	WBGene00004860
			WBGene00007725	WBGene00019153					WBGene00000784	WBGene00016763		WBGene00022045	WBGene00010550		WBGene00012903	WBGene00021772			WBGene00014836	WBGene00010908		WBGene00013078	WBGene00009386
			WBGene00021048	WBGene00000228					WBGene00012253	WBGene00020246		WBGene00044644	WBGene00006980		WBGene00019976	WBGene00013549			WBGene00021599	WBGene00001776		WBGene00003812	WBGene00009958
			WBGene00012187	WBGene00009307					WBGene00005552	WBGene00013387		WBGene00271651	WBGene00004197		WBGene00201783	WBGene00001580			WBGene00044654	WBGene00004929		WBGene00013483	WBGene00010630
			WBGene00004727	WBGene00000693					WBGene00016782	WBGene00004003		WBGene00002219	WBGene00044530		WBGene00001748	WBGene00000374			WBGene00001512	WBGene00016066		WBGene00011116	WBGene00007142
			WBGene00001001	WBGene00003171					WBGene00010924	WBGene00008089		WBGene00021105	WBGene00015753		WBGene00003989	WBGene00016174			WBGene00014115	WBGene00011854		WBGene00011662	WBGene00009485
			WBGene00009241	WBGene00014058					WBGene00021420	WBGene00017347		WBGene00044638	WBGene00001789		WBGene00003893	WBGene00004132			WBGene00017344	WBGene00008484		WBGene00235164	WBGene00009334
			WBGene00002058	WBGene00009102					WBGene00019961	WBGene00019458		WBGene00011528	WBGene00001819		WBGene00000282	WBGene00012784			WBGene00017949	WBGene00017349		WBGene00044926	WBGene00019734
			WBGene00008503	WBGene00003731					WBGene00009738	WBGene00015471		WBGene00219709	WBGene00012778		WBGene00000228	WBGene00017240			WBGene00020628	WBGene00007549		WBGene00044937	WBGene00016391
			WBGene00018522	WBGene00022546					WBGene00018811	WBGene00002017		WBGene00198232	WBGene00015332		WBGene00001160	WBGene00020101			WBGene00050899	WBGene00020148		WBGene00004836	WBGene00016879
			WBGene00015781	WBGene00015141					WBGene00009642	WBGene00013678		WBGene00194925	WBGene00003858		WBGene00018145	WBGene00000403			WBGene00017101	WBGene00219950		WBGene00016217	WBGene00013644
			WBGene00006701	WBGene00019021					WBGene00022858	WBGene00021519		WBGene00206525	WBGene00020139		WBGene00018624	WBGene00016500			WBGene00197622	WBGene00011106		WBGene00021733	WBGene00012704
			WBGene00009132	WBGene00012615					WBGene00008706	WBGene00004458		WBGene00013556	WBGene00045177		WBGene00022045	WBGene00011554			WBGene00015507	WBGene00019111		WBGene00012551	WBGene00001834
			WBGene00011292	WBGene00020955					WBGene00013451	WBGene00016509		WBGene00016196	WBGene00008934		WBGene00004185	WBGene00020908			WBGene00008496	WBGene00004923		WBGene00012140	WBGene00011284
			WBGene00012471	WBGene00007690					WBGene00023451	WBGene00019757		WBGene00007656	WBGene00000552		WBGene00003623	WBGene00007473			WBGene00021811	WBGene00011019		WBGene00015064	WBGene00000437
			WBGene00018878	WBGene00004454					WBGene00017646	WBGene00022861		WBGene00200598	WBGene00006640		WBGene00014836	WBGene00044922			WBGene00001909	WBGene00012869		WBGene00007761	WBGene00012443
			WBGene00015346	WBGene00009554					WBGene00009486	WBGene00011450		WBGene00077526	WBGene00009809		WBGene00018398	WBGene00004345			WBGene00012593	WBGene00007108		WBGene00021883	WBGene00016059
			WBGene00017767	WBGene00012478					WBGene00045245	WBGene00010478		WBGene00009374	WBGene00011899		WBGene00021930	WBGene00019479			WBGene00002021	WBGene00009059		WBGene00044339	WBGene00006490
			WBGene00013966	WBGene00017968					WBGene00010942	WBGene00009224		WBGene00002025	WBGene00020851		WBGene00010230	WBGene00002086			WBGene00022248	WBGene00015464		WBGene00008572	WBGene00019268
			WBGene00022298	WBGene00000784					WBGene00011000	WBGene00001046		WBGene00006977	WBGene00007881		WBGene00200542	WBGene00015887			WBGene00011209	WBGene00023069		WBGene00012212	WBGene00010646
			WBGene00015644	WBGene00045316					WBGene00022814	WBGene00269428		WBGene00012980	WBGene00003626		WBGene00045176	WBGene00017745			WBGene00012117	WBGene00008436		WBGene00045060	WBGene00019213
			WBGene00194908	WBGene00003877					WBGene00009069	WBGene00000293		WBGene00045386	WBGene00020276		WBGene00020073	WBGene00003573			WBGene00009992	WBGene00010177		WBGene00018605	WBGene00000283
			WBGene00269428	WBGene00000781					WBGene00016435	WBGene00022848		WBGene00009367	WBGene00009781		WBGene00017159	WBGene00219816			WBGene00023064	WBGene00020908		WBGene00010809	WBGene00011112
			WBGene00000795	WBGene00009918					WBGene00008515	WBGene00008101		WBGene00007439	WBGene00015940		WBGene00017075	WBGene00001581			WBGene00022865	WBGene00017480		WBGene00044743	WBGene00010507
			WBGene00001395	WBGene00020031					WBGene00015567	WBGene00044094		WBGene00003186	WBGene00015399		WBGene00003692	WBGene00003858			WBGene00018114	WBGene00015940		WBGene00015683	WBGene00017964
			WBGene00016934	WBGene00017426					WBGene00044667	WBGene00189993		WBGene00020658	WBGene00013905		WBGene00000285	WBGene00021840			WBGene00006984	WBGene00021190		WBGene00044168	WBGene00011019
			WBGene00016022	WBGene00010052					WBGene00003643	WBGene00000382		WBGene00018782	WBGene00010175		WBGene00007772	WBGene00015753			WBGene00020869	WBGene00044611		WBGene00015796	WBGene00002113
			WBGene00018060	WBGene00004476					WBGene00014088	WBGene00012474		WBGene00009101	WBGene00004768		WBGene00206479	WBGene00021311			WBGene00013043	WBGene00012545		WBGene00007855	WBGene00020556
			WBGene00009951	WBGene00013895					WBGene00021647	WBGene00000184		WBGene00019770	WBGene00004889		WBGene00000843	WBGene00043302			WBGene00019719	WBGene00017537		WBGene00009585	WBGene00006916
			WBGene00003669	WBGene00002232					WBGene00012149	WBGene00022458		WBGene00022569	WBGene00004237		WBGene00045386	WBGene00014254			WBGene00045176	WBGene00020788		WBGene00004993	WBGene00015157
			WBGene00023497	WBGene00020906					WBGene00001796	WBGene00303208		WBGene00010585	WBGene00012532		WBGene00045114	WBGene00044508			WBGene00012420	WBGene00019354		WBGene00016520	WBGene00007546
			WBGene00000197	WBGene00004423					WBGene00018846	WBGene00189956		WBGene00235316	WBGene00019113		WBGene00008832	WBGene00021547			WBGene00018020	WBGene00019268		WBGene00012351	WBGene00016505
			WBGene00020363	WBGene00004480					WBGene00017892	WBGene00007784		WBGene00001748	WBGene00009620		WBGene00017420	WBGene00020029			WBGene00045167	WBGene00017907		WBGene00006984	WBGene00011756
			WBGene00185048	WBGene00022245					WBGene00043534	WBGene00003564		WBGene00000377	WBGene00009532		WBGene00001670	WBGene00021158			WBGene00004835	WBGene00009486		WBGene00014316	WBGene00022532
			WBGene00200003	WBGene00008239					WBGene00000412	WBGene00012738		WBGene00017440	WBGene00004225		WBGene00219852	WBGene00014938			WBGene00077526	WBGene00013855		WBGene00013172	WBGene00013008
			WBGene00008670	WBGene00013216					WBGene00004456	WBGene00013435		WBGene00010458	WBGene00019599		WBGene00017659	WBGene00009508			WBGene00284861	WBGene00016896		WBGene00199488	WBGene00009809
			WBGene00015227	WBGene00007761					WBGene00008595	WBGene00004704		WBGene00015382	WBGene00010221		WBGene00009115	WBGene00017153			WBGene00011077	WBGene00006757		WBGene00017159	WBGene00007562
			WBGene00012961	WBGene00010761					WBGene00015619	WBGene00004768		WBGene00017163	WBGene00194692		WBGene00011734	WBGene00018786			WBGene00020903	WBGene00012184		WBGene00201275	WBGene00012007
			WBGene00010822	WBGene00006720					WBGene00019854	WBGene00019273		WBGene00015658	WBGene00011554		WBGene00007058	WBGene00000070			WBGene00001427	WBGene00000277		WBGene00019842	WBGene00016355
			WBGene00017356	WBGene00012423					WBGene00019021	WBGene00021097		WBGene00001911	WBGene00007241		WBGene00004882	WBGene00018779			WBGene00011493	WBGene00010705		WBGene00011209	WBGene00004267
			WBGene00019429	WBGene00015777					WBGene00011999	WBGene00007400		WBGene00009115	WBGene00017430		WBGene00018090	WBGene00007054			WBGene00008603	WBGene00005018		WBGene00014397	WBGene00017936
			WBGene00004356	WBGene00002069					WBGene00008694	WBGene00001423		WBGene00200542	WBGene00018468		WBGene00007295	WBGene00001333			WBGene00001876	WBGene00044530		WBGene00016461	WBGene00015577
			WBGene00014123	WBGene00013101					WBGene00012907	WBGene00019983		WBGene00003429	WBGene00012234		WBGene00000056	WBGene00016892			WBGene00012462	WBGene00002127		WBGene00008295	WBGene00019249
			WBGene00001234	WBGene00000703					WBGene00008905	WBGene00001977		WBGene00000904	WBGene00010356		WBGene00004809	WBGene00002029			WBGene00022489	WBGene00009497		WBGene00219824	WBGene00019124
			WBGene00013256	WBGene00020596					WBGene00003694	WBGene00018921		WBGene00019593	WBGene00018018		WBGene00020947	WBGene00021611			WBGene00010440	WBGene00002087		WBGene00045121	WBGene00011554
			WBGene00011115	WBGene00010444					WBGene00008741	WBGene00012272		WBGene00006624	WBGene00006066		WBGene00019507	WBGene00000796			WBGene00199642	WBGene00013905		WBGene00022748	WBGene00011854
			WBGene00017993	WBGene00004451					WBGene00003997	WBGene00235133		WBGene00018990	WBGene00000284		WBGene00021486	WBGene00003089			WBGene00009140	WBGene00001196		WBGene00012462	WBGene00020811
			WBGene00001497	WBGene00005657					WBGene00022072	WBGene00045249		WBGene00004096	WBGene00011924		WBGene00016333	WBGene00020197			WBGene00018044	WBGene00009373		WBGene00198348	WBGene00017436
			WBGene00000783	WBGene00019105					WBGene00017838	WBGene00010850		WBGene00010053	WBGene00000270		WBGene00013387	WBGene00007405			WBGene00010049	WBGene00015539		WBGene00006315	WBGene00016139
			WBGene00013703	WBGene00045275					WBGene00013906	WBGene00020763		WBGene00003107	WBGene00017569		WBGene00002103	WBGene00008502			WBGene00219601	WBGene00006599		WBGene00014577	WBGene00013073
			WBGene00019698	WBGene00010657					WBGene00022802	WBGene00016029		WBGene00016249	WBGene00010705		WBGene00011849	WBGene00016716			WBGene00014543	WBGene00019388		WBGene00202233	WBGene00044191
			WBGene00019380	WBGene00020891					WBGene00020962	WBGene00004468		WBGene00001974	WBGene00003767		WBGene00002110	WBGene00006949			WBGene00009280	WBGene00007397		WBGene00000647	WBGene00000554
			WBGene00011450	WBGene00007197					WBGene00004426	WBGene00007235		WBGene00021478	WBGene00011897		WBGene00008932	WBGene00019822			WBGene00003107	WBGene00011182		WBGene00200598	WBGene00004348
			WBGene00219609	WBGene00000646					WBGene00018406	WBGene00003995		WBGene00008932	WBGene00015751		WBGene00009797	WBGene00002235			WBGene00023308	WBGene00017838		WBGene00011033	WBGene00016435
			WBGene00015245	WBGene00012113					WBGene00008499	WBGene00013755		WBGene00020092	WBGene00019204		WBGene00011184	WBGene00008105			WBGene00004502	WBGene00020556		WBGene00008940	WBGene00007598
			WBGene00004917	WBGene00004930					WBGene00017751	WBGene00009365		WBGene00021799	WBGene00009456		WBGene00018391	WBGene00009632			WBGene00011045	WBGene00010356		WBGene00013181	WBGene00010472
			WBGene00008766	WBGene00015391					WBGene00044712	WBGene00022715		WBGene00001935	WBGene00003876		WBGene00003901	WBGene00017806			WBGene00000910	WBGene00001320		WBGene00011493	WBGene00007178
			WBGene00009966	WBGene00018361					WBGene00004236	WBGene00006707		WBGene00201808	WBGene00009084		WBGene00009584	WBGene00017480			WBGene00004112	WBGene00017936		WBGene00016040	WBGene00003768
			WBGene00003950	WBGene00016595					WBGene00007990	WBGene00008398		WBGene00014193	WBGene00015794		WBGene00009182	WBGene00013541			WBGene00012505	WBGene00019113		WBGene00015596	WBGene00010701
			WBGene00012443	WBGene00021312					WBGene00001561	WBGene00012966		WBGene00014290	WBGene00016431		WBGene00004051	WBGene00011284			WBGene00044410	WBGene00004756		WBGene00001784	WBGene00007696
			WBGene00009431	WBGene00017474					WBGene00017925	WBGene00009732		WBGene00200753	WBGene00001099		WBGene00002998	WBGene00219950			WBGene00044339	WBGene00000254		WBGene00022248	WBGene00001387
			WBGene00004932	WBGene00015043					WBGene00019208	WBGene00017774		WBGene00007898	WBGene00008819		WBGene00017535	WBGene00006946			WBGene00016099	WBGene00020107		WBGene00021839	WBGene00009542
			WBGene00001040	WBGene00014057					WBGene00021427	WBGene00015262		WBGene00202175	WBGene00011694		WBGene00012980	WBGene00011684			WBGene00001160	WBGene00003636		WBGene00006391	WBGene00008914
			WBGene00020784	WBGene00001449					WBGene00015739	WBGene00014439		WBGene00019400	WBGene00012608		WBGene00019006	WBGene00022073			WBGene00007631	WBGene00020137		WBGene00199642	WBGene00007175
			WBGene00007855	WBGene00001087					WBGene00006668	WBGene00013966		WBGene00016971	WBGene00013875		WBGene00219547	WBGene00020842			WBGene00008572	WBGene00044472		WBGene00014456	WBGene00001645
			WBGene00015450	WBGene00021167					WBGene00019153	WBGene00016354		WBGene00019178	WBGene00006442		WBGene00015658	WBGene00004226			WBGene00011128	WBGene00015197		WBGene00011624	WBGene00020197
			WBGene00022463	WBGene00016431					WBGene00012293	WBGene00020316		WBGene00020234	WBGene00009447		WBGene00044542	WBGene00022620			WBGene00007772	WBGene00001637		WBGene00044757	WBGene00018270
			WBGene00012714	WBGene00021427					WBGene00016716	WBGene00006470		WBGene00017226	WBGene00018657		WBGene00006714	WBGene00016505			WBGene00009259	WBGene00009504		WBGene00014155	WBGene00019730
			WBGene00007144	WBGene00000263					WBGene00016004	WBGene00010297		WBGene00045147	WBGene00011185		WBGene00009637	WBGene00007071			WBGene00010199	WBGene00012434		WBGene00005022	WBGene00001559
			WBGene00016790	WBGene00019433					WBGene00004229	WBGene00015809		WBGene00021271	WBGene00008999		WBGene00003948	WBGene00015464			WBGene00006315	WBGene00004364		WBGene00009974	WBGene00019345
			WBGene00004195	WBGene00000248					WBGene00015683	WBGene00001497		WBGene00022248	WBGene00003729		WBGene00020092	WBGene00019232			WBGene00020801	WBGene00009334		WBGene00012004	WBGene00011561
			WBGene00086560	WBGene00050914					WBGene00206386	WBGene00023271		WBGene00012228	WBGene00003878		WBGene00004892	WBGene00002190			WBGene00004704	WBGene00022718		WBGene00009280	WBGene00010575
			WBGene00022040	WBGene00015512					WBGene00016102	WBGene00003803		WBGene00021354	WBGene00003764		WBGene00004995	WBGene00016916			WBGene00000763	WBGene00011814		WBGene00004841	WBGene00012463
			WBGene00019278	WBGene00000065					WBGene00004999	WBGene00022281		WBGene00001909	WBGene00007554		WBGene00045147	WBGene00022647			WBGene00012834	WBGene00010780		WBGene00013387	WBGene00011441
			WBGene00012781	WBGene00004208					WBGene00012854	WBGene00012451		WBGene00022629	WBGene00000530		WBGene00005663	WBGene00001672			WBGene00045074	WBGene00002086		WBGene00020596	WBGene00020397
			WBGene00015596	WBGene00007460					WBGene00000110	WBGene00018257		WBGene00004993	WBGene00003196		WBGene00020725	WBGene00011897			WBGene00002232	WBGene00077693		WBGene00019322	WBGene00020693
			WBGene00019457	WBGene00009069					WBGene00000972	WBGene00012943		WBGene00003389	WBGene00004087		WBGene00009514	WBGene00001693			WBGene00010874	WBGene00020924		WBGene00164985	WBGene00009110
			WBGene00021392	WBGene00009048					WBGene00022584	WBGene00010742		WBGene00007772	WBGene00011739		WBGene00014505	WBGene00015705			WBGene00015092	WBGene00009033		WBGene00000377	WBGene00008567
			WBGene00011308	WBGene00005023					WBGene00003828	WBGene00006863		WBGene00045160	WBGene00003887		WBGene00018990	WBGene00008560			WBGene00001748	WBGene00007473		WBGene00016495	WBGene00017961
			WBGene00017592	WBGene00012686					WBGene00018206	WBGene00004245		WBGene00001259	WBGene00004719		WBGene00195341	WBGene00007284			WBGene00271817	WBGene00007756		WBGene00220237	WBGene00019017
			WBGene00000190	WBGene00015355					WBGene00010665	WBGene00011188		WBGene00002274	WBGene00002199		WBGene00013918	WBGene00001527			WBGene00020038	WBGene00000894		WBGene00012834	WBGene00008610
			WBGene00008053	WBGene00022022					WBGene00011899	WBGene00019373		WBGene00008943	WBGene00004229		WBGene00001914	WBGene00001324			WBGene00012351	WBGene00006490		WBGene00002268	WBGene00000187
			WBGene00001971	WBGene00012880					WBGene00006762	WBGene00019744		WBGene00001749	WBGene00008435		WBGene00303011	WBGene00010625			WBGene00013340	WBGene00044006		WBGene00008041	WBGene00010550
			WBGene00044293	WBGene00008741					WBGene00000961	WBGene00020994		WBGene00007632	WBGene00021336		WBGene00022983	WBGene00302986			WBGene00001911	WBGene00009963		WBGene00002368	WBGene00004887
			WBGene00004836	WBGene00008694					WBGene00007693	WBGene00014034		WBGene00016315	WBGene00016896		WBGene00199642	WBGene00013376			WBGene00017970	WBGene00043994		WBGene00015811	WBGene00001592
			WBGene00235161	WBGene00005444					WBGene00011050	WBGene00009078		WBGene00195786	WBGene00015523		WBGene00022452	WBGene00007402			WBGene00001311	WBGene00015753		WBGene00000056	WBGene00185014
			WBGene00013387	WBGene00010135					WBGene00013008	WBGene00021816		WBGene00045060	WBGene00008924		WBGene00020737	WBGene00020559			WBGene00044396	WBGene00015046		WBGene00007107	WBGene00019693
			WBGene00011128	WBGene00000762					WBGene00003409	WBGene00015569		WBGene00008503	WBGene00015172		WBGene00023083	WBGene00004923			WBGene00198232	WBGene00021049		WBGene00000881	WBGene00010225
			WBGene00219308	WBGene00018731					WBGene00004995	WBGene00000373		WBGene00008592	WBGene00004228		WBGene00016461	WBGene00001320			WBGene00014468	WBGene00011739		WBGene00004995	WBGene00015713
			WBGene00013046	WBGene00009712					WBGene00021158	WBGene00000458		WBGene00011130	WBGene00007650		WBGene00271786	WBGene00015897			WBGene00014155	WBGene00017350		WBGene00044970	WBGene00016916
			WBGene00002278	WBGene00013388					WBGene00001578	WBGene00011831		WBGene00001088	WBGene00009542		WBGene00007200	WBGene00000845			WBGene00195016	WBGene00010896		WBGene00012921	WBGene00010307
			WBGene00008542	WBGene00019174					WBGene00014251	WBGene00013215		WBGene00017921	WBGene00015879		WBGene00013956	WBGene00000419			WBGene00019858	WBGene00077775		WBGene00198142	WBGene00007934
			WBGene00015943	WBGene00006541					WBGene00008415	WBGene00013701		WBGene00199642	WBGene00006753		WBGene00019983	WBGene00017702			WBGene00012618	WBGene00000836		WBGene00271651	WBGene00000796
			WBGene00021519	WBGene00012398					WBGene00008803	WBGene00009241		WBGene00044396	WBGene00016674		WBGene00008298	WBGene00021094			WBGene00003495	WBGene00044283		WBGene00015658	WBGene00045517
			WBGene00003846	WBGene00018407					WBGene00019214	WBGene00003073		WBGene00004892	WBGene00017782		WBGene00001385	WBGene00009456			WBGene00021239	WBGene00020274		WBGene00219702	WBGene00015353
			WBGene00023153	WBGene00013393					WBGene00000776	WBGene00010229		WBGene00008850	WBGene00010701		WBGene00004835	WBGene00016684			WBGene00017362	WBGene00003728		WBGene00020912	WBGene00002127
			WBGene00017210	WBGene00016052					WBGene00302986	WBGene00000165		WBGene00001005	WBGene00013921		WBGene00003385	WBGene00018262			WBGene00010289	WBGene00003068		WBGene00004906	WBGene00006599
			WBGene00021828	WBGene00000245					WBGene00015896	WBGene00008598		WBGene00010199	WBGene00011006		WBGene00014108	WBGene00011692			WBGene00007218	WBGene00015794		WBGene00014115	WBGene00019666
			WBGene00021197	WBGene00011230					WBGene00016630	WBGene00010409		WBGene00007324	WBGene00011520		WBGene00017300	WBGene00004087			WBGene00303011	WBGene00006066		WBGene00019004	WBGene00001368
			WBGene00044937	WBGene00303021					WBGene00001491	WBGene00004386		WBGene00022982	WBGene00007593		WBGene00001892	WBGene00000426			WBGene00012930	WBGene00004900		WBGene00018989	WBGene00011994
			WBGene00206494	WBGene00020808					WBGene00016134	WBGene00022439		WBGene00016128	WBGene00004222		WBGene00022042	WBGene00013919			WBGene00000663	WBGene00010904		WBGene00219916	WBGene00013358
			WBGene00006331	WBGene00015710					WBGene00020797	WBGene00008681		WBGene00001371	WBGene00008105		WBGene00195155	WBGene00000840			WBGene00022812	WBGene00018739		WBGene00219614	WBGene00000514
			WBGene00019825	WBGene00007129					WBGene00007185	WBGene00008091		WBGene00017659	WBGene00011444		WBGene00045136	WBGene00021920			WBGene00001856	WBGene00022817		WBGene00012812	WBGene00019515
			WBGene00009586	WBGene00018971					WBGene00000229	WBGene00004178		WBGene00016796	WBGene00000775		WBGene00255728	WBGene00017348			WBGene00022192	WBGene00012704		WBGene00014511	WBGene00016403
			WBGene00219849	WBGene00002879					WBGene00011181	WBGene00003924		WBGene00019006	WBGene00012830		WBGene00017161	WBGene00009648			WBGene00003186	WBGene00021159		WBGene00200347	WBGene00017240
			WBGene00011976	WBGene00077451					WBGene00009102	WBGene00200503		WBGene00015011	WBGene00019355		WBGene00019890	WBGene00009322			WBGene00003280	WBGene00020811		WBGene00219709	WBGene00009621
			WBGene00003829	WBGene00001480					WBGene00043062	WBGene00003482		WBGene00010911	WBGene00015074		WBGene00044339	WBGene00013576			WBGene00008041	WBGene00000284		WBGene00008503	WBGene00004222
			WBGene00194668	WBGene00020275					WBGene00014108	WBGene00001234		WBGene00010269	WBGene00020382		WBGene00007682	WBGene00001089			WBGene00020596	WBGene00013358		WBGene00009640	WBGene00017336
			WBGene00014034	WBGene00003813					WBGene00001693	WBGene00044120		WBGene00010844	WBGene00016174		WBGene00198634	WBGene00007917			WBGene00003902	WBGene00006607		WBGene00004185	WBGene00020152
			WBGene00020902	WBGene00012428					WBGene00013275	WBGene00013492		WBGene00010752	WBGene00015705		WBGene00016576	WBGene00001025			WBGene00012360	WBGene00006499		WBGene00022307	WBGene00000528
			WBGene00004839	WBGene00017509					WBGene00219287	WBGene00007010		WBGene00019983	WBGene00004267		WBGene00021238	WBGene00013311			WBGene00007791	WBGene00020276		WBGene00022982	WBGene00007529
			WBGene00001881	WBGene00045261					WBGene00018952	WBGene00010339		WBGene00200645	WBGene00009404		WBGene00050899	WBGene00009824			WBGene00201919	WBGene00014111		WBGene00000608	WBGene00009497
			WBGene00003953	WBGene00021779					WBGene00004454	WBGene00018934		WBGene00003902	WBGene00018984		WBGene00011859	WBGene00008480			WBGene00018393	WBGene00077714		WBGene00003249	WBGene00009532
			WBGene00077684	WBGene00001527					WBGene00005023	WBGene00015245		WBGene00016129	WBGene00014210		WBGene00019664	WBGene00007989			WBGene00014542	WBGene00015519		WBGene00012138	WBGene00017464
			WBGene00015537	WBGene00000675					WBGene00011244	WBGene00004766		WBGene00015507	WBGene00002190		WBGene00012607	WBGene00011713			WBGene00020725	WBGene00007931		WBGene00012903	WBGene00007979
			WBGene00010785	WBGene00016628					WBGene00011707	WBGene00003999		WBGene00001854	WBGene00022631		WBGene00011078	WBGene00010945			WBGene00199441	WBGene00013327		WBGene00009638	WBGene00045390
			WBGene00016533	WBGene00011997					WBGene00011670	WBGene00011967		WBGene00013095	WBGene00003731		WBGene00004959	WBGene00018657			WBGene00023189	WBGene00002845		WBGene00050935	WBGene00001099
			WBGene00013200	WBGene00206522					WBGene00008377	WBGene00003922		WBGene00016438	WBGene00044679		WBGene00005655	WBGene00017350			WBGene00014108	WBGene00017364		WBGene00197757	WBGene00000548
			WBGene00019712	WBGene00017501					WBGene00009119	WBGene00004919		WBGene00219272	WBGene00007753		WBGene00198348	WBGene00004237			WBGene00012903	WBGene00003012		WBGene00018374	WBGene00018904
			WBGene00010484	WBGene00006861					WBGene00016150	WBGene00009813		WBGene00013082	WBGene00003408		WBGene00009948	WBGene00012778			WBGene00000780	WBGene00020049		WBGene00014593	WBGene00010605
			WBGene00020260	WBGene00011510					WBGene00004336	WBGene00018522		WBGene00018391	WBGene00008564		WBGene00200347	WBGene00015332			WBGene00019332	WBGene00017336		WBGene00009822	WBGene00219950
			WBGene00008199	WBGene00007302					WBGene00008335	WBGene00023189		WBGene00006984	WBGene00020924		WBGene00013043	WBGene00001196			WBGene00002269	WBGene00017961		WBGene00014472	WBGene00001591
			WBGene00004387	WBGene00007605					WBGene00009122	WBGene00016845		WBGene00016029	WBGene00022762		WBGene00271651	WBGene00000137			WBGene00021005	WBGene00015922		WBGene00006706	WBGene00001243
			WBGene00006670	WBGene00011181					WBGene00021610	WBGene00045411		WBGene00010244	WBGene00011319		WBGene00001936	WBGene00007549			WBGene00045121	WBGene00011802		WBGene00009367	WBGene00009508
			WBGene00000841	WBGene00044603					WBGene00012258	WBGene00004197		WBGene00001876	WBGene00007692		WBGene00012544	WBGene00003409			WBGene00014582	WBGene00007820		WBGene00012420	WBGene00007395
			WBGene00006375	WBGene00021808					WBGene00001755	WBGene00010627		WBGene00196838	WBGene00007590		WBGene00001684	WBGene00006681			WBGene00006169	WBGene00017262		WBGene00022401	WBGene00019113
			WBGene00045052	WBGene00009677					WBGene00014698	WBGene00019858		WBGene00199742	WBGene00020259		WBGene00007216	WBGene00011639			WBGene00003371	WBGene00015928		WBGene00007439	WBGene00008214
			WBGene00000868	WBGene00012602					WBGene00014001	WBGene00020401		WBGene00044900	WBGene00011106		WBGene00016393	WBGene00018827			WBGene00045060	WBGene00010236		WBGene00006169	WBGene00004755
			WBGene00003160	WBGene00086569					WBGene00045316	WBGene00007707		WBGene00002232	WBGene00020386		WBGene00016638	WBGene00017051			WBGene00014510	WBGene00013980		WBGene00006977	WBGene00015783
			WBGene00020301	WBGene00003378					WBGene00004476	WBGene00019448		WBGene00012819	WBGene00007054		WBGene00011108	WBGene00018863			WBGene00006672	WBGene00010044		WBGene00007007	WBGene00000846
			WBGene00044188	WBGene00003412					WBGene00010811	WBGene00011036		WBGene00013474	WBGene00021049		WBGene00013082	WBGene00006808			WBGene00001425	WBGene00008421		WBGene00017385	WBGene00020311
			WBGene00044929	WBGene00006586					WBGene00018951	WBGene00022703		WBGene00004053	WBGene00006599		WBGene00006699	WBGene00011802			WBGene00015497	WBGene00004144		WBGene00201526	WBGene00016101
			WBGene00020682	WBGene00009126					WBGene00007122	WBGene00004505		WBGene00004443	WBGene00044568		WBGene00016217	WBGene00007528			WBGene00010794	WBGene00000176		WBGene00007390	WBGene00003752
			WBGene00006512	WBGene00016896					WBGene00010879	WBGene00019146		WBGene00020725	WBGene00019380		WBGene00021601	WBGene00003975			WBGene00044542	WBGene00022743		WBGene00017128	WBGene00019060
			WBGene00004302	WBGene00001432					WBGene00003813	WBGene00004825		WBGene00003623	WBGene00022260		WBGene00201808	WBGene00010558			WBGene00000647	WBGene00015676		WBGene00015124	WBGene00009456
			WBGene00019512	WBGene00017765					WBGene00003589	WBGene00017147		WBGene00009584	WBGene00017816		WBGene00017168	WBGene00015353			WBGene00016638	WBGene00018540		WBGene00020030	WBGene00012545
			WBGene00004245	WBGene00007185					WBGene00002069	WBGene00021910		WBGene00271817	WBGene00019516		WBGene00013181	WBGene00022718			WBGene00009101	WBGene00009803		WBGene00020962	WBGene00017745
			WBGene00016845	WBGene00006050					WBGene00018340	WBGene00045461		WBGene00007303	WBGene00044779		WBGene00001854	WBGene00018018			WBGene00001941	WBGene00021197		WBGene00019844	WBGene00020054
			WBGene00016190	WBGene00004456					WBGene00284859	WBGene00021475		WBGene00201919	WBGene00009295		WBGene00012127	WBGene00020501			WBGene00017717	WBGene00044167		WBGene00018610	WBGene00011771
			WBGene00006707	WBGene00001752					WBGene00005642	WBGene00004390		WBGene00011104	WBGene00020850		WBGene00044938	WBGene00007877			WBGene00016129	WBGene00012778		WBGene00012383	WBGene00006543
			WBGene00004506	WBGene00017332					WBGene00007841	WBGene00011771		WBGene00011859	WBGene00005004		WBGene00006611	WBGene00000425			WBGene00001394	WBGene00012880		WBGene00019332	WBGene00019111
			WBGene00018647	WBGene00004426					WBGene00012880	WBGene00002045		WBGene00010174	WBGene00006746		WBGene00008317	WBGene00019882			WBGene00022748	WBGene00013025		WBGene00008317	WBGene00001244
			WBGene00016147	WBGene00018206					WBGene00007131	WBGene00001646		WBGene00016333	WBGene00008629		WBGene00019327	WBGene00045252			WBGene00015597	WBGene00009406		WBGene00000516	WBGene00001056
			WBGene00017504	WBGene00017473					WBGene00013644	WBGene00010620		WBGene00019644	WBGene00020408		WBGene00022763	WBGene00002146			WBGene00012692	WBGene00018073		WBGene00015392	WBGene00018265
			WBGene00009851	WBGene00016331					WBGene00016438	WBGene00011520		WBGene00020912	WBGene00020437		WBGene00000516	WBGene00018622			WBGene00044293	WBGene00206484		WBGene00014543	WBGene00011739
			WBGene00271651	WBGene00007387					WBGene00018872	WBGene00004833		WBGene00004051	WBGene00015203		WBGene00006630	WBGene00015693			WBGene00015165	WBGene00001645		WBGene00018845	WBGene00021197
			WBGene00015461	WBGene00015879					WBGene00017112	WBGene00016190		WBGene00008228	WBGene00018262		WBGene00000869	WBGene00011739			WBGene00004427	WBGene00010740		WBGene00015746	WBGene00002717
			WBGene00023492	WBGene00018488					WBGene00000298	WBGene00004465		WBGene00001633	WBGene00003997		WBGene00220191	WBGene00007751			WBGene00016315	WBGene00020559		WBGene00004835	WBGene00001089
			WBGene00020617	WBGene00013728					WBGene00010878	WBGene00018823		WBGene00219702	WBGene00003634		WBGene00004405	WBGene00004912			WBGene00219672	WBGene00008152		WBGene00010440	WBGene00009387
			WBGene00003729	WBGene00012747					WBGene00002110	WBGene00012621		WBGene00001534	WBGene00013263		WBGene00016321	WBGene00017292			WBGene00016249	WBGene00020120		WBGene00016796	WBGene00003877
			WBGene00017641	WBGene00016150					WBGene00008849	WBGene00022268		WBGene00008832	WBGene00008567		WBGene00016520	WBGene00018077			WBGene00200459	WBGene00020101		WBGene00013082	WBGene00010321
			WBGene00019146	WBGene00020315					WBGene00018144	WBGene00017504		WBGene00045176	WBGene00020315		WBGene00269426	WBGene00015793			WBGene00023177	WBGene00021415		WBGene00007631	WBGene00013576
			WBGene00011557	WBGene00011462					WBGene00220165	WBGene00018290		WBGene00009688	WBGene00001173		WBGene00003834	WBGene00009404			WBGene00021105	WBGene00014221		WBGene00017070	WBGene00012535
			WBGene00016598	WBGene00019844					WBGene00235094	WBGene00003517		WBGene00021331	WBGene00010449		WBGene00014510	WBGene00004854			WBGene00020218	WBGene00008284		WBGene00012354	WBGene00010772
			WBGene00001623	WBGene00000720					WBGene00000248	WBGene00012762		WBGene00001542	WBGene00009352		WBGene00284846	WBGene00017147			WBGene00002023	WBGene00003626		WBGene00017559	WBGene00019516
			WBGene00004759	WBGene00015794					WBGene00003378	WBGene00008458		WBGene00004438	WBGene00019666		WBGene00015810	WBGene00013434			WBGene00018385	WBGene00011554		WBGene00011308	WBGene00020719
			WBGene00003133	WBGene00018564					WBGene00000882	WBGene00006375		WBGene00001425	WBGene00009389		WBGene00010844	WBGene00000246			WBGene00219860	WBGene00044987		WBGene00011734	WBGene00043062
			WBGene00004919	WBGene00019564					WBGene00044611	WBGene00044183		WBGene00021007	WBGene00013980		WBGene00011674	WBGene00021610			WBGene00019644	WBGene00021835		WBGene00004326	WBGene00015930
			WBGene00015393	WBGene00014698					WBGene00022642	WBGene00007857		WBGene00012942	WBGene00004369		WBGene00010935	WBGene00000872			WBGene00020808	WBGene00010630		WBGene00220191	WBGene00013647
			WBGene00009365	WBGene00004484					WBGene00006728	WBGene00008553		WBGene00000480	WBGene00018005		WBGene00000223	WBGene00004890			WBGene00000162	WBGene00021834		WBGene00195155	WBGene00007397
			WBGene00045488	WBGene00012583					WBGene00018603	WBGene00010150		WBGene00000617	WBGene00018837		WBGene00045060	WBGene00002127			WBGene00004716	WBGene00005228		WBGene00219847	WBGene00015088
			WBGene00011293	WBGene00010811					WBGene00020788	WBGene00220133		WBGene00021601	WBGene00001769		WBGene00201778	WBGene00008076			WBGene00002024	WBGene00016967		WBGene00020374	WBGene00010985
			WBGene00004789	WBGene00001501					WBGene00000644	WBGene00018350		WBGene00045136	WBGene00017240		WBGene00013127	WBGene00020611			WBGene00004249	WBGene00012259		WBGene00012875	WBGene00001580
			WBGene00013236	WBGene00016655					WBGene00002102	WBGene00016073		WBGene00200347	WBGene00020693		WBGene00020801	WBGene00020929			WBGene00010491	WBGene00020383		WBGene00011915	WBGene00003731
			WBGene00000120	WBGene00019263					WBGene00003731	WBGene00009132		WBGene00022233	WBGene00017653		WBGene00235316	WBGene00013164			WBGene00202233	WBGene00013896		WBGene00010989	WBGene00011681
			WBGene00011500	WBGene00016406					WBGene00008419	WBGene00003052		WBGene00201458	WBGene00004184		WBGene00010048	WBGene00044191			WBGene00195786	WBGene00016716		WBGene00020779	WBGene00020128
			WBGene00004312	WBGene00010411					WBGene00018100	WBGene00000121		WBGene00006446	WBGene00010005		WBGene00003036	WBGene00018540			WBGene00013477	WBGene00009532		WBGene00021438	WBGene00012778
			WBGene00016131	WBGene00022415					WBGene00077692	WBGene00010897		WBGene00018046	WBGene00011223		WBGene00002232	WBGene00003997			WBGene00017681	WBGene00017398		WBGene00000498	WBGene00015197
			WBGene00001157	WBGene00017962					WBGene00015399	WBGene00044025		WBGene00022181	WBGene00022302		WBGene00019120	WBGene00015405			WBGene00011734	WBGene00008820		WBGene00001394	WBGene00006949
			WBGene00012600	WBGene00044611					WBGene00006561	WBGene00018682		WBGene00196698	WBGene00015390		WBGene00007303	WBGene00014015			WBGene00010232	WBGene00003986		WBGene00022746	WBGene00000206
			WBGene00000241	WBGene00004479					WBGene00016627	WBGene00010638		WBGene00008339	WBGene00004182		WBGene00012591	WBGene00015117			WBGene00000889	WBGene00010296		WBGene00004459	WBGene00003751
			WBGene00000551	WBGene00000247					WBGene00014054	WBGene00001571		WBGene00002344	WBGene00008986		WBGene00004798	WBGene00006062			WBGene00018208	WBGene00007598		WBGene00044410	WBGene00016644
			WBGene00009059	WBGene00022336					WBGene00008820	WBGene00000378		WBGene00015565	WBGene00077714		WBGene00196698	WBGene00008484			WBGene00015682	WBGene00020509		WBGene00219659	WBGene00015753
			WBGene00004368	WBGene00010924					WBGene00004479	WBGene00018362		WBGene00018114	WBGene00004900		WBGene00015811	WBGene00012532			WBGene00006819	WBGene00014294		WBGene00219941	WBGene00044556
			WBGene00018835	WBGene00050974					WBGene00016982	WBGene00009686		WBGene00008980	WBGene00013702		WBGene00138715	WBGene00000270			WBGene00008092	WBGene00010321		WBGene00001911	WBGene00001208
			WBGene00016669	WBGene00010130					WBGene00021965	WBGene00001169		WBGene00020402	WBGene00008687		WBGene00271781	WBGene00021002			WBGene00018605	WBGene00015141		WBGene00235179	WBGene00016500
			WBGene00015955	WBGene00022797					WBGene00004443	WBGene00185048		WBGene00197622	WBGene00022743		WBGene00220035	WBGene00013323			WBGene00009544	WBGene00003661		WBGene00013884	WBGene00016892
			WBGene00018044	WBGene00012854					WBGene00010524	WBGene00006331		WBGene00016961	WBGene00019324		WBGene00010731	WBGene00001594			WBGene00000822	WBGene00013975		WBGene00021930	WBGene00016684
			WBGene00001094	WBGene00020422					WBGene00017640	WBGene00016505		WBGene00010658	WBGene00003965		WBGene00018845	WBGene00006668			WBGene00016627	WBGene00008708		WBGene00007786	WBGene00008195
			WBGene00011268	WBGene00016630					WBGene00020886	WBGene00000393		WBGene00006947	WBGene00017745		WBGene00017676	WBGene00012853			WBGene00008578	WBGene00018403		WBGene00020725	WBGene00004184
			WBGene00004178	WBGene00007942					WBGene00010610	WBGene00001094		WBGene00003333	WBGene00013919		WBGene00012158	WBGene00010327			WBGene00001005	WBGene00017836		WBGene00219876	WBGene00010988
			WBGene00004248	WBGene00013515					WBGene00017041	WBGene00010484		WBGene00001489	WBGene00004890		WBGene00009188	WBGene00004508			WBGene00008398	WBGene00001454		WBGene00006833	WBGene00008878
			WBGene00045133	WBGene00014137					WBGene00012535	WBGene00022040		WBGene00004882	WBGene00001645		WBGene00006315	WBGene00004364			WBGene00219847	WBGene00020315		WBGene00008496	WBGene00002086
			WBGene00022631	WBGene00011050					WBGene00004875	WBGene00045095		WBGene00220000	WBGene00006561		WBGene00044293	WBGene00018576			WBGene00016196	WBGene00019488		WBGene00000780	WBGene00006921
			WBGene00010303	WBGene00006592					WBGene00019473	WBGene00001225		WBGene00010099	WBGene00009158		WBGene00007024	WBGene00013967			WBGene00001393	WBGene00013352		WBGene00000932	WBGene00008375
			WBGene00012621	WBGene00005552					WBGene00018958	WBGene00017358		WBGene00010546	WBGene00017436		WBGene00010099	WBGene00016059			WBGene00006699	WBGene00010075		WBGene00016249	WBGene00022122
			WBGene00001977	WBGene00043062					WBGene00020674	WBGene00002074		WBGene00007237	WBGene00016391		WBGene00017970	WBGene00007331			WBGene00011130	WBGene00021817		WBGene00002017	WBGene00020104
			WBGene00020246	WBGene00010128					WBGene00011662	WBGene00010723		WBGene00012360	WBGene00011050		WBGene00219659	WBGene00013332			WBGene00013884	WBGene00001388		WBGene00017535	WBGene00009084
			WBGene00012738	WBGene00000041					WBGene00014058	WBGene00019121		WBGene00018725	WBGene00007071		WBGene00194658	WBGene00206373			WBGene00004459	WBGene00009498		WBGene00016995	WBGene00010918
			WBGene00018986	WBGene00018963					WBGene00010872	WBGene00009993		WBGene00017159	WBGene00019521		WBGene00009272	WBGene00020307			WBGene00021271	WBGene00007934		WBGene00195484	WBGene00004216
			WBGene00004390	WBGene00022089					WBGene00020185	WBGene00014012		WBGene00018989	WBGene00007070		WBGene00219720	WBGene00077559			WBGene00003085	WBGene00001648		WBGene00198634	WBGene00020593
			WBGene00045249	WBGene00008453					WBGene00015469	WBGene00013200		WBGene00045052	WBGene00011092		WBGene00000672	WBGene00017751			WBGene00007193	WBGene00004062		WBGene00021239	WBGene00007917
			WBGene00008929	WBGene00009973					WBGene00008295	WBGene00010305		WBGene00009733	WBGene00015783		WBGene00007630	WBGene00000283			WBGene00020073	WBGene00021600		WBGene00018044	WBGene00006373
			WBGene00003565	WBGene00003831					WBGene00009237	WBGene00017502		WBGene00007385	WBGene00009375		WBGene00016234	WBGene00016967			WBGene00019178	WBGene00019540		WBGene00050977	WBGene00010383
			WBGene00044025	WBGene00018408					WBGene00016987	WBGene00006565		WBGene00011234	WBGene00009087		WBGene00021007	WBGene00009434			WBGene00009640	WBGene00001248		WBGene00003695	WBGene00077693
			WBGene00021930	WBGene00020811					WBGene00015378	WBGene00018473		WBGene00044926	WBGene00001066		WBGene00018259	WBGene00016725			WBGene00018046	WBGene00011979		WBGene00200459	WBGene00022490
			WBGene00018184	WBGene00021731					WBGene00000503	WBGene00009090		WBGene00007631	WBGene00008589		WBGene00045411	WBGene00010135			WBGene00008372	WBGene00017591		WBGene00022045	WBGene00015435
			WBGene00000462	WBGene00015378					WBGene00009582	WBGene00000122		WBGene00000685	WBGene00015922		WBGene00000498	WBGene00019979			WBGene00015596	WBGene00003539		WBGene00006699	WBGene00018403
			WBGene00000390	WBGene00008110					WBGene00007525	WBGene00018421		WBGene00008729	WBGene00011692		WBGene00019564	WBGene00015527			WBGene00023458	WBGene00008571		WBGene00010409	WBGene00011454
			WBGene00000150	WBGene00011899					WBGene00005444	WBGene00010693		WBGene00004387	WBGene00001746		WBGene00003038	WBGene00004089			WBGene00022427	WBGene00002003		WBGene00021354	WBGene00015235
			WBGene00010435	WBGene00014262					WBGene00002163	WBGene00002001		WBGene00005686	WBGene00001835		WBGene00004398	WBGene00015501			WBGene00006528	WBGene00009110		WBGene00016333	WBGene00009059
			WBGene00004682	WBGene00003065					WBGene00004994	WBGene00001891		WBGene00003951	WBGene00001333		WBGene00023209	WBGene00011106			WBGene00011966	WBGene00019963		WBGene00001898	WBGene00011099
			WBGene00010717	WBGene00007366					WBGene00008519	WBGene00016019		WBGene00020063	WBGene00016664		WBGene00011115	WBGene00003730			WBGene00004995	WBGene00009982		WBGene00001876	WBGene00007925
			WBGene00008669	WBGene00004889					WBGene00013887	WBGene00016411		WBGene00219601	WBGene00001527		WBGene00022649	WBGene00018281			WBGene00022982	WBGene00007925		WBGene00009948	WBGene00010947
			WBGene00008988	WBGene00022181					WBGene00006861	WBGene00008503		WBGene00019347	WBGene00009110		WBGene00201526	WBGene00022722			WBGene00016128	WBGene00009650		WBGene00200542	WBGene00009142
			WBGene00016019	WBGene00008412					WBGene00002086	WBGene00015130		WBGene00013918	WBGene00009366		WBGene00006698	WBGene00000148			WBGene00014207	WBGene00018465		WBGene00018782	WBGene00000556
			WBGene00044147	WBGene00044797					WBGene00008691	WBGene00022571		WBGene00019057	WBGene00007546		WBGene00018874	WBGene00015740			WBGene00010481	WBGene00016641		WBGene00021768	WBGene00014111
			WBGene00012297	WBGene00021952					WBGene00003752	WBGene00008302		WBGene00000555	WBGene00008270		WBGene00016061	WBGene00008204			WBGene00009811	WBGene00045488		WBGene00005000	WBGene00002276
			WBGene00021816	WBGene00000776					WBGene00017498	WBGene00007097		WBGene00194658	WBGene00007101		WBGene00012004	WBGene00019816			WBGene00044975	WBGene00014052		WBGene00011108	WBGene00011803
			WBGene00008476	WBGene00043534					WBGene00004477	WBGene00011411		WBGene00021589	WBGene00018576		WBGene00000247	WBGene00000967			WBGene00235164	WBGene00020311		WBGene00020886	WBGene00017806
			WBGene00010286	WBGene00006912					WBGene00012168	WBGene00000208		WBGene00009514	WBGene00002086		WBGene00023162	WBGene00010908			WBGene00044927	WBGene00004025		WBGene00044391	WBGene00014219
			WBGene00011036	WBGene00007340					WBGene00013238	WBGene00008530		WBGene00013181	WBGene00000017		WBGene00002250	WBGene00000553			WBGene00045083	WBGene00007528		WBGene00012980	WBGene00017292
			WBGene00021813	WBGene00000557					WBGene00011430	WBGene00009851		WBGene00022746	WBGene00018181		WBGene00009092	WBGene00003068			WBGene00004023	WBGene00012521		WBGene00001427	WBGene00019599
			WBGene00016874	WBGene00015044					WBGene00019100	WBGene00015815		WBGene00009223	WBGene00012610		WBGene00045167	WBGene00045177			WBGene00200347	WBGene00010947		WBGene00000211	WBGene00016749
			WBGene00014046	WBGene00014150					WBGene00019240	WBGene00006974		WBGene00020931	WBGene00008081		WBGene00010036	WBGene00010221			WBGene00014290	WBGene00015783		WBGene00001670	WBGene00016418
			WBGene00022781	WBGene00009374					WBGene00013893	WBGene00018625		WBGene00022131	WBGene00011364		WBGene00011105	WBGene00001994			WBGene00002077	WBGene00004216		WBGene00019767	WBGene00015067
			WBGene00001086	WBGene00009106					WBGene00020838	WBGene00013740		WBGene00002078	WBGene00019213		WBGene00044924	WBGene00017800			WBGene00219941	WBGene00017923		WBGene00020038	WBGene00006059
			WBGene00013538	WBGene00003182					WBGene00007978	WBGene00010750		WBGene00201602	WBGene00007579		WBGene00012216	WBGene00015539			WBGene00007939	WBGene00006996		WBGene00196721	WBGene00016716
			WBGene00020491	WBGene00003175					WBGene00004417	WBGene00004300		WBGene00020648	WBGene00011094		WBGene00200753	WBGene00012850			WBGene00012551	WBGene00018827		WBGene00045386	WBGene00019819
			WBGene00016166	WBGene00017506					WBGene00000103	WBGene00002278		WBGene00023066	WBGene00004755		WBGene00018730	WBGene00011094			WBGene00013172	WBGene00011285		WBGene00008603	WBGene00008646
			WBGene00002234	WBGene00010232					WBGene00011009	WBGene00000022		WBGene00016321	WBGene00009216		WBGene00021022	WBGene00007240			WBGene00022988	WBGene00018005		WBGene00003372	WBGene00006561
			WBGene00000293	WBGene00021286					WBGene00020022	WBGene00013876		WBGene00001882	WBGene00016015		WBGene00018114	WBGene00008281			WBGene00219655	WBGene00009583		WBGene00017965	WBGene00016967
			WBGene00001225	WBGene00010123					WBGene00008333	WBGene00015915		WBGene00003589	WBGene00015333		WBGene00201458	WBGene00000164			WBGene00219916	WBGene00008123		WBGene00010242	WBGene00001819
			WBGene00016302	WBGene00008925					WBGene00010645	WBGene00023021		WBGene00007993	WBGene00002146		WBGene00023106	WBGene00006970			WBGene00002783	WBGene00007753		WBGene00004427	WBGene00003758
			WBGene00007324	WBGene00018222					WBGene00016530	WBGene00011844		WBGene00271777	WBGene00008484		WBGene00011234	WBGene00008338			WBGene00016509	WBGene00022260		WBGene00009811	WBGene00019663
			WBGene00017344	WBGene00219800					WBGene00017315	WBGene00021768		WBGene00011043	WBGene00015519		WBGene00011298	WBGene00017606			WBGene00044937	WBGene00016283		WBGene00007458	WBGene00006839
			WBGene00023036	WBGene00010988					WBGene00044413	WBGene00006373		WBGene00000498	WBGene00022793		WBGene00003107	WBGene00020137			WBGene00021892	WBGene00001672		WBGene00195245	WBGene00009373
			WBGene00020335	WBGene00019961					WBGene00014137	WBGene00001772		WBGene00001936	WBGene00011794		WBGene00219743	WBGene00003668			WBGene00002017	WBGene00194692		WBGene00010174	WBGene00007018
			WBGene00004503	WBGene00010556					WBGene00019008	WBGene00020378		WBGene00018781	WBGene00004349		WBGene00015567	WBGene00008081			WBGene00219572	WBGene00012850		WBGene00044638	WBGene00018465
			WBGene00012910	WBGene00002050					WBGene00022832	WBGene00010496		WBGene00003830	WBGene00019822		WBGene00010317	WBGene00011166			WBGene00000211	WBGene00007257		WBGene00003308	WBGene00021534
			WBGene00004411	WBGene00013103					WBGene00003893	WBGene00000795		WBGene00020427	WBGene00002028		WBGene00001946	WBGene00001592			WBGene00006947	WBGene00284847		WBGene00021286	WBGene00012187
			WBGene00018350	WBGene00022858					WBGene00044026	WBGene00010303		WBGene00004945	WBGene00001478		WBGene00000819	WBGene00018921			WBGene00044120	WBGene00010221		WBGene00012724	WBGene00001055
			WBGene00021066	WBGene00003727					WBGene00219950	WBGene00017440		WBGene00000117	WBGene00021249		WBGene00018781	WBGene00000890			WBGene00003970	WBGene00018856		WBGene00002054	WBGene00006499
			WBGene00008447	WBGene00003218					WBGene00003768	WBGene00004834		WBGene00014510	WBGene00009843		WBGene00011500	WBGene00013702			WBGene00001912	WBGene00009528		WBGene00000247	WBGene00003235
			WBGene00175028	WBGene00013587					WBGene00000975	WBGene00000798		WBGene00004822	WBGene00007347		WBGene00021282	WBGene00008820			WBGene00014593	WBGene00022609		WBGene00016002	WBGene00017082
			WBGene00022634	WBGene00077692					WBGene00010383	WBGene00009691		WBGene00002013	WBGene00077775		WBGene00012927	WBGene00016436			WBGene00006684	WBGene00008273		WBGene00009975	WBGene00011720
			WBGene00003002	WBGene00017789					WBGene00016866	WBGene00011892		WBGene00012230	WBGene00016134		WBGene00010434	WBGene00009825			WBGene00002263	WBGene00012130		WBGene00013482	WBGene00001459
			WBGene00017286	WBGene00004445					WBGene00019917	WBGene00022601		WBGene00021022	WBGene00020683		WBGene00021805	WBGene00018348			WBGene00022649	WBGene00219688		WBGene00200645	WBGene00002081
			WBGene00000373	WBGene00015480					WBGene00206464	WBGene00021149		WBGene00220191	WBGene00014206		WBGene00000780	WBGene00021249			WBGene00008395	WBGene00018260		WBGene00002269	WBGene00010811
			WBGene00012943	WBGene00016093					WBGene00015435	WBGene00012152		WBGene00014058	WBGene00045456		WBGene00017027	WBGene00022644			WBGene00003601	WBGene00001478		WBGene00018208	WBGene00011713
			WBGene00018893	WBGene00019240					WBGene00004438	WBGene00002196		WBGene00012840	WBGene00017578		WBGene00007993	WBGene00010875			WBGene00200154	WBGene00001591		WBGene00001311	WBGene00011020
			WBGene00044789	WBGene00023451					WBGene00011217	WBGene00004826		WBGene00014115	WBGene00008692		WBGene00044952	WBGene00021766			WBGene00077753	WBGene00001767		WBGene00195000	WBGene00006722
			WBGene00007202	WBGene00020662					WBGene00004988	WBGene00001743		WBGene00050890	WBGene00016979		WBGene00014318	WBGene00008652			WBGene00012724	WBGene00017489		WBGene00020448	WBGene00016422
			WBGene00022645	WBGene00020741					WBGene00021131	WBGene00003002		WBGene00020035	WBGene00001627		WBGene00010999	WBGene00010638			WBGene00045119	WBGene00018293		WBGene00020391	WBGene00013434
			WBGene00003406	WBGene00010035					WBGene00044368	WBGene00009575		WBGene00020737	WBGene00008350		WBGene00001768	WBGene00044792			WBGene00003415	WBGene00010988		WBGene00018046	WBGene00012528
			WBGene00017690	WBGene00008634					WBGene00022821	WBGene00044174		WBGene00020604	WBGene00013585		WBGene00016014	WBGene00017777			WBGene00015382	WBGene00006493		WBGene00008357	WBGene00045275
			WBGene00003053	WBGene00009483					WBGene00001774	WBGene00014999		WBGene00016741	WBGene00022683		WBGene00000377	WBGene00001208			WBGene00014454	WBGene00017240		WBGene00201808	WBGene00001248
			WBGene00011311	WBGene00006886					WBGene00004451	WBGene00017448		WBGene00021238	WBGene00001089		WBGene00009101	WBGene00018156			WBGene00004092	WBGene00013073		WBGene00011248	WBGene00018560
			WBGene00009323	WBGene00012404					WBGene00015117	WBGene00021934		WBGene00020338	WBGene00011695		WBGene00023183	WBGene00010111			WBGene00001412	WBGene00009843		WBGene00001393	WBGene00001783
			WBGene00008777	WBGene00012253					WBGene00016705	WBGene00008940		WBGene00015460	WBGene00016436		WBGene00021799	WBGene00010575			WBGene00201526	WBGene00022532		WBGene00045394	WBGene00015879
			WBGene00019546	WBGene00021635					WBGene00007452	WBGene00003941		WBGene00021193	WBGene00001320		WBGene00009975	WBGene00003732			WBGene00014577	WBGene00002097		WBGene00003495	WBGene00077775
			WBGene00012143	WBGene00000298					WBGene00003476	WBGene00001008		WBGene00004952	WBGene00000254		WBGene00012604	WBGene00001508			WBGene00008865	WBGene00008113		WBGene00014602	WBGene00007254
			WBGene00004766	WBGene00020674					WBGene00020471	WBGene00016809		WBGene00044120	WBGene00003571		WBGene00013310	WBGene00019213			WBGene00007221	WBGene00008567		WBGene00016316	WBGene00016635
			WBGene00012004	WBGene00004488					WBGene00019914	WBGene00000685		WBGene00012544	WBGene00007473		WBGene00044304	WBGene00003402			WBGene00007682	WBGene00018866		WBGene00022649	WBGene00015519
			WBGene00011021	WBGene00044026					WBGene00019174	WBGene00014123		WBGene00001892	WBGene00020131		WBGene00018385	WBGene00010722			WBGene00196698	WBGene00019666		WBGene00196838	WBGene00002003
			WBGene00000814	WBGene00007990					WBGene00013515	WBGene00021709		WBGene00016461	WBGene00019394		WBGene00004916	WBGene00004795			WBGene00012005	WBGene00022631		WBGene00002013	WBGene00007593
			WBGene00001135	WBGene00008167					WBGene00011794	WBGene00020094		WBGene00220035	WBGene00013376		WBGene00015056	WBGene00015713			WBGene00220000	WBGene00010985		WBGene00044947	WBGene00001358
			WBGene00004388	WBGene00001164					WBGene00013080	WBGene00004880		WBGene00010082	WBGene00008964		WBGene00021945	WBGene00011821			WBGene00017668	WBGene00011223		WBGene00045132	WBGene00020224
			WBGene00019168	WBGene00004096					WBGene00020596	WBGene00020389		WBGene00003953	WBGene00009838		WBGene00020391	WBGene00017744			WBGene00004489	WBGene00019233		WBGene00003389	WBGene00000963
			WBGene00007858	WBGene00017751					WBGene00219733	WBGene00021830		WBGene00012603	WBGene00020908		WBGene00022801	WBGene00022148			WBGene00006408	WBGene00008430		WBGene00016961	WBGene00017547
			WBGene00022571	WBGene00008560					WBGene00020556	WBGene00011500		WBGene00206479	WBGene00006366		WBGene00008729	WBGene00011648			WBGene00002054	WBGene00001746		WBGene00045136	WBGene00011166
			WBGene00017046	WBGene00015619					WBGene00015810	WBGene00013425		WBGene00045074	WBGene00010315		WBGene00003797	WBGene00018856			WBGene00017226	WBGene00010811		WBGene00220108	WBGene00020705
			WBGene00017358	WBGene00003834					WBGene00006996	WBGene00017830		WBGene00013567	WBGene00022270		WBGene00000117	WBGene00017093			WBGene00017901	WBGene00005023		WBGene00008506	WBGene00017841
			WBGene00012298	WBGene00020859					WBGene00013587	WBGene00015011		WBGene00018090	WBGene00008639		WBGene00197023	WBGene00011914			WBGene00017676	WBGene00019961		WBGene00003390	WBGene00001635
			WBGene00000685	WBGene00017763					WBGene00004484	WBGene00044759		WBGene00008603	WBGene00013515		WBGene00003695	WBGene00017503			WBGene00022936	WBGene00010407		WBGene00206525	WBGene00012294
			WBGene00006724	WBGene00015709					WBGene00004492	WBGene00003079		WBGene00044235	WBGene00010904		WBGene00014115	WBGene00015369			WBGene00012589	WBGene00011276		WBGene00016099	WBGene00001746
			WBGene00010040	WBGene00004492					WBGene00004491	WBGene00022463		WBGene00001366	WBGene00021732		WBGene00020808	WBGene00013202			WBGene00016961	WBGene00015088		WBGene00010911	WBGene00000966
			WBGene00001161	WBGene00022169					WBGene00018564	WBGene00006718		WBGene00220108	WBGene00013668		WBGene00012383	WBGene00014210			WBGene00255704	WBGene00001747		WBGene00022545	WBGene00013919
			WBGene00020579	WBGene00011082					WBGene00016431	WBGene00044789		WBGene00006519	WBGene00015801		WBGene00016387	WBGene00015559			WBGene00012382	WBGene00016920		WBGene00002045	WBGene00008999
			WBGene00015941	WBGene00008726					WBGene00008919	WBGene00006061		WBGene00017016	WBGene00018856		WBGene00017289	WBGene00009352			WBGene00012875	WBGene00008439		WBGene00220035	WBGene00001616
			WBGene00007055	WBGene00000733					WBGene00016863	WBGene00021813		WBGene00201871	WBGene00017702		WBGene00194713	WBGene00007983			WBGene00004841	WBGene00044779		WBGene00008943	WBGene00000254
			WBGene00015216	WBGene00009992					WBGene00020756	WBGene00020921		WBGene00020030	WBGene00044736		WBGene00195245	WBGene00015284			WBGene00010053	WBGene00000969		WBGene00255728	WBGene00009408
			WBGene00195043	WBGene00012658					WBGene00013393	WBGene00012909		WBGene00199458	WBGene00185005		WBGene00010877	WBGene00010259			WBGene00006624	WBGene00017806		WBGene00284846	WBGene00008664
			WBGene00014205	WBGene00016739					WBGene00219590	WBGene00004840		WBGene00014318	WBGene00010075		WBGene00017163	WBGene00016391			WBGene00235316	WBGene00006418		WBGene00000672	WBGene00000421
			WBGene00007551	WBGene00022201					WBGene00019062	WBGene00009384		WBGene00008572	WBGene00003706		WBGene00010825	WBGene00000245			WBGene00004883	WBGene00001753		WBGene00018090	WBGene00008934
			WBGene00007656	WBGene00016403					WBGene00001430	WBGene00004701		WBGene00016155	WBGene00007167		WBGene00019243	WBGene00007252			WBGene00017070	WBGene00043062		WBGene00044973	WBGene00019355
			WBGene00020391	WBGene00010480					WBGene00009164	WBGene00017360		WBGene00009585	WBGene00021529		WBGene00220108	WBGene00003707			WBGene00201602	WBGene00009435		WBGene00271646	WBGene00022470
			WBGene00007109	WBGene00000371					WBGene00016310	WBGene00015346		WBGene00000774	WBGene00020249		WBGene00002274	WBGene00000952			WBGene00004436	WBGene00011648		WBGene00008398	WBGene00017591
			WBGene00194681	WBGene00020838					WBGene00044738	WBGene00017447		WBGene00016760	WBGene00020346		WBGene00219458	WBGene00000288			WBGene00002013	WBGene00001518		WBGene00002998	WBGene00018890
			WBGene00000123	WBGene00010080					WBGene00004488	WBGene00016934		WBGene00201065	WBGene00008571		WBGene00009176	WBGene00011217			WBGene00004185	WBGene00001769		WBGene00016509	WBGene00018732
			WBGene00018425	WBGene00000740					WBGene00020007	WBGene00016990		WBGene00009975	WBGene00206373		WBGene00002013	WBGene00003751			WBGene00201871	WBGene00021893		WBGene00000822	WBGene00019963
			WBGene00010477	WBGene00019111					WBGene00014761	WBGene00008459		WBGene00017965	WBGene00007402		WBGene00007762	WBGene00017512			WBGene00004418	WBGene00003961		WBGene00002273	WBGene00012204
			WBGene00020613	WBGene00012035					WBGene00012326	WBGene00002997		WBGene00004268	WBGene00000557		WBGene00017243	WBGene00002081			WBGene00007632	WBGene00000796		WBGene00001160	WBGene00004732
			WBGene00002017	WBGene00019962					WBGene00000684	WBGene00013210		WBGene00022457	WBGene00006808		WBGene00019667	WBGene00008211			WBGene00195341	WBGene00013921		WBGene00002265	WBGene00009087
			WBGene00011002	WBGene00008377					WBGene00010661	WBGene00002234		WBGene00284846	WBGene00017332		WBGene00006381	WBGene00016021			WBGene00004421	WBGene00019232		WBGene00013514	WBGene00000872
			WBGene00006976	WBGene00015186					WBGene00019900	WBGene00000785		WBGene00011674	WBGene00011276		WBGene00197757	WBGene00004369			WBGene00196838	WBGene00023500		WBGene00011102	WBGene00044071
			WBGene00013221	WBGene00004444					WBGene00010648	WBGene00006713		WBGene00010481	WBGene00021375		WBGene00007836	WBGene00009190			WBGene00022713	WBGene00016114		WBGene00010133	WBGene00009375
			WBGene00000165	WBGene00008820					WBGene00003812	WBGene00016721		WBGene00004477	WBGene00010896		WBGene00022131	WBGene00002827			WBGene00012004	WBGene00018786		WBGene00006595	WBGene00002083
			WBGene00012156	WBGene00000602					WBGene00016523	WBGene00021660		WBGene00020901	WBGene00044294		WBGene00020931	WBGene00013292			WBGene00045171	WBGene00002105		WBGene00200756	WBGene00012934
			WBGene00020599	WBGene00011409					WBGene00003704	WBGene00004700		WBGene00007180	WBGene00015353		WBGene00004249	WBGene00016422			WBGene00000829	WBGene00271444		WBGene00014554	WBGene00001560
			WBGene00001661	WBGene00011596					WBGene00010685	WBGene00018199		WBGene00044973	WBGene00010558		WBGene00013884	WBGene00019289			WBGene00020391	WBGene00012034		WBGene00006890	WBGene00044468
			WBGene00004746	WBGene00284859					WBGene00009918	WBGene00018064		WBGene00012551	WBGene00009823		WBGene00009116	WBGene00018739			WBGene00002012	WBGene00018265		WBGene00010049	WBGene00001447
			WBGene00020824	WBGene00012354					WBGene00013296	WBGene00020455		WBGene00022103	WBGene00018890		WBGene00003249	WBGene00009366			WBGene00198734	WBGene00018282		WBGene00012593	WBGene00018293
			WBGene00001955	WBGene00007993					WBGene00007112	WBGene00020341		WBGene00044542	WBGene00017350		WBGene00013844	WBGene00007556			WBGene00004952	WBGene00014669		WBGene00000121	WBGene00022012
			WBGene00017659	WBGene00004434					WBGene00013897	WBGene00020901		WBGene00006602	WBGene00013167		WBGene00018620	WBGene00000254			WBGene00000516	WBGene00001647		WBGene00009578	WBGene00018112
			WBGene00013324	WBGene00000739					WBGene00015449	WBGene00013803		WBGene00003182	WBGene00009322		WBGene00010742	WBGene00003649			WBGene00008943	WBGene00008350		WBGene00044927	WBGene00001196
			WBGene00017147	WBGene00007193					WBGene00012658	WBGene00017970		WBGene00044654	WBGene00001338		WBGene00005902	WBGene00019655			WBGene00011624	WBGene00004902		WBGene00011128	WBGene00003997
			WBGene00021518	WBGene00015052					WBGene00020891	WBGene00001045		WBGene00021945	WBGene00018891		WBGene00220000	WBGene00004348			WBGene00019279	WBGene00004197		WBGene00019327	WBGene00011106
			WBGene00004173	WBGene00000210					WBGene00012259	WBGene00006844		WBGene00016995	WBGene00020280		WBGene00219491	WBGene00009838			WBGene00020448	WBGene00003749		WBGene00019057	WBGene00044035
			WBGene00015602	WBGene00000218					WBGene00010578	WBGene00009632		WBGene00001946	WBGene00013644		WBGene00018744	WBGene00006729			WBGene00001113	WBGene00015008		WBGene00008850	WBGene00017789
			WBGene00000266	WBGene00001076					WBGene00011854	WBGene00008698		WBGene00284861	WBGene00015087		WBGene00017070	WBGene00009678			WBGene00012972	WBGene00020104		WBGene00013266	WBGene00009216
			WBGene00002998	WBGene00003707					WBGene00011273	WBGene00016379		WBGene00045167	WBGene00006916		WBGene00004679	WBGene00175036			WBGene00007898	WBGene00012934		WBGene00219852	WBGene00011202
			WBGene00006964	WBGene00004443					WBGene00007533	WBGene00000123		WBGene00004995	WBGene00001578		WBGene00013996	WBGene00021841			WBGene00017559	WBGene00000966		WBGene00014541	WBGene00013887
			WBGene00001702	WBGene00000597					WBGene00022718	WBGene00008417		WBGene00018619	WBGene00002176		WBGene00017440	WBGene00008639			WBGene00007932	WBGene00019939		WBGene00018744	WBGene00010148
			WBGene00020316	WBGene00021564					WBGene00003618	WBGene00017916		WBGene00201526	WBGene00020258		WBGene00009585	WBGene00019324			WBGene00219491	WBGene00003756		WBGene00000869	WBGene00007650
			WBGene00008151	WBGene00044773					WBGene00001793	WBGene00012923		WBGene00021286	WBGene00019284		WBGene00016029	WBGene00007717			WBGene00044644	WBGene00000752		WBGene00019432	WBGene00010972
			WBGene00201153	WBGene00008691					WBGene00017968	WBGene00008371		WBGene00006391	WBGene00019396		WBGene00008395	WBGene00022411			WBGene00235161	WBGene00022235		WBGene00017166	WBGene00020346
			WBGene00020346	WBGene00020924					WBGene00001753	WBGene00018762		WBGene00017344	WBGene00000086		WBGene00045298	WBGene00020516			WBGene00015128	WBGene00013415		WBGene00008577	WBGene00017530
			WBGene00004197	WBGene00001333					WBGene00017443	WBGene00017378		WBGene00020275	WBGene00007877		WBGene00003389	WBGene00011794			WBGene00044743	WBGene00011429		WBGene00020808	WBGene00018984
			WBGene00009189	WBGene00021876					WBGene00004889	WBGene00004955		WBGene00020448	WBGene00006351		WBGene00017965	WBGene00077775			WBGene00018989	WBGene00007175		WBGene00200308	WBGene00020436
			WBGene00022353	WBGene00001796					WBGene00017480	WBGene00013144		WBGene00195341	WBGene00002986		WBGene00017297	WBGene00000761			WBGene00016760	WBGene00011393		WBGene00010196	WBGene00000969
			WBGene00018362	WBGene00001776					WBGene00004449	WBGene00015461		WBGene00006728	WBGene00007428		WBGene00013556	WBGene00016408			WBGene00016527	WBGene00002180		WBGene00010658	WBGene00008924
			WBGene00009097	WBGene00017841					WBGene00021114	WBGene00006497		WBGene00000780	WBGene00005025		WBGene00013568	WBGene00001465			WBGene00019179	WBGene00008973		WBGene00016763	WBGene00019686
			WBGene00010434	WBGene00006702					WBGene00013514	WBGene00021959		WBGene00014505	WBGene00007846		WBGene00007632	WBGene00012545			WBGene00001132	WBGene00019693		WBGene00017413	WBGene00003858
			WBGene00019622	WBGene00009082					WBGene00022178	WBGene00022593		WBGene00010337	WBGene00219950		WBGene00077453	WBGene00023501			WBGene00014164	WBGene00045400		WBGene00016638	WBGene00009104
			WBGene00009452	WBGene00019208					WBGene00007598	WBGene00007679		WBGene00011915	WBGene00013189		WBGene00006974	WBGene00018959			WBGene00003389	WBGene00000528		WBGene00011303	WBGene00000148
			WBGene00001018	WBGene00017599					WBGene00017065	WBGene00000780		WBGene00014179	WBGene00003572		WBGene00009688	WBGene00013551			WBGene00008779	WBGene00007018		WBGene00006764	WBGene00206423
			WBGene00013633	WBGene00019682					WBGene00009374	WBGene00018893		WBGene00012107	WBGene00001019		WBGene00000241	WBGene00011538			WBGene00021912	WBGene00022073		WBGene00022752	WBGene00021645
			WBGene00001827	WBGene00015010					WBGene00044242	WBGene00013968		WBGene00194673	WBGene00005244		WBGene00014207	WBGene00011222			WBGene00001008	WBGene00003905		WBGene00077753	WBGene00006593
			WBGene00219728	WBGene00020215					WBGene00017082	WBGene00014541		WBGene00022763	WBGene00007967		WBGene00018208	WBGene00001747			WBGene00002045	WBGene00015435		WBGene00200503	WBGene00002238
			WBGene00004972	WBGene00000677					WBGene00008936	WBGene00012550		WBGene00016002	WBGene00022518		WBGene00194650	WBGene00000514			WBGene00008940	WBGene00021529		WBGene00012927	WBGene00021879
			WBGene00011747	WBGene00003476					WBGene00011832	WBGene00004257		WBGene00009992	WBGene00012253		WBGene00017296	WBGene00017816			WBGene00021842	WBGene00010131		WBGene00010230	WBGene00008197
			WBGene00018638	WBGene00017984					WBGene00013905	WBGene00017357		WBGene00010317	WBGene00015238		WBGene00003472	WBGene00007474			WBGene00004746	WBGene00018566		WBGene00022268	WBGene00001769
			WBGene00022644	WBGene00019917					WBGene00015865	WBGene00020301		WBGene00005663	WBGene00003526		WBGene00002025	WBGene00010582			WBGene00199553	WBGene00004228		WBGene00013924	WBGene00219286
			WBGene00020300	WBGene00022718					WBGene00016119	WBGene00007317		WBGene00007883	WBGene00020160		WBGene00011033	WBGene00018890			WBGene00000498	WBGene00016094		WBGene00004883	WBGene00023500
			WBGene00003805	WBGene00016645					WBGene00206522	WBGene00003829		WBGene00006578	WBGene00008927		WBGene00044235	WBGene00003133			WBGene00009433	WBGene00017430		WBGene00007632	WBGene00006982
			WBGene00015160	WBGene00003747					WBGene00019717	WBGene00013360		WBGene00015517	WBGene00013667		WBGene00017774	WBGene00006921			WBGene00199627	WBGene00015559		WBGene00199897	WBGene00007579
			WBGene00022328	WBGene00009495					WBGene00004446	WBGene00012824		WBGene00007234	WBGene00007528		WBGene00004993	WBGene00019345			WBGene00017289	WBGene00016335		WBGene00015567	WBGene00014148
			WBGene00008302	WBGene00009974					WBGene00017348	WBGene00020601		WBGene00003616	WBGene00045276		WBGene00202011	WBGene00018009			WBGene00007393	WBGene00004889		WBGene00012241	WBGene00004025
			WBGene00021105	WBGene00016577					WBGene00015288	WBGene00001971		WBGene00195660	WBGene00009237		WBGene00003237	WBGene00019521			WBGene00021943	WBGene00012528		WBGene00017101	WBGene00015527
			WBGene00017733	WBGene00021095					WBGene00077698	WBGene00006888		WBGene00019322	WBGene00016314		WBGene00014472	WBGene00021423			WBGene00012164	WBGene00021975		WBGene00196698	WBGene00001628
			WBGene00016073	WBGene00022261					WBGene00017300	WBGene00009211		WBGene00008506	WBGene00019426		WBGene00010279	WBGene00003012			WBGene00016529	WBGene00004755		WBGene00019658	WBGene00006696
			WBGene00020601	WBGene00008510					WBGene00021369	WBGene00195185		WBGene00017735	WBGene00001324		WBGene00018867	WBGene00018513			WBGene00199458	WBGene00016892		WBGene00015507	WBGene00013737
			WBGene00018353	WBGene00008936					WBGene00008634	WBGene00022867		WBGene00000843	WBGene00018413		WBGene00018989	WBGene00001459			WBGene00013227	WBGene00016171		WBGene00007234	WBGene00007111
			WBGene00011520	WBGene00004477					WBGene00044654	WBGene00004916		WBGene00044340	WBGene00001101		WBGene00199794	WBGene00007347			WBGene00011736	WBGene00001764		WBGene00011130	WBGene00015693
			WBGene00001428	WBGene00018755					WBGene00015074	WBGene00018270		WBGene00008380	WBGene00001284		WBGene00219567	WBGene00004193			WBGene00009975	WBGene00016500		WBGene00007730	WBGene00018540
			WBGene00017916	WBGene00020611					WBGene00019179	WBGene00016741		WBGene00219491	WBGene00022470		WBGene00016760	WBGene00015235			WBGene00023209	WBGene00019334		WBGene00001209	WBGene00019731
			WBGene00271777	WBGene00010684					WBGene00004444	WBGene00007011		WBGene00045163	WBGene00017512		WBGene00001371	WBGene00004037			WBGene00004416	WBGene00016683		WBGene00008591	WBGene00009048
			WBGene00004458	WBGene00020343					WBGene00003163	WBGene00013837		WBGene00022453	WBGene00006593		WBGene00002001	WBGene00004225			WBGene00011234	WBGene00001368		WBGene00011321	WBGene00044772
			WBGene00044438	WBGene00019747					WBGene00019742	WBGene00022742		WBGene00004427	WBGene00015336		WBGene00206525	WBGene00011145			WBGene00000225	WBGene00010848		WBGene00003692	WBGene00011730
			WBGene00007336	WBGene00021131					WBGene00013101	WBGene00001999		WBGene00008092	WBGene00009528		WBGene00044358	WBGene00007696			WBGene00003797	WBGene00000182		WBGene00014468	WBGene00005153
			WBGene00002263	WBGene00002255					WBGene00015700	WBGene00022666		WBGene00020903	WBGene00000900		WBGene00044392	WBGene00010177			WBGene00010844	WBGene00013853		WBGene00015165	WBGene00010044
			WBGene00009078	WBGene00008803					WBGene00011462	WBGene00007955		WBGene00198348	WBGene00019103		WBGene00012500	WBGene00008687			WBGene00019361	WBGene00007982		WBGene00010539	WBGene00000552
			WBGene00000798	WBGene00011113					WBGene00016093	WBGene00001331		WBGene00219655	WBGene00009373		WBGene00014197	WBGene00007112			WBGene00018374	WBGene00017945		WBGene00020517	WBGene00011059
			WBGene00001045	WBGene00016346					WBGene00043097	WBGene00000968		WBGene00012812	WBGene00001335		WBGene00017362	WBGene00003768			WBGene00077461	WBGene00007692		WBGene00045083	WBGene00185005
			WBGene00000887	WBGene00011430					WBGene00004410	WBGene00007855		WBGene00022887	WBGene00014452		WBGene00271646	WBGene00019587			WBGene00196986	WBGene00015930		WBGene00006408	WBGene00012869
			WBGene00010230	WBGene00017698					WBGene00016346	WBGene00004810		WBGene00006727	WBGene00023501		WBGene00007324	WBGene00008441			WBGene00006587	WBGene00009980		WBGene00019400	WBGene00021315
			WBGene00009368	WBGene00018953					WBGene00021121	WBGene00017070		WBGene00012354	WBGene00015740		WBGene00003228	WBGene00271644			WBGene00195155	WBGene00006656		WBGene00023183	WBGene00010075
			WBGene00019757	WBGene00016866					WBGene00044797	WBGene00017837		WBGene00012383	WBGene00003577		WBGene00004841	WBGene00006606			WBGene00023106	WBGene00012910		WBGene00004766	WBGene00003961
			WBGene00043057	WBGene00006191					WBGene00000754	WBGene00019457		WBGene00017027	WBGene00017373		WBGene00004503	WBGene00020107			WBGene00008357	WBGene00018769		WBGene00000545	WBGene00000967
			WBGene00007717	WBGene00013358					WBGene00002107	WBGene00003735		WBGene00219567	WBGene00044987		WBGene00009090	WBGene00003066			WBGene00017250	WBGene00019656		WBGene00012620	WBGene00016664
			WBGene00012474	WBGene00012634					WBGene00021521	WBGene00008857		WBGene00008407	WBGene00013518		WBGene00044391	WBGene00003877			WBGene00013381	WBGene00010507		WBGene00044975	WBGene00010896
			WBGene00021460	WBGene00013238					WBGene00019016	WBGene00086568		WBGene00199794	WBGene00000253		WBGene00012514	WBGene00044611			WBGene00002998	WBGene00001055		WBGene00014852	WBGene00013740
			WBGene00009578	WBGene00017484					WBGene00009405	WBGene00020902		WBGene00019658	WBGene00018864		WBGene00000936	WBGene00021415			WBGene00019842	WBGene00017093		WBGene00045119	WBGene00009404
			WBGene00003041	WBGene00269434					WBGene00003580	WBGene00009115		WBGene00016387	WBGene00001459		WBGene00006371	WBGene00017010			WBGene00004951	WBGene00014938		WBGene00045052	WBGene00015464
			WBGene00022474	WBGene00017975					WBGene00010636	WBGene00013550		WBGene00003280	WBGene00000164		WBGene00008609	WBGene00007925			WBGene00011770	WBGene00015067		WBGene00012983	WBGene00044006
			WBGene00009432	WBGene00016422					WBGene00011099	WBGene00003925		WBGene00021360	WBGene00021941		WBGene00000822	WBGene00007916			WBGene00019057	WBGene00004369		WBGene00019347	WBGene00018893
			WBGene00018064	WBGene00011917					WBGene00002105	WBGene00007201		WBGene00014207	WBGene00020068		WBGene00012354	WBGene00019018			WBGene00198089	WBGene00011099		WBGene00235316	WBGene00008148
			WBGene00043156	WBGene00017045					WBGene00009594	WBGene00019278		WBGene00017420	WBGene00014666		WBGene00001876	WBGene00010137			WBGene00019658	WBGene00018206		WBGene00017250	WBGene00044611
			WBGene00007668	WBGene00004790					WBGene00015141	WBGene00011294		WBGene00011078	WBGene00019572		WBGene00022781	WBGene00019113			WBGene00200753	WBGene00006582		WBGene00003902	WBGene00021870
			WBGene00020455	WBGene00000970					WBGene00011235	WBGene00044937		WBGene00017362	WBGene00197930		WBGene00006650	WBGene00020719			WBGene00020063	WBGene00009254		WBGene00015546	WBGene00016396
			WBGene00012531	WBGene00003409					WBGene00022201	WBGene00006710		WBGene00017891	WBGene00000466		WBGene00220246	WBGene00003996			WBGene00010878	WBGene00022076		WBGene00004436	WBGene00013921
			WBGene00001935	WBGene00021755					WBGene00022856	WBGene00008245		WBGene00019976	WBGene00008119		WBGene00007514	WBGene00020193			WBGene00001209	WBGene00011720		WBGene00013838	WBGene00044779
			WBGene00022327	WBGene00011107					WBGene00014106	WBGene00012101		WBGene00000230	WBGene00011099		WBGene00007036	WBGene00019060			WBGene00003372	WBGene00006930		WBGene00020402	WBGene00019821
			WBGene00007581	WBGene00019619					WBGene00014224	WBGene00017594		WBGene00016893	WBGene00004193		WBGene00022400	WBGene00017569			WBGene00020481	WBGene00000437		WBGene00044392	WBGene00015369
			WBGene00018156	WBGene00013855					WBGene00018953	WBGene00018925		WBGene00003797	WBGene00010044		WBGene00003589	WBGene00008435			WBGene00003169	WBGene00000961		WBGene00006819	WBGene00017748
			WBGene00202501	WBGene00220165					WBGene00014173	WBGene00017356		WBGene00050977	WBGene00012463		WBGene00011445	WBGene00017443			WBGene00009367	WBGene00017569		WBGene00010877	WBGene00011486
			WBGene00003504	WBGene00006728					WBGene00020941	WBGene00017217		WBGene00001996	WBGene00015977		WBGene00199553	WBGene00017608			WBGene00219272	WBGene00000716		WBGene00006714	WBGene00006737
			WBGene00019127	WBGene00044107					WBGene00021263	WBGene00009981		WBGene00001230	WBGene00021315		WBGene00000763	WBGene00009620			WBGene00202407	WBGene00002151		WBGene00004051	WBGene00015920
			WBGene00020025	WBGene00015942					WBGene00044897	WBGene00004972		WBGene00045084	WBGene00007717		WBGene00200154	WBGene00002200			WBGene00007234	WBGene00003981		WBGene00199441	WBGene00016896
			WBGene00001833	WBGene00006404					WBGene00018269	WBGene00021197		WBGene00022781	WBGene00018969		WBGene00019448	WBGene00044530			WBGene00017088	WBGene00015157		WBGene00019698	WBGene00019629
			WBGene00009322	WBGene00000092					WBGene00021531	WBGene00001630		WBGene00018393	WBGene00001560		WBGene00018519	WBGene00017373			WBGene00014511	WBGene00012615		WBGene00007624	WBGene00012529
			WBGene00021517	WBGene00012184					WBGene00012352	WBGene00020128		WBGene00021029	WBGene00020660		WBGene00001755	WBGene00044455			WBGene00018619	WBGene00017653		WBGene00004840	WBGene00020462
			WBGene00000184	WBGene00014091					WBGene00194849	WBGene00200003		WBGene00022347	WBGene00003048		WBGene00077526	WBGene00003232			WBGene00013200	WBGene00010550		WBGene00009992	WBGene00017488
			WBGene00016015	WBGene00004475					WBGene00022547	WBGene00012970		WBGene00003893	WBGene00001001		WBGene00017304	WBGene00011195			WBGene00014031	WBGene00008595		WBGene00014582	WBGene00003655
			WBGene00003995	WBGene00003090					WBGene00001993	WBGene00001892		WBGene00004506	WBGene00007529		WBGene00050927	WBGene00010725			WBGene00003333	WBGene00013668		WBGene00271567	WBGene00022200
			WBGene00023180	WBGene00021441					WBGene00009706	WBGene00012004		WBGene00016638	WBGene00012914		WBGene00195212	WBGene00003685			WBGene00022268	WBGene00002146		WBGene00044952	WBGene00018600
			WBGene00014541	WBGene00004490					WBGene00017045	WBGene00020911		WBGene00012927	WBGene00007801		WBGene00004839	WBGene00007756			WBGene00001542	WBGene00022302		WBGene00019760	WBGene00023431
			WBGene00007681	WBGene00001411					WBGene00012553	WBGene00013090		WBGene00045129	WBGene00013434		WBGene00020275	WBGene00020462			WBGene00007761	WBGene00004719		WBGene00010232	WBGene00017800
			WBGene00013460	WBGene00018375					WBGene00003528	WBGene00018638		WBGene00012514	WBGene00004004		WBGene00009374	WBGene00010465			WBGene00012212	WBGene00015402		WBGene00017729	WBGene00013164
			WBGene00020442	WBGene00010879					WBGene00016415	WBGene00019831		WBGene00018523	WBGene00007388		WBGene00007385	WBGene00007452			WBGene00018846	WBGene00021556		WBGene00003598	WBGene00020408
			WBGene00000560	WBGene00000097					WBGene00015794	WBGene00016424		WBGene00003979	WBGene00020263		WBGene00045412	WBGene00009087			WBGene00015658	WBGene00014613		WBGene00199627	WBGene00003721
			WBGene00018339	WBGene00000225					WBGene00016594	WBGene00219728		WBGene00000936	WBGene00003599		WBGene00003308	WBGene00020413			WBGene00016260	WBGene00011924		WBGene00019697	WBGene00003762
			WBGene00009583	WBGene00018348					WBGene00007313	WBGene00000190		WBGene00044670	WBGene00017948		WBGene00006391	WBGene00002195			WBGene00003901	WBGene00044467		WBGene00015561	WBGene00003133
			WBGene00008398	WBGene00001685					WBGene00017334	WBGene00019544		WBGene00044938	WBGene00020051		WBGene00001542	WBGene00018005			WBGene00013243	WBGene00219373		WBGene00016155	WBGene00010540
			WBGene00018823	WBGene00015497					WBGene00010644	WBGene00006959		WBGene00022667	WBGene00011224		WBGene00019163	WBGene00044582			WBGene00219849	WBGene00018890		WBGene00016957	WBGene00020551
			WBGene00004952	WBGene00015407					WBGene00008925	WBGene00219547		WBGene00044891	WBGene00022200		WBGene00000782	WBGene00007104			WBGene00003369	WBGene00022122		WBGene00021295	WBGene00012280
			WBGene00021375	WBGene00011291					WBGene00012364	WBGene00023497		WBGene00044517	WBGene00219287		WBGene00000230	WBGene00000106			WBGene00219567	WBGene00008924		WBGene00023002	WBGene00001284
			WBGene00044301	WBGene00011325					WBGene00004445	WBGene00012756		WBGene00001899	WBGene00020498		WBGene00195786	WBGene00004230			WBGene00011252	WBGene00194905		WBGene00003797	WBGene00008429
			WBGene00013435	WBGene00004410					WBGene00013866	WBGene00006701		WBGene00086560	WBGene00007462		WBGene00000118	WBGene00019055			WBGene00044958	WBGene00219707		WBGene00013340	WBGene00000259
			WBGene00007355	WBGene00017944					WBGene00014206	WBGene00008330		WBGene00004839	WBGene00013549		WBGene00004096	WBGene00014452			WBGene00219702	WBGene00021158		WBGene00008945	WBGene00019504
			WBGene00008458	WBGene00020950					WBGene00022170	WBGene00015025		WBGene00019718	WBGene00010327		WBGene00012921	WBGene00013680			WBGene00000869	WBGene00018144		WBGene00015972	WBGene00000106
			WBGene00011017	WBGene00016099					WBGene00015454	WBGene00077593		WBGene00005548	WBGene00015434		WBGene00008920	WBGene00008482			WBGene00018744	WBGene00010772		WBGene00012678	WBGene00004508
			WBGene00003952	WBGene00012794					WBGene00002879	WBGene00020827		WBGene00011298	WBGene00010472		WBGene00009992	WBGene00020280			WBGene00201808	WBGene00004198		WBGene00020834	WBGene00008688
			WBGene00003803	WBGene00185005					WBGene00020955	WBGene00004368		WBGene00012403	WBGene00022177		WBGene00018522	WBGene00008350			WBGene00012403	WBGene00011082		WBGene00003831	WBGene00194674
			WBGene00007223	WBGene00001477					WBGene00044479	WBGene00013761		WBGene00010661	WBGene00008598		WBGene00044937	WBGene00019047			WBGene00015124	WBGene00018161		WBGene00011849	WBGene00020576
			WBGene00044132	WBGene00015954					WBGene00001164	WBGene00021901		WBGene00004495	WBGene00000106		WBGene00045121	WBGene00012463			WBGene00004882	WBGene00003530		WBGene00044933	WBGene00017430
			WBGene00004825	WBGene00004495					WBGene00021796	WBGene00014941		WBGene00012758	WBGene00006964		WBGene00014179	WBGene00009295			WBGene00050977	WBGene00001477		WBGene00018195	WBGene00044345
			WBGene00007811	WBGene00018582					WBGene00045177	WBGene00020999		WBGene00219729	WBGene00017885		WBGene00007736	WBGene00018286			WBGene00007883	WBGene00020501		WBGene00011501	WBGene00003068
			WBGene00006377	WBGene00010752					WBGene00020924	WBGene00018393		WBGene00022889	WBGene00015116		WBGene00003979	WBGene00008646			WBGene00000066	WBGene00009456		WBGene00011798	WBGene00019396
			WBGene00018830	WBGene00019270					WBGene00019433	WBGene00007980		WBGene00021912	WBGene00219780		WBGene00044297	WBGene00012201			WBGene00219654	WBGene00016396		WBGene00022277	WBGene00001060
			WBGene00008427	WBGene00021159					WBGene00002260	WBGene00001077		WBGene00018700	WBGene00017962		WBGene00016155	WBGene00022470			WBGene00020269	WBGene00003754		WBGene00019411	WBGene00021446
			WBGene00013550	WBGene00022663					WBGene00015497	WBGene00022107		WBGene00000282	WBGene00002827		WBGene00008980	WBGene00006493			WBGene00220191	WBGene00022174		WBGene00016230	WBGene00011692
			WBGene00010357	WBGene00003609					WBGene00002232	WBGene00022649		WBGene00001993	WBGene00010070		WBGene00019593	WBGene00015138			WBGene00007180	WBGene00022270		WBGene00006665	WBGene00018707
			WBGene00015481	WBGene00009738					WBGene00016325	WBGene00012999		WBGene00015232	WBGene00001465		WBGene00019057	WBGene00138724			WBGene00019221	WBGene00009375		WBGene00023162	WBGene00017051
			WBGene00006454	WBGene00012128					WBGene00018600	WBGene00000616		WBGene00014397	WBGene00019515		WBGene00044930	WBGene00015081			WBGene00019006	WBGene00012532		WBGene00003107	WBGene00018866
			WBGene00000915	WBGene00003589					WBGene00005002	WBGene00000585		WBGene00012005	WBGene00014254		WBGene00009634	WBGene00000657			WBGene00003825	WBGene00006970		WBGene00013701	WBGene00007140
			WBGene00001008	WBGene00002238					WBGene00014138	WBGene00017534		WBGene00001684	WBGene00008018		WBGene00001008	WBGene00022683			WBGene00022746	WBGene00021095		WBGene00000733	WBGene00001747
			WBGene00013558	WBGene00020530					WBGene00009804	WBGene00019279		WBGene00005551	WBGene00010135		WBGene00003830	WBGene00020343			WBGene00018055	WBGene00010473		WBGene00009477	WBGene00284859
			WBGene00018689	WBGene00007192					WBGene00045473	WBGene00021828		WBGene00004999	WBGene00013497		WBGene00021354	WBGene00003943			WBGene00011108	WBGene00008934		WBGene00009188	WBGene00006392
			WBGene00012152	WBGene00018268					WBGene00001789	WBGene00020824		WBGene00009739	WBGene00003604		WBGene00045487	WBGene00016355			WBGene00198142	WBGene00019957		WBGene00013569	WBGene00011835
			WBGene00220133	WBGene00011936					WBGene00006685	WBGene00013844		WBGene00006371	WBGene00008538		WBGene00001941	WBGene00018866			WBGene00016155	WBGene00009404		WBGene00017088	WBGene00001508
			WBGene00021900	WBGene00003586					WBGene00009430	WBGene00077690		WBGene00003385	WBGene00011830		WBGene00021647	WBGene00003746			WBGene00200645	WBGene00020605		WBGene00017297	WBGene00007284
			WBGene00019934	WBGene00015454					WBGene00009098	WBGene00007500		WBGene00000822	WBGene00003668		WBGene00004836	WBGene00008626			WBGene00198605	WBGene00019731		WBGene00022759	WBGene00020437
			WBGene00045189	WBGene00013297					WBGene00011213	WBGene00008639		WBGene00050899	WBGene00009617		WBGene00017898	WBGene00006066			WBGene00201801	WBGene00020382		WBGene00016434	WBGene00016200
			WBGene00004916	WBGene00003931					WBGene00011291	WBGene00219886		WBGene00017692	WBGene00015334		WBGene00008948	WBGene00019631			WBGene00008945	WBGene00011226		WBGene00197723	WBGene00006309
			WBGene00009823	WBGene00017082					WBGene00003519	WBGene00013538		WBGene00016970	WBGene00004830		WBGene00086560	WBGene00008284			WBGene00044952	WBGene00018600		WBGene00019179	WBGene00012484
			WBGene00219456	WBGene00206423					WBGene00002109	WBGene00010357		WBGene00006733	WBGene00044738		WBGene00003333	WBGene00002105			WBGene00021984	WBGene00001099		WBGene00017668	WBGene00003706
			WBGene00016262	WBGene00004986					WBGene00020458	WBGene00015075		WBGene00018361	WBGene00000421		WBGene00003765	WBGene00007579			WBGene00015945	WBGene00007801		WBGene00016987	WBGene00007450
			WBGene00007694	WBGene00016162					WBGene00017775	WBGene00015781		WBGene00200154	WBGene00195117		WBGene00009702	WBGene00007018			WBGene00022569	WBGene00009744		WBGene00196322	WBGene00010504
			WBGene00019118	WBGene00013878					WBGene00021396	WBGene00000269		WBGene00006959	WBGene00009234		WBGene00003949	WBGene00008595			WBGene00017297	WBGene00000554		WBGene00007058	WBGene00020930
			WBGene00077770	WBGene00043302					WBGene00013579	WBGene00022353		WBGene00007787	WBGene00007841		WBGene00015565	WBGene00012760			WBGene00001042	WBGene00013695		WBGene00010484	WBGene00000408
			WBGene00016920	WBGene00019738					WBGene00004059	WBGene00009692		WBGene00004883	WBGene00006499		WBGene00017801	WBGene00007520			WBGene00022401	WBGene00015897		WBGene00017420	WBGene00015336
			WBGene00020683	WBGene00016493					WBGene00014226	WBGene00021443		WBGene00015207	WBGene00000796		WBGene00003926	WBGene00003571			WBGene00006725	WBGene00219690		WBGene00201778	WBGene00019334
			WBGene00018290	WBGene00003554					WBGene00007459	WBGene00010951		WBGene00002001	WBGene00004309		WBGene00020030	WBGene00001631			WBGene00021883	WBGene00009725		WBGene00016360	WBGene00007112
			WBGene00021097	WBGene00013906					WBGene00014214	WBGene00004915		WBGene00198634	WBGene00016620		WBGene00009306	WBGene00001248			WBGene00196735	WBGene00011692		WBGene00008779	WBGene00008480
			WBGene00014820	WBGene00000040					WBGene00017841	WBGene00011026		WBGene00008091	WBGene00006309		WBGene00003936	WBGene00003626			WBGene00014532	WBGene00011962		WBGene00001941	WBGene00016021
			WBGene00004702	WBGene00006433					WBGene00018646	WBGene00013996		WBGene00010470	WBGene00019471		WBGene00007624	WBGene00018969			WBGene00020338	WBGene00010307		WBGene00045388	WBGene00017840
			WBGene00009370	WBGene00022010					WBGene00010491	WBGene00015955		WBGene00022489	WBGene00009824		WBGene00021286	WBGene00014033			WBGene00045158	WBGene00020301		WBGene00001329	WBGene00012521
			WBGene00011687	WBGene00009947					WBGene00002067	WBGene00006711		WBGene00303011	WBGene00022469		WBGene00016394	WBGene00000914			WBGene00019767	WBGene00003752		WBGene00006528	WBGene00015887
			WBGene00017818	WBGene00009776					WBGene00017332	WBGene00018328		WBGene00017780	WBGene00045379		WBGene00021097	WBGene00020018			WBGene00019400	WBGene00013906		WBGene00019203	WBGene00018960
			WBGene00006608	WBGene00017703					WBGene00018582	WBGene00009484		WBGene00008747	WBGene00006582		WBGene00021239	WBGene00016364			WBGene00003429	WBGene00009243		WBGene00077453	WBGene00016431
			WBGene00002196	WBGene00010472					WBGene00009334	WBGene00016740		WBGene00001385	WBGene00007331		WBGene00022889	WBGene00003878			WBGene00235179	WBGene00011330		WBGene00198734	WBGene00015922
			WBGene00011051	WBGene00003768					WBGene00017506	WBGene00009944		WBGene00004312	WBGene00044283		WBGene00001913	WBGene00012408			WBGene00271646	WBGene00006774		WBGene00009544	WBGene00007916
			WBGene00016763	WBGene00006668					WBGene00011042	WBGene00009744		WBGene00196735	WBGene00044643		WBGene00008407	WBGene00007628			WBGene00001328	WBGene00001699		WBGene00012755	WBGene00045276
			WBGene00017440	WBGene00011004					WBGene00013025	WBGene00009452		WBGene00011500	WBGene00009582		WBGene00021768	WBGene00008101			WBGene00002050	WBGene00003684		WBGene00016527	WBGene00004309
			WBGene00013955	WBGene00004415					WBGene00016893	WBGene00020451		WBGene00044930	WBGene00021939		WBGene00002219	WBGene00003729			WBGene00010174	WBGene00044679		WBGene00018145	WBGene00003891
			WBGene00004126	WBGene00004470					WBGene00020229	WBGene00003960		WBGene00022406	WBGene00008830		WBGene00011722	WBGene00010009			WBGene00021799	WBGene00007877		WBGene00018271	WBGene00235356
			WBGene00017989	WBGene00011006					WBGene00015803	WBGene00017344		WBGene00004716	WBGene00013874		WBGene00022248	WBGene00020224			WBGene00021930	WBGene00000138		WBGene00003036	WBGene00003916
			WBGene00006817	WBGene00004491					WBGene00020649	WBGene00013955		WBGene00002103	WBGene00009381		WBGene00219544	WBGene00016366			WBGene00044924	WBGene00000845		WBGene00077461	WBGene00015402
			WBGene00012550	WBGene00022743					WBGene00004471	WBGene00001946		WBGene00017727	WBGene00014732		WBGene00199315	WBGene00000393			WBGene00011662	WBGene00011319		WBGene00219544	WBGene00005025
			WBGene00017773	WBGene00019298					WBGene00001399	WBGene00003210		WBGene00021922	WBGene00001764		WBGene00000881	WBGene00009135			WBGene00019243	WBGene00044345		WBGene00013577	WBGene00004087
			WBGene00017783	WBGene00195170					WBGene00009838	WBGene00022015		WBGene00009123	WBGene00000845		WBGene00018353	WBGene00004208			WBGene00016014	WBGene00006059		WBGene00009996	WBGene00006862
			WBGene00002152	WBGene00011884					WBGene00044773	WBGene00008447		WBGene00003920	WBGene00010678		WBGene00219614	WBGene00012251			WBGene00005022	WBGene00000872		WBGene00010326	WBGene00043994
			WBGene00004150	WBGene00000717					WBGene00015052	WBGene00013553		WBGene00007302	WBGene00020197		WBGene00012458	WBGene00007686			WBGene00014218	WBGene00044028		WBGene00018519	WBGene00010557
			WBGene00013737	WBGene00015897					WBGene00017200	WBGene00006536		WBGene00006381	WBGene00021367		WBGene00271817	WBGene00011097			WBGene00020471	WBGene00003657		WBGene00021637	WBGene00012317
			WBGene00185118	WBGene00023417					WBGene00020276	WBGene00010435		WBGene00008395	WBGene00018430		WBGene00045157	WBGene00004111			WBGene00010038	WBGene00010723		WBGene00219592	WBGene00303019
			WBGene00000380	WBGene00010419					WBGene00015391	WBGene00001395		WBGene00013999	WBGene00018138		WBGene00004840	WBGene00008965			WBGene00001684	WBGene00020249		WBGene00022233	WBGene00009825
			WBGene00044094	WBGene00003169					WBGene00001769	WBGene00021681		WBGene00010851	WBGene00022858		WBGene00044210	WBGene00044467			WBGene00009013	WBGene00003668		WBGene00003770	WBGene00011224
			WBGene00044318	WBGene00045308					WBGene00013074	WBGene00021850		WBGene00004916	WBGene00001439		WBGene00303068	WBGene00002238			WBGene00022051	WBGene00011771		WBGene00199553	WBGene00008089
			WBGene00008729	WBGene00004471					WBGene00000263	WBGene00000150		WBGene00022284	WBGene00019111		WBGene00009544	WBGene00044006			WBGene00000768	WBGene00008075		WBGene00003228	WBGene00009448
			WBGene00016354	WBGene00014214					WBGene00043067	WBGene00195043		WBGene00006650	WBGene00015427		WBGene00021271	WBGene00003890			WBGene00020035	WBGene00022698		WBGene00220000	WBGene00077712
			WBGene00011730	WBGene00008317					WBGene00013884	WBGene00003669		WBGene00001966	WBGene00007904		WBGene00010133	WBGene00012042			WBGene00016735	WBGene00021464		WBGene00004112	WBGene00001320
			WBGene00007400	WBGene00007018					WBGene00008511	WBGene00077770		WBGene00006739	WBGene00008570		WBGene00003902	WBGene00022813			WBGene00200308	WBGene00016376		WBGene00023318	WBGene00007697
			WBGene00219758	WBGene00010769					WBGene00016877	WBGene00017767		WBGene00004452	WBGene00015163		WBGene00008398	WBGene00004184			WBGene00044947	WBGene00010945		WBGene00006529	WBGene00018193
			WBGene00013876	WBGene00013013					WBGene00018999	WBGene00021715		WBGene00011103	WBGene00021522		WBGene00200707	WBGene00019249			WBGene00014179	WBGene00020736		WBGene00009092	WBGene00007820
			WBGene00045392	WBGene00006925					WBGene00044811	WBGene00021470		WBGene00017042	WBGene00020343		WBGene00044670	WBGene00006862			WBGene00022953	WBGene00011486		WBGene00015598	WBGene00019476
			WBGene00018923	WBGene00219950					WBGene00003858	WBGene00007435		WBGene00001113	WBGene00021772		WBGene00020994	WBGene00016170			WBGene00009122	WBGene00012808		WBGene00202175	WBGene00019939
			WBGene00004768	WBGene00003599					WBGene00003162	WBGene00003475		WBGene00012450	WBGene00007900		WBGene00011528	WBGene00015743			WBGene00004839	WBGene00000990		WBGene00018114	WBGene00003649
			WBGene00001105	WBGene00012466					WBGene00006702	WBGene00002263		WBGene00271646	WBGene00016641		WBGene00007234	WBGene00003722			WBGene00045052	WBGene00003858		WBGene00000107	WBGene00009745
			WBGene00003077	WBGene00004433					WBGene00007856	WBGene00044301		WBGene00003593	WBGene00012529		WBGene00010882	WBGene00017301			WBGene00013289	WBGene00043156		WBGene00014108	WBGene00003012
			WBGene00011802	WBGene00004473					WBGene00008876	WBGene00004052		WBGene00019243	WBGene00018871		WBGene00011398	WBGene00021546			WBGene00000782	WBGene00018837		WBGene00011184	WBGene00007070
			WBGene00022324	WBGene00009334					WBGene00219208	WBGene00000197		WBGene00004955	WBGene00022365		WBGene00019892	WBGene00006722			WBGene00004499	WBGene00010681		WBGene00269426	WBGene00012531
			WBGene00044943	WBGene00021918					WBGene00018351	WBGene00012822		WBGene00007218	WBGene00003606		WBGene00006529	WBGene00021870			WBGene00020981	WBGene00003606		WBGene00044080	WBGene00018470
			WBGene00017628	WBGene00003658					WBGene00010528	WBGene00018184		WBGene00008969	WBGene00000245		WBGene00013474	WBGene00022466			WBGene00021438	WBGene00001463		WBGene00011213	WBGene00017010
			WBGene00022121	WBGene00011235					WBGene00006586	WBGene00010877		WBGene00015092	WBGene00011271		WBGene00006523	WBGene00009528			WBGene00016722	WBGene00017599		WBGene00018510	WBGene00013926
			WBGene00019711	WBGene00000941					WBGene00003695	WBGene00003923		WBGene00195155	WBGene00015713		WBGene00010052	WBGene00010803			WBGene00020941	WBGene00016660		WBGene00021811	WBGene00021920
			WBGene00013837	WBGene00000698					WBGene00000690	WBGene00008624		WBGene00219743	WBGene00008287		WBGene00013156	WBGene00017789			WBGene00044166	WBGene00001694		WBGene00220246	WBGene00000526
			WBGene00002047	WBGene00000117					WBGene00006191	WBGene00015734		WBGene00009140	WBGene00011307		WBGene00009078	WBGene00011032			WBGene00022499	WBGene00009387		WBGene00003369	WBGene00001053
			WBGene00014999	WBGene00009119					WBGene00001503	WBGene00000883		WBGene00045411	WBGene00008651		WBGene00003951	WBGene00003164			WBGene00007107	WBGene00020083		WBGene00006733	WBGene00001478
			WBGene00086565	WBGene00008595					WBGene00020696	WBGene00016583		WBGene00001345	WBGene00009921		WBGene00019400	WBGene00194908			WBGene00006794	WBGene00016418		WBGene00004356	WBGene00008484
			WBGene00006637	WBGene00006986					WBGene00015879	WBGene00000789		WBGene00002045	WBGene00007952		WBGene00009672	WBGene00004880			WBGene00165826	WBGene00219590		WBGene00199840	WBGene00020131
			WBGene00014941	WBGene00020052					WBGene00001776	WBGene00002393		WBGene00007492	WBGene00001562		WBGene00023458	WBGene00002879			WBGene00003331	WBGene00015353		WBGene00006730	WBGene00001851
			WBGene00010851	WBGene00022347					WBGene00021597	WBGene00021596		WBGene00003936	WBGene00010385		WBGene00000220	WBGene00022076			WBGene00004495	WBGene00001628		WBGene00018036	WBGene00011708
			WBGene00004172	WBGene00019652					WBGene00077451	WBGene00001330		WBGene00004311	WBGene00017892		WBGene00018610	WBGene00001505			WBGene00014826	WBGene00010697		WBGene00002110	WBGene00019521
			WBGene00022219	WBGene00011209					WBGene00003767	WBGene00019678		WBGene00022419	WBGene00008645		WBGene00020020	WBGene00007372			WBGene00013735	WBGene00017671		WBGene00010825	WBGene00021875
			WBGene00017988	WBGene00011793					WBGene00008334	WBGene00023153		WBGene00004959	WBGene00219621		WBGene00012728	WBGene00077712			WBGene00044973	WBGene00015977		WBGene00012758	WBGene00015168
			WBGene00007181	WBGene00045276					WBGene00014452	WBGene00020080		WBGene00009012	WBGene00009529		WBGene00019645	WBGene00016159			WBGene00009182	WBGene00001616		WBGene00006519	WBGene00014613
			WBGene00018421	WBGene00020649					WBGene00004434	WBGene00001088		WBGene00010049	WBGene00001516		WBGene00002012	WBGene00001630			WBGene00000208	WBGene00021532		WBGene00014207	WBGene00001001
			WBGene00020647	WBGene00000115					WBGene00020581	WBGene00019241		WBGene00009544	WBGene00018600		WBGene00219272	WBGene00000437			WBGene00002273	WBGene00021002		WBGene00013474	WBGene00022766
			WBGene00012762	WBGene00022519					WBGene00004427	WBGene00016245		WBGene00018421	WBGene00011166		WBGene00018619	WBGene00011224			WBGene00012906	WBGene00185014		WBGene00009011	WBGene00018532
			WBGene00002274	WBGene00004008					WBGene00197215	WBGene00000617		WBGene00201275	WBGene00016021		WBGene00006819	WBGene00016143			WBGene00021022	WBGene00002061		WBGene00201801	WBGene00013457
			WBGene00000963	WBGene00011244					WBGene00001852	WBGene00019490		WBGene00018409	WBGene00007565		WBGene00005022	WBGene00015857			WBGene00006481	WBGene00003877		WBGene00003830	WBGene00011309
			WBGene00009224	WBGene00012538					WBGene00009947	WBGene00010717		WBGene00006781	WBGene00007585		WBGene00006408	WBGene00014008			WBGene00015064	WBGene00009926		WBGene00044957	WBGene00013074
			WBGene00006865	WBGene00003959					WBGene00020906	WBGene00016450		WBGene00016332	WBGene00006570		WBGene00003390	WBGene00003961			WBGene00015598	WBGene00013292		WBGene00009182	WBGene00003668
			WBGene00044209	WBGene00004481					WBGene00012713	WBGene00045387		WBGene00011770	WBGene00012886		WBGene00000262	WBGene00021732			WBGene00003692	WBGene00009341		WBGene00196777	WBGene00018769
			WBGene00007186	WBGene00015567					WBGene00011147	WBGene00022390		WBGene00044952	WBGene00003409		WBGene00045084	WBGene00020674			WBGene00220035	WBGene00009743		WBGene00022713	WBGene00010867
			WBGene00003800	WBGene00014098					WBGene00045251	WBGene00016009		WBGene00004412	WBGene00001703		WBGene00199935	WBGene00016314			WBGene00022561	WBGene00235086		WBGene00269355	WBGene00002112
			WBGene00013270	WBGene00011727					WBGene00016084	WBGene00016131		WBGene00003019	WBGene00000206		WBGene00019061	WBGene00008876			WBGene00018519	WBGene00000136		WBGene00219491	WBGene00011361
			WBGene00020080	WBGene00021869					WBGene00019619	WBGene00269427		WBGene00021930	WBGene00010456		WBGene00022569	WBGene00003615			WBGene00017127	WBGene00013459		WBGene00007036	WBGene00000530
			WBGene00008089	WBGene00000556					WBGene00020813	WBGene00002335		WBGene00009013	WBGene00022698		WBGene00017827	WBGene00006815			WBGene00016434	WBGene00016879		WBGene00001572	WBGene00014076
			WBGene00012329	WBGene00012137					WBGene00006929	WBGene00020682		WBGene00007609	WBGene00010132		WBGene00001510	WBGene00013352			WBGene00020740	WBGene00017813		WBGene00010317	WBGene00010725
			WBGene00018132	WBGene00018056					WBGene00022010	WBGene00011055		WBGene00045298	WBGene00007284		WBGene00001425	WBGene00185005			WBGene00008609	WBGene00001976		WBGene00219903	WBGene00016643
			WBGene00007143	WBGene00004449					WBGene00012587	WBGene00006467		WBGene00001762	WBGene00018863		WBGene00007786	WBGene00003721			WBGene00044358	WBGene00021522		WBGene00002130	WBGene00008287
			WBGene00001371	WBGene00011906					WBGene00021645	WBGene00019712		WBGene00019068	WBGene00008318		WBGene00006701	WBGene00006920			WBGene00012230	WBGene00007254		WBGene00010990	WBGene00007176
			WBGene00007028	WBGene00019818					WBGene00009973	WBGene00002344		WBGene00007024	WBGene00012947		WBGene00202175	WBGene00004902			WBGene00019976	WBGene00004215		WBGene00045412	WBGene00010783
			WBGene00219606	WBGene00020756					WBGene00021800	WBGene00000120		WBGene00077753	WBGene00169702		WBGene00006881	WBGene00004773			WBGene00015175	WBGene00014148		WBGene00194744	WBGene00015559
			WBGene00014151	WBGene00011526					WBGene00044500	WBGene00012058		WBGene00010882	WBGene00014159		WBGene00198142	WBGene00007856			WBGene00018562	WBGene00004267		WBGene00009176	WBGene00044774
			WBGene00010639	WBGene00008584					WBGene00003982	WBGene00019698		WBGene00004449	WBGene00013202		WBGene00009405	WBGene00012858			WBGene00304181	WBGene00019284		WBGene00023125	WBGene00003996
			WBGene00021877	WBGene00011009					WBGene00020135	WBGene00013228		WBGene00011110	WBGene00008429		WBGene00194792	WBGene00018984			WBGene00017159	WBGene00001731		WBGene00008609	WBGene00020110
			WBGene00012603	WBGene00001787					WBGene00017880	WBGene00184990		WBGene00012728	WBGene00008820		WBGene00000868	WBGene00001284			WBGene00001633	WBGene00000963		WBGene00045142	WBGene00016094
			WBGene00018594	WBGene00011554					WBGene00019263	WBGene00010340		WBGene00044339	WBGene00017467		WBGene00021438	WBGene00014119			WBGene00020946	WBGene00011307		WBGene00002077	WBGene00001454
			WBGene00021149	WBGene00003930					WBGene00017944	WBGene00013838		WBGene00219941	WBGene00017348		WBGene00045163	WBGene00010988			WBGene00014852	WBGene00016030		WBGene00018523	WBGene00017340
			WBGene00014141	WBGene00010491					WBGene00003678	WBGene00007971		WBGene00009637	WBGene00017945		WBGene00014316	WBGene00016171			WBGene00011102	WBGene00007746		WBGene00003926	WBGene00044987
			WBGene00022057	WBGene00016116					WBGene00017537	WBGene00007036		WBGene00018602	WBGene00006666		WBGene00000932	WBGene00006464			WBGene00196852	WBGene00009529		WBGene00017042	WBGene00012850
			WBGene00008830	WBGene00000558					WBGene00013388	WBGene00020587		WBGene00219852	WBGene00013347		WBGene00003371	WBGene00006068			WBGene00007609	WBGene00003803		WBGene00001914	WBGene00003730
			WBGene00016674	WBGene00003822					WBGene00045060	WBGene00011292		WBGene00004465	WBGene00194642		WBGene00008506	WBGene00010646			WBGene00000165	WBGene00011803		WBGene00202011	WBGene00001760
			WBGene00008459	WBGene00022053					WBGene00045272	WBGene00003681		WBGene00199553	WBGene00010811		WBGene00013766	WBGene00017750			WBGene00196129	WBGene00022793		WBGene00195341	WBGene00014938
			WBGene00016740	WBGene00045060					WBGene00013297	WBGene00007728		WBGene00200459	WBGene00018089		WBGene00021842	WBGene00008429			WBGene00006698	WBGene00013104		WBGene00200753	WBGene00194908
			WBGene00007317	WBGene00022497					WBGene00007550	WBGene00012465		WBGene00013897	WBGene00007455		WBGene00044638	WBGene00019629			WBGene00008852	WBGene00011424		WBGene00003429	WBGene00007686
			WBGene00021018	WBGene00018602					WBGene00013358	WBGene00016508		WBGene00012965	WBGene00022644		WBGene00021934	WBGene00016124			WBGene00014541	WBGene00011756		WBGene00001493	WBGene00219308
			WBGene00011908	WBGene00016237					WBGene00007129	WBGene00019317		WBGene00010289	WBGene00013195		WBGene00219655	WBGene00020004			WBGene00003308	WBGene00012610		WBGene00284861	WBGene00021976
			WBGene00004322	WBGene00017103					WBGene00018984	WBGene00022420		WBGene00004897	WBGene00004911		WBGene00006727	WBGene00010755			WBGene00004474	WBGene00001173		WBGene00016234	WBGene00003477
			WBGene00000968	WBGene00006893					WBGene00009997	WBGene00044063		WBGene00196303	WBGene00019710		WBGene00018007	WBGene00003524			WBGene00013387	WBGene00001527		WBGene00016014	WBGene00009650
			WBGene00022667	WBGene00044211					WBGene00019376	WBGene00009277		WBGene00045150	WBGene00010259		WBGene00077753	WBGene00007775			WBGene00202011	WBGene00004348		WBGene00003371	WBGene00016362
			WBGene00007973	WBGene00007391					WBGene00011289	WBGene00022155		WBGene00001441	WBGene00004923		WBGene00001966	WBGene00004900			WBGene00013228	WBGene00009322		WBGene00010279	WBGene00001025
			WBGene00010750	WBGene00013514					WBGene00010080	WBGene00008988		WBGene00021913	WBGene00017703		WBGene00018782	WBGene00013518			WBGene00219547	WBGene00020917		WBGene00020481	WBGene00001527
			WBGene00017435	WBGene00004469					WBGene00004439	WBGene00019168		WBGene00007652	WBGene00001468		WBGene00013170	WBGene00013385			WBGene00004484	WBGene00013878		WBGene00009445	WBGene00020924
			WBGene00017360	WBGene00008047					WBGene00269355	WBGene00008492		WBGene00271567	WBGene00004681		WBGene00011798	WBGene00044612			WBGene00198307	WBGene00020806		WBGene00011540	WBGene00019961
			WBGene00019928	WBGene00003812					WBGene00021601	WBGene00022045		WBGene00021460	WBGene00009902		WBGene00012819	WBGene00019666			WBGene00022534	WBGene00000620		WBGene00020269	WBGene00007556
			WBGene00022742	WBGene00014036					WBGene00010501	WBGene00007167		WBGene00014472	WBGene00019657		WBGene00219602	WBGene00017840			WBGene00009484	WBGene00004182		WBGene00005655	WBGene00010676
			WBGene00011892	WBGene00017648					WBGene00020149	WBGene00014103		WBGene00007885	WBGene00271444		WBGene00019411	WBGene00008567			WBGene00013094	WBGene00019657		WBGene00008149	WBGene00019967
			WBGene00013004	WBGene00018675					WBGene00235302	WBGene00021559		WBGene00017070	WBGene00005020		WBGene00020471	WBGene00001060			WBGene00020482	WBGene00004732		WBGene00009192	WBGene00000419
			WBGene00016381	WBGene00009531					WBGene00007108	WBGene00009488		WBGene00004484	WBGene00015181		WBGene00016128	WBGene00012934			WBGene00011321	WBGene00019975		WBGene00018007	WBGene00008502
			WBGene00077439	WBGene00009397					WBGene00004452	WBGene00018683		WBGene00014022	WBGene00019346		WBGene00017353	WBGene00009582			WBGene00016266	WBGene00000553		WBGene00006960	WBGene00018969
			WBGene00015492	WBGene00009582					WBGene00010215	WBGene00016759		WBGene00023284	WBGene00138724		WBGene00008779	WBGene00044294			WBGene00019170	WBGene00016139		WBGene00023207	WBGene00003754
			WBGene00009124	WBGene00000620					WBGene00012137	WBGene00000787		WBGene00015472	WBGene00018960		WBGene00021029	WBGene00004887			WBGene00196013	WBGene00021336		WBGene00219720	WBGene00010315
			WBGene00015971	WBGene00022078					WBGene00017840	WBGene00014938		WBGene00022712	WBGene00021831		WBGene00013838	WBGene00014120			WBGene00011104	WBGene00003916		WBGene00004398	WBGene00020083
			WBGene00018987	WBGene00010685					WBGene00013671	WBGene00012188		WBGene00194713	WBGene00020107		WBGene00003184	WBGene00012491			WBGene00004959	WBGene00018275		WBGene00044670	WBGene00000289
			WBGene00015574	WBGene00006634					WBGene00045417	WBGene00018132		WBGene00001334	WBGene00008375		WBGene00199458	WBGene00197930			WBGene00021097	WBGene00001333		WBGene00220106	WBGene00011090
			WBGene00020616	WBGene00002242					WBGene00008439	WBGene00011274		WBGene00004421	WBGene00006737		WBGene00012097	WBGene00050974			WBGene00007216	WBGene00013644		WBGene00020737	WBGene00014054
			WBGene00019121	WBGene00009892					WBGene00012878	WBGene00008607		WBGene00012462	WBGene00013415		WBGene00007366	WBGene00010075			WBGene00016796	WBGene00009676		WBGene00013923	WBGene00003699
			WBGene00007906	WBGene00006941					WBGene00009514	WBGene00007213		WBGene00001839	WBGene00023187		WBGene00004438	WBGene00009104			WBGene00000685	WBGene00016916		WBGene00018393	WBGene00009980
			WBGene00044472	WBGene00010758					WBGene00020476	WBGene00003062		WBGene00004480	WBGene00000646		WBGene00271567	WBGene00020394			WBGene00012343	WBGene00006912		WBGene00000216	WBGene00012615
			WBGene00011717	WBGene00006518					WBGene00000530	WBGene00219694		WBGene00304181	WBGene00017215		WBGene00001088	WBGene00001789			WBGene00019899	WBGene00009067		WBGene00008980	WBGene00007054
			WBGene00021402	WBGene00006578					WBGene00002226	WBGene00022572		WBGene00006536	WBGene00004213		WBGene00009433	WBGene00010335			WBGene00045388	WBGene00197930		WBGene00019859	WBGene00015354
			WBGene00004052	WBGene00023416					WBGene00020036	WBGene00016750		WBGene00018519	WBGene00012703		WBGene00015207	WBGene00003724			WBGene00009078	WBGene00044582		WBGene00044517	WBGene00022073
			WBGene00004468	WBGene00004442					WBGene00011004	WBGene00021127		WBGene00012004	WBGene00017608		WBGene00017735	WBGene00007841			WBGene00004413	WBGene00194747		WBGene00200707	WBGene00012943
			WBGene00001814	WBGene00010084					WBGene00018076	WBGene00020049		WBGene00003415	WBGene00008211		WBGene00016961	WBGene00018960			WBGene00004156	WBGene00010003		WBGene00235277	WBGene00017193
			WBGene00000545	WBGene00018958					WBGene00011540	WBGene00044536		WBGene00009043	WBGene00003961		WBGene00021345	WBGene00001368			WBGene00019001	WBGene00001984		WBGene00023489	WBGene00008571
			WBGene00008639	WBGene00020836					WBGene00003616	WBGene00001071		WBGene00165826	WBGene00020649		WBGene00008572	WBGene00008571			WBGene00004892	WBGene00008629		WBGene00044958	WBGene00185118
			WBGene00011672	WBGene00016506					WBGene00016507	WBGene00010097		WBGene00005191	WBGene00001050		WBGene00003001	WBGene00013906			WBGene00006595	WBGene00011348		WBGene00022380	WBGene00011424
			WBGene00019273	WBGene00020696					WBGene00007387	WBGene00018427		WBGene00002024	WBGene00001054		WBGene00012451	WBGene00000981			WBGene00006594	WBGene00000717		WBGene00009140	WBGene00000978
			WBGene00004204	WBGene00004417					WBGene00003599	WBGene00019760		WBGene00013170	WBGene00022635		WBGene00196676	WBGene00017749			WBGene00011303	WBGene00017076		WBGene00003602	WBGene00018009
			WBGene00004465	WBGene00006640					WBGene00016422	WBGene00003044		WBGene00017901	WBGene00016319		WBGene00018409	WBGene00023407			WBGene00012980	WBGene00000548		WBGene00014826	WBGene00000403
			WBGene00016848	WBGene00017364					WBGene00013181	WBGene00303026		WBGene00012604	WBGene00007799		WBGene00010726	WBGene00012007			WBGene00045397	WBGene00017332		WBGene00010844	WBGene00001480
			WBGene00010582	WBGene00016594					WBGene00004470	WBGene00017087		WBGene00044746	WBGene00006779		WBGene00019801	WBGene00004803			WBGene00200756	WBGene00018470		WBGene00044396	WBGene00020559
			WBGene00198142	WBGene00006460					WBGene00017789	WBGene00220226		WBGene00019899	WBGene00004059		WBGene00194892	WBGene00001661			WBGene00199794	WBGene00018984		WBGene00020901	WBGene00008595
			WBGene00020049	WBGene00004452					WBGene00008453	WBGene00011494		WBGene00021020	WBGene00014698		WBGene00044974	WBGene00007677			WBGene00022457	WBGene00011994		WBGene00023284	WBGene00001672
			WBGene00045162	WBGene00004440					WBGene00007827	WBGene00009284		WBGene00018937	WBGene00010321		WBGene00003078	WBGene00022815			WBGene00006519	WBGene00001580		WBGene00045158	WBGene00001767
			WBGene00018366	WBGene00020557					WBGene00018200	WBGene00006608		WBGene00236798	WBGene00004198		WBGene00016741	WBGene00004924			WBGene00011052	WBGene00206361		WBGene00006692	WBGene00013104
			WBGene00002148	WBGene00271812					WBGene00013696	WBGene00007675		WBGene00014871	WBGene00011928		WBGene00022307	WBGene00015984			WBGene00022452	WBGene00007881		WBGene00202407	WBGene00009243
			WBGene00012935	WBGene00004446					WBGene00004497	WBGene00021337		WBGene00219592	WBGene00018286		WBGene00021351	WBGene00022326			WBGene00201778	WBGene00011681		WBGene00007055	WBGene00002180
			WBGene00021956	WBGene00011660					WBGene00018348	WBGene00013096		WBGene00017771	WBGene00010842		WBGene00005297	WBGene00008565			WBGene00012546	WBGene00009824		WBGene00000711	WBGene00003732
			WBGene00008386	WBGene00023209					WBGene00020609	WBGene00044209		WBGene00012602	WBGene00007299		WBGene00009155	WBGene00011050			WBGene00044134	WBGene00009380		WBGene00013956	WBGene00013878
			WBGene00271652	WBGene00008270					WBGene00008341	WBGene00007581		WBGene00015128	WBGene00017443		WBGene00008380	WBGene00018743			WBGene00001572	WBGene00000080		WBGene00022936	WBGene00220076
			WBGene00004298	WBGene00015739					WBGene00044665	WBGene00004746		WBGene00009484	WBGene00010335		WBGene00017780	WBGene00011486			WBGene00001936	WBGene00020131		WBGene00020020	WBGene00008634
			WBGene00010479	WBGene00020550					WBGene00010408	WBGene00019380		WBGene00003598	WBGene00003066		WBGene00017166	WBGene00020660			WBGene00004157	WBGene00019018		WBGene00000191	WBGene00010638
			WBGene00044720	WBGene00010794					WBGene00017474	WBGene00008852		WBGene00015596	WBGene00001638		WBGene00000273	WBGene00002003			WBGene00021193	WBGene00016585		WBGene00001371	WBGene00017816
			WBGene00010348	WBGene00006824					WBGene00023490	WBGene00010296		WBGene00022820	WBGene00001095		WBGene00201801	WBGene00008670			WBGene00001979	WBGene00001821		WBGene00007215	WBGene00010416
			WBGene00017837	WBGene00000722					WBGene00008392	WBGene00008542		WBGene00017286	WBGene00017233		WBGene00000371	WBGene00015347			WBGene00008859	WBGene00016343		WBGene00021097	WBGene00016102
			WBGene00011631	WBGene00019333					WBGene00007753	WBGene00007551		WBGene00021351	WBGene00009678		WBGene00016970	WBGene00007565			WBGene00196322	WBGene00006917		WBGene00195212	WBGene00009131
			WBGene00016719	WBGene00016705					WBGene00012615	WBGene00003791		WBGene00022748	WBGene00019289		WBGene00022419	WBGene00001325			WBGene00044082	WBGene00003751		WBGene00200154	WBGene00004225
			WBGene00017991	WBGene00018847					WBGene00000620	WBGene00007186		WBGene00021239	WBGene00018077		WBGene00016792	WBGene00016911			WBGene00021100	WBGene00003569		WBGene00020073	WBGene00000914
			WBGene00018305	WBGene00017303					WBGene00018488	WBGene00001935		WBGene00000263	WBGene00009387		WBGene00003082	WBGene00044738			WBGene00017965	WBGene00000419		WBGene00021022	WBGene00017654
			WBGene00006467	WBGene00003767					WBGene00021156	WBGene00015216		WBGene00018044	WBGene00001461		WBGene00020451	WBGene00003752			WBGene00003582	WBGene00004385		WBGene00000118	WBGene00000136
			WBGene00011142	WBGene00009715					WBGene00018717	WBGene00175030		WBGene00197023	WBGene00006565		WBGene00219683	WBGene00007428			WBGene00010099	WBGene00020582		WBGene00014253	WBGene00008522
			WBGene00000543	WBGene00012375					WBGene00008143	WBGene00016015		WBGene00009176	WBGene00016274		WBGene00001067	WBGene00020582			WBGene00017128	WBGene00015919		WBGene00016394	WBGene00009528
			WBGene00006315	WBGene00011543					WBGene00016902	WBGene00255704		WBGene00016217	WBGene00019986		WBGene00011232	WBGene00011253			WBGene00010990	WBGene00000403		WBGene00016121	WBGene00022610
			WBGene00008330	WBGene00020114					WBGene00019771	WBGene00007223		WBGene00007072	WBGene00007413		WBGene00005202	WBGene00007016			WBGene00012354	WBGene00009485		WBGene00008857	WBGene00010727
			WBGene00001946	WBGene00008252					WBGene00011397	WBGene00017435		WBGene00000001	WBGene00015896		WBGene00018046	WBGene00007926			WBGene00013559	WBGene00001243		WBGene00000090	WBGene00020280
			WBGene00013983	WBGene00013905					WBGene00004415	WBGene00003926		WBGene00007099	WBGene00003967		WBGene00012148	WBGene00001358			WBGene00016029	WBGene00022647		WBGene00017864	WBGene00219688
			WBGene00002090	WBGene00014001					WBGene00015480	WBGene00012576		WBGene00003924	WBGene00017038		WBGene00002344	WBGene00017907			WBGene00044970	WBGene00004921		WBGene00045298	WBGene00004788
			WBGene00016411	WBGene00007562					WBGene00012217	WBGene00017302		WBGene00000787	WBGene00010908		WBGene00016019	WBGene00004719			WBGene00010560	WBGene00017777		WBGene00000273	WBGene00009676
			WBGene00015161	WBGene00003689					WBGene00010928	WBGene00014944		WBGene00219720	WBGene00006606		WBGene00006602	WBGene00016055			WBGene00020003	WBGene00007304		WBGene00009797	WBGene00004912
			WBGene00017582	WBGene00002163					WBGene00003549	WBGene00001661		WBGene00017583	WBGene00021893		WBGene00012462	WBGene00018373			WBGene00271567	WBGene00019710		WBGene00196644	WBGene00001581
			WBGene00009159	WBGene00020022					WBGene00021564	WBGene00002982		WBGene00008945	WBGene00012760		WBGene00012678	WBGene00021897			WBGene00005548	WBGene00020921		WBGene00020482	WBGene00003905
			WBGene00014120	WBGene00009666					WBGene00000107	WBGene00009323		WBGene00006481	WBGene00011097		WBGene00014793	WBGene00000080			WBGene00007200	WBGene00009500		WBGene00004489	WBGene00020850
			WBGene00000382	WBGene00010575					WBGene00013728	WBGene00012783		WBGene00015682	WBGene00011283		WBGene00000685	WBGene00022782			WBGene00016230	WBGene00019617		WBGene00011115	WBGene00006930
			WBGene00022646	WBGene00003678					WBGene00021441	WBGene00008932		WBGene00008563	WBGene00302986		WBGene00014454	WBGene00017092			WBGene00004425	WBGene00016635		WBGene00001936	WBGene00077437
			WBGene00022847	WBGene00012907					WBGene00001042	WBGene00020346		WBGene00010666	WBGene00018688		WBGene00014397	WBGene00020131			WBGene00044517	WBGene00014119		WBGene00014095	WBGene00008266
			WBGene00013204	WBGene00015814					WBGene00015577	WBGene00219824		WBGene00020471	WBGene00044006		WBGene00001259	WBGene00000548			WBGene00015207	WBGene00017892		WBGene00011304	WBGene00000696
			WBGene00044294	WBGene00020576					WBGene00000652	WBGene00017304		WBGene00020981	WBGene00011362		WBGene00004703	WBGene00001054			WBGene00019005	WBGene00001631		WBGene00014152	WBGene00017093
			WBGene00003923	WBGene00007909					WBGene00021533	WBGene00012156		WBGene00199935	WBGene00010803		WBGene00194744	WBGene00016066			WBGene00004452	WBGene00006373		WBGene00195266	WBGene00044658
			WBGene00011103	WBGene00020556					WBGene00016965	WBGene00000376		WBGene00003252	WBGene00016749		WBGene00014852	WBGene00003401			WBGene00201205	WBGene00001450		WBGene00015684	WBGene00002080
			WBGene00002083	WBGene00008360					WBGene00017734	WBGene00015783		WBGene00022400	WBGene00018779		WBGene00220106	WBGene00007554			WBGene00008345	WBGene00012035		WBGene00001425	WBGene00003238
			WBGene00019122	WBGene00013406					WBGene00004433	WBGene00021412		WBGene00023185	WBGene00011326		WBGene00012420	WBGene00022610			WBGene00045141	WBGene00020317		WBGene00017294	WBGene00004795
			WBGene00007201	WBGene00010383					WBGene00008558	WBGene00003788		WBGene00013387	WBGene00017033		WBGene00003602	WBGene00022365			WBGene00021552	WBGene00017948		WBGene00007993	WBGene00007926
			WBGene00005015	WBGene00044605					WBGene00011362	WBGene00016599		WBGene00004445	WBGene00004508		WBGene00019843	WBGene00014883			WBGene00195660	WBGene00007917		WBGene00007019	WBGene00012034
			WBGene00012135	WBGene00003764					WBGene00006431	WBGene00002184		WBGene00023189	WBGene00018305		WBGene00017120	WBGene00004140			WBGene00018610	WBGene00016237		WBGene00009454	WBGene00003573
			WBGene00004461	WBGene00020725					WBGene00010625	WBGene00045162		WBGene00010794	WBGene00013529		WBGene00009011	WBGene00017332			WBGene00020732	WBGene00019663		WBGene00000904	WBGene00004008
			WBGene00012532	WBGene00001036					WBGene00012466	WBGene00044720		WBGene00007221	WBGene00008434		WBGene00019004	WBGene00011307			WBGene00014602	WBGene00018996		WBGene00004422	WBGene00008708
			WBGene00018354	WBGene00006787					WBGene00006845	WBGene00022057		WBGene00012972	WBGene00003150		WBGene00019332	WBGene00015407			WBGene00007055	WBGene00010117		WBGene00007658	WBGene00007590
			WBGene00021959	WBGene00003178					WBGene00002050	WBGene00003406		WBGene00009272	WBGene00013457		WBGene00219572	WBGene00007900			WBGene00019004	WBGene00019394		WBGene00012107	WBGene00012610
			WBGene00000466	WBGene00003163					WBGene00009311	WBGene00011488		WBGene00018744	WBGene00021841		WBGene00013763	WBGene00019109			WBGene00195245	WBGene00016645		WBGene00001491	WBGene00004173
			WBGene00189993	WBGene00219423					WBGene00017678	WBGene00007725		WBGene00023458	WBGene00000603		WBGene00016971	WBGene00077714			WBGene00013170	WBGene00016278		WBGene00008974	WBGene00018996
			WBGene00018925	WBGene00008603					WBGene00019727	WBGene00000285		WBGene00007971	WBGene00021779		WBGene00009223	WBGene00003698			WBGene00220175	WBGene00011372		WBGene00021647	WBGene00007528
			WBGene00009935	WBGene00009122					WBGene00020436	WBGene00021945		WBGene00010700	WBGene00014079		WBGene00020862	WBGene00011069			WBGene00022785	WBGene00013518		WBGene00008191	WBGene00004369
			WBGene00001817	WBGene00009770					WBGene00003554	WBGene00002998		WBGene00010556	WBGene00008307		WBGene00001005	WBGene00021847			WBGene00010475	WBGene00018298		WBGene00196676	WBGene00015001
			WBGene00021830	WBGene00020169					WBGene00011495	WBGene00022176		WBGene00021637	WBGene00011531		WBGene00011493	WBGene00003849			WBGene00020066	WBGene00007926		WBGene00004092	WBGene00013875
			WBGene00019006	WBGene00006408					WBGene00000656	WBGene00020403		WBGene00011493	WBGene00014008		WBGene00044644	WBGene00001559			WBGene00002120	WBGene00012947		WBGene00020003	WBGene00008476
			WBGene00007943	WBGene00011044					WBGene00016237	WBGene00021552		WBGene00004461	WBGene00010111		WBGene00007516	WBGene00045275			WBGene00001892	WBGene00022657		WBGene00198122	WBGene00012804
			WBGene00008545	WBGene00000785					WBGene00004475	WBGene00014031		WBGene00000381	WBGene00003089		WBGene00009739	WBGene00018375			WBGene00007855	WBGene00002199		WBGene00005642	WBGene00000989
			WBGene00012408	WBGene00007978					WBGene00011113	WBGene00011826		WBGene00271786	WBGene00020561		WBGene00004883	WBGene00015434			WBGene00022277	WBGene00002132		WBGene00019843	WBGene00012562
			WBGene00003583	WBGene00011167					WBGene00007562	WBGene00007424		WBGene00004426	WBGene00007697		WBGene00004716	WBGene00017578			WBGene00016978	WBGene00009738		WBGene00011274	WBGene00000084
			WBGene00002997	WBGene00016356					WBGene00021128	WBGene00018366		WBGene00021438	WBGene00007041		WBGene00000184	WBGene00004889			WBGene00015684	WBGene00006570		WBGene00202479	WBGene00012536
			WBGene00020911	WBGene00017536					WBGene00017269	WBGene00021348		WBGene00004172	WBGene00003068		WBGene00013232	WBGene00014011			WBGene00004477	WBGene00020930		WBGene00023177	WBGene00013332
			WBGene00011497	WBGene00194664					WBGene00019935	WBGene00017643		WBGene00014196	WBGene00018769		WBGene00010286	WBGene00005025			WBGene00004567	WBGene00017467		WBGene00016128	WBGene00007801
			WBGene00003628	WBGene00020917					WBGene00015349	WBGene00006724		WBGene00011972	WBGene00017530		WBGene00044070	WBGene00011409			WBGene00015811	WBGene00017473		WBGene00006672	WBGene00008167
			WBGene00021202	WBGene00008335					WBGene00004481	WBGene00000369		WBGene00019944	WBGene00017900		WBGene00010337	WBGene00004207			WBGene00045078	WBGene00011094		WBGene00021934	WBGene00014015
			WBGene00015783	WBGene00045177					WBGene00020847	WBGene00013236		WBGene00019305	WBGene00019023		WBGene00199049	WBGene00000557			WBGene00018561	WBGene00005547		WBGene00019058	WBGene00013541
			WBGene00002393	WBGene00018872					WBGene00004490	WBGene00016439		WBGene00006817	WBGene00010972		WBGene00004786	WBGene00007111			WBGene00000207	WBGene00003583		WBGene00044081	WBGene00010131
			WBGene00014103	WBGene00194847					WBGene00004473	WBGene00004002		WBGene00045188	WBGene00021337		WBGene00014470	WBGene00015327			WBGene00016217	WBGene00006441		WBGene00012362	WBGene00015203
			WBGene00002060	WBGene00013644					WBGene00201618	WBGene00009290		WBGene00008609	WBGene00003143		WBGene00004320	WBGene00000846			WBGene00009793	WBGene00023407		WBGene00006321	WBGene00013584
			WBGene00001252	WBGene00302986					WBGene00003658	WBGene00021900		WBGene00017296	WBGene00008369		WBGene00010049	WBGene00000527			WBGene00004448	WBGene00002979		WBGene00007787	WBGene00003626
			WBGene00014755	WBGene00002977					WBGene00044612	WBGene00197452		WBGene00003745	WBGene00017473		WBGene00011966	WBGene00001637			WBGene00011213	WBGene00019521		WBGene00008298	WBGene00010943
			WBGene00002080	WBGene00018384					WBGene00020215	WBGene00006760		WBGene00010036	WBGene00011372		WBGene00005642	WBGene00020717			WBGene00016040	WBGene00003475		WBGene00006371	WBGene00005547
			WBGene00018267	WBGene00003618					WBGene00016118	WBGene00015455		WBGene00000220	WBGene00008800		WBGene00001869	WBGene00001546			WBGene00019664	WBGene00008513		WBGene00004418	WBGene00020235
			WBGene00007623	WBGene00077594					WBGene00016174	WBGene00022152		WBGene00008117	WBGene00007422		WBGene00006844	WBGene00006570			WBGene00020195	WBGene00009158		WBGene00001412	WBGene00004229
			WBGene00013497	WBGene00008214					WBGene00004493	WBGene00007668		WBGene00016997	WBGene00007587		WBGene00015484	WBGene00008375			WBGene00010484	WBGene00007299		WBGene00194669	WBGene00011755
			WBGene00003210	WBGene00021323					WBGene00015539	WBGene00008720		WBGene00004456	WBGene00013151		WBGene00014196	WBGene00018710			WBGene00003616	WBGene00011112		WBGene00007313	WBGene00010214
			WBGene00013836	WBGene00020954					WBGene00015532	WBGene00010631		WBGene00020228	WBGene00219423		WBGene00020185	WBGene00014669			WBGene00018036	WBGene00003409		WBGene00006739	WBGene00018226
			WBGene00002120	WBGene00011879					WBGene00001160	WBGene00001976		WBGene00001913	WBGene00021528		WBGene00003561	WBGene00012869			WBGene00016741	WBGene00045253		WBGene00021912	WBGene00011604
			WBGene00015800	WBGene00015413					WBGene00077757	WBGene00007237		WBGene00000536	WBGene00044989		WBGene00008766	WBGene00020346			WBGene00014095	WBGene00018239		WBGene00044293	WBGene00015532
			WBGene00009239	WBGene00022199					WBGene00010258	WBGene00007615		WBGene00196852	WBGene00010307		WBGene00016432	WBGene00013880			WBGene00000692	WBGene00000270		WBGene00021161	WBGene00021249
			WBGene00012144	WBGene00021369					WBGene00015942	WBGene00010286		WBGene00019490	WBGene00044191		WBGene00006781	WBGene00009389			WBGene00012148	WBGene00012015		WBGene00001763	WBGene00010465
			WBGene00013740	WBGene00002113					WBGene00010236	WBGene00004411		WBGene00017801	WBGene00001248		WBGene00004387	WBGene00020390			WBGene00196303	WBGene00015053		WBGene00016735	WBGene00044402
			WBGene00219859	WBGene00016902					WBGene00007756	WBGene00012992		WBGene00003010	WBGene00015057		WBGene00016332	WBGene00009744			WBGene00007786	WBGene00001335		WBGene00007103	WBGene00011285
			WBGene00010560	WBGene00017671					WBGene00010356	WBGene00011503		WBGene00022336	WBGene00003133		WBGene00008092	WBGene00015739			WBGene00016265	WBGene00022231		WBGene00008395	WBGene00003402
			WBGene00017022	WBGene00016684					WBGene00004222	WBGene00014219		WBGene00198142	WBGene00009717		WBGene00010480	WBGene00000939			WBGene00017420	WBGene00022802		WBGene00007939	WBGene00018837
			WBGene00020526	WBGene00004493					WBGene00019270	WBGene00235315		WBGene00006701	WBGene00012446		WBGene00003415	WBGene00015217			WBGene00008920	WBGene00016558		WBGene00016760	WBGene00021732
			WBGene00010945	WBGene00001767					WBGene00016388	WBGene00012604		WBGene00021253	WBGene00044394		WBGene00009503	WBGene00004911			WBGene00044280	WBGene00015693		WBGene00009892	WBGene00010796
			WBGene00003564	WBGene00009997					WBGene00000225	WBGene00007973		WBGene00013884	WBGene00022802		WBGene00019760	WBGene00000539			WBGene00045194	WBGene00271644		WBGene00016791	WBGene00022620
			WBGene00021112	WBGene00004498					WBGene00012610	WBGene00009059		WBGene00017719	WBGene00003586		WBGene00006434	WBGene00010383			WBGene00219846	WBGene00017193		WBGene00011333	WBGene00004923
			WBGene00022666	WBGene00185014					WBGene00022910	WBGene00010230		WBGene00198605	WBGene00000748		WBGene00011661	WBGene00086556			WBGene00020862	WBGene00015920		WBGene00022820	WBGene00016364
			WBGene00044292	WBGene00007384					WBGene00011200	WBGene00006968		WBGene00009155	WBGene00021789		WBGene00006528	WBGene00010148			WBGene00000293	WBGene00017785		WBGene00013043	WBGene00019822
			WBGene00008417	WBGene00007875					WBGene00016595	WBGene00013558		WBGene00001779	WBGene00000259		WBGene00017931	WBGene00009069			WBGene00015248	WBGene00013457		WBGene00021370	WBGene00003030
			WBGene00011904	WBGene00011474					WBGene00018268	WBGene00022739		WBGene00000968	WBGene00016419		WBGene00010130	WBGene00006779			WBGene00199918	WBGene00015544		WBGene00045154	WBGene00014221
			WBGene00021007	WBGene00000211					WBGene00009643	WBGene00000887		WBGene00020451	WBGene00003718		WBGene00018393	WBGene00011512			WBGene00021029	WBGene00008979		WBGene00019593	WBGene00015897
			WBGene00006373	WBGene00006921					WBGene00017103	WBGene00001955		WBGene00011849	WBGene00003549		WBGene00011772	WBGene00018871			WBGene00022962	WBGene00022782		WBGene00007514	WBGene00013946
			WBGene00006678	WBGene00010197					WBGene00007067	WBGene00009953		WBGene00018522	WBGene00010670		WBGene00235277	WBGene00003583			WBGene00020112	WBGene00019234		WBGene00020662	WBGene00050974
			WBGene00020781	WBGene00013639					WBGene00008920	WBGene00004190		WBGene00012546	WBGene00015247		WBGene00020402	WBGene00020920			WBGene00012451	WBGene00018386		WBGene00003806	WBGene00015805
			WBGene00014300	WBGene00017537					WBGene00009677	WBGene00009157		WBGene00138715	WBGene00018827		WBGene00018044	WBGene00020726			WBGene00196611	WBGene00021610		WBGene00010130	WBGene00019127
			WBGene00022268	WBGene00009897					WBGene00004442	WBGene00016142		WBGene00008975	WBGene00003808		WBGene00012961	WBGene00007471			WBGene00017296	WBGene00013284		WBGene00304189	WBGene00009093
			WBGene00011195	WBGene00044479					WBGene00015777	WBGene00016260		WBGene00009306	WBGene00011962		WBGene00011321	WBGene00015676			WBGene00001237	WBGene00018137		WBGene00009294	WBGene00022246
			WBGene00021687	WBGene00016706					WBGene00219718	WBGene00003041		WBGene00012216	WBGene00009026		WBGene00015011	WBGene00006935			WBGene00001168	WBGene00008692		WBGene00009393	WBGene00006601
			WBGene00022458	WBGene00016768					WBGene00011512	WBGene00022650		WBGene00200503	WBGene00017082		WBGene00000191	WBGene00018430			WBGene00011103	WBGene00022014		WBGene00010726	WBGene00007449
			WBGene00021050	WBGene00018951					WBGene00013878	WBGene00013737		WBGene00021921	WBGene00003648		WBGene00013463	WBGene00007175			WBGene00019402	WBGene00013130		WBGene00045378	WBGene00016174
			WBGene00010850	WBGene00004453					WBGene00022887	WBGene00007885		WBGene00002162	WBGene00015539		WBGene00044784	WBGene00020153			WBGene00023207	WBGene00010909		WBGene00199910	WBGene00010111
			WBGene00004386	WBGene00011846					WBGene00011694	WBGene00044431		WBGene00017297	WBGene00022620		WBGene00001812	WBGene00007089			WBGene00004810	WBGene00017850		WBGene00219571	WBGene00000511
			WBGene00010097	WBGene00010416					WBGene00021904	WBGene00016005		WBGene00018290	WBGene00017836		WBGene00014057	WBGene00013926			WBGene00001489	WBGene00004002		WBGene00003901	WBGene00022258
			WBGene00021883	WBGene00014226					WBGene00020366	WBGene00012443		WBGene00004466	WBGene00004829		WBGene00023318	WBGene00000466			WBGene00219743	WBGene00000240		WBGene00000713	WBGene00000466
			WBGene00009686	WBGene00020511					WBGene00003040	WBGene00017574		WBGene00012834	WBGene00017758		WBGene00006833	WBGene00194706			WBGene00195185	WBGene00011352		WBGene00011528	WBGene00022618
			WBGene00015324	WBGene00001604					WBGene00012362	WBGene00022298		WBGene00007516	WBGene00016294		WBGene00018833	WBGene00004349			WBGene00004443	WBGene00010472		WBGene00015393	WBGene00011914
			WBGene00086568	WBGene00022832					WBGene00000938	WBGene00012935		WBGene00003331	WBGene00004264		WBGene00006875	WBGene00009529			WBGene00206525	WBGene00003649		WBGene00007192	WBGene00019380
			WBGene00001590	WBGene00006067					WBGene00010473	WBGene00001592		WBGene00018561	WBGene00010909		WBGene00196322	WBGene00010540			WBGene00006781	WBGene00022160		WBGene00004804	WBGene00003615
			WBGene00020952	WBGene00001303					WBGene00019017	WBGene00005548		WBGene00045412	WBGene00006745		WBGene00023066	WBGene00016676			WBGene00022154	WBGene00019867		WBGene00016529	WBGene00011964
			WBGene00008091	WBGene00004438					WBGene00019227	WBGene00201153		WBGene00021647	WBGene00004005		WBGene00001856	WBGene00011353			WBGene00016957	WBGene00008978		WBGene00271817	WBGene00019738
			WBGene00012429	WBGene00003528					WBGene00022471	WBGene00008338		WBGene00018184	WBGene00008914		WBGene00019162	WBGene00015488			WBGene00000617	WBGene00043302		WBGene00006587	WBGene00015476
			WBGene00021850	WBGene00044368					WBGene00001760	WBGene00206380		WBGene00019004	WBGene00023414		WBGene00010936	WBGene00020906			WBGene00004051	WBGene00220076		WBGene00012564	WBGene00021613
			WBGene00009460	WBGene00020941					WBGene00017510	WBGene00009159		WBGene00020759	WBGene00020301		WBGene00050903	WBGene00017567			WBGene00002201	WBGene00044035		WBGene00004980	WBGene00019580
			WBGene00012824	WBGene00006930					WBGene00000370	WBGene00007521		WBGene00004286	WBGene00012869		WBGene00045141	WBGene00008538			WBGene00045412	WBGene00017180		WBGene00009116	WBGene00021394
			WBGene00017226	WBGene00235094					WBGene00011681	WBGene00044438		WBGene00020246	WBGene00000376		WBGene00003019	WBGene00008800			WBGene00006649	WBGene00017082		WBGene00199458	WBGene00009218
			WBGene00019898	WBGene00019902					WBGene00005025	WBGene00008670		WBGene00001163	WBGene00006353		WBGene00017979	WBGene00007799			WBGene00013839	WBGene00014244		WBGene00016210	WBGene00194692
			WBGene00017429	WBGene00018100					WBGene00007384	WBGene00004917		WBGene00006434	WBGene00021741		WBGene00219298	WBGene00013257			WBGene00010556	WBGene00018634		WBGene00002241	WBGene00006812
			WBGene00016017	WBGene00044413					WBGene00014098	WBGene00000216		WBGene00001237	WBGene00003401		WBGene00007203	WBGene00020047			WBGene00012927	WBGene00219423		WBGene00018045	WBGene00011962
			WBGene00009215	WBGene00009436					WBGene00003061	WBGene00044147		WBGene00011722	WBGene00023492		WBGene00009640	WBGene00018266			WBGene00195484	WBGene00008365		WBGene00000165	WBGene00003090
			WBGene00011411	WBGene00002216					WBGene00022131	WBGene00009710		WBGene00019801	WBGene00006375		WBGene00000381	WBGene00000232			WBGene00019510	WBGene00009056		WBGene00010480	WBGene00020249
			WBGene00045356	WBGene00019914					WBGene00007604	WBGene00002060		WBGene00219849	WBGene00016540		WBGene00000216	WBGene00003007			WBGene00013918	WBGene00010806		WBGene00138715	WBGene00015801
			WBGene00020929	WBGene00009515					WBGene00015667	WBGene00013197		WBGene00021926	WBGene00010504		WBGene00001685	WBGene00006753			WBGene00045386	WBGene00008764		WBGene00017648	WBGene00001651
			WBGene00009818	WBGene00014028					WBGene00004498	WBGene00185118		WBGene00003237	WBGene00004132		WBGene00007517	WBGene00010811			WBGene00011333	WBGene00015403		WBGene00018391	WBGene00001976
			WBGene00011274	WBGene00014224					WBGene00017762	WBGene00019075		WBGene00006539	WBGene00020930		WBGene00011110	WBGene00021049			WBGene00219571	WBGene00004950		WBGene00013567	WBGene00007756
			WBGene00015597	WBGene00013925					WBGene00018971	WBGene00020559		WBGene00013227	WBGene00014060		WBGene00004427	WBGene00016631			WBGene00015393	WBGene00021394		WBGene00201660	WBGene00010848
			WBGene00011494	WBGene00019436					WBGene00077775	WBGene00164968		WBGene00016511	WBGene00020478		WBGene00006452	WBGene00007593			WBGene00018523	WBGene00012587		WBGene00009886	WBGene00018827
			WBGene00015130	WBGene00022642					WBGene00077783	WBGene00008237		WBGene00013499	WBGene00016667		WBGene00011102	WBGene00010709			WBGene00013701	WBGene00003721		WBGene00019976	WBGene00018375
			WBGene00004743	WBGene00003095					WBGene00021869	WBGene00009230		WBGene00009233	WBGene00018348		WBGene00021492	WBGene00001635			WBGene00004441	WBGene00016419		WBGene00001259	WBGene00020501
			WBGene00003392	WBGene00010610					WBGene00016097	WBGene00004359		WBGene00007036	WBGene00019836		WBGene00007099	WBGene00001389			WBGene00004412	WBGene00021249		WBGene00006702	WBGene00003837
			WBGene00006470	WBGene00018688					WBGene00004431	WBGene00020782		WBGene00304189	WBGene00012202		WBGene00007913	WBGene00001628			WBGene00044462	WBGene00018692		WBGene00001794	WBGene00001753
			WBGene00016218	WBGene00010259					WBGene00008965	WBGene00009923		WBGene00000891	WBGene00017246		WBGene00001042	WBGene00009007			WBGene00007121	WBGene00000408		WBGene00219601	WBGene00006565
			WBGene00011276	WBGene00009901					WBGene00020937	WBGene00014078		WBGene00004841	WBGene00167685		WBGene00004999	WBGene00004767			WBGene00004426	WBGene00012830		WBGene00001633	WBGene00017703
			WBGene00001511	WBGene00002110					WBGene00011660	WBGene00012701		WBGene00022169	WBGene00012998		WBGene00021978	WBGene00009809			WBGene00004438	WBGene00000903		WBGene00011234	WBGene00007994
			WBGene00001824	WBGene00006928					WBGene00020917	WBGene00000462		WBGene00004199	WBGene00271644		WBGene00001666	WBGene00019396			WBGene00196676	WBGene00220165		WBGene00197604	WBGene00077490
			WBGene00019579	WBGene00001000					WBGene00185005	WBGene00004194		WBGene00017293	WBGene00011145		WBGene00006890	WBGene00019580			WBGene00013474	WBGene00001594		WBGene00010286	WBGene00022281
			WBGene00018625	WBGene00021532					WBGene00002041	WBGene00020799		WBGene00044462	WBGene00003803		WBGene00022090	WBGene00023520			WBGene00005427	WBGene00005834		WBGene00002198	WBGene00000270
			WBGene00021514	WBGene00016224					WBGene00010758	WBGene00012297		WBGene00014554	WBGene00002235		WBGene00003924	WBGene00002211			WBGene00004963	WBGene00006722		WBGene00002978	WBGene00019488
			WBGene00018257	WBGene00009342					WBGene00019301	WBGene00008586		WBGene00009881	WBGene00003551		WBGene00044080	WBGene00020897			WBGene00021020	WBGene00169702		WBGene00050903	WBGene00007626
			WBGene00014111	WBGene00004875					WBGene00010064	WBGene00013673		WBGene00007786	WBGene00021546		WBGene00011977	WBGene00011309			WBGene00006381	WBGene00015887		WBGene00004790	WBGene00015919
			WBGene00018282	WBGene00011289					WBGene00000970	WBGene00006865		WBGene00016394	WBGene00011660		WBGene00002268	WBGene00012535			WBGene00023051	WBGene00001635		WBGene00003085	WBGene00008598
			WBGene00016960	WBGene00000938					WBGene00020865	WBGene00007779		WBGene00008920	WBGene00006068		WBGene00016893	WBGene00021447			WBGene00019120	WBGene00017654		WBGene00011984	WBGene00004729
			WBGene00021547	WBGene00007753					WBGene00012768	WBGene00000799		WBGene00009116	WBGene00011348		WBGene00004311	WBGene00013905			WBGene00019305	WBGene00019819		WBGene00008505	WBGene00004975
			WBGene00021863	WBGene00004409					WBGene00020869	WBGene00021260		WBGene00002054	WBGene00018885		WBGene00007932	WBGene00017892			WBGene00010593	WBGene00020561		WBGene00000787	WBGene00021529
			WBGene00007921	WBGene00011330					WBGene00012491	WBGene00013497		WBGene00011878	WBGene00006641		WBGene00022571	WBGene00195117			WBGene00004825	WBGene00015040		WBGene00002881	WBGene00003066
			WBGene00021660	WBGene00012179					WBGene00044742	WBGene00013204		WBGene00017729	WBGene00011202		WBGene00011984	WBGene00002717			WBGene00017727	WBGene00007697		WBGene00002001	WBGene00007881
			WBGene00009112	WBGene00010810					WBGene00009810	WBGene00043064		WBGene00003834	WBGene00018304		WBGene00010326	WBGene00002242			WBGene00006578	WBGene00013716		WBGene00006725	WBGene00219816
			WBGene00011826	WBGene00019284					WBGene00004464	WBGene00016907		WBGene00003036	WBGene00009677		WBGene00003923	WBGene00022609			WBGene00006978	WBGene00006068		WBGene00202029	WBGene00014300
			WBGene00017830	WBGene00007241					WBGene00020577	WBGene00004150		WBGene00009634	WBGene00012484		WBGene00010491	WBGene00016419			WBGene00009476	WBGene00016436		WBGene00165826	WBGene00008390
			WBGene00015165	WBGene00189949					WBGene00011044	WBGene00007623		WBGene00004703	WBGene00010945		WBGene00004175	WBGene00015623			WBGene00023485	WBGene00012099		WBGene00013289	WBGene00010859
			WBGene00004003	WBGene00015565					WBGene00008360	WBGene00020894		WBGene00010936	WBGene00021073		WBGene00220235	WBGene00012947			WBGene00019844	WBGene00001439		WBGene00020801	WBGene00015544
			WBGene00002982	WBGene00010005					WBGene00015544	WBGene00004196		WBGene00010491	WBGene00012184		WBGene00008974	WBGene00001764			WBGene00198122	WBGene00003648		WBGene00020862	WBGene00012226
			WBGene00011190	WBGene00009620					WBGene00017563	WBGene00021863		WBGene00004249	WBGene00012118		WBGene00009901	WBGene00020569			WBGene00007660	WBGene00021274		WBGene00016566	WBGene00021597
			WBGene00020050	WBGene00010216					WBGene00007746	WBGene00000172		WBGene00201741	WBGene00020551		WBGene00003865	WBGene00003029			WBGene00000012	WBGene00000511		WBGene00010337	WBGene00004889
			WBGene00013544	WBGene00009533					WBGene00003834	WBGene00008283		WBGene00012590	WBGene00022672		WBGene00044120	WBGene00020273			WBGene00004473	WBGene00015704		WBGene00003623	WBGene00007299
			WBGene00044071	WBGene00000213					WBGene00010233	WBGene00022866		WBGene00007932	WBGene00004025		WBGene00023477	WBGene00003769			WBGene00196777	WBGene00002135		WBGene00013094	WBGene00003658
			WBGene00017044	WBGene00008486					WBGene00004064	WBGene00022419		WBGene00007939	WBGene00001188		WBGene00021709	WBGene00004048			WBGene00006470	WBGene00018411		WBGene00006602	WBGene00001335
			WBGene00045053	WBGene00003519					WBGene00020550	WBGene00006947		WBGene00021934	WBGene00010215		WBGene00000210	WBGene00015107			WBGene00197385	WBGene00011441		WBGene00018561	WBGene00003606
			WBGene00006567	WBGene00004494					WBGene00021095	WBGene00016920		WBGene00019221	WBGene00002150		WBGene00018374	WBGene00015801			WBGene00219592	WBGene00008490		WBGene00004268	WBGene00021845
			WBGene00004004	WBGene00008633					WBGene00007397	WBGene00006567		WBGene00007058	WBGene00009190		WBGene00002368	WBGene00009336			WBGene00002978	WBGene00000989		WBGene00004987	WBGene00022273
			WBGene00016124	WBGene00001793					WBGene00018688	WBGene00008427		WBGene00219589	WBGene00011139		WBGene00016212	WBGene00020235			WBGene00201783	WBGene00008287		WBGene00201871	WBGene00010293
			WBGene00020075	WBGene00001154					WBGene00003096	WBGene00007558		WBGene00022090	WBGene00000872		WBGene00022820	WBGene00013253			WBGene00017734	WBGene00007450		WBGene00219860	WBGene00219423
			WBGene00015538	WBGene00003594					WBGene00015186	WBGene00018604		WBGene00013463	WBGene00044345		WBGene00045150	WBGene00018470			WBGene00020393	WBGene00007600		WBGene00010231	WBGene00009234
			WBGene00013553	WBGene00017112					WBGene00018700	WBGene00017989		WBGene00016265	WBGene00020235		WBGene00004915	WBGene00003112			WBGene00044670	WBGene00008760		WBGene00005902	WBGene00020193
			WBGene00045433	WBGene00014138					WBGene00004061	WBGene00007402		WBGene00003371	WBGene00006749		WBGene00007072	WBGene00013975			WBGene00017300	WBGene00022643		WBGene00002990	WBGene00020611
			WBGene00015878	WBGene00012680					WBGene00019902	WBGene00015160		WBGene00022713	WBGene00002979		WBGene00012164	WBGene00010767			WBGene00009188	WBGene00016011		WBGene00014070	WBGene00021367
			WBGene00016424	WBGene00010513					WBGene00017490	WBGene00006405		WBGene00009712	WBGene00003969		WBGene00007758	WBGene00010315			WBGene00021709	WBGene00011592		WBGene00004425	WBGene00008119
			WBGene00015025	WBGene00044738					WBGene00004495	WBGene00007771		WBGene00045121	WBGene00004949		WBGene00020234	WBGene00007470			WBGene00014539	WBGene00010559		WBGene00019490	WBGene00012587
			WBGene00020222	WBGene00015938					WBGene00021818	WBGene00009226		WBGene00023483	WBGene00008265		WBGene00009476	WBGene00000789			WBGene00201741	WBGene00018270		WBGene00022598	WBGene00000762
			WBGene00019732	WBGene00001761					WBGene00044603	WBGene00013255		WBGene00044069	WBGene00020298		WBGene00002058	WBGene00009542			WBGene00010965	WBGene00010722		WBGene00019507	WBGene00006351
			WBGene00008598	WBGene00009804					WBGene00002133	WBGene00022327		WBGene00012351	WBGene00019012		WBGene00017042	WBGene00007585			WBGene00020468	WBGene00018286		WBGene00002078	WBGene00013680
			WBGene00013963	WBGene00009898					WBGene00012031	WBGene00009672		WBGene00017676	WBGene00013926		WBGene00007486	WBGene00009617			WBGene00000787	WBGene00009823		WBGene00012344	WBGene00013270
			WBGene00016128	WBGene00016654					WBGene00008388	WBGene00013201		WBGene00000216	WBGene00020806		WBGene00008357	WBGene00003612			WBGene00044933	WBGene00012294		WBGene00008921	WBGene00016278
			WBGene00002075	WBGene00022610					WBGene00016632	WBGene00021074		WBGene00006819	WBGene00017744		WBGene00021637	WBGene00044035			WBGene00004414	WBGene00021131		WBGene00008729	WBGene00019187
			WBGene00020901	WBGene00284846					WBGene00007362	WBGene00045119		WBGene00020185	WBGene00013899		WBGene00001336	WBGene00009468			WBGene00012244	WBGene00018138		WBGene00199315	WBGene00018871
			WBGene00003793	WBGene00015539					WBGene00004215	WBGene00002148		WBGene00010935	WBGene00010582		WBGene00004808	WBGene00004298			WBGene00022306	WBGene00022202		WBGene00014252	WBGene00017838
			WBGene00019244	WBGene00003370					WBGene00010988	WBGene00022794		WBGene00009405	WBGene00011850		WBGene00008228	WBGene00000187			WBGene00002198	WBGene00008986		WBGene00200160	WBGene00013327
			WBGene00001331	WBGene00018380					WBGene00013485			WBGene00020862	WBGene00050946		WBGene00011302	WBGene00016667			WBGene00011500	WBGene00000106		WBGene00022821	WBGene00020153
			WBGene00219748	WBGene00022766					WBGene00012113			WBGene00016469	WBGene00018281		WBGene00007492	WBGene00006491			WBGene00022074	WBGene00185005		WBGene00004716	WBGene00011814
			WBGene00012906	WBGene00004448					WBGene00011323			WBGene00012552	WBGene00008365		WBGene00011063	WBGene00011771			WBGene00008969	WBGene00010605		WBGene00004679	WBGene00019487
			WBGene00020763	WBGene00013579					WBGene00010684			WBGene00004470	WBGene00019225		WBGene00022748	WBGene00017936			WBGene00003589	WBGene00050957		WBGene00045089	WBGene00013695
			WBGene00002000	WBGene00004486					WBGene00012478			WBGene00009451	WBGene00006696		WBGene00219941	WBGene00007014			WBGene00195439	WBGene00019862		WBGene00219272	WBGene00003112
			WBGene00013551	WBGene00077698					WBGene00043302			WBGene00004914	WBGene00004265		WBGene00011072	WBGene00011604			WBGene00002219	WBGene00000003		WBGene00001132	WBGene00005020
			WBGene00008948	WBGene00022310					WBGene00000558			WBGene00019564	WBGene00008760		WBGene00019928	WBGene00005547			WBGene00202029	WBGene00008105		WBGene00044147	WBGene00018144
			WBGene00003796	WBGene00004413					WBGene00017529			WBGene00020245	WBGene00013792		WBGene00014022	WBGene00021789			WBGene00197848	WBGene00007554		WBGene00002012	WBGene00023502
			WBGene00018945	WBGene00009408					WBGene00016642			WBGene00197821	WBGene00000955		WBGene00000275	WBGene00050957			WBGene00002001	WBGene00018717		WBGene00044235	WBGene00022657
			WBGene00235133	WBGene00002138					WBGene00019682			WBGene00199315	WBGene00003539		WBGene00013633	WBGene00012786			WBGene00005932	WBGene00000233		WBGene00021271	WBGene00002827
			WBGene00011408	WBGene00017269					WBGene00012184			WBGene00004473	WBGene00021002		WBGene00016794	WBGene00021686			WBGene00045378	WBGene00013169		WBGene00004839	WBGene00003401
			WBGene00021703	WBGene00001717					WBGene00003876			WBGene00201801	WBGene00015676		WBGene00014148	WBGene00011622			WBGene00004428	WBGene00011034		WBGene00014454	WBGene00015743
			WBGene00014002	WBGene00022235					WBGene00019367			WBGene00015497	WBGene00000548		WBGene00004802	WBGene00011920			WBGene00020779	WBGene00010335		WBGene00009179	WBGene00008820
			WBGene00044431	WBGene00014233					WBGene00004997			WBGene00219458	WBGene00008275		WBGene00017973	WBGene00003087			WBGene00008503	WBGene00004684		WBGene00000843	WBGene00003684
			WBGene00235385	WBGene00020813					WBGene00271812			WBGene00014197	WBGene00008113		WBGene00004199	WBGene00003528			WBGene00018145	WBGene00011538		WBGene00008092	WBGene00011147
			WBGene00013874	WBGene00020036					WBGene00012664			WBGene00017979	WBGene00013670		WBGene00199903	WBGene00018707			WBGene00010333	WBGene00017964		WBGene00020955	WBGene00018885
			WBGene00019964	WBGene00023490					WBGene00004440			WBGene00202029	WBGene00011400		WBGene00009851	WBGene00015977			WBGene00015716	WBGene00016368		WBGene00077788	WBGene00001795
			WBGene00009626	WBGene00219208					WBGene00020636			WBGene00019928	WBGene00010789		WBGene00219592	WBGene00015147			WBGene00016444	WBGene00016431		WBGene00004959	WBGene00015059
			WBGene00000951	WBGene00020029					WBGene00019644			WBGene00014852	WBGene00002080		WBGene00021331	WBGene00014613			WBGene00004447	WBGene00009849		WBGene00003082	WBGene00001388
			WBGene00009211	WBGene00015683					WBGene00001480			WBGene00003825	WBGene00003943		WBGene00199908	WBGene00018435			WBGene00006977	WBGene00014666		WBGene00077488	WBGene00010944
			WBGene00007414	WBGene00011380					WBGene00002113			WBGene00000881	WBGene00004140		WBGene00015517	WBGene00001837			WBGene00004356	WBGene00002074		WBGene00002024	WBGene00013130
			WBGene00022762	WBGene00020330					WBGene00003598			WBGene00011517	WBGene00012941		WBGene00011235	WBGene00008714			WBGene00000184	WBGene00001465		WBGene00013026	WBGene00019276
			WBGene00011349	WBGene00010046					WBGene00021562			WBGene00010038	WBGene00000978		WBGene00002162	WBGene00011361			WBGene00045118	WBGene00012375		WBGene00012735	WBGene00010669
			WBGene00009001	WBGene00197215					WBGene00012750			WBGene00006918	WBGene00004134		WBGene00013597	WBGene00004954			WBGene00003241	WBGene00016102		WBGene00010099	WBGene00010407
			WBGene00000880	WBGene00045239					WBGene00009785			WBGene00009119	WBGene00000939		WBGene00197452	WBGene00017275			WBGene00018271	WBGene00022766		WBGene00004421	WBGene00011253
			WBGene00017243	WBGene00017726					WBGene00015101			WBGene00200308	WBGene00019205		WBGene00196303	WBGene00022246			WBGene00005657	WBGene00001813		WBGene00001067	WBGene00014078
			WBGene00013701	WBGene00012750					WBGene00019183			WBGene00018846	WBGene00010767		WBGene00019830	WBGene00008830			WBGene00008358	WBGene00000086		WBGene00013918	WBGene00014254
			WBGene00012276	WBGene00020940					WBGene00013976			WBGene00000516	WBGene00016261		WBGene00011308	WBGene00009650			WBGene00001794	WBGene00014452		WBGene00001839	WBGene00018282
			WBGene00019490	WBGene00010124					WBGene00016645			WBGene00235277	WBGene00001648		WBGene00006481	WBGene00012099			WBGene00012194	WBGene00011738		WBGene00022194	WBGene00021858
			WBGene00271646	WBGene00014452					WBGene00008194			WBGene00013266	WBGene00235256		WBGene00007193	WBGene00002133			WBGene00014316	WBGene00011762		WBGene00022053	WBGene00004768
			WBGene00001513	WBGene00004487					WBGene00021882			WBGene00201778	WBGene00009508		WBGene00013925	WBGene00020972			WBGene00020030	WBGene00011551		WBGene00009953	WBGene00018863
			WBGene00020953	WBGene00019771					WBGene00010115			WBGene00013735	WBGene00010697		WBGene00010911	WBGene00007881			WBGene00007730	WBGene00022813		WBGene00219572	WBGene00001764
			WBGene00020999	WBGene00021024					WBGene00015512			WBGene00001812	WBGene00019587		WBGene00017583	WBGene00002097			WBGene00017823	WBGene00007241		WBGene00019980	WBGene00007587
			WBGene00044120	WBGene00003828					WBGene00019284			WBGene00014541	WBGene00000981		WBGene00015064	WBGene00012204			WBGene00013961	WBGene00015168		WBGene00006481	WBGene00001615
			WBGene00018533	WBGene00004439					WBGene00021876			WBGene00020962	WBGene00010140		WBGene00013243	WBGene00044482			WBGene00021637	WBGene00206423		WBGene00011078	WBGene00004998
			WBGene00021834	WBGene00000684					WBGene00194731			WBGene00022801	WBGene00006832		WBGene00014746	WBGene00008648			WBGene00004470	WBGene00006633		WBGene00010682	WBGene00020398
			WBGene00006711	WBGene00015507					WBGene00017499			WBGene00003308	WBGene00008183		WBGene00006984	WBGene00001560			WBGene00004419	WBGene00021427		WBGene00014318	WBGene00007333
			WBGene00004965	WBGene00077775					WBGene00003610			WBGene00219602	WBGene00003006		WBGene00003812	WBGene00009131			WBGene00004409	WBGene00007990		WBGene00017296	WBGene00008774
			WBGene00004826	WBGene00009139					WBGene00020878			WBGene00045119	WBGene00011975		WBGene00020995	WBGene00001452			WBGene00010317	WBGene00044792		WBGene00014510	WBGene00003571
			WBGene00014164	WBGene00003996					WBGene00010251			WBGene00013956	WBGene00002804		WBGene00011254	WBGene00011283			WBGene00020459	WBGene00022675		WBGene00007689	WBGene00013540
			WBGene00016245	WBGene00020030					WBGene00006942			WBGene00018724	WBGene00018462		WBGene00196611	WBGene00010796			WBGene00011788	WBGene00003015		WBGene00011868	WBGene00015008
			WBGene00015978	WBGene00000475					WBGene00002242			WBGene00015811	WBGene00003656		WBGene00018008	WBGene00004119			WBGene00199534	WBGene00007992		WBGene00009101	WBGene00009010
			WBGene00002184	WBGene00000473					WBGene00017500			WBGene00017767	WBGene00015088		WBGene00004108	WBGene00001538			WBGene00010326	WBGene00001461		WBGene00012748	WBGene00002061
			WBGene00011139	WBGene00004427					WBGene00020114			WBGene00195212	WBGene00004089		WBGene00010989	WBGene00018413			WBGene00001000	WBGene00000083		WBGene00001855	WBGene00000761
			WBGene00008038	WBGene00044485					WBGene00001458			WBGene00019507	WBGene00019329		WBGene00017367	WBGene00021268			WBGene00236798	WBGene00008677		WBGene00010593	WBGene00004773
			WBGene00015920	WBGene00004412					WBGene00004448			WBGene00012124	WBGene00012932		WBGene00009813	WBGene00018864			WBGene00001946	WBGene00044767		WBGene00001345	WBGene00021339
			WBGene00001240	WBGene00008415					WBGene00011639			WBGene00019001	WBGene00011221		WBGene00014252	WBGene00011730			WBGene00006771	WBGene00000148		WBGene00011687	WBGene00001745
			WBGene00002045	WBGene00010196					WBGene00004453			WBGene00004384	WBGene00010557		WBGene00004897	WBGene00018885			WBGene00015160	WBGene00006981		WBGene00219849	WBGene00007014
			WBGene00014166	WBGene00006792					WBGene00004435			WBGene00005022	WBGene00017262		WBGene00011213	WBGene00001101			WBGene00000679	WBGene00000530		WBGene00003924	WBGene00044467
			WBGene00013267	WBGene00001781					WBGene00007197			WBGene00003504	WBGene00015538		WBGene00013735	WBGene00000259			WBGene00000480	WBGene00016112		WBGene00011489	WBGene00008978
			WBGene00195212	WBGene00004478					WBGene00022235			WBGene00022649	WBGene00044467		WBGene00016561	WBGene00004684			WBGene00020374	WBGene00000115		WBGene00022889	WBGene00044292
			WBGene00017087	WBGene00005352					WBGene00013980			WBGene00009476	WBGene00018959		WBGene00007215	WBGene00007531			WBGene00020648	WBGene00013456		WBGene00013024	WBGene00007089
			WBGene00000511	WBGene00000118					WBGene00020557			WBGene00004423	WBGene00043062		WBGene00001512	WBGene00019010			WBGene00045124	WBGene00008800		WBGene00219743	WBGene00010502
			WBGene00013001	WBGene00015631					WBGene00003707			WBGene00194803	WBGene00016530		WBGene00044757	WBGene00008459			WBGene00001167	WBGene00003813		WBGene00012376	WBGene00011348
			WBGene00001088	WBGene00011394					WBGene00019203			WBGene00011966	WBGene00008032		WBGene00001839	WBGene00002180			WBGene00008255	WBGene00018050		WBGene00004737	WBGene00009838
			WBGene00017643	WBGene00000692					WBGene00004447			WBGene00023489	WBGene00008421		WBGene00015596	WBGene00008052			WBGene00021007	WBGene00016269		WBGene00004428	WBGene00016171
			WBGene00004228	WBGene00010772					WBGene00003388			WBGene00000064	WBGene00007745		WBGene00236798	WBGene00001055			WBGene00004417	WBGene00007590		WBGene00009122	WBGene00003643
			WBGene00020931	WBGene00235310					WBGene00219329			WBGene00000763	WBGene00016684		WBGene00011510	WBGene00001050			WBGene00010036	WBGene00015336		WBGene00000819	WBGene00044643
			WBGene00022363	WBGene00010727					WBGene00004790			WBGene00004433	WBGene00011309		WBGene00022816	WBGene00012854			WBGene00194713	WBGene00020110		WBGene00019331	WBGene00007402
			WBGene00044672	WBGene00022814					WBGene00009530			WBGene00196322	WBGene00010975		WBGene00006432	WBGene00017364			WBGene00005551	WBGene00019738		WBGene00172287	WBGene00004198
			WBGene00019477	WBGene00003645					WBGene00001671			WBGene00045468	WBGene00019187		WBGene00006061	WBGene00001647			WBGene00014003	WBGene00008652		WBGene00010700	WBGene00011738
			WBGene00016188	WBGene00012699					WBGene00009536			WBGene00012755	WBGene00007917		WBGene00015220	WBGene00001173			WBGene00235277	WBGene00007509		WBGene00019170	WBGene00018366
			WBGene00011294	WBGene00015045					WBGene00006709			WBGene00022152	WBGene00013906		WBGene00001493	WBGene00015354			WBGene00009098	WBGene00000206		WBGene00014003	WBGene00019986
			WBGene00004279	WBGene00019473					WBGene00012544			WBGene00012500	WBGene00017046		WBGene00196777	WBGene00020458			WBGene00006942	WBGene00013385		WBGene00016260	WBGene00017239
			WBGene00009709	WBGene00000206					WBGene00010197			WBGene00007012	WBGene00003090		WBGene00001633	WBGene00010670			WBGene00011915	WBGene00004173		WBGene00007682	WBGene00017373
			WBGene00004076	WBGene00012258					WBGene00001441			WBGene00007103	WBGene00003849		WBGene00003861	WBGene00271444			WBGene00196721	WBGene00000221		WBGene00000230	WBGene00007267
			WBGene00219571	WBGene00006999					WBGene00019877			WBGene00009122	WBGene00018569		WBGene00008414	WBGene00004768			WBGene00004108	WBGene00008797		WBGene00014218	WBGene00008081
			WBGene00000803	WBGene00002052					WBGene00021532			WBGene00022268	WBGene00020029		WBGene00003795	WBGene00002080			WBGene00199897	WBGene00003007		WBGene00016794	WBGene00003612
			WBGene00006442	WBGene00001794					WBGene00012674			WBGene00000672	WBGene00017480		WBGene00005548	WBGene00001053			WBGene00004478	WBGene00016704		WBGene00004916	WBGene00022631
			WBGene00003593	WBGene00018351					WBGene00007471			WBGene00000869	WBGene00011561		WBGene00045074	WBGene00019588			WBGene00003581	WBGene00001592		WBGene00017524	WBGene00012947
			WBGene00013002	WBGene00017957					WBGene00020812			WBGene00219876	WBGene00011195		WBGene00007013	WBGene00007404			WBGene00004241	WBGene00195050		WBGene00000889	WBGene00002991
			WBGene00014938	WBGene00015357					WBGene00044697			WBGene00012097	WBGene00006774		WBGene00019001	WBGene00022762			WBGene00003924	WBGene00014210		WBGene00010434	WBGene00019214
			WBGene00010496	WBGene00010644					WBGene00010416			WBGene00004418	WBGene00175030		WBGene00012748	WBGene00044774			WBGene00022887	WBGene00016314		WBGene00019070	WBGene00022235
			WBGene00016990	WBGene00019832					WBGene00001390			WBGene00013763	WBGene00044068		WBGene00200971	WBGene00018270			WBGene00000216	WBGene00003401		WBGene00004452	WBGene00044028
			WBGene00011771	WBGene00012850					WBGene00001581			WBGene00019162	WBGene00019819		WBGene00194803	WBGene00020258			WBGene00009688	WBGene00011869		WBGene00044964	WBGene00008495
			WBGene00004756	WBGene00018784					WBGene00235316			WBGene00017304	WBGene00013311		WBGene00008975	WBGene00009048			WBGene00017729	WBGene00003706		WBGene00045171	WBGene00003475
			WBGene00016450	WBGene00020476					WBGene00000040			WBGene00020011	WBGene00001087		WBGene00201275	WBGene00020609			WBGene00010546	WBGene00003849		WBGene00019401	WBGene00017350
			WBGene00219574	WBGene00009688					WBGene00021516			WBGene00008766	WBGene00010572		WBGene00010457	WBGene00016641			WBGene00019303	WBGene00008265		WBGene00023405	WBGene00021158
			WBGene00009843	WBGene00013965					WBGene00000206			WBGene00005642	WBGene00021610		WBGene00019170	WBGene00017283			WBGene00004429	WBGene00001082		WBGene00001869	WBGene00022698
			WBGene00022568	WBGene00017310					WBGene00017539			WBGene00000896	WBGene00003627		WBGene00200308	WBGene00013497			WBGene00011274	WBGene00020323		WBGene00013380	WBGene00009632
			WBGene00014025	WBGene00000180					WBGene00017422			WBGene00020094	WBGene00002133		WBGene00022406	WBGene00007316			WBGene00017302	WBGene00018622		WBGene00003333	WBGene00007059
			WBGene00016741	WBGene00003510					WBGene00012530			WBGene00000819	WBGene00021867		WBGene00008603	WBGene00020222			WBGene00001230	WBGene00020765		WBGene00010742	WBGene00013895
			WBGene00007576	WBGene00000707					WBGene00006982			WBGene00018145	WBGene00206483		WBGene00019659	WBGene00013737			WBGene00004485	WBGene00008819		WBGene00004156	WBGene00021415
			WBGene00008698	WBGene00016436					WBGene00014213			WBGene00011984	WBGene00020101		WBGene00013569	WBGene00003727			WBGene00012291	WBGene00010828		WBGene00007099	WBGene00000894
			WBGene00000874	WBGene00004497					WBGene00010337			WBGene00009522	WBGene00004119		WBGene00003806	WBGene00016757			WBGene00003949	WBGene00011444		WBGene00009233	WBGene00012311
			WBGene00020664	WBGene00018952					WBGene00003747			WBGene00020009	WBGene00003134		WBGene00011248	WBGene00008119			WBGene00219903	WBGene00008480		WBGene00014031	WBGene00045305
			WBGene00007036	WBGene00008515					WBGene00004258			WBGene00009092	WBGene00011596		WBGene00015955	WBGene00008287			WBGene00018407	WBGene00004087		WBGene00013232	WBGene00004048
			WBGene00019938	WBGene00000741					WBGene00003182			WBGene00219859	WBGene00000839		WBGene00004790	WBGene00000408			WBGene00043982	WBGene00010944		WBGene00020195	WBGene00044452
			WBGene00012522	WBGene00003021					WBGene00005228			WBGene00014470	WBGene00219236		WBGene00012206	WBGene00000908			WBGene00016173	WBGene00012878		WBGene00007385	WBGene00018281
			WBGene00018636	WBGene00000652					WBGene00001783			WBGene00011557	WBGene00007562		WBGene00044971	WBGene00235356			WBGene00012376	WBGene00011050		WBGene00007592	WBGene00022813
			WBGene00006818	WBGene00009098					WBGene00008651			WBGene00020020	WBGene00012465		WBGene00018290	WBGene00003862			WBGene00006727	WBGene00016134		WBGene00013766	WBGene00015751
			WBGene00044515	WBGene00015667					WBGene00004409			WBGene00023106	WBGene00005023		WBGene00006539	WBGene00003905			WBGene00007993	WBGene00018543		WBGene00006914	WBGene00006604
			WBGene00012188	WBGene00016155					WBGene00009307			WBGene00007718	WBGene00019711		WBGene00007390	WBGene00010503			WBGene00021598	WBGene00001680		WBGene00004933	WBGene00008687
			WBGene00022739	WBGene00018055					WBGene00007058			WBGene00011529	WBGene00020611		WBGene00086569	WBGene00007626			WBGene00008422	WBGene00000552		WBGene00017973	WBGene00011635
			WBGene00010605	WBGene00022856					WBGene00001175			WBGene00175028	WBGene00050974		WBGene00008505	WBGene00021315			WBGene00004483	WBGene00000984		WBGene00018398	WBGene00008105
			WBGene00010244	WBGene00004680					WBGene00003171			WBGene00000879	WBGene00003573		WBGene00010289	WBGene00001462			WBGene00001371	WBGene00007402		WBGene00014164	WBGene00006779
			WBGene00000143	WBGene00011854					WBGene00219688			WBGene00007689	WBGene00000961		WBGene00010269	WBGene00019972			WBGene00004479	WBGene00004346		WBGene00003022	WBGene00001984
			WBGene00015294	WBGene00003694					WBGene00012225			WBGene00012917	WBGene00002029		WBGene00006578	WBGene00004126			WBGene00013118	WBGene00002139		WBGene00022667	WBGene00077559
			WBGene00022851	WBGene00235302					WBGene00017374			WBGene00196676	WBGene00044508		WBGene00009081	WBGene00004323			WBGene00022667	WBGene00044332		WBGene00008910	WBGene00014883
			WBGene00013181	WBGene00017908					WBGene00017771			WBGene00007392	WBGene00017301		WBGene00012602	WBGene00022278			WBGene00006728	WBGene00001101		WBGene00017289	WBGene00018386
			WBGene00007167	WBGene00018269					WBGene00022415			WBGene00194659	WBGene00010383		WBGene00005686	WBGene00011383			WBGene00022406	WBGene00019904		WBGene00001008	WBGene00194905
			WBGene00022601	WBGene00007697								WBGene00044784	WBGene00020569		WBGene00020482	WBGene00010848			WBGene00015553	WBGene00019730		WBGene00006555	WBGene00017744
			WBGene00011313	WBGene00013489								WBGene00000235	WBGene00009777		WBGene00003067	WBGene00003636			WBGene00004476	WBGene00015059		WBGene00015175	WBGene00010778
			WBGene00013695	WBGene00006919								WBGene00020112	WBGene00002991		WBGene00015509	WBGene00017530			WBGene00006754	WBGene00009679		WBGene00020946	WBGene00009190
			WBGene00001806	WBGene00001168								WBGene00010731	WBGene00013901		WBGene00019597	WBGene00010887			WBGene00016061	WBGene00000517		WBGene00009259	WBGene00004119
			WBGene00006571	WBGene00008914								WBGene00007192	WBGene00022148		WBGene00020955	WBGene00003767			WBGene00003827	WBGene00003967		WBGene00015177	WBGene00013667
			WBGene00021812	WBGene00044742								WBGene00009051	WBGene00044072		WBGene00016501	WBGene00009334			WBGene00000063	WBGene00009330		WBGene00013597	WBGene00016343
			WBGene00016260	WBGene00206484								WBGene00018598	WBGene00014011		WBGene00196735	WBGene00010189			WBGene00220237	WBGene00000840		WBGene00023477	WBGene00018634
			WBGene00021458	WBGene00045417								WBGene00004479	WBGene00013331		WBGene00018561	WBGene00006412			WBGene00004471	WBGene00009434		WBGene00013378	WBGene00010827
			WBGene00006974	WBGene00009544								WBGene00000210	WBGene00017547		WBGene00015682	WBGene00001566			WBGene00011115	WBGene00017900		WBGene00014057	WBGene00020889
			WBGene00012950	WBGene00023407								WBGene00004326	WBGene00018076		WBGene00000784	WBGene00011756			WBGene00015392	WBGene00016407		WBGene00016565	WBGene00006068
			WBGene00022281	WBGene00015137								WBGene00206494	WBGene00008596		WBGene00001094	WBGene00020152			WBGene00016394	WBGene00015705		WBGene00020843	WBGene00005004
			WBGene00009778	WBGene00004005								WBGene00023318	WBGene00015423		WBGene00000896	WBGene00007434			WBGene00006467	WBGene00002827		WBGene00001666	WBGene00013642
			WBGene00004716	WBGene00003388								WBGene00044392	WBGene00000527		WBGene00004859	WBGene00017703			WBGene00004039	WBGene00006696		WBGene00007419	WBGene00002135
			WBGene00010799	WBGene00012921								WBGene00011540	WBGene00015948		WBGene00012466	WBGene00016015			WBGene00004472	WBGene00017841		WBGene00046698	WBGene00003196
			WBGene00018833	WBGene00007647								WBGene00010640	WBGene00004256		WBGene00000875	WBGene00018206			WBGene00004859	WBGene00009336		WBGene00201626	WBGene00022502
			WBGene00002637	WBGene00002105								WBGene00022155	WBGene00011648		WBGene00011878	WBGene00009335			WBGene00006798	WBGene00019048		WBGene00198530	WBGene00011827
			WBGene00020921	WBGene00008439								WBGene00003847	WBGene00202419		WBGene00019203	WBGene00004367			WBGene00011474	WBGene00007226		WBGene00010935	WBGene00008830
			WBGene00016142	WBGene00006588								WBGene00019892	WBGene00020018		WBGene00045129	WBGene00019607			WBGene00014193	WBGene00010140		WBGene00195786	WBGene00044530
			WBGene00008498	WBGene00008376								WBGene00011885	WBGene00019194		WBGene00021360	WBGene00014118			WBGene00012620	WBGene00012445		WBGene00001512	WBGene00002295
			WBGene00003124	WBGene00011187								WBGene00018374	WBGene00017751		WBGene00019322	WBGene00003162			WBGene00022759	WBGene00003550		WBGene00196176	WBGene00017064
			WBGene00044284	WBGene00003637								WBGene00010742	WBGene00000691		WBGene00219860	WBGene00044406			WBGene00007053	WBGene00016274		WBGene00015356	WBGene00004003
			WBGene00010048	WBGene00004424								WBGene00015566	WBGene00012762		WBGene00011972	WBGene00016728			WBGene00009974	WBGene00012786		WBGene00004429	WBGene00016989
			WBGene00003052	WBGene00009487								WBGene00000090	WBGene00010465		WBGene00009587	WBGene00006366			WBGene00000881	WBGene00020589		WBGene00003169	WBGene00021834
			WBGene00010723	WBGene00017315								WBGene00004476	WBGene00013130		WBGene00011128	WBGene00000226			WBGene00010994	WBGene00008031		WBGene00016393	WBGene00015350
			WBGene00020695	WBGene00013557								WBGene00015278	WBGene00011227		WBGene00012281	WBGene00022794			WBGene00007689	WBGene00019289		WBGene00045188	WBGene00018462
			WBGene00011503	WBGene00004258								WBGene00002201	WBGene00012279		WBGene00304181	WBGene00006737			WBGene00004116	WBGene00017571		WBGene00004493	WBGene00019460
			WBGene00013362	WBGene00013897								WBGene00001008	WBGene00077712		WBGene00021527	WBGene00012529			WBGene00004766	WBGene00005153		WBGene00201646	WBGene00003765
			WBGene00017534	WBGene00015865								WBGene00022154	WBGene00018270		WBGene00219849	WBGene00000095			WBGene00019593	WBGene00021838		WBGene00016741	WBGene00006656
			WBGene00219699	WBGene00019680								WBGene00004175	WBGene00007471		WBGene00014086	WBGene00022235			WBGene00194742	WBGene00019249		WBGene00200397	WBGene00003549
			WBGene00007780	WBGene00194851								WBGene00004840	WBGene00016145		WBGene00004421	WBGene00002107			WBGene00021934	WBGene00013516		WBGene00008358	WBGene00013203
			WBGene00007130	WBGene00015793								WBGene00006452	WBGene00021379		WBGene00016574	WBGene00011752			WBGene00021331	WBGene00195183		WBGene00045473	WBGene00043302
			WBGene00021515	WBGene00012201								WBGene00198122	WBGene00007626		WBGene00012230	WBGene00002295			WBGene00021112	WBGene00010646		WBGene00013334	WBGene00022683
			WBGene00001250	WBGene00020912								WBGene00014793	WBGene00006109		WBGene00015716	WBGene00015045			WBGene00004423	WBGene00017748		WBGene00004972	WBGene00007877
			WBGene00044001	WBGene00000753								WBGene00021345	WBGene00011747		WBGene00009277	WBGene00001776			WBGene00003063	WBGene00001448		WBGene00010333	WBGene00003998
			WBGene00022014	WBGene00009745								WBGene00016496	WBGene00010772		WBGene00010244	WBGene00006642			WBGene00021913	WBGene00006756		WBGene00004988	WBGene00000147
			WBGene00269427	WBGene00001430								WBGene00017535	WBGene00006681		WBGene00007883	WBGene00044643			WBGene00009394	WBGene00006979		WBGene00008865	WBGene00011036
			WBGene00019275	WBGene00003860								WBGene00003061	WBGene00016171		WBGene00013734	WBGene00020540			WBGene00011122	WBGene00019516		WBGene00008859	WBGene00010681
			WBGene00077599	WBGene00003934								WBGene00009390	WBGene00018508		WBGene00009281	WBGene00008476			WBGene00003991	WBGene00008203		WBGene00004108	WBGene00011821
			WBGene00016555	WBGene00009530								WBGene00007121	WBGene00019967		WBGene00219603	WBGene00016067			WBGene00004840	WBGene00017499		WBGene00077526	WBGene00008320
			WBGene00015561	WBGene00005191								WBGene00013310	WBGene00001594		WBGene00219903	WBGene00018952			WBGene00022629	WBGene00013901		WBGene00008403	WBGene00016237
			WBGene00020834	WBGene00004999								WBGene00220235	WBGene00013904		WBGene00013866	WBGene00003705			WBGene00016995	WBGene00008919		WBGene00016496	WBGene00015704
			WBGene00021785	WBGene00009164								WBGene00018011	WBGene00015067		WBGene00001520	WBGene00011227			WBGene00015481	WBGene00002163		WBGene00000066	WBGene00011145
			WBGene00017217	WBGene00004435								WBGene00003602	WBGene00020090		WBGene00271632	WBGene00010192			WBGene00002110	WBGene00011224		WBGene00021282	WBGene00045458
			WBGene00006464	WBGene00008332								WBGene00010142	WBGene00007267		WBGene00003618	WBGene00020683			WBGene00219895	WBGene00009008		WBGene00189949	WBGene00021686
			WBGene00023498	WBGene00007698								WBGene00010052	WBGene00010638		WBGene00011299	WBGene00019763			WBGene00003929	WBGene00004773		WBGene00022711	WBGene00011094
			WBGene00022450	WBGene00017418								WBGene00006710	WBGene00009305		WBGene00006519	WBGene00015238			WBGene00020402	WBGene00007909		WBGene00004439	WBGene00022014
			WBGene00007529	WBGene00007755								WBGene00015597	WBGene00018230		WBGene00020946	WBGene00021636			WBGene00022124	WBGene00017376		WBGene00012930	WBGene00219208
			WBGene00000282	WBGene00021797								WBGene00013923	WBGene00009504		WBGene00005833	WBGene00005019			WBGene00195938	WBGene00004020		WBGene00022962	WBGene00021320
			WBGene00271643	WBGene00016269								WBGene00011052	WBGene00006747		WBGene00219729	WBGene00001851			WBGene00017524	WBGene00008915		WBGene00018846	WBGene00001778
			WBGene00019075	WBGene00004447								WBGene00010475	WBGene00015469		WBGene00000777	WBGene00021063			WBGene00219720	WBGene00020029		WBGene00010488	WBGene00021766
			WBGene00007771	WBGene00017153								WBGene00007025	WBGene00015745		WBGene00020647	WBGene00004187			WBGene00004466	WBGene00011899		WBGene00017801	WBGene00003729
			WBGene00011188	WBGene00008632								WBGene00016157	WBGene00019653		WBGene00044348	WBGene00010386			WBGene00200397	WBGene00016643		WBGene00199794	WBGene00000899
			WBGene00003922	WBGene00021350								WBGene00020834	WBGene00006610		WBGene00045212	WBGene00012703			WBGene00023318	WBGene00009997		WBGene00022953	WBGene00003087
			WBGene00009469	WBGene00022246								WBGene00003743	WBGene00010192		WBGene00002990	WBGene00017900			WBGene00005725	WBGene00012484		WBGene00007193	WBGene00018468
			WBGene00010629	WBGene00001493								WBGene00012930	WBGene00003636		WBGene00000879	WBGene00020398			WBGene00007624	WBGene00005647		WBGene00017243	WBGene00004359
			WBGene00012494	WBGene00020946								WBGene00014454	WBGene00019678		WBGene00018195	WBGene00013270			WBGene00022380	WBGene00013257		WBGene00000370	WBGene00009963
			WBGene00008155	WBGene00011015								WBGene00200756	WBGene00016916		WBGene00014018	WBGene00044077			WBGene00015942	WBGene00002083		WBGene00001946	WBGene00004014
			WBGene00044065	WBGene00002107								WBGene00006798	WBGene00012597		WBGene00021460	WBGene00017151			WBGene00008910	WBGene00019017		WBGene00006727	WBGene00022423
			WBGene00008859	WBGene00019361								WBGene00009182	WBGene00003766		WBGene00014005	WBGene00009810			WBGene00016496	WBGene00014015		WBGene00019304	WBGene00004089
			WBGene00012593	WBGene00003509								WBGene00019303	WBGene00000971		WBGene00004340	WBGene00019813			WBGene00045142	WBGene00011289		WBGene00013477	WBGene00015087
			WBGene00006602	WBGene00017427								WBGene00003596	WBGene00010827		WBGene00001230	WBGene00013887			WBGene00010337	WBGene00008565		WBGene00219567	WBGene00004207
			WBGene00007615	WBGene00013452								WBGene00007777	WBGene00077497		WBGene00197821	WBGene00018366			WBGene00004456	WBGene00010111		WBGene00045245	WBGene00017261
			WBGene00012888	WBGene00020155								WBGene00000371	WBGene00018897		WBGene00010587	WBGene00001352			WBGene00014268	WBGene00015650		WBGene00196986	WBGene00011596
			WBGene00006397	WBGene00016383								WBGene00219561	WBGene00008266		WBGene00009638	WBGene00000189			WBGene00004449	WBGene00010513		WBGene00019280	WBGene00015040
			WBGene00002118	WBGene00009594								WBGene00022324	WBGene00002243		WBGene00003061	WBGene00009804			WBGene00013095	WBGene00001284		WBGene00007216	WBGene00013668
			WBGene00020389	WBGene00010789								WBGene00015451	WBGene00015591		WBGene00001858	WBGene00016544			WBGene00018521	WBGene00008297		WBGene00044242	WBGene00018262
			WBGene00011488	WBGene00010251								WBGene00017868	WBGene00020501		WBGene00001058	WBGene00003965			WBGene00014691	WBGene00012562		WBGene00012382	WBGene00013997
			WBGene00009277	WBGene00219281								WBGene00044495	WBGene00009686		WBGene00019227	WBGene00018689			WBGene00007748	WBGene00000757		WBGene00019221	WBGene00000271
			WBGene00003789	WBGene00010538								WBGene00044034	WBGene00006949		WBGene00000066	WBGene00022166			WBGene00018291	WBGene00013919		WBGene00044120	WBGene00021313
			WBGene00009542	WBGene00015868								WBGene00011232	WBGene00013880		WBGene00001168	WBGene00022544			WBGene00020955	WBGene00008538		WBGene00004470	WBGene00022861
			WBGene00015599	WBGene00019280								WBGene00011299	WBGene00021340		WBGene00002198	WBGene00010847			WBGene00169225	WBGene00022470		WBGene00004746	WBGene00011325
			WBGene00012783	WBGene00017446								WBGene00003952	WBGene00007963		WBGene00196838	WBGene00015939			WBGene00001259	WBGene00018430		WBGene00000875	WBGene00008686
			WBGene00020782	WBGene00044990								WBGene00010303	WBGene00011759		WBGene00006923	WBGene00018873			WBGene00000545	WBGene00023502		WBGene00011043	WBGene00194681
			WBGene00000281	WBGene00010258								WBGene00017726	WBGene00001025		WBGene00020058	WBGene00011830			WBGene00044392	WBGene00006477		WBGene00016918	WBGene00007499
			WBGene00012439	WBGene00010966								WBGene00015248	WBGene00004777		WBGene00000090	WBGene00007056			WBGene00020517	WBGene00001029		WBGene00011736	WBGene00011893
			WBGene00005648	WBGene00009880								WBGene00006467	WBGene00003862		WBGene00017690	WBGene00014947			WBGene00013956	WBGene00006514		WBGene00010876	WBGene00003586
			WBGene00015859	WBGene00000778								WBGene00006414	WBGene00012386		WBGene00022545	WBGene00001253			WBGene00006730	WBGene00007232		WBGene00003385	WBGene00012019
			WBGene00004315	WBGene00011512								WBGene00012475	WBGene00007925		WBGene00019781	WBGene00009234			WBGene00004491	WBGene00044175		WBGene00004472	WBGene00017417
			WBGene00007883	WBGene00004093								WBGene00022077	WBGene00017806		WBGene00044933	WBGene00021905			WBGene00004408	WBGene00006746		WBGene00000064	WBGene00000226
			WBGene00018683	WBGene00012830								WBGene00001493	WBGene00010944		WBGene00001840	WBGene00007513			WBGene00013242	WBGene00007324		WBGene00018182	WBGene00000080
			WBGene00008857	WBGene00002192								WBGene00022306	WBGene00003015		WBGene00044026	WBGene00012522			WBGene00012602	WBGene00016914		WBGene00048140	WBGene00006668
			WBGene00001412	WBGene00000779								WBGene00004417	WBGene00008204		WBGene00016129	WBGene00008270			WBGene00006827	WBGene00016060		WBGene00045404	WBGene00008152
			WBGene00018756	WBGene00018725								WBGene00017168	WBGene00017841		WBGene00044973	WBGene00012948			WBGene00008545	WBGene00019156		WBGene00004963	WBGene00021002
			WBGene00010159	WBGene00019654								WBGene00005092	WBGene00019477		WBGene00015248	WBGene00018051			WBGene00004469	WBGene00001760		WBGene00013711	WBGene00006493
			WBGene00184990	WBGene00019401								WBGene00000056	WBGene00005547		WBGene00007787	WBGene00008195			WBGene00001444	WBGene00019967		WBGene00021820	WBGene00000507
			WBGene00008371	WBGene00018240								WBGene00007574	WBGene00015266		WBGene00017901	WBGene00011071			WBGene00001996	WBGene00015793		WBGene00019163	WBGene00008669
			WBGene00003903	WBGene00015451								WBGene00017559	WBGene00000950		WBGene00023064	WBGene00010307			WBGene00022916	WBGene00015879		WBGene00219603	WBGene00012253
			WBGene00006565	WBGene00020962								WBGene00008372	WBGene00018265		WBGene00022713	WBGene00005141			WBGene00010977	WBGene00007593		WBGene00219791	WBGene00019777
			WBGene00009636	WBGene00017621								WBGene00045394	WBGene00011938		WBGene00016265	WBGene00016494			WBGene00021541	WBGene00003647		WBGene00004199	WBGene00017283
			WBGene00009663	WBGene00007982								WBGene00012591	WBGene00019067		WBGene00011303	WBGene00022258			WBGene00019061	WBGene00004004		WBGene00020066	WBGene00000984
			WBGene00011844	WBGene00022047								WBGene00008974	WBGene00007953		WBGene00018339	WBGene00007994			WBGene00284846	WBGene00007330		WBGene00019448	WBGene00008198
			WBGene00021789	WBGene00001693								WBGene00021248	WBGene00016408		WBGene00010640	WBGene00016645			WBGene00016918	WBGene00014139		WBGene00001058	WBGene00011185
			WBGene00022459	WBGene00016965								WBGene00044974	WBGene00004732		WBGene00016121	WBGene00013358			WBGene00011078	WBGene00003759		WBGene00198089	WBGene00271444
			WBGene00015511	WBGene00000255								WBGene00003077	WBGene00012019		WBGene00007615	WBGene00012323			WBGene00001966	WBGene00015116		WBGene00002232	WBGene00012522
			WBGene00008256	WBGene00016361								WBGene00020869	WBGene00003751		WBGene00015598	WBGene00009745			WBGene00019436	WBGene00013887		WBGene00019592	WBGene00010117
			WBGene00197452	WBGene00007598								WBGene00008922	WBGene00013257		WBGene00044563	WBGene00013855			WBGene00004494	WBGene00011897		WBGene00011524	WBGene00000137
			WBGene00019932	WBGene00004430								WBGene00008414	WBGene00045340		WBGene00000787	WBGene00009328			WBGene00196270	WBGene00015235		WBGene00003476	WBGene00269434
			WBGene00021195	WBGene00001516								WBGene00012037	WBGene00003029		WBGene00044374	WBGene00012253			WBGene00044338	WBGene00006640		WBGene00014793	WBGene00008354
			WBGene00001194	WBGene00020577								WBGene00004266	WBGene00010796		WBGene00008720	WBGene00009305			WBGene00013679	WBGene00077490		WBGene00007762	WBGene00018576
			WBGene00003429	WBGene00007058								WBGene00018422	WBGene00008203		WBGene00001441	WBGene00007743			WBGene00006665	WBGene00015621		WBGene00004413	WBGene00015803
			WBGene00006623	WBGene00022598								WBGene00005757	WBGene00008775		WBGene00004477	WBGene00015673			WBGene00007025	WBGene00018219		WBGene00006923	WBGene00002173
			WBGene00012576	WBGene00018781								WBGene00011213	WBGene00016951		WBGene00202029	WBGene00020139			WBGene00010230	WBGene00007994		WBGene00017288	WBGene00002105
			WBGene00006220	WBGene00016315								WBGene00011128	WBGene00004298		WBGene00003037	WBGene00002116			WBGene00194665	WBGene00018732		WBGene00194652	WBGene00004122
			WBGene00004320	WBGene00008390								WBGene00015064	WBGene00010236		WBGene00018523	WBGene00010456			WBGene00200245	WBGene00000723		WBGene00000535	WBGene00001562
			WBGene00008745	WBGene00016558								WBGene00011763	WBGene00016392		WBGene00022347	WBGene00219800			WBGene00023211	WBGene00004148		WBGene00014058	WBGene00018779
			WBGene00022232	WBGene00013704								WBGene00000777	WBGene00006921		WBGene00018613	WBGene00019771			WBGene00017719	WBGene00021692		WBGene00014987	WBGene00020443
			WBGene00015945	WBGene00003956								WBGene00004679	WBGene00013632		WBGene00007689	WBGene00004510			WBGene00020912	WBGene00000288		WBGene00199908	WBGene00015501
			WBGene00011278	WBGene00000412								WBGene00019220	WBGene00175036		WBGene00044588	WBGene00008760			WBGene00022152	WBGene00007070		WBGene00003581	WBGene00015434
			WBGene00013360	WBGene00015285								WBGene00200971	WBGene00001767		WBGene00019070	WBGene00008198			WBGene00002152	WBGene00044445		WBGene00012879	WBGene00006980
			WBGene00021840	WBGene00013239								WBGene00004424	WBGene00017335		WBGene00018152	WBGene00004014			WBGene00004430	WBGene00021900		WBGene00001684	WBGene00010759
			WBGene00019014	WBGene00003497								WBGene00015945	WBGene00018710		WBGene00000512	WBGene00005685			WBGene00017286	WBGene00015969		WBGene00023451	WBGene00202514
			WBGene00001571	WBGene00000423								WBGene00009623	WBGene00004106		WBGene00009628	WBGene00017082			WBGene00004446	WBGene00007231		WBGene00013035	WBGene00003029
			WBGene00015046	WBGene00022491								WBGene00007132	WBGene00010258		WBGene00018218	WBGene00015040			WBGene00019718	WBGene00018960		WBGene00164968	WBGene00001518
			WBGene00010877	WBGene00001149								WBGene00045168	WBGene00001178		WBGene00015972	WBGene00014232			WBGene00000788	WBGene00015181		WBGene00015207	WBGene00021196
			WBGene00019780	WBGene00017889								WBGene00007514	WBGene00012850		WBGene00044403	WBGene00020830			WBGene00016865	WBGene00009895		WBGene00021598	WBGene00006753
			WBGene00044421	WBGene00016893								WBGene00014252	WBGene00008918		WBGene00219912	WBGene00014051			WBGene00003286	WBGene00007176		WBGene00022570	WBGene00045252
			WBGene00007010	WBGene00007684								WBGene00044348	WBGene00021311		WBGene00021877	WBGene00003477			WBGene00004445	WBGene00006353		WBGene00012148	WBGene00010413
			WBGene00008500	WBGene00008610								WBGene00219614	WBGene00003637		WBGene00005551	WBGene00219905			WBGene00014036	WBGene00001089		WBGene00007883	WBGene00002879
			WBGene00007348	WBGene00001638								WBGene00014036	WBGene00021116		WBGene00008859	WBGene00004222			WBGene00004433	WBGene00016795		WBGene00021460	WBGene00001630
			WBGene00015680	WBGene00008558								WBGene00004798	WBGene00011923		WBGene00018953	WBGene00008042			WBGene00011562	WBGene00012522		WBGene00004512	WBGene00014118
			WBGene00200344	WBGene00000608								WBGene00008577	WBGene00044176		WBGene00014193	WBGene00010118			WBGene00220041	WBGene00008198		WBGene00165924	WBGene00020908
			WBGene00003868	WBGene00012228								WBGene00003369	WBGene00008646		WBGene00007885	WBGene00007167			WBGene00015796	WBGene00018076		WBGene00045124	WBGene00007692
			WBGene00007375	WBGene00012544								WBGene00014262	WBGene00000280		WBGene00016964	WBGene00015267			WBGene00004439	WBGene00020683		WBGene00000876	WBGene00015889
			WBGene00007118	WBGene00002038								WBGene00011102	WBGene00194905		WBGene00006732	WBGene00017180			WBGene00001345	WBGene00019300		WBGene00011859	WBGene00017980
			WBGene00019872	WBGene00044615								WBGene00022333	WBGene00015418		WBGene00014031	WBGene00050884			WBGene00004703	WBGene00000478		WBGene00199534	WBGene00004894
			WBGene00009484	WBGene00003598								WBGene00000012	WBGene00020765		WBGene00010082	WBGene00006499			WBGene00009892	WBGene00015729		WBGene00005283	WBGene00004900
			WBGene00007195	WBGene00013464								WBGene00023064	WBGene00002069		WBGene00015687	WBGene00000147			WBGene00219614	WBGene00019060		WBGene00017269	WBGene00014848
			WBGene00012676	WBGene00018924								WBGene00219860	WBGene00008476		WBGene00016636	WBGene00004173			WBGene00015495	WBGene00000187		WBGene00002278	WBGene00022836
			WBGene00020964	WBGene00004301								WBGene00008298	WBGene00003870		WBGene00018878	WBGene00015577			WBGene00012921	WBGene00003089		WBGene00007024	WBGene00001623
			WBGene00012344	WBGene00004472								WBGene00011502	WBGene00006464		WBGene00044396	WBGene00003712			WBGene00022755	WBGene00010582		WBGene00021105	WBGene00017887
			WBGene00001743	WBGene00000696								WBGene00006315	WBGene00016102		WBGene00007047	WBGene00018260			WBGene00004410	WBGene00020486		WBGene00020941	WBGene00008652
			WBGene00021901	WBGene00013474								WBGene00017166	WBGene00004008		WBGene00013381	WBGene00016004			WBGene00003812	WBGene00003969		WBGene00008920	WBGene00018137
			WBGene00017786	WBGene00021352								WBGene00006890	WBGene00001851		WBGene00022336	WBGene00003693			WBGene00017979	WBGene00012531		WBGene00017353	WBGene00010456
			WBGene00006952	WBGene00010958								WBGene00050903	WBGene00044493		WBGene00012319	WBGene00016643			WBGene00013236	WBGene00007041		WBGene00023075	WBGene00017750
			WBGene00007682	WBGene00022576								WBGene00017162	WBGene00007605		WBGene00001329	WBGene00003119			WBGene00021922	WBGene00007288		WBGene00015517	WBGene00044471
			WBGene00009096	WBGene00011147								WBGene00004317	WBGene00007725		WBGene00003186	WBGene00008856			WBGene00197105	WBGene00000799		WBGene00007255	WBGene00019444
			WBGene00022599	WBGene00012674								WBGene00200802	WBGene00003569		WBGene00019304	WBGene00011869			WBGene00000563	WBGene00017962		WBGene00003237	WBGene00000853
			WBGene00008195	WBGene00001777								WBGene00007837	WBGene00011771		WBGene00022887	WBGene00000286			WBGene00007913	WBGene00044650		WBGene00004426	WBGene00004148
			WBGene00011092	WBGene00012712								WBGene00004488	WBGene00010426		WBGene00008219	WBGene00000501			WBGene00000220	WBGene00019686		WBGene00017120	WBGene00009551
			WBGene00006405	WBGene00019214								WBGene00009090	WBGene00021689		WBGene00003047	WBGene00013217			WBGene00013725	WBGene00021167		WBGene00004495	WBGene00019394
			WBGene00023503	WBGene00004429								WBGene00018154	WBGene00007520		WBGene00019859	WBGene00007388			WBGene00022545	WBGene00003643		WBGene00007913	WBGene00006464
			WBGene00003926	WBGene00008211								WBGene00021978	WBGene00013576		WBGene00012295	WBGene00007536			WBGene00020427	WBGene00004768		WBGene00000784	WBGene00194677
			WBGene00013765	WBGene00012018								WBGene00019831	WBGene00006811		WBGene00001763	WBGene00014848			WBGene00018421	WBGene00200666		WBGene00009165	WBGene00206460
			WBGene00006536	WBGene00004428								WBGene00001510	WBGene00013461		WBGene00004031	WBGene00001819			WBGene00009628	WBGene00012440		WBGene00001510	WBGene00019217
			WBGene00045096	WBGene00001910								WBGene00015173	WBGene00019547		WBGene00011274	WBGene00235256			WBGene00196627	WBGene00006982		WBGene00001913	WBGene00020582
			WBGene00004194	WBGene00004499								WBGene00004827	WBGene00017036		WBGene00045139	WBGene00045400			WBGene00011374	WBGene00006309		WBGene00017548	WBGene00010513
			WBGene00007393	WBGene00014294								WBGene00004434	WBGene00017273		WBGene00020448	WBGene00013130			WBGene00201295	WBGene00044490		WBGene00004417	WBGene00004767
			WBGene00003865	WBGene00011732								WBGene00009559	WBGene00009132		WBGene00007008	WBGene00003826			WBGene00000802	WBGene00001971		WBGene00016410	WBGene00014232
			WBGene00013434	WBGene00017300								WBGene00009054	WBGene00008795		WBGene00017727	WBGene00017417			WBGene00008298	WBGene00007722		WBGene00016118	WBGene00017301
			WBGene00201783	WBGene00020585								WBGene00000181	WBGene00020137		WBGene00019240	WBGene00008664			WBGene00196355	WBGene00019669		WBGene00044301	WBGene00001477
			WBGene00015471	WBGene00018418								WBGene00004446	WBGene00019655		WBGene00007218	WBGene00019738			WBGene00012344	WBGene00007375		WBGene00004279	WBGene00021073
			WBGene00004460	WBGene00019018								WBGene00011333	WBGene00022087		WBGene00011815	WBGene00004166			WBGene00199870	WBGene00013848		WBGene00022383	WBGene00005647
			WBGene00019820	WBGene00021522								WBGene00009578	WBGene00018435		WBGene00008359	WBGene00010044			WBGene00009368	WBGene00020052		WBGene00000208	WBGene00235086
				WBGene00018200								WBGene00011303	WBGene00022014		WBGene00006536	WBGene00014205			WBGene00008191	WBGene00018400		WBGene00003628	WBGene00001050
				WBGene00003238								WBGene00004859	WBGene00018743		WBGene00019121	WBGene00010080			WBGene00005686	WBGene00001851		WBGene00004492	WBGene00021427
				WBGene00004414								WBGene00003827	WBGene00004048		WBGene00012140	WBGene00011462			WBGene00008505	WBGene00014989		WBGene00009940	WBGene00015046
				WBGene00008707								WBGene00020955	WBGene00020674		WBGene00013024	WBGene00001068			WBGene00007008	WBGene00021941		WBGene00022440	WBGene00008876
				WBGene00013296								WBGene00004486	WBGene00009254		WBGene00010682	WBGene00020437			WBGene00022820	WBGene00016181		WBGene00000224	WBGene00022269
				WBGene00019489								WBGene00003765	WBGene00017800		WBGene00017080	WBGene00022618			WBGene00220128	WBGene00219236		WBGene00012127	WBGene00003965
				WBGene00018708								WBGene00018533	WBGene00018690		WBGene00012552	WBGene00012298			WBGene00017133	WBGene00018871		WBGene00022988	WBGene00000284
				WBGene00004118								WBGene00005202	WBGene00019763		WBGene00001974	WBGene00012562			WBGene00022233	WBGene00021897		WBGene00197912	WBGene00195189
				WBGene00019203								WBGene00017302	WBGene00020153		WBGene00008053	WBGene00020446			WBGene00004512	WBGene00004225		WBGene00022781	WBGene00019710
				WBGene00006725								WBGene00020393	WBGene00018838		WBGene00003252	WBGene00017758			WBGene00008729	WBGene00007529		WBGene00007657	WBGene00008707
				WBGene00001458								WBGene00199627	WBGene00006494		WBGene00000181	WBGene00013415			WBGene00004486	WBGene00015728		WBGene00019120	WBGene00012375
				WBGene00194726								WBGene00013734	WBGene00003839		WBGene00012182	WBGene00006641			WBGene00008149	WBGene00018009		WBGene00012549	WBGene00009997
				WBGene00013074								WBGene00004502	WBGene00009284		WBGene00001891	WBGene00018788			WBGene00018370	WBGene00022252		WBGene00235161	WBGene00017076
				WBGene00020258								WBGene00219298	WBGene00004729		WBGene00000294	WBGene00000284			WBGene00003926	WBGene00043702		WBGene00013170	WBGene00006570
				WBGene00004215								WBGene00006672	WBGene00018543		WBGene00021260	WBGene00050946			WBGene00013545	WBGene00009745		WBGene00000294	WBGene00018430
				WBGene00010722								WBGene00271643	WBGene00008887		WBGene00009233	WBGene00012364			WBGene00220246	WBGene00003571		WBGene00015810	WBGene00010089
				WBGene00023460								WBGene00004454	WBGene00011100		WBGene00000711	WBGene00006756			WBGene00219544	WBGene00019396		WBGene00196303	WBGene00000189
				WBGene00015055								WBGene00003001	WBGene00011768		WBGene00019899	WBGene00043051			WBGene00012748	WBGene00010456		WBGene00004443	WBGene00018603
				WBGene00000757								WBGene00004485	WBGene00010508		WBGene00004301	WBGene00020849			WBGene00008563	WBGene00000253		WBGene00016212	WBGene00008805
				WBGene00011042								WBGene00012158	WBGene00001508		WBGene00000257	WBGene00010701			WBGene00200762	WBGene00003646		WBGene00196013	WBGene00022802
				WBGene00010327								WBGene00013844	WBGene00005105		WBGene00004506	WBGene00006993			WBGene00001670	WBGene00010089		WBGene00004414	WBGene00011071
				WBGene00020417								WBGene00000247	WBGene00002084		WBGene00235102	WBGene00012750			WBGene00015546	WBGene00013680		WBGene00022916	WBGene00011684
				WBGene00000613								WBGene00044241	WBGene00020490		WBGene00017771	WBGene00003479			WBGene00010640	WBGene00021645		WBGene00021020	WBGene00044568
				WBGene00020812								WBGene00013381	WBGene00011869		WBGene00200355	WBGene00013457			WBGene00201019	WBGene00007240		WBGene00001446	WBGene00006353
				WBGene00006603								WBGene00196302	WBGene00007556		WBGene00010560	WBGene00014171			WBGene00196336	WBGene00010524		WBGene00196270	WBGene00019895
				WBGene00009850								WBGene00003793	WBGene00000070		WBGene00002050	WBGene00000058			WBGene00020678	WBGene00219734		WBGene00196611	WBGene00020696
				WBGene00010368								WBGene00200189	WBGene00003011		WBGene00008358	WBGene00018140			WBGene00014007	WBGene00000668		WBGene00004448	WBGene00013017
				WBGene00000524								WBGene00020003	WBGene00010702		WBGene00000617	WBGene00017841			WBGene00045089	WBGene00021611		WBGene00044041	WBGene00015950
				WBGene00021070								WBGene00003510	WBGene00015868		WBGene00015232	WBGene00219689			WBGene00006371	WBGene00004264		WBGene00004479	WBGene00007257
				WBGene00016415								WBGene00010130	WBGene00000148		WBGene00020453	WBGene00006614			WBGene00011033	WBGene00003965		WBGene00017300	WBGene00045013
				WBGene00044719								WBGene00021683	WBGene00007050		WBGene00012722	WBGene00003697			WBGene00009587	WBGene00011227		WBGene00008380	WBGene00011695
				WBGene00003562								WBGene00004221	WBGene00014015		WBGene00007939	WBGene00010507			WBGene00009292	WBGene00017514		WBGene00021007	WBGene00012446
				WBGene00017010								WBGene00022185	WBGene00000952		WBGene00003369	WBGene00019915			WBGene00004488	WBGene00004124		WBGene00004441	WBGene00019813
												WBGene00004448	WBGene00000003		WBGene00003280	WBGene00001703			WBGene00003067	WBGene00006681		WBGene00196627	WBGene00017569
												WBGene00013596	WBGene00017364		WBGene00021093	WBGene00003791			WBGene00003073	WBGene00008794		WBGene00003001	WBGene00019677
												WBGene00020808	WBGene00019317		WBGene00006959	WBGene00000814			WBGene00004435	WBGene00011383		WBGene00004847	WBGene00021784
												WBGene00021112	WBGene00017881		WBGene00009478	WBGene00001615			WBGene00004312	WBGene00018760		WBGene00013568	WBGene00013197
												WBGene00008358	WBGene00303028		WBGene00004461	WBGene00011807			WBGene00002265	WBGene00006509		WBGene00019659	WBGene00001835
												WBGene00012139	WBGene00022021		WBGene00004302	WBGene00008428			WBGene00000230	WBGene00018294		WBGene00199870	WBGene00020343
												WBGene00000874	WBGene00012201		WBGene00008922	WBGene00011034			WBGene00017016	WBGene00011520		WBGene00007414	WBGene00021063
												WBGene00010096	WBGene00003710		WBGene00000870	WBGene00011850			WBGene00004493	WBGene00003997		WBGene00197821	WBGene00021049
												WBGene00003948	WBGene00015425		WBGene00001071	WBGene00016102			WBGene00015232	WBGene00009207		WBGene00023021	WBGene00018487
												WBGene00012813	WBGene00016237		WBGene00004219	WBGene00010859			WBGene00000090	WBGene00005004		WBGene00012211	WBGene00004220
												WBGene00019859	WBGene00011285		WBGene00004952	WBGene00007984			WBGene00010341	WBGene00007497		WBGene00006434	WBGene00007967
												WBGene00012903	WBGene00008151		WBGene00003242	WBGene00001046			WBGene00020995	WBGene00004196		WBGene00006060	WBGene00017924
												WBGene00194926	WBGene00009431		WBGene00018045	WBGene00019967			WBGene00013838	WBGene00001758		WBGene00007748	WBGene00003011
												WBGene00015521	WBGene00012375		WBGene00009168	WBGene00045417			WBGene00021350	WBGene00077497		WBGene00007932	WBGene00017742
												WBGene00196777	WBGene00018601		WBGene00015942	WBGene00022635			WBGene00021286	WBGene00017702		WBGene00006386	WBGene00004237
												WBGene00004988	WBGene00000553		WBGene00016788	WBGene00000971			WBGene00014262	WBGene00019607		WBGene00020802	WBGene00009666
												WBGene00015598	WBGene00006996		WBGene00012156	WBGene00017836			WBGene00004490	WBGene00022258		WBGene00045308	WBGene00019194
												WBGene00014018	WBGene00019249		WBGene00015597	WBGene00009009			WBGene00003022	WBGene00022836		WBGene00016907	WBGene00001761
												WBGene00020941	WBGene00004191		WBGene00004502	WBGene00021538			WBGene00000800	WBGene00007140		WBGene00195030	WBGene00001637
												WBGene00019120	WBGene00007696		WBGene00018407	WBGene00008919			WBGene00004487	WBGene00004308		WBGene00000829	WBGene00008986
												WBGene00000188	WBGene00010336		WBGene00014173	WBGene00015469			WBGene00007072	WBGene00020437		WBGene00006649	WBGene00014011
												WBGene00016561	WBGene00000533		WBGene00000264	WBGene00013129			WBGene00010964	WBGene00021952		WBGene00000371	WBGene00004007
												WBGene00000066	WBGene00011676		WBGene00000774	WBGene00012804			WBGene00014249	WBGene00006713		WBGene00006704	WBGene00011404
												WBGene00007013	WBGene00012910		WBGene00002982	WBGene00000984			WBGene00006446	WBGene00008033		WBGene00000174	WBGene00018076
												WBGene00016924	WBGene00020504		WBGene00021253	WBGene00008418			WBGene00022597	WBGene00015756		WBGene00006965	WBGene00022609
												WBGene00020058	WBGene00001053		WBGene00009013	WBGene00005271			WBGene00197912	WBGene00011000		WBGene00004449	WBGene00001837
												WBGene00017378			WBGene00220259	WBGene00019067			WBGene00014202	WBGene00020093		WBGene00001337	WBGene00022644
												WBGene00018953			WBGene00007400	WBGene00008266			WBGene00003831	WBGene00002150		WBGene00006728	WBGene00006518
												WBGene00000407			WBGene00020155	WBGene00021378			WBGene00007966	WBGene00000981		WBGene00010277	WBGene00016366
												WBGene00000273			WBGene00017302	WBGene00005228			WBGene00019672	WBGene00020016		WBGene00010052	WBGene00021131
												WBGene00006408			WBGene00016721	WBGene00006396			WBGene00000382	WBGene00001087		WBGene00198307	WBGene00195050
												WBGene00016794			WBGene00010174	WBGene00011059			WBGene00004454	WBGene00010514		WBGene00019651	WBGene00011034
												WBGene00007107			WBGene00000122	WBGene00013584			WBGene00015810	WBGene00019109		WBGene00001395	WBGene00044029
												WBGene00016803			WBGene00020869	WBGene00011348			WBGene00021990	WBGene00019993		WBGene00015716	WBGene00004919
												WBGene00017993			WBGene00002249	WBGene00000799			WBGene00010617	WBGene00001581		WBGene00022887	WBGene00006808
												WBGene00019659			WBGene00001770	WBGene00005004			WBGene00219791	WBGene00015282		WBGene00016151	WBGene00001240
												WBGene00022448			WBGene00002045	WBGene00022661			WBGene00004453	WBGene00004184		WBGene00021260	WBGene00006443
												WBGene00016574			WBGene00007192	WBGene00003539			WBGene00021460	WBGene00017022		WBGene00006781	WBGene00018348
												WBGene00044001			WBGene00001446	WBGene00014166			WBGene00200795	WBGene00015577		WBGene00044891	WBGene00004193
												WBGene00001601			WBGene00012834	WBGene00020689			WBGene00004424	WBGene00017217		WBGene00017698	WBGene00014119
												WBGene00012140			WBGene00000251	WBGene00021313			WBGene00007880	WBGene00018363		WBGene00016890	WBGene00008692
												WBGene00003078			WBGene00007658	WBGene00001815			WBGene00004988	WBGene00017703		WBGene00021990	WBGene00011896
												WBGene00012699			WBGene00011788	WBGene00016530			WBGene00004107	WBGene00010350		WBGene00020981	WBGene00017364
												WBGene00199903			WBGene00001227	WBGene00006845			WBGene00012603	WBGene00003730		WBGene00014005	WBGene00018286
												WBGene00014746			WBGene00013837	WBGene00008827			WBGene00021945	WBGene00019230		WBGene00003280	WBGene00007717
												WBGene00009445			WBGene00019221	WBGene00022104			WBGene00009393	WBGene00019124		WBGene00044431	WBGene00020581
												WBGene00044756			WBGene00004266	WBGene00044469			WBGene00219852	WBGene00004237		WBGene00009123	WBGene00009453
												WBGene00020601			WBGene00044789				WBGene00200358	WBGene00019487		WBGene00010048	WBGene00003975
												WBGene00044937			WBGene00001602				WBGene00018620	WBGene00018423		WBGene00012156	WBGene00007585
												WBGene00004440			WBGene00007609				WBGene00007019	WBGene00020540		WBGene00001542	WBGene00020782
												WBGene00016099			WBGene00044517				WBGene00003182	WBGene00001560		WBGene00004484	WBGene00002235
												WBGene00017563			WBGene00010458				WBGene00000170	WBGene00008147		WBGene00198782	WBGene00019584
												WBGene00020453			WBGene00007107				WBGene00200212	WBGene00219661		WBGene00220041	WBGene00003530
												WBGene00010726			WBGene00006467				WBGene00015809	WBGene00000055		WBGene00000117	WBGene00009295
												WBGene00008376			WBGene00009451				WBGene00013963	WBGene00016662		WBGene00004474	WBGene00012796
												WBGene00007019			WBGene00017852				WBGene00194744	WBGene00010498		WBGene00006381	WBGene00011794
												WBGene00001666			WBGene00008117				WBGene00003934	WBGene00000084		WBGene00199935	WBGene00018692
												WBGene00004283			WBGene00020021				WBGene00004279	WBGene00014118		WBGene00021350	WBGene00004753
												WBGene00002120			WBGene00020740				WBGene00004398	WBGene00015322		WBGene00003596	WBGene00020726
												WBGene00009640			WBGene00000628				WBGene00003596	WBGene00010553		WBGene00008377	WBGene00006981
												WBGene00013024			WBGene00044338				WBGene00019546	WBGene00000501		WBGene00020678	WBGene00004059
												WBGene00000184			WBGene00017378				WBGene00020012	WBGene00022861		WBGene00016893	WBGene00000653
												WBGene00010434			WBGene00016907				WBGene00219589	WBGene00009211		WBGene00008862	WBGene00004902
												WBGene00004435			WBGene00201741				WBGene00015058	WBGene00001262		WBGene00021945	WBGene00020717
												WBGene00020664			WBGene00003010				WBGene00001858	WBGene00011923		WBGene00016971	WBGene00007531
												WBGene00009587			WBGene00015393				WBGene00022572	WBGene00012941		WBGene00013093	WBGene00020821
												WBGene00012156			WBGene00017982				WBGene00006386	WBGene00000720		WBGene00016722	WBGene00011097
												WBGene00011823			WBGene00015075				WBGene00007414	WBGene00011695		WBGene00020732	WBGene00022762
												WBGene00009878			WBGene00002000				WBGene00005655	WBGene00022580		WBGene00009946	WBGene00003647
												WBGene00017983			WBGene00044340				WBGene00014252	WBGene00022618		WBGene00000181	WBGene00003254
												WBGene00019097			WBGene00017158				WBGene00200656	WBGene00013196		WBGene00004915	WBGene00007600
												WBGene00009454			WBGene00020475				WBGene00010303	WBGene00004890		WBGene00004363	WBGene00007101
												WBGene00012164			WBGene00012812				WBGene00012450	WBGene00013331		WBGene00007013	WBGene00009128
												WBGene00011072			WBGene00006910				WBGene00021860	WBGene00003890		WBGene00045370	WBGene00022904
												WBGene00000082			WBGene00017563				WBGene00004440	WBGene00013079		WBGene00009277	WBGene00011520
												WBGene00012692			WBGene00008945				WBGene00175028	WBGene00019724		WBGene00000120	WBGene00017608
												WBGene00007223			WBGene00021121				WBGene00020020	WBGene00000164		WBGene00004412	WBGene00010344
												WBGene00000782			WBGene00219587				WBGene00023483	WBGene00006971		WBGene00001328	WBGene00019607
												WBGene00006470			WBGene00001558				WBGene00004482	WBGene00011730		WBGene00004416	WBGene00013880
												WBGene00004116			WBGene00019947				WBGene00009638	WBGene00013926		WBGene00303026	WBGene00016588
												WBGene00004248			WBGene00045188				WBGene00010037	WBGene00014054		WBGene00020135	WBGene00009918
												WBGene00011773			WBGene00012163				WBGene00017801	WBGene00007006		WBGene00012291	WBGene00002271
												WBGene00018620			WBGene00000109				WBGene00200041	WBGene00001505		WBGene00019624	WBGene00011226
												WBGene00004405			WBGene00011263				WBGene00004415	WBGene00023501		WBGene00015973	WBGene00021522
												WBGene00219317			WBGene00013380				WBGene00004822	WBGene00007709		WBGene00017027	WBGene00017124
												WBGene00001329			WBGene00003160				WBGene00016493	WBGene00021841		WBGene00018362	WBGene00015794
												WBGene00022821			WBGene00017698				WBGene00019490	WBGene00007650		WBGene00018407	WBGene00008350
												WBGene00010264			WBGene00002783				WBGene00011524	WBGene00013875		WBGene00012602	WBGene00017923
												WBGene00271781			WBGene00011292				WBGene00044081	WBGene00016979		WBGene00007044	WBGene00018690
												WBGene00003082			WBGene00195030				WBGene00018990	WBGene00022350		WBGene00003241	WBGene00001587
												WBGene00004469			WBGene00006710				WBGene00004199	WBGene00015203		WBGene00006942	WBGene00009009
												WBGene00012148			WBGene00000064				WBGene00044737	WBGene00003151		WBGene00006732	WBGene00017303
												WBGene00000975			WBGene00003831				WBGene00012216	WBGene00001782		WBGene00016792	WBGene00002272
												WBGene00195185			WBGene00013999				WBGene00013448	WBGene00000532		WBGene00003788	WBGene00007473
												WBGene00044147			WBGene00003904				WBGene00001334	WBGene00045456		WBGene00017771	WBGene00004803
												WBGene00013679			WBGene00009881				WBGene00021820	WBGene00007054		WBGene00007218	WBGene00000288
												WBGene00013597			WBGene00000536				WBGene00016987	WBGene00007111		WBGene00000555	WBGene00008421
												WBGene00200762			WBGene00010794				WBGene00013177	WBGene00001992		WBGene00011103	WBGene00008797
												WBGene00019881			WBGene00006634				WBGene00007927	WBGene00022012		WBGene00016469	WBGene00008076
												WBGene00012866			WBGene00015878				WBGene00015472	WBGene00015217		WBGene00001336	WBGene00004208
												WBGene00020468			WBGene00017864				WBGene00008497	WBGene00012317		WBGene00004822	WBGene00010140
												WBGene00302995			WBGene00045407				WBGene00138715	WBGene00000069		WBGene00010657	WBGene00019234
												WBGene00044757			WBGene00014002				WBGene00045404	WBGene00013195		WBGene00003096	WBGene00219376
												WBGene00017864			WBGene00017288				WBGene00019203	WBGene00009241		WBGene00011298	WBGene00022104
												WBGene00000071			WBGene00011540				WBGene00007713	WBGene00001428		WBGene00018522	WBGene00006756
												WBGene00002269			WBGene00003771				WBGene00018090	WBGene00000978		WBGene00022192	WBGene00000981
												WBGene00004807			WBGene00016316				WBGene00016157	WBGene00013497		WBGene00009793	WBGene00013151
												WBGene00006692			WBGene00003596				WBGene00019393	WBGene00014163		WBGene00001531	WBGene00002169
												WBGene00012344			WBGene00004112				WBGene00023021	WBGene00009366		WBGene00201602	WBGene00019807
												WBGene00004475			WBGene00012351				WBGene00012353	WBGene00009352		WBGene00016097	WBGene00015344
												WBGene00009011			WBGene00015466				WBGene00195266	WBGene00010502		WBGene00004503	WBGene00004015
												WBGene00011398			WBGene00018830				WBGene00004827	WBGene00003090		WBGene00002250	WBGene00000698
												WBGene00023405			WBGene00019658				WBGene00016262	WBGene00007409		WBGene00020181	WBGene00020273
												WBGene00003476			WBGene00009972				WBGene00022181	WBGene00018226		WBGene00001755	WBGene00020446
												WBGene00017300			WBGene00015382				WBGene00220028	WBGene00003957		WBGene00003067	WBGene00018966
												WBGene00004702			WBGene00010304				WBGene00006529	WBGene00001578		WBGene00013213	WBGene00017339
												WBGene00012258			WBGene00206489				WBGene00004922	WBGene00018854		WBGene00003252	WBGene00001239
												WBGene00000155			WBGene00022865				WBGene00219968	WBGene00011155		WBGene00003827	WBGene00000425
												WBGene00007647			WBGene00015102				WBGene00194986	WBGene00011283		WBGene00000163	WBGene00001699
												WBGene00012553			WBGene00011884				WBGene00200863	WBGene00000992		WBGene00023485	WBGene00012830
												WBGene00010125			WBGene00002054				WBGene00000819	WBGene00018532		WBGene00011770	WBGene00020806
												WBGene00011033			WBGene00006697				WBGene00022103	WBGene00007428		WBGene00003834	WBGene00008494
												WBGene00016121			WBGene00004826				WBGene00006692	WBGene00015866		WBGene00044007	WBGene00017017
												WBGene00008357			WBGene00021892				WBGene00044032	WBGene00045387		WBGene00016224	WBGene00077497
												WBGene00010990			WBGene00009123				WBGene00005002	WBGene00012608		WBGene00022027	WBGene00008101
												WBGene00012353			WBGene00198307				WBGene00012345	WBGene00006795		WBGene00004499	WBGene00020460
												WBGene00018730			WBGene00012512				WBGene00201734	WBGene00194784		WBGene00019001	WBGene00007016
												WBGene00004156			WBGene00008403				WBGene00016495	WBGene00015710		WBGene00019673	WBGene00007628
												WBGene00044958			WBGene00009294				WBGene00018522	WBGene00017887		WBGene00012768	WBGene00018266
												WBGene00016978			WBGene00007969				WBGene00001493	WBGene00020343		WBGene00000692	WBGene00044210
												WBGene00007414			WBGene00005757				WBGene00013486	WBGene00012646		WBGene00021926	WBGene00012408
												WBGene00018869			WBGene00003790				WBGene00006279	WBGene00013366		WBGene00007966	WBGene00008964
												WBGene00018632			WBGene00019945				WBGene00023183	WBGene00008354		WBGene00014262	WBGene00020561
												WBGene00004474			WBGene00200459				WBGene00219709	WBGene00021375		WBGene00020898	WBGene00012786
												WBGene00004219			WBGene00011885				WBGene00015011	WBGene00219777		WBGene00010640	WBGene00012703
												WBGene00010989			WBGene00010740				WBGene00007313	WBGene00019715		WBGene00022267	WBGene00001135
												WBGene00019645			WBGene00004484				WBGene00011517	WBGene00006565		WBGene00015677	WBGene00011307
												WBGene00000122			WBGene00194869				WBGene00000181	WBGene00005020		WBGene00000685	WBGene00001505
												WBGene00044403			WBGene00020710				WBGene00013808	WBGene00020273		WBGene00003936	WBGene00009803
												WBGene00004915			WBGene00021800				WBGene00022400	WBGene00019213		WBGene00002783	WBGene00045340
												WBGene00045141			WBGene00013026				WBGene00004496	WBGene00010368		WBGene00003593	WBGene00000286
												WBGene00004430			WBGene00004465				WBGene00010851	WBGene00003134		WBGene00050927	WBGene00013972
												WBGene00007008			WBGene00020126				WBGene00044113	WBGene00219420		WBGene00019005	WBGene00013905
												WBGene00014057			WBGene00010470				WBGene00021589	WBGene00007101		WBGene00001520	WBGene00021167
												WBGene00017355			WBGene00017828				WBGene00003948	WBGene00018985		WBGene00001812	WBGene00008919
												WBGene00044971			WBGene00003941				WBGene00012755	WBGene00013654		WBGene00008566	WBGene00009823
												WBGene00004444			WBGene00017016				WBGene00015022	WBGene00010339		WBGene00022452	WBGene00007375
												WBGene00001446			WBGene00006942				WBGene00022898	WBGene00016613		WBGene00009688	WBGene00009744
												WBGene00010682			WBGene00015561				WBGene00018391	WBGene00010670		WBGene00044789	WBGene00020139
												WBGene00013538			WBGene00001156				WBGene00020737	WBGene00011512		WBGene00007303	WBGene00015728
												WBGene00009495			WBGene00003628				WBGene00019014	WBGene00006397		WBGene00013784	WBGene00017944
												WBGene00044672			WBGene00004178				WBGene00012458	WBGene00016522		WBGene00003589	WBGene00004811
												WBGene00017632			WBGene00008850				WBGene00022114	WBGene00013202		WBGene00006660	WBGene00008626
												WBGene00000165			WBGene00022427				WBGene00017973	WBGene00019187		WBGene00201205	WBGene00004126
												WBGene00022053			WBGene00015497				WBGene00009116	WBGene00018348		WBGene00009789	WBGene00021425
												WBGene00004471			WBGene00007882				WBGene00016072	WBGene00006985		WBGene00023064	WBGene00018431
												WBGene00008505			WBGene00020517				WBGene00023125	WBGene00195189		WBGene00044704	WBGene00013127
												WBGene00007679			WBGene00219581				WBGene00007392	WBGene00003477		WBGene00022569	WBGene00014208
												WBGene00021901			WBGene00002024				WBGene00009445	WBGene00006862		WBGene00011110	WBGene00007963
												WBGene00019946			WBGene00020003				WBGene00012917	WBGene00021528		WBGene00019373	WBGene00044582
												WBGene00045194			WBGene00021370				WBGene00009223	WBGene00015247		WBGene00015232	WBGene00021123
												WBGene00003083			WBGene00044301				WBGene00013035	WBGene00000971		WBGene00020112	WBGene00006646
												WBGene00003904			WBGene00021050				WBGene00044080	WBGene00013083		WBGene00022612	WBGene00175030
												WBGene00008166			WBGene00002262				WBGene00016333	WBGene00022661		WBGene00004951	WBGene00008570
												WBGene00196611			WBGene00000165				WBGene00007514	WBGene00001795		WBGene00020297	WBGene00010983
												WBGene00018007			WBGene00010563				WBGene00023284	WBGene00006949		WBGene00006794	WBGene00020445
												WBGene00021892			WBGene00007653				WBGene00021539	WBGene00018779		WBGene00004469	WBGene00004315
												WBGene00013766			WBGene00020732				WBGene00018991	WBGene00001872		WBGene00022131	WBGene00016874
												WBGene00004493			WBGene00044574				WBGene00012228	WBGene00004190		WBGene00000942	WBGene00001081
												WBGene00007561			WBGene00021956				WBGene00006959	WBGene00219208		WBGene00004471	WBGene00003646
												WBGene00007667			WBGene00009368				WBGene00001666	WBGene00020324		WBGene00199903	WBGene00017335
												WBGene00016573			WBGene00003825				WBGene00006965	WBGene00021066		WBGene00044811	WBGene00007520
												WBGene00020936			WBGene00019005				WBGene00018868	WBGene00009010		WBGene00004922	WBGene00017376
												WBGene00001168			WBGene00004996				WBGene00003237	WBGene00016786		WBGene00004999	WBGene00013497
												WBGene00019170			WBGene00004914				WBGene00010809	WBGene00010497		WBGene00002255	WBGene00017751
												WBGene00003926			WBGene00019697				WBGene00249815	WBGene00016801		WBGene00001168	WBGene00017671
												WBGene00011510			WBGene00010231				WBGene00003953	WBGene00235157		WBGene00006754	WBGene00009738
												WBGene00003561			WBGene00015776				WBGene00001571	WBGene00009632		WBGene00006875	WBGene00017151
												WBGene00044391			WBGene00016235				WBGene00012590	WBGene00015350		WBGene00015497	WBGene00010842
												WBGene00011474			WBGene00004509				WBGene00200349	WBGene00194644		WBGene00007880	WBGene00003915
												WBGene00006529			WBGene00045055				WBGene00020456	WBGene00219329		WBGene00220028	WBGene00014965
												WBGene00020690			WBGene00006665				WBGene00004475	WBGene00008570		WBGene00015092	WBGene00004194
												WBGene00012885			WBGene00020901				WBGene00015973	WBGene00008076		WBGene00002201	WBGene00015894
												WBGene00020662			WBGene00021478				WBGene00019327	WBGene00194815		WBGene00008960	WBGene00017962
												WBGene00000459			WBGene00016289				WBGene00015218	WBGene00018078		WBGene00043982	WBGene00003733
												WBGene00003067			WBGene00004413				WBGene00016443	WBGene00004050		WBGene00013735	WBGene00015053
												WBGene00006833			WBGene00003077				WBGene00022516	WBGene00005025		WBGene00196129	WBGene00010723
												WBGene00016439			WBGene00021334				WBGene00200442	WBGene00021732		WBGene00008975	WBGene00006815
												WBGene00023183			WBGene00219317				WBGene00013544	WBGene00000507		WBGene00006698	WBGene00021546
												WBGene00018047			WBGene00020297				WBGene00022767	WBGene00019822		WBGene00015495	WBGene00044283
												WBGene00018878			WBGene00007132				WBGene00008301	WBGene00003705		WBGene00001263	WBGene00016436
												WBGene00013255			WBGene00013301				WBGene00006732	WBGene00003087		WBGene00220175	WBGene00008408
												WBGene00013605			WBGene00009445				WBGene00017288	WBGene00003731		WBGene00020286	WBGene00010709
												WBGene00014772			WBGene00015298				WBGene00020931	WBGene00003408		WBGene00019770	WBGene00012894
												WBGene00010092			WBGene00010730				WBGene00199978	WBGene00004083		WBGene00004431	WBGene00006746
												WBGene00201626			WBGene00018725				WBGene00021248	WBGene00000786		WBGene00012565	WBGene00000818
												WBGene00021046			WBGene00011529				WBGene00021041	WBGene00013647		WBGene00019061	WBGene00002244
												WBGene00194742			WBGene00003504				WBGene00044563	WBGene00011404		WBGene00002058	WBGene00019941
												WBGene00015755			WBGene00014814				WBGene00010409	WBGene00006918		WBGene00021842	WBGene00008763
												WBGene00199908			WBGene00021332				WBGene00006621	WBGene00018018		WBGene00003097	WBGene00007421
												WBGene00012768			WBGene00016495				WBGene00198530	WBGene00007812		WBGene00001000	WBGene00007909
												WBGene00004425			WBGene00020422				WBGene00020220	WBGene00006442		WBGene00023209	WBGene00016419
												WBGene00007791			WBGene00006919				WBGene00201651	WBGene00004229		WBGene00009272	WBGene00002028
												WBGene00014316			WBGene00009054				WBGene00195212	WBGene00014125		WBGene00004410	WBGene00011538
												WBGene00009277			WBGene00015460				WBGene00001999	WBGene00007716		WBGene00009623	WBGene00011393
												WBGene00021959			WBGene00015926				WBGene00201626	WBGene00016138		WBGene00004498	WBGene00001680
												WBGene00004478			WBGene00016531				WBGene00013481	WBGene00018931		WBGene00017901	WBGene00016367
												WBGene00004410			WBGene00008238				WBGene00022307	WBGene00019778		WBGene00012607	WBGene00021611
												WBGene00010736			WBGene00011103				WBGene00017735	WBGene00045417		WBGene00194673	WBGene00001392
												WBGene00000768			WBGene00001366				WBGene00000733	WBGene00004008		WBGene00004477	WBGene00014052
												WBGene00003812			WBGene00012126				WBGene00016489	WBGene00009533		WBGene00013955	WBGene00008199
												WBGene00012362			WBGene00016902				WBGene00013266	WBGene00016809		WBGene00219759	WBGene00008656
												WBGene00012923			WBGene00202479				WBGene00219759	WBGene00010416		WBGene00012139	WBGene00004138
												WBGene00012924			WBGene00017726				WBGene00004971	WBGene00000289		WBGene00004430	WBGene00008296
												WBGene00000870			WBGene00219325				WBGene00008414	WBGene00010567		WBGene00045212	WBGene00006589
												WBGene00007726			WBGene00001899				WBGene00017294	WBGene00007252		WBGene00022445	WBGene00235158
												WBGene00003081			WBGene00016655				WBGene00003989	WBGene00002211		WBGene00022051	WBGene00010524
												WBGene00022752			WBGene00012768				WBGene00012931	WBGene00015801		WBGene00021577	WBGene00010875
												WBGene00004439			WBGene00014826				WBGene00013542	WBGene00006464		WBGene00022501	WBGene00003898
												WBGene00044304			WBGene00018383				WBGene00007336	WBGene00020398		WBGene00009820	WBGene00014243
												WBGene00016589			WBGene00009729				WBGene00017726	WBGene00016422		WBGene00008422	WBGene00013202
												WBGene00022192			WBGene00003063				WBGene00020901	WBGene00007191		WBGene00014539	WBGene00007347
												WBGene00001685			WBGene00004443				WBGene00018182	WBGene00007089		WBGene00009671	WBGene00011829
												WBGene00020215			WBGene00011043				WBGene00004431	WBGene00077573		WBGene00004490	WBGene00022815
												WBGene00007476			WBGene00004931				WBGene00000725	WBGene00018969		WBGene00002219	WBGene00235256
												WBGene00001856			WBGene00019673				WBGene00014562	WBGene00020054		WBGene00003621	WBGene00011953
												WBGene00010587			WBGene00269355				WBGene00004178	WBGene00018089		WBGene00017429	WBGene00017348
												WBGene00018729			WBGene00006728				WBGene00022413	WBGene00020593		WBGene00001230	WBGene00195183
												WBGene00010304			WBGene00019347				WBGene00008389	WBGene00000037		WBGene00016531	WBGene00045403
												WBGene00000733			WBGene00000923				WBGene00019994	WBGene00000282		WBGene00196729	WBGene00010722
												WBGene00011687			WBGene00045119				WBGene00011480	WBGene00011839		WBGene00021799	WBGene00009400
												WBGene00008545			WBGene00011449				WBGene00000273	WBGene00018689		WBGene00200971	WBGene00011221
												WBGene00013808			WBGene00003262				WBGene00006702	WBGene00015262		WBGene00004483	WBGene00007545
												WBGene00017072			WBGene00044423				WBGene00022440	WBGene00022158		WBGene00010541	WBGene00008639
												WBGene00019327			WBGene00044389				WBGene00000904	WBGene00004033		WBGene00004487	WBGene00020508
												WBGene00198089			WBGene00004156				WBGene00011528	WBGene00007890		WBGene00014089	WBGene00018566
												WBGene00201670			WBGene00009390				WBGene00006602	WBGene00004911		WBGene00013897	WBGene00012239
												WBGene00017675			WBGene00045052				WBGene00019082	WBGene00015795		WBGene00004434	WBGene00004890
												WBGene00001412			WBGene00004480				WBGene00044147	WBGene00016319		WBGene00011235	WBGene00006610
												WBGene00012748			WBGene00016957				WBGene00004444	WBGene00007285		WBGene00018353	WBGene00001029
												WBGene00018221			WBGene00000188				WBGene00166664	WBGene00019986		WBGene00018221	WBGene00006920
												WBGene00010457			WBGene00013701				WBGene00008139	WBGene00003868		WBGene00004475	WBGene00012817
												WBGene00000262			WBGene00021901				WBGene00013762	WBGene00023431		WBGene00008360	WBGene00019741
												WBGene00004498			WBGene00011557				WBGene00004498	WBGene00022672		WBGene00006983	WBGene00017900
												WBGene00003795			WBGene00007476				WBGene00009515	WBGene00002107		WBGene00304181	WBGene00015405
												WBGene00023323			WBGene00004951				WBGene00017588	WBGene00009097		WBGene00001237	WBGene00003084
												WBGene00011367			WBGene00002269				WBGene00201350	WBGene00002028		WBGene00012343	WBGene00007240
												WBGene00013595			WBGene00022169				WBGene00013046	WBGene00007916		WBGene00019782	WBGene00010003
												WBGene00255704			WBGene00015746				WBGene00000107	WBGene00044536		WBGene00001996	WBGene00002335
												WBGene00003509			WBGene00002881				WBGene00017413	WBGene00019829		WBGene00020220	WBGene00002029
												WBGene00001670			WBGene00010658				WBGene00044306	WBGene00021340		WBGene00014141	WBGene00008413
												WBGene00015890			WBGene00022321				WBGene00007667	WBGene00010924		WBGene00019779	WBGene00021532
												WBGene00002783			WBGene00000722				WBGene00018394	WBGene00000541		WBGene00004892	WBGene00007984
												WBGene00022375			WBGene00004312				WBGene00005242	WBGene00009029		WBGene00005202	WBGene00004036
												WBGene00010428			WBGene00013035				WBGene00003745	WBGene00303019		WBGene00009741	WBGene00008565
												WBGene00019332			WBGene00002203				WBGene00002250	WBGene00010858		WBGene00018613	WBGene00195117
												WBGene00001058			WBGene00017868				WBGene00012821	WBGene00001479		WBGene00007811	WBGene00013315
												WBGene00012906			WBGene00019782				WBGene00004420	WBGene00004059		WBGene00004509	WBGene00010975
												WBGene00011624			WBGene00001882				WBGene00001442	WBGene00019766		WBGene00004682	WBGene00007840
												WBGene00018045			WBGene00004300				WBGene00200503	WBGene00001994		WBGene00007615	WBGene00019067
												WBGene00006611			WBGene00017643				WBGene00017355	WBGene00019380		WBGene00008323	WBGene00015147
												WBGene00012138			WBGene00022053				WBGene00196176	WBGene00008628		WBGene00219568	WBGene00013253
												WBGene00004491			WBGene00009996				WBGene00000276	WBGene00017389		WBGene00000756	WBGene00006829
												WBGene00006791			WBGene00012758				WBGene00043050	WBGene00021039		WBGene00014691	WBGene00008694
												WBGene00022745			WBGene00008360				WBGene00022889	WBGene00007043		WBGene00017058	WBGene00007849
												WBGene00010277			WBGene00271643				WBGene00022090	WBGene00009400		WBGene00000207	WBGene00004457
												WBGene00198307			WBGene00004822				WBGene00016393	WBGene00206460		WBGene00000264	WBGene00000840
												WBGene00016474			WBGene00012826				WBGene00013597	WBGene00015751		WBGene00007923	WBGene00044077
												WBGene00017584			WBGene00004452				WBGene00006881	WBGene00004372		WBGene00022898	WBGene00010625
												WBGene00012921			WBGene00006692				WBGene00199908	WBGene00003634		WBGene00012219	WBGene00017487
												WBGene00018735			WBGene00006386				WBGene00009996	WBGene00018863		WBGene00001853	WBGene00003624
												WBGene00009025			WBGene00045404				WBGene00008974	WBGene00019882		WBGene00004450	WBGene00017180
												WBGene00019361			WBGene00020604				WBGene00020662	WBGene00010727		WBGene00020812	WBGene00004684
												WBGene00022182			WBGene00007414				WBGene00004442	WBGene00016046		WBGene00000788	WBGene00010705
												WBGene00004996			WBGene00016870				WBGene00196644	WBGene00008698		WBGene00003061	WBGene00017334
												WBGene00021811			WBGene00009266				WBGene00015540	WBGene00008266		WBGene00198605	WBGene00010767
												WBGene00001682			WBGene00006555				WBGene00017293	WBGene00044790		WBGene00006585	WBGene00175036
												WBGene00004492			WBGene00010057				WBGene00004268	WBGene00003968		WBGene00001552	WBGene00009305
												WBGene00013228			WBGene00009137				WBGene00016990	WBGene00005105		WBGene00195185	WBGene00009466
												WBGene00018615			WBGene00012879				WBGene00004450	WBGene00001053		WBGene00011977	WBGene00007904
												WBGene00002191			WBGene00002201				WBGene00004221	WBGene00020436		WBGene00045487	WBGene00010789
												WBGene00006523			WBGene00001606				WBGene00011432	WBGene00009642		WBGene00009554	WBGene00013140
												WBGene00014031			WBGene00001152				WBGene00017692	WBGene00008375		WBGene00001899	WBGene00018017
												WBGene00009797			WBGene00011717				WBGene00013514	WBGene00010192		WBGene00009155	WBGene00011979
												WBGene00016325			WBGene00010790				WBGene00185067	WBGene00009732		WBGene00201295	WBGene00017907
												WBGene00020200			WBGene00006672				WBGene00012179	WBGene00009617		WBGene00021193	WBGene00017485
												WBGene00044338			WBGene00019872				WBGene00012565	WBGene00015087		WBGene00004419	WBGene00003002
												WBGene00007390			WBGene00012002				WBGene00019959	WBGene00001744		WBGene00005002	WBGene00006681
												WBGene00004415			WBGene00017711				WBGene00022522	WBGene00000912		WBGene00010556	WBGene00019211
												WBGene00009161			WBGene00195084				WBGene00009155	WBGene00022281		WBGene00196735	WBGene00020504
												WBGene00016330			WBGene00020427				WBGene00000117	WBGene00016530		WBGene00003951	WBGene00007595
												WBGene00001502			WBGene00015945				WBGene00022752	WBGene00021813		WBGene00006931	WBGene00010498
												WBGene00009294			WBGene00010056				WBGene00001899	WBGene00007717		WBGene00044971	WBGene00002261
												WBGene00002268			WBGene00006411				WBGene00013567	WBGene00002084		WBGene00197227	WBGene00006062
												WBGene00020208			WBGene00007412				WBGene00021360	WBGene00010060		WBGene00007898	WBGene00021938
												WBGene00007047			WBGene00004456				WBGene00013255	WBGene00011830		WBGene00045127	WBGene00000664
												WBGene00019672			WBGene00007651				WBGene00001768	WBGene00009508		WBGene00004486	WBGene00000426
												WBGene00018637			WBGene00010282				WBGene00019727	WBGene00001050		WBGene00016493	WBGene00007841
												WBGene00008262			WBGene00008244				WBGene00002990	WBGene00004183		WBGene00011399	WBGene00044368
												WBGene00006061			WBGene00011770				WBGene00013232	WBGene00001231		WBGene00010738	WBGene00009064
												WBGene00008546			WBGene00009966				WBGene00019872	WBGene00020051		WBGene00000210	WBGene00008596
												WBGene00018333			WBGene00000235				WBGene00001882	WBGene00004930		WBGene00000262	WBGene00019778
												WBGene00219547			WBGene00018361				WBGene00007058	WBGene00010849		WBGene00009013	WBGene00004050
												WBGene00015461			WBGene00001232				WBGene00003001	WBGene00020850		WBGene00016655	WBGene00009146
												WBGene00045487			WBGene00019361				WBGene00014005	WBGene00021367		WBGene00019402	WBGene00014079
												WBGene00010136			WBGene00000263				WBGene00020358	WBGene00004367		WBGene00011774	WBGene00020897
												WBGene00045157			WBGene00012803				WBGene00006060	WBGene00013728		WBGene00004454	WBGene00018864
												WBGene00017098			WBGene00175028				WBGene00014348	WBGene00002069		WBGene00001571	WBGene00016795
												WBGene00010479			WBGene00009712				WBGene00197604	WBGene00045510		WBGene00003920	WBGene00008760
												WBGene00000414			WBGene00001154				WBGene00008219	WBGene00019732		WBGene00004451	WBGene00008439
												WBGene00017926			WBGene00019964				WBGene00018184	WBGene00018514		WBGene00004478	WBGene00011319
												WBGene00043279			WBGene00002273				WBGene00003834	WBGene00012796		WBGene00018953	WBGene00000995
												WBGene00004490			WBGene00004700				WBGene00016144	WBGene00007531		WBGene00020931	WBGene00021847
												WBGene00004075			WBGene00012395				WBGene00021370	WBGene00018707		WBGene00018361	WBGene00016124
												WBGene00020036			WBGene00006791				WBGene00003623	WBGene00016874		WBGene00004409	WBGene00009654
												WBGene00009354			WBGene00023284				WBGene00219758	WBGene00004359		WBGene00044358	WBGene00016368
												WBGene00000208			WBGene00019727				WBGene00018420	WBGene00018160		WBGene00004485	WBGene00007513
												WBGene00001486			WBGene00015755				WBGene00008576	WBGene00021320		WBGene00197033	WBGene00000971
												WBGene00045078			WBGene00009354				WBGene00012662	WBGene00012582		WBGene00019878	WBGene00021134
												WBGene00022653			WBGene00009122				WBGene00022324	WBGene00008270		WBGene00018803	WBGene00004254
												WBGene00020757			WBGene00011517				WBGene00011885	WBGene00020889		WBGene00018833	WBGene00001461
												WBGene00014002			WBGene00018605				WBGene00004481	WBGene00015501		WBGene00019801	WBGene00000373
												WBGene00016165			WBGene00011868				WBGene00010959	WBGene00022814		WBGene00045082	WBGene00017529
												WBGene00015494			WBGene00012620				WBGene00019938	WBGene00004309		WBGene00014086	WBGene00019388
												WBGene00010768			WBGene00001237				WBGene00020647	WBGene00003658		WBGene00009484	WBGene00043156
												WBGene00012114			WBGene00016762				WBGene00016692	WBGene00013041		WBGene00022775	WBGene00019652
												WBGene00004431			WBGene00198122				WBGene00001232	WBGene00001566		WBGene00008345	WBGene00011439
												WBGene00007624			WBGene00003879				WBGene00017905	WBGene00014132		WBGene00011517	WBGene00010887
												WBGene00004108			WBGene00004495				WBGene00219619	WBGene00000952		WBGene00009223	WBGene00020553
												WBGene00004487			WBGene00018803				WBGene00016146	WBGene00016785		WBGene00004826	WBGene00010892
												WBGene00000751			WBGene00010990				WBGene00012241	WBGene00021514		WBGene00016235	WBGene00004228
												WBGene00017643			WBGene00005021				WBGene00020743	WBGene00001116		WBGene00044374	WBGene00008204
												WBGene00016721			WBGene00018701				WBGene00086569	WBGene00008829		WBGene00271650	WBGene00017215
												WBGene00004503			WBGene00012005				WBGene00050903	WBGene00010632		WBGene00007525	WBGene00022329
												WBGene00017925			WBGene00017613				WBGene00003010	WBGene00016391		WBGene00002980	WBGene00013376
												WBGene00268208			WBGene00000120				WBGene00010726	WBGene00020128		WBGene00010057	WBGene00006997
												WBGene00015160			WBGene00004807				WBGene00004804	WBGene00007751		WBGene00219325	WBGene00021391
												WBGene00019061			WBGene00201626				WBGene00011206	WBGene00007071		WBGene00017162	WBGene00009557
												WBGene00013677			WBGene00023430				WBGene00016197	WBGene00077712		WBGene00004496	WBGene00004739
												WBGene00012194			WBGene00009050				WBGene00010264	WBGene00011938		WBGene00007667	WBGene00006776
												WBGene00000797			WBGene00020269				WBGene00001166	WBGene00003573		WBGene00012137	WBGene00000054
												WBGene00007736			WBGene00000041				WBGene00199935	WBGene00021313		WBGene00195043	WBGene00010259
												WBGene00020134			WBGene00016469				WBGene00002224	WBGene00009580		WBGene00271812	WBGene00015705
												WBGene00007836			WBGene00198968				WBGene00013766	WBGene00020503		WBGene00004445	WBGene00015217
												WBGene00018605			WBGene00199627				WBGene00200583	WBGene00009347		WBGene00166664	WBGene00008531
												WBGene00303068			WBGene00004449				WBGene00018776	WBGene00001054		WBGene00044563	WBGene00044176
												WBGene00022439			WBGene00018510				WBGene00022027	WBGene00000133		WBGene00008414	WBGene00016645
												WBGene00023068			WBGene00019171				WBGene00006824	WBGene00022644		WBGene00013925	WBGene00004117
												WBGene00271632			WBGene00020012				WBGene00000891	WBGene00010758		WBGene00006531	WBGene00011444
												WBGene00008916			WBGene00020228				WBGene00021849	WBGene00016106		WBGene00271638	WBGene00021195
												WBGene00018364			WBGene00010593				WBGene00021647	WBGene00015869		WBGene00004423	WBGene00010945
												WBGene00001406			WBGene00017648				WBGene00000201	WBGene00013151		WBGene00017692	WBGene00011831
												WBGene00044998			WBGene00008951				WBGene00008091	WBGene00008081		WBGene00004488	WBGene00019166
												WBGene00011884			WBGene00004384				WBGene00001832	WBGene00009381		WBGene00021101	WBGene00010370
												WBGene00012680			WBGene00007180				WBGene00010334	WBGene00014077		WBGene00019305	WBGene00008020
												WBGene00015781			WBGene00002254				WBGene00006833	WBGene00008769		WBGene00013381	WBGene00016585
												WBGene00006410			WBGene00012344				WBGene00001812	WBGene00019751		WBGene00014018	WBGene00013231
												WBGene00004499			WBGene00022277				WBGene00021101	WBGene00010197		WBGene00010116	WBGene00006642
												WBGene00006503			WBGene00017548				WBGene00001914	WBGene00007626		WBGene00016262	WBGene00021311
												WBGene00044374			WBGene00010902				WBGene00004622	WBGene00020069		WBGene00004317	WBGene00011331
												WBGene00008857			WBGene00022522				WBGene00012768	WBGene00003699		WBGene00015633	WBGene00013549
												WBGene00004447			WBGene00016511				WBGene00045496	WBGene00003079		WBGene00001005	WBGene00011339
												WBGene00045212			WBGene00009886				WBGene00016997	WBGene00014079		WBGene00001858	WBGene00007462
												WBGene00022759			WBGene00010897				WBGene00011110	WBGene00006561		WBGene00009690	WBGene00003153
												WBGene00015393			WBGene00044147				WBGene00017583	WBGene00001073		WBGene00004432	WBGene00009829
												WBGene00020946			WBGene00006575				WBGene00011540	WBGene00020267		WBGene00201741	WBGene00003572
												WBGene00202011			WBGene00016997				WBGene00022053	WBGene00008454		WBGene00009972	WBGene00017246
												WBGene00006579			WBGene00045168				WBGene00196871	WBGene00020817		WBGene00004438	WBGene00006686
												WBGene00021868			WBGene00001553				WBGene00008360	WBGene00003612		WBGene00004446	WBGene00006445
												WBGene00004310			WBGene00195185				WBGene00020936	WBGene00016682		WBGene00200349	WBGene00020299
												WBGene00004496			WBGene00011130				WBGene00012139	WBGene00023187		WBGene00000782	WBGene00016274
												WBGene00009638			WBGene00017908				WBGene00010277	WBGene00022591		WBGene00003948	WBGene00020276
												WBGene00019872			WBGene00020393				WBGene00206478	WBGene00006920		WBGene00000250	WBGene00012062
												WBGene00004442			WBGene00007652				WBGene00044789	WBGene00009093		WBGene00019243	WBGene00019300
												WBGene00017241			WBGene00004988				WBGene00001840	WBGene00002200		WBGene00016197	WBGene00044061
												WBGene00011543			WBGene00015433				WBGene00022361	WBGene00020720		WBGene00011254	WBGene00000553
												WBGene00199049			WBGene00022448				WBGene00013107	WBGene00020933		WBGene00021360	WBGene00000138
												WBGene00001606			WBGene00006465				WBGene00004996	WBGene00013920		WBGene00004447	WBGene00015739
												WBGene00012291			WBGene00000414				WBGene00016539	WBGene00010080		WBGene00200863	WBGene00013575
												WBGene00022865			WBGene00023503				WBGene00019772	WBGene00009042		WBGene00197385	WBGene00020674
												WBGene00017080			WBGene00021926				WBGene00077488	WBGene00013510		WBGene00022090	WBGene00000994
												WBGene00001553			WBGene00000871				WBGene00010242	WBGene00003838		WBGene00197848	WBGene00010497
												WBGene00023430			WBGene00219601				WBGene00000224	WBGene00044389		WBGene00022276	WBGene00195233
												WBGene00021883			WBGene00015278				WBGene00008766	WBGene00018518		WBGene00022489	WBGene00011429
												WBGene00013177			WBGene00304189				WBGene00018623	WBGene00020986		WBGene00008389	WBGene00020307
												WBGene00002198			WBGene00022219				WBGene00219568	WBGene00012750		WBGene00194828	WBGene00011759
												WBGene00004826			WBGene00007574				WBGene00001878	WBGene00015390		WBGene00011205	WBGene00018423
												WBGene00020647			WBGene00011624				WBGene00045411	WBGene00010385		WBGene00002344	WBGene00021400
												WBGene00020786			WBGene00004296				WBGene00007192	WBGene00014011		WBGene00008359	WBGene00018891
												WBGene00021829			WBGene00023405				WBGene00043279	WBGene00044636		WBGene00004480	WBGene00013959
												WBGene00000041			WBGene00016803				WBGene00022285	WBGene00185118		WBGene00021029	WBGene00018005
												WBGene00004482			WBGene00006929				WBGene00194735	WBGene00044045		WBGene00006978	WBGene00002986
												WBGene00009436			WBGene00008376				WBGene00008339	WBGene00018569		WBGene00012352	WBGene00022326
												WBGene00000542			WBGene00022759				WBGene00010539	WBGene00001178		WBGene00016173	WBGene00022576
												WBGene00007730			WBGene00016017				WBGene00018353	WBGene00023520		WBGene00005580	WBGene00018357
												WBGene00004441			WBGene00008960				WBGene00003564	WBGene00303423		WBGene00012728	WBGene00004920
												WBGene00000567			WBGene00006918				WBGene00004480	WBGene00007119		WBGene00006663	WBGene00009389
												WBGene00002273			WBGene00002267				WBGene00196599	WBGene00020696		WBGene00014002	WBGene00000673
												WBGene00021820			WBGene00012755				WBGene00045487	WBGene00003839		WBGene00044340	WBGene00007725
												WBGene00010977			WBGene00004317				WBGene00004434	WBGene00009048		WBGene00004481	WBGene00000952
												WBGene00194744			WBGene00016845				WBGene00045093	WBGene00007242		WBGene00015509	WBGene00001019
												WBGene00021350			WBGene00021883				WBGene00003242	WBGene00006870		WBGene00001613	WBGene00015266
												WBGene00018057			WBGene00007812				WBGene00019801	WBGene00004117		WBGene00015381	WBGene00022188
												WBGene00007053			WBGene00009161				WBGene00017643	WBGene00006364		WBGene00196336	WBGene00016140
												WBGene00022327			WBGene00011193				WBGene00012728	WBGene00009218		WBGene00022957	WBGene00008601
												WBGene00018195			WBGene00017540				WBGene00004286	WBGene00001819		WBGene00044925	WBGene00003524
												WBGene00021282			WBGene00012137				WBGene00189950	WBGene00012938		WBGene00006959	WBGene00050957
												WBGene00017287			WBGene00012813				WBGene00016976	WBGene00000246		WBGene00003035	WBGene00009971
												WBGene00022702			WBGene00007048				WBGene00015778	WBGene00015117		WBGene00003331	WBGene00017147
												WBGene00044660			WBGene00015124				WBGene00018892	WBGene00219673		WBGene00255730	WBGene00019284
												WBGene00010788			WBGene00043279				WBGene00001337	WBGene00022533		WBGene00017226	WBGene00019225
												WBGene00004481			WBGene00003885				WBGene00004026	WBGene00019763		WBGene00044574	WBGene00012938
												WBGene00220259			WBGene00004471				WBGene00045154	WBGene00001244		WBGene00009776	WBGene00000908
												WBGene00016019			WBGene00010277				WBGene00016971	WBGene00008709		WBGene00019014	WBGene00004313
												WBGene00018586			WBGene00008747				WBGene00004492	WBGene00019807		WBGene00018781	WBGene00044508
												WBGene00013568			WBGene00022284				WBGene00018290	WBGene00014159		WBGene00011026	WBGene00014732
												WBGene00021456			WBGene00013173				WBGene00014395	WBGene00007664		WBGene00004699	WBGene00009468
												WBGene00219718			WBGene00009162				WBGene00011298	WBGene00219313		WBGene00021956	WBGene00015631
												WBGene00003038			WBGene00010912				WBGene00005283	WBGene00009731		WBGene00001444	WBGene00008436
												WBGene00021956			WBGene00012241				WBGene00003096	WBGene00004888		WBGene00003929	WBGene00023419
												WBGene00016235			WBGene00016564				WBGene00023185	WBGene00001575		WBGene00045411	WBGene00008648
												WBGene00013143			WBGene00012738				WBGene00013308	WBGene00010143		WBGene00014506	WBGene00015793
												WBGene00012666			WBGene00017293				WBGene00050890	WBGene00020224		WBGene00200485	WBGene00000182
												WBGene00003773			WBGene00012603				WBGene00009740	WBGene00006494		WBGene00086569	WBGene00021743
												WBGene00010279			WBGene00022867				WBGene00271812	WBGene00012113		WBGene00017302	WBGene00015499
												WBGene00011717			WBGene00001489				WBGene00021577	WBGene00007455		WBGene00012972	WBGene00018363
												WBGene00004350			WBGene00003457				WBGene00008900	WBGene00001587		WBGene00010897	WBGene00021323
												WBGene00021019			WBGene00003846				WBGene00006405	WBGene00003029		WBGene00022400	WBGene00015412
												WBGene00015495			WBGene00045383				WBGene00014058	WBGene00012019		WBGene00004680	WBGene00008281
												WBGene00015561			WBGene00022333				WBGene00011254	WBGene00008237		WBGene00016289	WBGene00013591
												WBGene00007217			WBGene00020208				WBGene00008916	WBGene00021337		WBGene00014322	WBGene00013975
												WBGene00021860			WBGene00007103				WBGene00007099	WBGene00012707		WBGene00016574	WBGene00003076
												WBGene00010041			WBGene00022775				WBGene00015330	WBGene00003955		WBGene00006359	WBGene00002095
												WBGene00010912			WBGene00022821				WBGene00017535	WBGene00016490		WBGene00077539	WBGene00001338
												WBGene00022571			WBGene00004470				WBGene00003056	WBGene00020193		WBGene00021589	WBGene00009256
												WBGene00004453			WBGene00012228				WBGene00010304	WBGene00010789		WBGene00008706	WBGene00007716
												WBGene00003047			WBGene00004326				WBGene00022182	WBGene00019565		WBGene00194713	WBGene00017125
												WBGene00006533			WBGene00044958				WBGene00019162	WBGene00017745		WBGene00003186	WBGene00020842
												WBGene00013213			WBGene00007777				WBGene00012281	WBGene00013708		WBGene00013156	WBGene00018239
												WBGene00271827			WBGene00044767				WBGene00022194	WBGene00044512		WBGene00021984	WBGene00008369
												WBGene00019402			WBGene00018846				WBGene00014318	WBGene00012960		WBGene00219895	WBGene00219837
												WBGene00018370			WBGene00008448				WBGene00011944	WBGene00006388		WBGene00014532	WBGene00009029
												WBGene00015553			WBGene00007657				WBGene00001685	WBGene00002064		WBGene00009090	WBGene00008183
												WBGene00015237			WBGene00019490				WBGene00007824	WBGene00045340		WBGene00012692	WBGene00010118
												WBGene00011235			WBGene00018221				WBGene00001446	WBGene00219689		WBGene00007072	WBGene00003006
												WBGene00020947			WBGene00018036				WBGene00012500	WBGene00007096		WBGene00004442	WBGene00011069
												WBGene00020007			WBGene00001993				WBGene00004783	WBGene00013966		WBGene00008263	WBGene00021468
												WBGene00077684			WBGene00021868				WBGene00012885	WBGene00013312		WBGene00001934	WBGene00001249
												WBGene00006703			WBGene00016934				WBGene00271638	WBGene00014008		WBGene00010936	WBGene00012970
												WBGene00009672			WBGene00044025				WBGene00004991	WBGene00194869		WBGene00008331	WBGene00010013
												WBGene00008388			WBGene00019698				WBGene00001997	WBGene00010741		WBGene00021068	WBGene00000248
												WBGene00016788			WBGene00012476				WBGene00199315	WBGene00019971		WBGene00018725	WBGene00006442
												WBGene00006881			WBGene00020218				WBGene00007012	WBGene00007174		WBGene00016266	WBGene00219661
												WBGene00010552			WBGene00003495				WBGene00021334	WBGene00007516		WBGene00023026	WBGene00008990
												WBGene00044954			WBGene00003600				WBGene00020836	WBGene00044071		WBGene00008139	WBGene00019678
												WBGene00018398			WBGene00008377				WBGene00009166	WBGene00008558		WBGene00015553	WBGene00010188
												WBGene00045368			WBGene00005092				WBGene00000210	WBGene00004164		WBGene00271781	WBGene00020382
												WBGene00015567			WBGene00009505				WBGene00014196	WBGene00018688		WBGene00195900	WBGene00011801
												WBGene00001225			WBGene00013761				WBGene00006352	WBGene00001240		WBGene00004433	WBGene00007953
												WBGene00008578			WBGene00014251				WBGene00008868	WBGene00022858		WBGene00017072	WBGene00009027
												WBGene00284852			WBGene00017692				WBGene00011878	WBGene00008260		WBGene00001225	WBGene00000951
												WBGene00013026			WBGene00010096				WBGene00003931	WBGene00006753		WBGene00018937	WBGene00006996
												WBGene00018218			WBGene00020936				WBGene00010196	WBGene00016664		WBGene00012500	WBGene00009432
															WBGene00023068				WBGene00201660	WBGene00008596		WBGene00010563	WBGene00010582
															WBGene00004092				WBGene00000235	WBGene00016906		WBGene00012213	WBGene00022148
															WBGene00022268				WBGene00006531	WBGene00011409		WBGene00220259	WBGene00012897
															WBGene00016610				WBGene00000868	WBGene00020506		WBGene00018616	WBGene00017515
															WBGene00004046				WBGene00020690	WBGene00015948		WBGene00023071	WBGene00012608
															WBGene00004463				WBGene00009451	WBGene00009295		WBGene00015011	WBGene00004282
															WBGene00008852				WBGene00013596	WBGene00019655		WBGene00007647	WBGene00019587
															WBGene00022643				WBGene00008310	WBGene00219424		WBGene00020743	WBGene00003771
															WBGene00020227				WBGene00010913	WBGene00003102		WBGene00017121	WBGene00011068
															WBGene00009484				WBGene00019554	WBGene00020782		WBGene00044686	WBGene00022722
															WBGene00201646				WBGene00000774	WBGene00014848		WBGene00019664	WBGene00003707
															WBGene00045253				WBGene00022419	WBGene00014307		WBGene00006405	WBGene00013529
															WBGene00012494				WBGene00016383	WBGene00022278		WBGene00020722	WBGene00020660
															WBGene00010667				WBGene00000932	WBGene00008204		WBGene00022150	WBGene00002163
															WBGene00194986				WBGene00012189	WBGene00003133		WBGene00000879	WBGene00004880
															WBGene00009454				WBGene00015091	WBGene00008694		WBGene00200215	WBGene00009790
															WBGene00016722				WBGene00000146	WBGene00003572		WBGene00010085	WBGene00006109
															WBGene00010479				WBGene00000942	WBGene00010344		WBGene00201372	WBGene00019471
															WBGene00022298				WBGene00044936	WBGene00015538		WBGene00001553	WBGene00018515
															WBGene00007121				WBGene00000629	WBGene00010315		WBGene00044784	WBGene00045048
															WBGene00004273				WBGene00016924	WBGene00020191		WBGene00007652	WBGene00014175
															WBGene00013836				WBGene00006454	WBGene00004138		WBGene00010878	WBGene00007056
															WBGene00015481				WBGene00011763	WBGene00001681		WBGene00011432	WBGene00010137
															WBGene00010142				WBGene00000594	WBGene00003687		WBGene00009394	WBGene00019836
															WBGene00018069				WBGene00001839	WBGene00021137		WBGene00000184	WBGene00009097
															WBGene00021519				WBGene00016409	WBGene00014051		WBGene00016411	WBGene00016030
															WBGene00004491				WBGene00220235	WBGene00006573		WBGene00019546	WBGene00003722
															WBGene00003827				WBGene00014486	WBGene00013845		WBGene00016511	WBGene00001681
															WBGene00012917				WBGene00045392	WBGene00017157		WBGene00015058	WBGene00011044
															WBGene00196302				WBGene00003038	WBGene00206374		WBGene00017257	WBGene00002245
															WBGene00022152				WBGene00001913	WBGene00016748		WBGene00016937	WBGene00086557
															WBGene00003041				WBGene00010957	WBGene00015671		WBGene00001966	WBGene00016052
															WBGene00009119				WBGene00006342	WBGene00044547		WBGene00006736	WBGene00019246
															WBGene00012469				WBGene00004987	WBGene00015427		WBGene00011480	WBGene00016522
															WBGene00002152				WBGene00004790	WBGene00021958		WBGene00010304	WBGene00013516
															WBGene00009554				WBGene00202479	WBGene00018373		WBGene00019892	WBGene00015869
															WBGene00175027				WBGene00011809	WBGene00000523		WBGene00004494	WBGene00003712
															WBGene00302995				WBGene00008037	WBGene00010754		WBGene00009044	WBGene00003015
															WBGene00021589				WBGene00044488	WBGene00004854		WBGene00004420	WBGene00021893
															WBGene00009293				WBGene00007132	WBGene00010750		WBGene00009189	WBGene00002299
															WBGene00018362				WBGene00045139	WBGene00009622		WBGene00016501	WBGene00017131
															WBGene00013242				WBGene00012475	WBGene00020296		WBGene00022169	WBGene00019657
															WBGene00017311				WBGene00007621	WBGene00008342		WBGene00005686	WBGene00016120
															WBGene00003022				WBGene00022957	WBGene00019345		WBGene00014016	WBGene00022325
															WBGene00010488				WBGene00045370	WBGene00018251		WBGene00012244	WBGene00011497
															WBGene00003745				WBGene00001755	WBGene00018865		WBGene00004031	WBGene00005141
															WBGene00013334				WBGene00010999	WBGene00044648		WBGene00174231	WBGene00016064
															WBGene00019301				WBGene00003514	WBGene00017816		WBGene00015218	WBGene00019047
															WBGene00004231				WBGene00011015	WBGene00013576		WBGene00022745	WBGene00013167
															WBGene00013095				WBGene00017310	WBGene00002335		WBGene00200795	WBGene00021831
															WBGene00018632				WBGene00022515	WBGene00001038		WBGene00006568	WBGene00013415
															WBGene00022703				WBGene00004513	WBGene00018959		WBGene00006432	WBGene00015660
															WBGene00001786				WBGene00005662	WBGene00003826		WBGene00044082	WBGene00020317
															WBGene00003182				WBGene00009695	WBGene00014109		WBGene00003979	WBGene00004056
															WBGene00004417				WBGene00010041	WBGene00022297		WBGene00271831	WBGene00003661
															WBGene00001853				WBGene00013924	WBGene00003753		WBGene00016029	WBGene00014135
															WBGene00004412				WBGene00019881	WBGene00011006		WBGene00206489	WBGene00006811
																			WBGene00010096	WBGene00008370		WBGene00004465	WBGene00007252
																			WBGene00020246	WBGene00006445		WBGene00044954	WBGene00012941
																			WBGene00006503	WBGene00017239		WBGene00013844	WBGene00015625
																			WBGene00001366	WBGene00006106		WBGene00008961	WBGene00000246
																			WBGene00011539	WBGene00019865		WBGene00016964	WBGene00013323
																			WBGene00004999	WBGene00020099		WBGene00016934	WBGene00002072
																			WBGene00014442	WBGene00006491		WBGene00004168	WBGene00015282
																			WBGene00005202	WBGene00019774		WBGene00008497	WBGene00011364
																			WBGene00020664	WBGene00013874		WBGene00007882	WBGene00000799
																			WBGene00017004	WBGene00235309		WBGene00004408	WBGene00010268
																			WBGene00017584	WBGene00003698		WBGene00219680	WBGene00000135
																			WBGene00001329	WBGene00015312		WBGene00001227	WBGene00018786
																			WBGene00018595	WBGene00000200		WBGene00017719	WBGene00008252
																			WBGene00013763	WBGene00003898		WBGene00017583	WBGene00012440
																			WBGene00004848	WBGene00007388		WBGene00007988	WBGene00003627
																			WBGene00194669	WBGene00002088		WBGene00003792	WBGene00022850
																			WBGene00022267	WBGene00012437		WBGene00004456	WBGene00014060
																			WBGene00007885	WBGene00206358		WBGene00018784	WBGene00008827
																			WBGene00012735	WBGene00007587		WBGene00044227	WBGene00010624
																			WBGene00199251	WBGene00012144		WBGene00013677	WBGene00015002
																			WBGene00200742	WBGene00007112		WBGene00010912	WBGene00015347
																			WBGene00015954	WBGene00002271		WBGene00014251	WBGene00015754
																			WBGene00009454	WBGene00011222		WBGene00013200	WBGene00016314
																			WBGene00022862	WBGene00017770		WBGene00004424	WBGene00014227
																			WBGene00007036	WBGene00018576		WBGene00003171	WBGene00007422
																			WBGene00021854	WBGene00009190		WBGene00044712	WBGene00016425
																			WBGene00022628	WBGene00022788		WBGene00002050	WBGene00014452
																			WBGene00015461	WBGene00013740		WBGene00200247	WBGene00000517
																			WBGene00008376			WBGene00206356	WBGene00007983
																			WBGene00010434			WBGene00015681	WBGene00044310
																			WBGene00014554			WBGene00199918	WBGene00009201
																			WBGene00200456			WBGene00010617	WBGene00008482
																			WBGene00003061			WBGene00003991	WBGene00018743
																			WBGene00008407			WBGene00019527	WBGene00015418
																			WBGene00015171			WBGene00013679	WBGene00011839
																			WBGene00000001			WBGene00023211	WBGene00004106
																			WBGene00005007			WBGene00022460	WBGene00015333
																			WBGene00009294			WBGene00010036	WBGene00003969
																			WBGene00006585			WBGene00004444	WBGene00020509
																			WBGene00012319			WBGene00008372	WBGene00015968
																			WBGene00002058			WBGene00004802	WBGene00020315
																			WBGene00011733			WBGene00004482	WBGene00001101
																			WBGene00006733			WBGene00006594	WBGene00013753
																			WBGene00023075			WBGene00045055	WBGene00001994
																			WBGene00022474			WBGene00006718	WBGene00012645
																			WBGene00199910			WBGene00007121	WBGene00006447
																			WBGene00016838			WBGene00005842	WBGene00007372
																			WBGene00008452			WBGene00014179	WBGene00002125
																			WBGene00012857			WBGene00019303	WBGene00014120
																			WBGene00000294			WBGene00001685	WBGene00010332
																			WBGene00020146			WBGene00006578	WBGene00010080
																			WBGene00017771			WBGene00197105	WBGene00022864
																			WBGene00019295			WBGene00001156	WBGene00006476
																			WBGene00016321			WBGene00220235	WBGene00016392
																			WBGene00019624			WBGene00017482	WBGene00018516
[truncated: 1,031 more rows]

## Sheet: Fig 2b + Sup Fig.2a-b_ATAC_glp1
Description: Significantly differential accessible peaks (and their associated genes) identified in ATAC-seq in glp-1(ts) corresponding to Fig. 2b and Supplementary Fig. 3a, b_ATAC-seq Peak Reference: ‘4reps.HS6hr_ConsensusPeaks_peakX’ refer to a PeakID from the 30,404 Consensus Peaks. Significant: p-adj < 0.05. No log2FC cut off
N1vsNC.up	N1vsNC.down		P1vsNC.up_peak	P1vsNC.up_gene	P1vsNC.down_peak	P1vsNC.down_gene		N2vsN1.up	N2vsN1.down		P2vsP1.up_peak	P2vsP1.up_gene	P2vsP1.down_peak	P2vsP1.down_gene		N3.3vsN2.up_peak	N3.3vsN2.up_gene	N3.3vsN2.down_peak	N3.3vsN2.down_gene		P3.3vsP2.up_peak	P3.3vsP2.up_gene	P3.3vsp2.down_peak	P3.3vsp2.down_gene		N3.6vsN2.up_peak	N3.6vsN2.up_gene	N3.6vsN2.dowm_peak	N3.6vsN2.dowm_gene		P3.6vsP2.up_peak	P3.6vsP2.up_gene	P3.6vsp2.down_peak	P3.6vsp2.down_gene
NA	NA		4reps.HS6hr_ConsensusPeaks_peak_11872	WBGene00045167	4reps.HS6hr_ConsensusPeaks_peak_14274c	WBGene00002005		NA	NA		4reps.HS6hr_ConsensusPeaks_peak_14274c	WBGene00019437	4reps.HS6hr_ConsensusPeaks_peak_11872	WBGene00045167		4reps.HS6hr_ConsensusPeaks_peak_9380	WBGene00000020	4reps.HS6hr_ConsensusPeaks_peak_14847	WBGene00020914		4reps.HS6hr_ConsensusPeaks_peak_4559h	WBGene00011076	4reps.HS6hr_ConsensusPeaks_peak_14847	WBGene00020914		4reps.HS6hr_ConsensusPeaks_peak_9380	WBGene00000020	4reps.HS6hr_ConsensusPeaks_peak_492a	WBGene00020914		4reps.HS6hr_ConsensusPeaks_peak_330c	WBGene00000020	4reps.HS6hr_ConsensusPeaks_peak_14847	WBGene00020914
			4reps.HS6hr_ConsensusPeaks_peak_5454	WBGene00021863	4reps.HS6hr_ConsensusPeaks_peak_10079e	WBGene00012128					4reps.HS6hr_ConsensusPeaks_peak_13312	WBGene00018938	4reps.HS6hr_ConsensusPeaks_peak_10074b	WBGene00021863		4reps.HS6hr_ConsensusPeaks_peak_330c	WBGene00011076	4reps.HS6hr_ConsensusPeaks_peak_7089	WBGene00006603		4reps.HS6hr_ConsensusPeaks_peak_4559d	WBGene00006169	4reps.HS6hr_ConsensusPeaks_peak_14849b	WBGene00044210		4reps.HS6hr_ConsensusPeaks_peak_330c	WBGene00011076	4reps.HS6hr_ConsensusPeaks_peak_7089	WBGene00004464		4reps.HS6hr_ConsensusPeaks_peak_4559h	WBGene00008446	4reps.HS6hr_ConsensusPeaks_peak_5031b	WBGene00004464
			4reps.HS6hr_ConsensusPeaks_peak_9979	WBGene00006974	4reps.HS6hr_ConsensusPeaks_peak_13312	WBGene00019437					4reps.HS6hr_ConsensusPeaks_peak_15609c	WBGene00020914	4reps.HS6hr_ConsensusPeaks_peak_5454	WBGene00219425		4reps.HS6hr_ConsensusPeaks_peak_10133e	WBGene00002020	4reps.HS6hr_ConsensusPeaks_peak_11741a	WBGene00008594		4reps.HS6hr_ConsensusPeaks_peak_14800a	WBGene00011544	4reps.HS6hr_ConsensusPeaks_peak_14850d	WBGene00020813		4reps.HS6hr_ConsensusPeaks_peak_10133e	WBGene00002020	4reps.HS6hr_ConsensusPeaks_peak_640a	WBGene00020035		4reps.HS6hr_ConsensusPeaks_peak_7728c	WBGene00011076	4reps.HS6hr_ConsensusPeaks_peak_14849b	WBGene00020035
			4reps.HS6hr_ConsensusPeaks_peak_8448	WBGene00220029	4reps.HS6hr_ConsensusPeaks_peak_5027f	WBGene00006603					4reps.HS6hr_ConsensusPeaks_peak_13259a	WBGene00220101	4reps.HS6hr_ConsensusPeaks_peak_7966	WBGene00015275		4reps.HS6hr_ConsensusPeaks_peak_14800a	WBGene00044923	4reps.HS6hr_ConsensusPeaks_peak_14846d	WBGene00023515		4reps.HS6hr_ConsensusPeaks_peak_4559i	WBGene00020999	4reps.HS6hr_ConsensusPeaks_peak_14850e	WBGene00007331		4reps.HS6hr_ConsensusPeaks_peak_14800a	WBGene00044923	4reps.HS6hr_ConsensusPeaks_peak_4557b	WBGene00001679		4reps.HS6hr_ConsensusPeaks_peak_9380	WBGene00010260	4reps.HS6hr_ConsensusPeaks_peak_14846d	WBGene00004078
			4reps.HS6hr_ConsensusPeaks_peak_9683	WBGene00006763	4reps.HS6hr_ConsensusPeaks_peak_10079d	WBGene00000915					4reps.HS6hr_ConsensusPeaks_peak_13259c	WBGene00020767	4reps.HS6hr_ConsensusPeaks_peak_11364b	WBGene00011826		4reps.HS6hr_ConsensusPeaks_peak_10133d	WBGene00001311	4reps.HS6hr_ConsensusPeaks_peak_492a	WBGene00004078		4reps.HS6hr_ConsensusPeaks_peak_1654b	WBGene00194993	4reps.HS6hr_ConsensusPeaks_peak_14850b	WBGene00023237		4reps.HS6hr_ConsensusPeaks_peak_10350	WBGene00020999	4reps.HS6hr_ConsensusPeaks_peak_14847	WBGene00008594		4reps.HS6hr_ConsensusPeaks_peak_4820c	WBGene00002344	4reps.HS6hr_ConsensusPeaks_peak_492a	WBGene00004834
			4reps.HS6hr_ConsensusPeaks_peak_11070a	WBGene00022601	4reps.HS6hr_ConsensusPeaks_peak_12454h	WBGene00001993					4reps.HS6hr_ConsensusPeaks_peak_492a	WBGene00006603	4reps.HS6hr_ConsensusPeaks_peak_15251	WBGene00015386		4reps.HS6hr_ConsensusPeaks_peak_14800d	WBGene00020999	4reps.HS6hr_ConsensusPeaks_peak_5027f	WBGene00020826		4reps.HS6hr_ConsensusPeaks_peak_4559e	WBGene00002020	4reps.HS6hr_ConsensusPeaks_peak_14846d	WBGene00015887		4reps.HS6hr_ConsensusPeaks_peak_7728c	WBGene00006066	4reps.HS6hr_ConsensusPeaks_peak_12414	WBGene00023515		4reps.HS6hr_ConsensusPeaks_peak_4559d	WBGene00002214	4reps.HS6hr_ConsensusPeaks_peak_14850e	WBGene00020826
			4reps.HS6hr_ConsensusPeaks_peak_7966	WBGene00022603	4reps.HS6hr_ConsensusPeaks_peak_8863b	WBGene00220101					4reps.HS6hr_ConsensusPeaks_peak_15870c	WBGene00008359	4reps.HS6hr_ConsensusPeaks_peak_6447d	WBGene00003002		4reps.HS6hr_ConsensusPeaks_peak_7728c	WBGene00022872	4reps.HS6hr_ConsensusPeaks_peak_14849b	WBGene00009819		4reps.HS6hr_ConsensusPeaks_peak_4559b	WBGene00044923	4reps.HS6hr_ConsensusPeaks_peak_492a	WBGene00021597		4reps.HS6hr_ConsensusPeaks_peak_10349c	WBGene00011446	4reps.HS6hr_ConsensusPeaks_peak_5030c	WBGene00004185		4reps.HS6hr_ConsensusPeaks_peak_14800a	WBGene00012216	4reps.HS6hr_ConsensusPeaks_peak_640a	WBGene00008594
			4reps.HS6hr_ConsensusPeaks_peak_9924	WBGene00219425	4reps.HS6hr_ConsensusPeaks_peak_10079c	WBGene00000188					4reps.HS6hr_ConsensusPeaks_peak_5031c	WBGene00006944	4reps.HS6hr_ConsensusPeaks_peak_11070a	WBGene00022601		4reps.HS6hr_ConsensusPeaks_peak_14799b	WBGene00194993	4reps.HS6hr_ConsensusPeaks_peak_14844	WBGene00008413		4reps.HS6hr_ConsensusPeaks_peak_11591d	WBGene00007195	4reps.HS6hr_ConsensusPeaks_peak_14850c	WBGene00020917		4reps.HS6hr_ConsensusPeaks_peak_14799b	WBGene00022872	4reps.HS6hr_ConsensusPeaks_peak_4322e	WBGene00011304		4reps.HS6hr_ConsensusPeaks_peak_4559e	WBGene00012210	4reps.HS6hr_ConsensusPeaks_peak_14274c	WBGene00023515
			4reps.HS6hr_ConsensusPeaks_peak_10074b	WBGene00013530	4reps.HS6hr_ConsensusPeaks_peak_6968d	WBGene00008144					4reps.HS6hr_ConsensusPeaks_peak_13397a	WBGene00017300	4reps.HS6hr_ConsensusPeaks_peak_12361b	WBGene00022603		4reps.HS6hr_ConsensusPeaks_peak_10349c	WBGene00021600	4reps.HS6hr_ConsensusPeaks_peak_14850d	WBGene00004464		4reps.HS6hr_ConsensusPeaks_peak_10133e	WBGene00010177	4reps.HS6hr_ConsensusPeaks_peak_4755b	WBGene00050956		4reps.HS6hr_ConsensusPeaks_peak_4700a	WBGene00194993	4reps.HS6hr_ConsensusPeaks_peak_12476d	WBGene00020826		4reps.HS6hr_ConsensusPeaks_peak_12343c	WBGene00015159	4reps.HS6hr_ConsensusPeaks_peak_14850d	WBGene00044210
			4reps.HS6hr_ConsensusPeaks_peak_6447d	WBGene00015386	4reps.HS6hr_ConsensusPeaks_peak_5031c	WBGene00044180					4reps.HS6hr_ConsensusPeaks_peak_8863h	WBGene00001439	4reps.HS6hr_ConsensusPeaks_peak_8448	WBGene00003916		4reps.HS6hr_ConsensusPeaks_peak_10350	WBGene00022866	4reps.HS6hr_ConsensusPeaks_peak_9901b	WBGene00020035		4reps.HS6hr_ConsensusPeaks_peak_10133d	WBGene00012377	4reps.HS6hr_ConsensusPeaks_peak_5138d	WBGene00005825		4reps.HS6hr_ConsensusPeaks_peak_10133d	WBGene00000834	4reps.HS6hr_ConsensusPeaks_peak_14850d	WBGene00006603		4reps.HS6hr_ConsensusPeaks_peak_208c	WBGene00003132	4reps.HS6hr_ConsensusPeaks_peak_14850b	WBGene00004087
			4reps.HS6hr_ConsensusPeaks_peak_331	WBGene00003002	4reps.HS6hr_ConsensusPeaks_peak_5029b	WBGene00022382					4reps.HS6hr_ConsensusPeaks_peak_13260	WBGene00001500	4reps.HS6hr_ConsensusPeaks_peak_14797b	WBGene00006974		4reps.HS6hr_ConsensusPeaks_peak_1654b	WBGene00004744	4reps.HS6hr_ConsensusPeaks_peak_14850e	WBGene00005825		4reps.HS6hr_ConsensusPeaks_peak_7728c	WBGene00013918	4reps.HS6hr_ConsensusPeaks_peak_14846c	WBGene00006603		4reps.HS6hr_ConsensusPeaks_peak_11428c	WBGene00001311	4reps.HS6hr_ConsensusPeaks_peak_12476c	WBGene00000188		4reps.HS6hr_ConsensusPeaks_peak_4559i	WBGene00022457	4reps.HS6hr_ConsensusPeaks_peak_5135	WBGene00021597
			4reps.HS6hr_ConsensusPeaks_peak_2041	WBGene00021458	4reps.HS6hr_ConsensusPeaks_peak_10079b	WBGene00020914					4reps.HS6hr_ConsensusPeaks_peak_12476d	WBGene00009772	4reps.HS6hr_ConsensusPeaks_peak_9683	WBGene00220029		4reps.HS6hr_ConsensusPeaks_peak_11428c	WBGene00009180	4reps.HS6hr_ConsensusPeaks_peak_14850b	WBGene00007331		4reps.HS6hr_ConsensusPeaks_peak_1654c	WBGene00008446	4reps.HS6hr_ConsensusPeaks_peak_5031b	WBGene00014312		4reps.HS6hr_ConsensusPeaks_peak_10349b	WBGene00021600	4reps.HS6hr_ConsensusPeaks_peak_8837	WBGene00044200		4reps.HS6hr_ConsensusPeaks_peak_1654b	WBGene00020999	4reps.HS6hr_ConsensusPeaks_peak_14846c	WBGene00017631
			4reps.HS6hr_ConsensusPeaks_peak_2168	WBGene00045375	4reps.HS6hr_ConsensusPeaks_peak_8863i	WBGene00008963					4reps.HS6hr_ConsensusPeaks_peak_5027f	WBGene00007484	4reps.HS6hr_ConsensusPeaks_peak_2168	WBGene00006763		4reps.HS6hr_ConsensusPeaks_peak_4700a	WBGene00001679	4reps.HS6hr_ConsensusPeaks_peak_5030c	WBGene00000188		4reps.HS6hr_ConsensusPeaks_peak_11591h	WBGene00016250	4reps.HS6hr_ConsensusPeaks_peak_6349a	WBGene00008579		4reps.HS6hr_ConsensusPeaks_peak_14799g	WBGene00007195	4reps.HS6hr_ConsensusPeaks_peak_10228a	WBGene00007030		4reps.HS6hr_ConsensusPeaks_peak_9291d	WBGene00001814	4reps.HS6hr_ConsensusPeaks_peak_14850c	WBGene00007331
			4reps.HS6hr_ConsensusPeaks_peak_8461b	WBGene00010163	4reps.HS6hr_ConsensusPeaks_peak_12476d	WBGene00020767					4reps.HS6hr_ConsensusPeaks_peak_15609a	WBGene00011615	4reps.HS6hr_ConsensusPeaks_peak_14225	WBGene00010163		4reps.HS6hr_ConsensusPeaks_peak_11591d	WBGene00010260	4reps.HS6hr_ConsensusPeaks_peak_4755b	WBGene00004185		4reps.HS6hr_ConsensusPeaks_peak_10349c	WBGene00001679	4reps.HS6hr_ConsensusPeaks_peak_12824a	WBGene00013094		4reps.HS6hr_ConsensusPeaks_peak_14800d	WBGene00002344	4reps.HS6hr_ConsensusPeaks_peak_5027f	WBGene00013556		4reps.HS6hr_ConsensusPeaks_peak_10133e	WBGene00012195	4reps.HS6hr_ConsensusPeaks_peak_11296b	WBGene00016558
			4reps.HS6hr_ConsensusPeaks_peak_4238b	WBGene00006698	4reps.HS6hr_ConsensusPeaks_peak_5027e	WBGene00004185					4reps.HS6hr_ConsensusPeaks_peak_3556a	WBGene00003394	4reps.HS6hr_ConsensusPeaks_peak_14797c	WBGene00018259		4reps.HS6hr_ConsensusPeaks_peak_12343j	WBGene00007195	4reps.HS6hr_ConsensusPeaks_peak_14849a	WBGene00011304		4reps.HS6hr_ConsensusPeaks_peak_10351a	WBGene00021600	4reps.HS6hr_ConsensusPeaks_peak_9070d	WBGene00017012		4reps.HS6hr_ConsensusPeaks_peak_10133f	WBGene00002214	4reps.HS6hr_ConsensusPeaks_peak_5029a	WBGene00006571		4reps.HS6hr_ConsensusPeaks_peak_2850a	WBGene00007195	4reps.HS6hr_ConsensusPeaks_peak_11741a	WBGene00006603
			4reps.HS6hr_ConsensusPeaks_peak_10052a	WBGene00012268	4reps.HS6hr_ConsensusPeaks_peak_15870c	WBGene00011304					4reps.HS6hr_ConsensusPeaks_peak_8863b	WBGene00003579	4reps.HS6hr_ConsensusPeaks_peak_7236	WBGene00013580		4reps.HS6hr_ConsensusPeaks_peak_10133f	WBGene00001910	4reps.HS6hr_ConsensusPeaks_peak_12414	WBGene00003668		4reps.HS6hr_ConsensusPeaks_peak_10133f	WBGene00009180	4reps.HS6hr_ConsensusPeaks_peak_11741a	WBGene00008413		4reps.HS6hr_ConsensusPeaks_peak_1654b	WBGene00001679	4reps.HS6hr_ConsensusPeaks_peak_11920f	WBGene00021047		4reps.HS6hr_ConsensusPeaks_peak_14800b	WBGene00011077	4reps.HS6hr_ConsensusPeaks_peak_9070d	WBGene00010988
			4reps.HS6hr_ConsensusPeaks_peak_8461a	WBGene00021877	4reps.HS6hr_ConsensusPeaks_peak_5029a	WBGene00010052					4reps.HS6hr_ConsensusPeaks_peak_8863i	WBGene00020962	4reps.HS6hr_ConsensusPeaks_peak_4676c	WBGene00044032		4reps.HS6hr_ConsensusPeaks_peak_5090a	WBGene00001915	4reps.HS6hr_ConsensusPeaks_peak_14850c	WBGene00017486		4reps.HS6hr_ConsensusPeaks_peak_9380	WBGene00000480	4reps.HS6hr_ConsensusPeaks_peak_3359c	WBGene00020160		4reps.HS6hr_ConsensusPeaks_peak_15119b	WBGene00005725	4reps.HS6hr_ConsensusPeaks_peak_14845b	WBGene00002497		4reps.HS6hr_ConsensusPeaks_peak_4871f	WBGene00010006	4reps.HS6hr_ConsensusPeaks_peak_3351a	WBGene00008359
			4reps.HS6hr_ConsensusPeaks_peak_8461c	WBGene00219424	4reps.HS6hr_ConsensusPeaks_peak_12454i	WBGene00001031					4reps.HS6hr_ConsensusPeaks_peak_12476a	WBGene00020917	4reps.HS6hr_ConsensusPeaks_peak_2146a	WBGene00004509		4reps.HS6hr_ConsensusPeaks_peak_10349b	WBGene00002344	4reps.HS6hr_ConsensusPeaks_peak_14846c	WBGene00023237		4reps.HS6hr_ConsensusPeaks_peak_10349b	WBGene00004131	4reps.HS6hr_ConsensusPeaks_peak_5975g	WBGene00007982		4reps.HS6hr_ConsensusPeaks_peak_11520i	WBGene00022866	4reps.HS6hr_ConsensusPeaks_peak_5465b	WBGene00020917		4reps.HS6hr_ConsensusPeaks_peak_10459	WBGene00006066	4reps.HS6hr_ConsensusPeaks_peak_8837	WBGene00020813
			4reps.HS6hr_ConsensusPeaks_peak_2043	WBGene00013580	4reps.HS6hr_ConsensusPeaks_peak_5031b	WBGene00004804					4reps.HS6hr_ConsensusPeaks_peak_15870a	WBGene00017668	4reps.HS6hr_ConsensusPeaks_peak_4238b	WBGene00014378		4reps.HS6hr_ConsensusPeaks_peak_1654c	WBGene00002214	4reps.HS6hr_ConsensusPeaks_peak_14845b	WBGene00018938		4reps.HS6hr_ConsensusPeaks_peak_14800d	WBGene00012195	4reps.HS6hr_ConsensusPeaks_peak_14849e	WBGene00011235		4reps.HS6hr_ConsensusPeaks_peak_11591d	WBGene00012377	4reps.HS6hr_ConsensusPeaks_peak_4616d	WBGene00008963		4reps.HS6hr_ConsensusPeaks_peak_8230	WBGene00011446	4reps.HS6hr_ConsensusPeaks_peak_14849f	WBGene00011615
			4reps.HS6hr_ConsensusPeaks_peak_88b	WBGene00013718	4reps.HS6hr_ConsensusPeaks_peak_8863h	WBGene00007484					4reps.HS6hr_ConsensusPeaks_peak_12477b	WBGene00000188	4reps.HS6hr_ConsensusPeaks_peak_8461a	WBGene00019055		4reps.HS6hr_ConsensusPeaks_peak_10351a	WBGene00004131	4reps.HS6hr_ConsensusPeaks_peak_10228a	WBGene00008963		4reps.HS6hr_ConsensusPeaks_peak_11427c	WBGene00022865	4reps.HS6hr_ConsensusPeaks_peak_5767	WBGene00007330		4reps.HS6hr_ConsensusPeaks_peak_10351a	WBGene00013918	4reps.HS6hr_ConsensusPeaks_peak_3831f	WBGene00013735		4reps.HS6hr_ConsensusPeaks_peak_11591e	WBGene00220172	4reps.HS6hr_ConsensusPeaks_peak_12414	WBGene00194813
			4reps.HS6hr_ConsensusPeaks_peak_6304g	WBGene00043067	4reps.HS6hr_ConsensusPeaks_peak_12454f	WBGene00020917					4reps.HS6hr_ConsensusPeaks_peak_13397b	WBGene00008963	4reps.HS6hr_ConsensusPeaks_peak_9979	WBGene00019060		4reps.HS6hr_ConsensusPeaks_peak_4126f	WBGene00010177	4reps.HS6hr_ConsensusPeaks_peak_14846f	WBGene00017300		4reps.HS6hr_ConsensusPeaks_peak_11591e	WBGene00000549	4reps.HS6hr_ConsensusPeaks_peak_16118a	WBGene00020826		4reps.HS6hr_ConsensusPeaks_peak_8165	WBGene00000480	4reps.HS6hr_ConsensusPeaks_peak_5135	WBGene00019513		4reps.HS6hr_ConsensusPeaks_peak_14800d	WBGene00006169	4reps.HS6hr_ConsensusPeaks_peak_12824a	WBGene00023237
			4reps.HS6hr_ConsensusPeaks_peak_7934	WBGene00004509	4reps.HS6hr_ConsensusPeaks_peak_7917a	WBGene00010053					4reps.HS6hr_ConsensusPeaks_peak_13259b	WBGene00004185	4reps.HS6hr_ConsensusPeaks_peak_4677	WBGene00013876		4reps.HS6hr_ConsensusPeaks_peak_5090c	WBGene00011544	4reps.HS6hr_ConsensusPeaks_peak_12476d	WBGene00010988		4reps.HS6hr_ConsensusPeaks_peak_14800b	WBGene00011737	4reps.HS6hr_ConsensusPeaks_peak_14845b	WBGene00010988		4reps.HS6hr_ConsensusPeaks_peak_2874a	WBGene00004131	4reps.HS6hr_ConsensusPeaks_peak_12478d	WBGene00004128		4reps.HS6hr_ConsensusPeaks_peak_2189b	WBGene00011544	4reps.HS6hr_ConsensusPeaks_peak_14849e	WBGene00015048
			4reps.HS6hr_ConsensusPeaks_peak_7236	WBGene00014000	4reps.HS6hr_ConsensusPeaks_peak_492a	WBGene00009180					4reps.HS6hr_ConsensusPeaks_peak_6049k	WBGene00011304	4reps.HS6hr_ConsensusPeaks_peak_8462	WBGene00000802		4reps.HS6hr_ConsensusPeaks_peak_11591e	WBGene00012377	4reps.HS6hr_ConsensusPeaks_peak_14849c	WBGene00007655		4reps.HS6hr_ConsensusPeaks_peak_14799b	WBGene00001311	4reps.HS6hr_ConsensusPeaks_peak_5135	WBGene00004087		4reps.HS6hr_ConsensusPeaks_peak_3379e	WBGene00004744	4reps.HS6hr_ConsensusPeaks_peak_4755b	WBGene00045139		4reps.HS6hr_ConsensusPeaks_peak_1654c	WBGene00020954	4reps.HS6hr_ConsensusPeaks_peak_13735b	WBGene00001562
			4reps.HS6hr_ConsensusPeaks_peak_1901b	WBGene00004063	4reps.HS6hr_ConsensusPeaks_peak_5027c	WBGene00018938					4reps.HS6hr_ConsensusPeaks_peak_12476c	WBGene00194813	4reps.HS6hr_ConsensusPeaks_peak_12373	WBGene00001393		4reps.HS6hr_ConsensusPeaks_peak_5109	WBGene00013918	4reps.HS6hr_ConsensusPeaks_peak_11296b	WBGene00012505		4reps.HS6hr_ConsensusPeaks_peak_4559f	WBGene00010260	4reps.HS6hr_ConsensusPeaks_peak_4222f	WBGene00020366		4reps.HS6hr_ConsensusPeaks_peak_10351c	WBGene00001910	4reps.HS6hr_ConsensusPeaks_peak_12477a	WBGene00008499		4reps.HS6hr_ConsensusPeaks_peak_14799g	WBGene00003903	4reps.HS6hr_ConsensusPeaks_peak_13735c	WBGene00009819
			4reps.HS6hr_ConsensusPeaks_peak_8485b	WBGene00001394	4reps.HS6hr_ConsensusPeaks_peak_8863a	WBGene00009156					4reps.HS6hr_ConsensusPeaks_peak_8863a	WBGene00012608	4reps.HS6hr_ConsensusPeaks_peak_10902a	WBGene00013034		4reps.HS6hr_ConsensusPeaks_peak_14799g	WBGene00000834	4reps.HS6hr_ConsensusPeaks_peak_8837	WBGene00004837		4reps.HS6hr_ConsensusPeaks_peak_11428c	WBGene00002344	4reps.HS6hr_ConsensusPeaks_peak_14846f	WBGene00008594		4reps.HS6hr_ConsensusPeaks_peak_14799d	WBGene00015159	4reps.HS6hr_ConsensusPeaks_peak_3359c	WBGene00008500		4reps.HS6hr_ConsensusPeaks_peak_11591d	WBGene00194993	4reps.HS6hr_ConsensusPeaks_peak_4616d	WBGene00011235
			4reps.HS6hr_ConsensusPeaks_peak_2146a	WBGene00000802	4reps.HS6hr_ConsensusPeaks_peak_8863c	WBGene00019731					4reps.HS6hr_ConsensusPeaks_peak_5031b	WBGene00019731	4reps.HS6hr_ConsensusPeaks_peak_9898	WBGene00021877		4reps.HS6hr_ConsensusPeaks_peak_2874a	WBGene00011077	4reps.HS6hr_ConsensusPeaks_peak_12477a	WBGene00004834		4reps.HS6hr_ConsensusPeaks_peak_6590e	WBGene00002214	4reps.HS6hr_ConsensusPeaks_peak_9956	WBGene00023515		4reps.HS6hr_ConsensusPeaks_peak_11427b	WBGene00045176	4reps.HS6hr_ConsensusPeaks_peak_14846c	WBGene00014291		4reps.HS6hr_ConsensusPeaks_peak_12343g	WBGene00003053	4reps.HS6hr_ConsensusPeaks_peak_5138d	WBGene00009139
			4reps.HS6hr_ConsensusPeaks_peak_10074a	WBGene00005903	4reps.HS6hr_ConsensusPeaks_peak_13260	WBGene00219907					4reps.HS6hr_ConsensusPeaks_peak_12479	WBGene00004804	4reps.HS6hr_ConsensusPeaks_peak_9695	WBGene00219424		4reps.HS6hr_ConsensusPeaks_peak_10351c	WBGene00008446	4reps.HS6hr_ConsensusPeaks_peak_6349a	WBGene00013556		4reps.HS6hr_ConsensusPeaks_peak_9782	WBGene00002018	4reps.HS6hr_ConsensusPeaks_peak_14849a	WBGene00013556		4reps.HS6hr_ConsensusPeaks_peak_10279f	WBGene00020509	4reps.HS6hr_ConsensusPeaks_peak_14850e	WBGene00004917		4reps.HS6hr_ConsensusPeaks_peak_6372d	WBGene00010177	4reps.HS6hr_ConsensusPeaks_peak_14848	WBGene00009138
			4reps.HS6hr_ConsensusPeaks_peak_2266	WBGene00003829	4reps.HS6hr_ConsensusPeaks_peak_5027b	WBGene00003579					4reps.HS6hr_ConsensusPeaks_peak_8863g	WBGene00012293	4reps.HS6hr_ConsensusPeaks_peak_7275	WBGene00013530		4reps.HS6hr_ConsensusPeaks_peak_14800b	WBGene00018804	4reps.HS6hr_ConsensusPeaks_peak_11920f	WBGene00006571		4reps.HS6hr_ConsensusPeaks_peak_1654d	WBGene00002016	4reps.HS6hr_ConsensusPeaks_peak_14844	WBGene00006571		4reps.HS6hr_ConsensusPeaks_peak_5109	WBGene00020766	4reps.HS6hr_ConsensusPeaks_peak_12477b	WBGene00007655		4reps.HS6hr_ConsensusPeaks_peak_5109	WBGene00011737	4reps.HS6hr_ConsensusPeaks_peak_879b	WBGene00008413
			4reps.HS6hr_ConsensusPeaks_peak_9700	WBGene00009951	4reps.HS6hr_ConsensusPeaks_peak_12058c	WBGene00020962					4reps.HS6hr_ConsensusPeaks_peak_5030c	WBGene00008961	4reps.HS6hr_ConsensusPeaks_peak_7934	WBGene00014000		4reps.HS6hr_ConsensusPeaks_peak_8230	WBGene00015159	4reps.HS6hr_ConsensusPeaks_peak_14849e	WBGene00044200		4reps.HS6hr_ConsensusPeaks_peak_10351b	WBGene00001910	4reps.HS6hr_ConsensusPeaks_peak_14849d	WBGene00001562		4reps.HS6hr_ConsensusPeaks_peak_1654c	WBGene00010177	4reps.HS6hr_ConsensusPeaks_peak_12275	WBGene00012505		4reps.HS6hr_ConsensusPeaks_peak_10349b	WBGene00018804	4reps.HS6hr_ConsensusPeaks_peak_6349c	WBGene00045115
			4reps.HS6hr_ConsensusPeaks_peak_10902a	WBGene00012977	4reps.HS6hr_ConsensusPeaks_peak_5027d	WBGene00020585					4reps.HS6hr_ConsensusPeaks_peak_5029b	WBGene00020135	4reps.HS6hr_ConsensusPeaks_peak_9924	WBGene00000460		4reps.HS6hr_ConsensusPeaks_peak_11427b	WBGene00014181	4reps.HS6hr_ConsensusPeaks_peak_5031b	WBGene00007030		4reps.HS6hr_ConsensusPeaks_peak_10350	WBGene00001915	4reps.HS6hr_ConsensusPeaks_peak_14040	WBGene00003926		4reps.HS6hr_ConsensusPeaks_peak_9897	WBGene00011544	4reps.HS6hr_ConsensusPeaks_peak_11741a	WBGene00004834		4reps.HS6hr_ConsensusPeaks_peak_10133d	WBGene00001311	4reps.HS6hr_ConsensusPeaks_peak_14849d	WBGene00016943
			4reps.HS6hr_ConsensusPeaks_peak_7704	WBGene00004409	4reps.HS6hr_ConsensusPeaks_peak_5027g	WBGene00012608					4reps.HS6hr_ConsensusPeaks_peak_8353	WBGene00001993	4reps.HS6hr_ConsensusPeaks_peak_11485h	WBGene00019017		4reps.HS6hr_ConsensusPeaks_peak_1654d	WBGene00006169	4reps.HS6hr_ConsensusPeaks_peak_6349b	WBGene00014291		4reps.HS6hr_ConsensusPeaks_peak_11591c	WBGene00011077	4reps.HS6hr_ConsensusPeaks_peak_14849c	WBGene00006720		4reps.HS6hr_ConsensusPeaks_peak_10351b	WBGene00022865	4reps.HS6hr_ConsensusPeaks_peak_7303f	WBGene00003593		4reps.HS6hr_ConsensusPeaks_peak_842c	WBGene00000549	4reps.HS6hr_ConsensusPeaks_peak_5133b	WBGene00016942
			4reps.HS6hr_ConsensusPeaks_peak_7425a	WBGene00021349	4reps.HS6hr_ConsensusPeaks_peak_5027a	WBGene00022712					4reps.HS6hr_ConsensusPeaks_peak_8863f	WBGene00002005	4reps.HS6hr_ConsensusPeaks_peak_8461b	WBGene00012522		4reps.HS6hr_ConsensusPeaks_peak_10351b	WBGene00012195	4reps.HS6hr_ConsensusPeaks_peak_14986	WBGene00004917		4reps.HS6hr_ConsensusPeaks_peak_1654a	WBGene00015159	4reps.HS6hr_ConsensusPeaks_peak_2036g	WBGene00004078		4reps.HS6hr_ConsensusPeaks_peak_11427c	WBGene00009180	4reps.HS6hr_ConsensusPeaks_peak_14850b	WBGene00004034		4reps.HS6hr_ConsensusPeaks_peak_2221b	WBGene00011300	4reps.HS6hr_ConsensusPeaks_peak_5030c	WBGene00004208
			4reps.HS6hr_ConsensusPeaks_peak_7062	WBGene00001393	4reps.HS6hr_ConsensusPeaks_peak_13397a	WBGene00011615					4reps.HS6hr_ConsensusPeaks_peak_5204	WBGene00012128	4reps.HS6hr_ConsensusPeaks_peak_10074a	WBGene00014941		4reps.HS6hr_ConsensusPeaks_peak_9897	WBGene00000480	4reps.HS6hr_ConsensusPeaks_peak_1297h	WBGene00020366		4reps.HS6hr_ConsensusPeaks_peak_11427b	WBGene00011300	4reps.HS6hr_ConsensusPeaks_peak_5030c	WBGene00000188		4reps.HS6hr_ConsensusPeaks_peak_14799f	WBGene00001915	4reps.HS6hr_ConsensusPeaks_peak_5030a	WBGene00020160		4reps.HS6hr_ConsensusPeaks_peak_14799b	WBGene00001152	4reps.HS6hr_ConsensusPeaks_peak_13735a	WBGene00013556
			4reps.HS6hr_ConsensusPeaks_peak_301a	WBGene00015275	4reps.HS6hr_ConsensusPeaks_peak_12454g	WBGene00005825					4reps.HS6hr_ConsensusPeaks_peak_15165b	WBGene00006868	4reps.HS6hr_ConsensusPeaks_peak_2171b	WBGene00021979		4reps.HS6hr_ConsensusPeaks_peak_8165	WBGene00005725	4reps.HS6hr_ConsensusPeaks_peak_14850a	WBGene00014312		4reps.HS6hr_ConsensusPeaks_peak_12343g	WBGene00012117	4reps.HS6hr_ConsensusPeaks_peak_3359b	WBGene00017631		4reps.HS6hr_ConsensusPeaks_peak_7440a	WBGene00010260	4reps.HS6hr_ConsensusPeaks_peak_7256	WBGene00004208		4reps.HS6hr_ConsensusPeaks_peak_10349c	WBGene00012942	4reps.HS6hr_ConsensusPeaks_peak_4755b	WBGene00006571
			4reps.HS6hr_ConsensusPeaks_peak_9695	WBGene00022361	4reps.HS6hr_ConsensusPeaks_peak_5030c	WBGene00001561					4reps.HS6hr_ConsensusPeaks_peak_8863c	WBGene00021019	4reps.HS6hr_ConsensusPeaks_peak_10902d	WBGene00003258		4reps.HS6hr_ConsensusPeaks_peak_2221b	WBGene00012908	4reps.HS6hr_ConsensusPeaks_peak_5028a	WBGene00008579		4reps.HS6hr_ConsensusPeaks_peak_4820c	WBGene00000784	4reps.HS6hr_ConsensusPeaks_peak_4222e	WBGene00006543		4reps.HS6hr_ConsensusPeaks_peak_14800b	WBGene00014181	4reps.HS6hr_ConsensusPeaks_peak_13274b	WBGene00001562		4reps.HS6hr_ConsensusPeaks_peak_5553c	WBGene00009811	4reps.HS6hr_ConsensusPeaks_peak_4222e	WBGene00020767
			4reps.HS6hr_ConsensusPeaks_peak_11364b	WBGene00235164	4reps.HS6hr_ConsensusPeaks_peak_8367b	WBGene00015623					4reps.HS6hr_ConsensusPeaks_peak_11157a	WBGene00003385	4reps.HS6hr_ConsensusPeaks_peak_11485b	WBGene00021834		4reps.HS6hr_ConsensusPeaks_peak_14799d	WBGene00002018	4reps.HS6hr_ConsensusPeaks_peak_640a	WBGene00013094		4reps.HS6hr_ConsensusPeaks_peak_6590d	WBGene00010053	4reps.HS6hr_ConsensusPeaks_peak_3359a	WBGene00006565		4reps.HS6hr_ConsensusPeaks_peak_12343j	WBGene00014285	4reps.HS6hr_ConsensusPeaks_peak_4250	WBGene00004270		4reps.HS6hr_ConsensusPeaks_peak_10133f	WBGene00002020	4reps.HS6hr_ConsensusPeaks_peak_14849h	WBGene00017012
			4reps.HS6hr_ConsensusPeaks_peak_7538	WBGene00235300	4reps.HS6hr_ConsensusPeaks_peak_12454e	WBGene00013883					4reps.HS6hr_ConsensusPeaks_peak_11552h	WBGene00000114	4reps.HS6hr_ConsensusPeaks_peak_13319	WBGene00013160		4reps.HS6hr_ConsensusPeaks_peak_3729c	WBGene00002016	4reps.HS6hr_ConsensusPeaks_peak_9902	WBGene00017012		4reps.HS6hr_ConsensusPeaks_peak_10351c	WBGene00001031	4reps.HS6hr_ConsensusPeaks_peak_6349c	WBGene00004464		4reps.HS6hr_ConsensusPeaks_peak_5090a	WBGene00000048	4reps.HS6hr_ConsensusPeaks_peak_11920a	WBGene00011352		4reps.HS6hr_ConsensusPeaks_peak_4700a	WBGene00044923	4reps.HS6hr_ConsensusPeaks_peak_13964	WBGene00020160
			4reps.HS6hr_ConsensusPeaks_peak_14797b	WBGene00020929	4reps.HS6hr_ConsensusPeaks_peak_4322e	WBGene00194813					4reps.HS6hr_ConsensusPeaks_peak_11552b	WBGene00021369	4reps.HS6hr_ConsensusPeaks_peak_10963a	WBGene00045141		4reps.HS6hr_ConsensusPeaks_peak_11427c	WBGene00012942	4reps.HS6hr_ConsensusPeaks_peak_11147a	WBGene00001562		4reps.HS6hr_ConsensusPeaks_peak_14799g	WBGene00004744	4reps.HS6hr_ConsensusPeaks_peak_12388	WBGene00020035		4reps.HS6hr_ConsensusPeaks_peak_2850a	WBGene00007285	4reps.HS6hr_ConsensusPeaks_peak_14844	WBGene00016406		4reps.HS6hr_ConsensusPeaks_peak_84c	WBGene00022865	4reps.HS6hr_ConsensusPeaks_peak_3359c	WBGene00019243
			4reps.HS6hr_ConsensusPeaks_peak_216	WBGene00018259	4reps.HS6hr_ConsensusPeaks_peak_7917c	WBGene00008943					4reps.HS6hr_ConsensusPeaks_peak_15858	WBGene00219907	4reps.HS6hr_ConsensusPeaks_peak_12673	WBGene00002215		4reps.HS6hr_ConsensusPeaks_peak_10351d	WBGene00006066	4reps.HS6hr_ConsensusPeaks_peak_6350c	WBGene00021498		4reps.HS6hr_ConsensusPeaks_peak_12968c	WBGene00000020	4reps.HS6hr_ConsensusPeaks_peak_14846a	WBGene00220161		4reps.HS6hr_ConsensusPeaks_peak_16132a	WBGene00008446	4reps.HS6hr_ConsensusPeaks_peak_492b	WBGene00005825		4reps.HS6hr_ConsensusPeaks_peak_2221c	WBGene00006863	4reps.HS6hr_ConsensusPeaks_peak_14845b	WBGene00001564
			4reps.HS6hr_ConsensusPeaks_peak_2868b	WBGene00044141	4reps.HS6hr_ConsensusPeaks_peak_4505c	WBGene00008944					4reps.HS6hr_ConsensusPeaks_peak_4755b	WBGene00005825	4reps.HS6hr_ConsensusPeaks_peak_8461c	WBGene00045375		4reps.HS6hr_ConsensusPeaks_peak_2874b	WBGene00011446	4reps.HS6hr_ConsensusPeaks_peak_4222e	WBGene00007330		4reps.HS6hr_ConsensusPeaks_peak_4559a	WBGene00013243	4reps.HS6hr_ConsensusPeaks_peak_5133b	WBGene00017300		4reps.HS6hr_ConsensusPeaks_peak_10351d	WBGene00009584	4reps.HS6hr_ConsensusPeaks_peak_14849b	WBGene00010988		4reps.HS6hr_ConsensusPeaks_peak_9782	WBGene00009797	4reps.HS6hr_ConsensusPeaks_peak_5030a	WBGene00009532
			4reps.HS6hr_ConsensusPeaks_peak_9898	WBGene00003387	4reps.HS6hr_ConsensusPeaks_peak_8367c	WBGene00012813					4reps.HS6hr_ConsensusPeaks_peak_15165a	WBGene00017631	4reps.HS6hr_ConsensusPeaks_peak_6304g	WBGene00043067		4reps.HS6hr_ConsensusPeaks_peak_4126a	WBGene00022865	4reps.HS6hr_ConsensusPeaks_peak_14846b	WBGene00004208		4reps.HS6hr_ConsensusPeaks_peak_10351d	WBGene00013242	4reps.HS6hr_ConsensusPeaks_peak_14848	WBGene00009532		4reps.HS6hr_ConsensusPeaks_peak_9782	WBGene00002018	4reps.HS6hr_ConsensusPeaks_peak_6350a	WBGene00009532		4reps.HS6hr_ConsensusPeaks_peak_14800h	WBGene00016250	4reps.HS6hr_ConsensusPeaks_peak_8842a	WBGene00007655
			4reps.HS6hr_ConsensusPeaks_peak_7245	WBGene00013876	4reps.HS6hr_ConsensusPeaks_peak_15858	WBGene00008961					4reps.HS6hr_ConsensusPeaks_peak_5030a	WBGene00004208	4reps.HS6hr_ConsensusPeaks_peak_9696	WBGene00006342		4reps.HS6hr_ConsensusPeaks_peak_5002d	WBGene00011737	4reps.HS6hr_ConsensusPeaks_peak_12477b	WBGene00020917		4reps.HS6hr_ConsensusPeaks_peak_2221b	WBGene00020954	4reps.HS6hr_ConsensusPeaks_peak_14849h	WBGene00004837		4reps.HS6hr_ConsensusPeaks_peak_11208a	WBGene00002016	4reps.HS6hr_ConsensusPeaks_peak_5027g	WBGene00021128		4reps.HS6hr_ConsensusPeaks_peak_13001b	WBGene00012908	4reps.HS6hr_ConsensusPeaks_peak_14846a	WBGene00015887
			4reps.HS6hr_ConsensusPeaks_peak_10041f	WBGene00021260	4reps.HS6hr_ConsensusPeaks_peak_5465b	WBGene00017668					4reps.HS6hr_ConsensusPeaks_peak_14121	WBGene00003021	4reps.HS6hr_ConsensusPeaks_peak_10749b	WBGene00003387		4reps.HS6hr_ConsensusPeaks_peak_14799f	WBGene00000549	4reps.HS6hr_ConsensusPeaks_peak_9956	WBGene00020813		4reps.HS6hr_ConsensusPeaks_peak_4700a	WBGene00007553	4reps.HS6hr_ConsensusPeaks_peak_13224a	WBGene00009819		4reps.HS6hr_ConsensusPeaks_peak_11208b	WBGene00018804	4reps.HS6hr_ConsensusPeaks_peak_14846d	WBGene00018938		4reps.HS6hr_ConsensusPeaks_peak_15119b	WBGene00013737	4reps.HS6hr_ConsensusPeaks_peak_4616c	WBGene00002497
			4reps.HS6hr_ConsensusPeaks_peak_3002	WBGene00015635	4reps.HS6hr_ConsensusPeaks_peak_10711a	WBGene00009772					4reps.HS6hr_ConsensusPeaks_peak_10477	WBGene00019721	4reps.HS6hr_ConsensusPeaks_peak_488d	WBGene00004063		4reps.HS6hr_ConsensusPeaks_peak_10015c	WBGene00011300	4reps.HS6hr_ConsensusPeaks_peak_5029a	WBGene00015887		4reps.HS6hr_ConsensusPeaks_peak_6590h	WBGene00006863	4reps.HS6hr_ConsensusPeaks_peak_8842a	WBGene00001572		4reps.HS6hr_ConsensusPeaks_peak_2875	WBGene00000672	4reps.HS6hr_ConsensusPeaks_peak_11865a	WBGene00009819		4reps.HS6hr_ConsensusPeaks_peak_4820d	WBGene00012463	4reps.HS6hr_ConsensusPeaks_peak_5767	WBGene00023193
			4reps.HS6hr_ConsensusPeaks_peak_8103a	WBGene00019858	4reps.HS6hr_ConsensusPeaks_peak_5857e	WBGene00006944					4reps.HS6hr_ConsensusPeaks_peak_492b	WBGene00019719	4reps.HS6hr_ConsensusPeaks_peak_5097	WBGene00013453		4reps.HS6hr_ConsensusPeaks_peak_12835a	WBGene00000784	4reps.HS6hr_ConsensusPeaks_peak_5029b	WBGene00043302		4reps.HS6hr_ConsensusPeaks_peak_5002d	WBGene00002026	4reps.HS6hr_ConsensusPeaks_peak_14850a	WBGene00004850		4reps.HS6hr_ConsensusPeaks_peak_9291d	WBGene00000784	4reps.HS6hr_ConsensusPeaks_peak_7308b	WBGene00004078		4reps.HS6hr_ConsensusPeaks_peak_7267a	WBGene00022872	4reps.HS6hr_ConsensusPeaks_peak_5031a	WBGene00003678
			4reps.HS6hr_ConsensusPeaks_peak_14225	WBGene00009923	4reps.HS6hr_ConsensusPeaks_peak_5031a	WBGene00022276					4reps.HS6hr_ConsensusPeaks_peak_12478d	WBGene00014143	4reps.HS6hr_ConsensusPeaks_peak_10815	WBGene00000797		4reps.HS6hr_ConsensusPeaks_peak_3729d	WBGene00013567	4reps.HS6hr_ConsensusPeaks_peak_14849h	WBGene00006868		4reps.HS6hr_ConsensusPeaks_peak_12968f	WBGene00012216	4reps.HS6hr_ConsensusPeaks_peak_5030a	WBGene00010780		4reps.HS6hr_ConsensusPeaks_peak_10348	WBGene00021601	4reps.HS6hr_ConsensusPeaks_peak_2950b	WBGene00001073		4reps.HS6hr_ConsensusPeaks_peak_8165	WBGene00004136	4reps.HS6hr_ConsensusPeaks_peak_5031c	WBGene00019270
			4reps.HS6hr_ConsensusPeaks_peak_15687	WBGene00015477	4reps.HS6hr_ConsensusPeaks_peak_492b	WBGene00004116					4reps.HS6hr_ConsensusPeaks_peak_15232b	WBGene00013111	4reps.HS6hr_ConsensusPeaks_peak_2041	WBGene00015477		4reps.HS6hr_ConsensusPeaks_peak_7359a	WBGene00016250	4reps.HS6hr_ConsensusPeaks_peak_11920e	WBGene00013715		4reps.HS6hr_ConsensusPeaks_peak_10133a	WBGene00012210	4reps.HS6hr_ConsensusPeaks_peak_14849f	WBGene00007784		4reps.HS6hr_ConsensusPeaks_peak_11591e	WBGene00016796	4reps.HS6hr_ConsensusPeaks_peak_14849a	WBGene00018491		4reps.HS6hr_ConsensusPeaks_peak_15376g	WBGene00012117	4reps.HS6hr_ConsensusPeaks_peak_4796b	WBGene00020917
			4reps.HS6hr_ConsensusPeaks_peak_5399a	WBGene00014378	4reps.HS6hr_ConsensusPeaks_peak_7917b	WBGene00008446					4reps.HS6hr_ConsensusPeaks_peak_13252	WBGene00016558	4reps.HS6hr_ConsensusPeaks_peak_8485b	WBGene00019590		4reps.HS6hr_ConsensusPeaks_peak_2875	WBGene00006863	4reps.HS6hr_ConsensusPeaks_peak_4755a	WBGene00002497		4reps.HS6hr_ConsensusPeaks_peak_6590b	WBGene00021601	4reps.HS6hr_ConsensusPeaks_peak_9901b	WBGene00013639		4reps.HS6hr_ConsensusPeaks_peak_4559a	WBGene00022988	4reps.HS6hr_ConsensusPeaks_peak_5419	WBGene00007877		4reps.HS6hr_ConsensusPeaks_peak_11591h	WBGene00013448	4reps.HS6hr_ConsensusPeaks_peak_14844	WBGene00000188
			4reps.HS6hr_ConsensusPeaks_peak_459a	WBGene00014405	4reps.HS6hr_ConsensusPeaks_peak_5030a	WBGene00017300					4reps.HS6hr_ConsensusPeaks_peak_5029a	WBGene00044210	4reps.HS6hr_ConsensusPeaks_peak_11364c	WBGene00045416		4reps.HS6hr_ConsensusPeaks_peak_1362b	WBGene00000672	4reps.HS6hr_ConsensusPeaks_peak_12476c	WBGene00023193		4reps.HS6hr_ConsensusPeaks_peak_886	WBGene00003001	4reps.HS6hr_ConsensusPeaks_peak_492b	WBGene00015048		4reps.HS6hr_ConsensusPeaks_peak_9967a	WBGene00010585	4reps.HS6hr_ConsensusPeaks_peak_2950a	WBGene00000766		4reps.HS6hr_ConsensusPeaks_peak_83a	WBGene00013447	4reps.HS6hr_ConsensusPeaks_peak_4389g	WBGene00014312
			4reps.HS6hr_ConsensusPeaks_peak_11668	WBGene00045416	4reps.HS6hr_ConsensusPeaks_peak_6968c	WBGene00003394					4reps.HS6hr_ConsensusPeaks_peak_5031a	WBGene00011074	4reps.HS6hr_ConsensusPeaks_peak_459a	WBGene00009951		4reps.HS6hr_ConsensusPeaks_peak_4559a	WBGene00013737	4reps.HS6hr_ConsensusPeaks_peak_4322e	WBGene00007784		4reps.HS6hr_ConsensusPeaks_peak_2221c	WBGene00000915	4reps.HS6hr_ConsensusPeaks_peak_4719d	WBGene00006868		4reps.HS6hr_ConsensusPeaks_peak_5090c	WBGene00016250	4reps.HS6hr_ConsensusPeaks_peak_2295b	WBGene00010664		4reps.HS6hr_ConsensusPeaks_peak_14799a	WBGene00004131	4reps.HS6hr_ConsensusPeaks_peak_15609a	WBGene00008579
			4reps.HS6hr_ConsensusPeaks_peak_4238a	WBGene00006405	4reps.HS6hr_ConsensusPeaks_peak_12477b	WBGene00020596					4reps.HS6hr_ConsensusPeaks_peak_5027g	WBGene00011075	4reps.HS6hr_ConsensusPeaks_peak_2171a	WBGene00010731		4reps.HS6hr_ConsensusPeaks_peak_12343c	WBGene00013243	4reps.HS6hr_ConsensusPeaks_peak_6349d	WBGene00009532		4reps.HS6hr_ConsensusPeaks_peak_11590d	WBGene00016041	4reps.HS6hr_ConsensusPeaks_peak_12786c	WBGene00004208		4reps.HS6hr_ConsensusPeaks_peak_8230	WBGene00011077	4reps.HS6hr_ConsensusPeaks_peak_4932	WBGene00021043		4reps.HS6hr_ConsensusPeaks_peak_10353a	WBGene00009180	4reps.HS6hr_ConsensusPeaks_peak_16195	WBGene00013094
			4reps.HS6hr_ConsensusPeaks_peak_12373	WBGene00021689	4reps.HS6hr_ConsensusPeaks_peak_4505b	WBGene00271567					4reps.HS6hr_ConsensusPeaks_peak_5027e	WBGene00008144	4reps.HS6hr_ConsensusPeaks_peak_2266	WBGene00003829		4reps.HS6hr_ConsensusPeaks_peak_9782	WBGene00013242	4reps.HS6hr_ConsensusPeaks_peak_14849d	WBGene00003579		4reps.HS6hr_ConsensusPeaks_peak_8230	WBGene00006066	4reps.HS6hr_ConsensusPeaks_peak_4617	WBGene00004834		4reps.HS6hr_ConsensusPeaks_peak_2874b	WBGene00000549	4reps.HS6hr_ConsensusPeaks_peak_12388	WBGene00003668		4reps.HS6hr_ConsensusPeaks_peak_10479b	WBGene00014181	4reps.HS6hr_ConsensusPeaks_peak_1876a	WBGene00005825
			4reps.HS6hr_ConsensusPeaks_peak_7246b	WBGene00004167	4reps.HS6hr_ConsensusPeaks_peak_15870a	WBGene00012139					4reps.HS6hr_ConsensusPeaks_peak_4322e	WBGene00044180	4reps.HS6hr_ConsensusPeaks_peak_9819	WBGene00021458		4reps.HS6hr_ConsensusPeaks_peak_11520c	WBGene00011735	4reps.HS6hr_ConsensusPeaks_peak_2295b	WBGene00020962		4reps.HS6hr_ConsensusPeaks_peak_6589	WBGene00011446	4reps.HS6hr_ConsensusPeaks_peak_14614c	WBGene00010117		4reps.HS6hr_ConsensusPeaks_peak_233a	WBGene00011300	4reps.HS6hr_ConsensusPeaks_peak_11954	WBGene00017486		4reps.HS6hr_ConsensusPeaks_peak_208b	WBGene00008506	4reps.HS6hr_ConsensusPeaks_peak_13735d	WBGene00004835
			4reps.HS6hr_ConsensusPeaks_peak_5402a	WBGene00044051	4reps.HS6hr_ConsensusPeaks_peak_5002f	WBGene00011074					4reps.HS6hr_ConsensusPeaks_peak_15609b	WBGene00271567	4reps.HS6hr_ConsensusPeaks_peak_13380	WBGene00018734		4reps.HS6hr_ConsensusPeaks_peak_9291d	WBGene00011736	4reps.HS6hr_ConsensusPeaks_peak_8152	WBGene00014541		4reps.HS6hr_ConsensusPeaks_peak_10348	WBGene00000834	4reps.HS6hr_ConsensusPeaks_peak_6350d	WBGene00014291		4reps.HS6hr_ConsensusPeaks_peak_1654a	WBGene00006575	4reps.HS6hr_ConsensusPeaks_peak_14846a	WBGene00004487		4reps.HS6hr_ConsensusPeaks_peak_5090c	WBGene00013567	4reps.HS6hr_ConsensusPeaks_peak_16118a	WBGene00007330
			4reps.HS6hr_ConsensusPeaks_peak_907a	WBGene00021671	4reps.HS6hr_ConsensusPeaks_peak_8863g	WBGene00011075					4reps.HS6hr_ConsensusPeaks_peak_12477a	WBGene00012139	4reps.HS6hr_ConsensusPeaks_peak_6176c	WBGene00021556		4reps.HS6hr_ConsensusPeaks_peak_10279f	WBGene00220197	4reps.HS6hr_ConsensusPeaks_peak_5975g	WBGene00002133		4reps.HS6hr_ConsensusPeaks_peak_13614f	WBGene00012942	4reps.HS6hr_ConsensusPeaks_peak_4616d	WBGene00004917		4reps.HS6hr_ConsensusPeaks_peak_7923	WBGene00003160	4reps.HS6hr_ConsensusPeaks_peak_2289e	WBGene00013311		4reps.HS6hr_ConsensusPeaks_peak_2880c	WBGene00007651	4reps.HS6hr_ConsensusPeaks_peak_15165a	WBGene00007982
			4reps.HS6hr_ConsensusPeaks_peak_3086b	WBGene00045089	4reps.HS6hr_ConsensusPeaks_peak_12454d	WBGene00009692					4reps.HS6hr_ConsensusPeaks_peak_14850e	WBGene00012326	4reps.HS6hr_ConsensusPeaks_peak_2869	WBGene00235247		4reps.HS6hr_ConsensusPeaks_peak_2850a	WBGene00006702	4reps.HS6hr_ConsensusPeaks_peak_11741c	WBGene00012245		4reps.HS6hr_ConsensusPeaks_peak_14799a	WBGene00018804	4reps.HS6hr_ConsensusPeaks_peak_14849g	WBGene00003678		4reps.HS6hr_ConsensusPeaks_peak_10015c	WBGene00001909	4reps.HS6hr_ConsensusPeaks_peak_3831e	WBGene00014312		4reps.HS6hr_ConsensusPeaks_peak_2748	WBGene00013923	4reps.HS6hr_ConsensusPeaks_peak_5975g	WBGene00018938
			4reps.HS6hr_ConsensusPeaks_peak_1442	WBGene00018734	4reps.HS6hr_ConsensusPeaks_peak_5204	WBGene00009691					4reps.HS6hr_ConsensusPeaks_peak_8367a	WBGene00001957	4reps.HS6hr_ConsensusPeaks_peak_12784	WBGene00006405		4reps.HS6hr_ConsensusPeaks_peak_12343d	WBGene00044348	4reps.HS6hr_ConsensusPeaks_peak_5027e	WBGene00011624		4reps.HS6hr_ConsensusPeaks_peak_14657b	WBGene00021089	4reps.HS6hr_ConsensusPeaks_peak_11147a	WBGene00019243		4reps.HS6hr_ConsensusPeaks_peak_10133a	WBGene00006169	4reps.HS6hr_ConsensusPeaks_peak_3351a	WBGene00008579		4reps.HS6hr_ConsensusPeaks_peak_1654d	WBGene00013925	4reps.HS6hr_ConsensusPeaks_peak_15609b	WBGene00013639
			4reps.HS6hr_ConsensusPeaks_peak_6176c	WBGene00016655	4reps.HS6hr_ConsensusPeaks_peak_8863f	WBGene00021019					4reps.HS6hr_ConsensusPeaks_peak_12592a	WBGene00018602	4reps.HS6hr_ConsensusPeaks_peak_7425b	WBGene00006698		4reps.HS6hr_ConsensusPeaks_peak_4126b	WBGene00013448	4reps.HS6hr_ConsensusPeaks_peak_14848	WBGene00022932		4reps.HS6hr_ConsensusPeaks_peak_6716e	WBGene00022745	4reps.HS6hr_ConsensusPeaks_peak_5027f	WBGene00001564		4reps.HS6hr_ConsensusPeaks_peak_14799a	WBGene00044726	4reps.HS6hr_ConsensusPeaks_peak_6192c	WBGene00013094		4reps.HS6hr_ConsensusPeaks_peak_4559b	WBGene00023491	4reps.HS6hr_ConsensusPeaks_peak_3359b	WBGene00016561
			4reps.HS6hr_ConsensusPeaks_peak_10075a	WBGene00000102	4reps.HS6hr_ConsensusPeaks_peak_6717b	WBGene00020031					4reps.HS6hr_ConsensusPeaks_peak_8864	WBGene00003589	4reps.HS6hr_ConsensusPeaks_peak_1776	WBGene00009842		4reps.HS6hr_ConsensusPeaks_peak_11520i	WBGene00013447	4reps.HS6hr_ConsensusPeaks_peak_1429c	WBGene00004850		4reps.HS6hr_ConsensusPeaks_peak_9471a	WBGene00013737	4reps.HS6hr_ConsensusPeaks_peak_9955a	WBGene00003826		4reps.HS6hr_ConsensusPeaks_peak_887a	WBGene00012195	4reps.HS6hr_ConsensusPeaks_peak_1876b	WBGene00019243		4reps.HS6hr_ConsensusPeaks_peak_2844b	WBGene00013243	4reps.HS6hr_ConsensusPeaks_peak_2036g	WBGene00022938
			4reps.HS6hr_ConsensusPeaks_peak_4677	WBGene00004405	4reps.HS6hr_ConsensusPeaks_peak_13259c	WBGene00020030					4reps.HS6hr_ConsensusPeaks_peak_4755c	WBGene00020031	4reps.HS6hr_ConsensusPeaks_peak_10129a	WBGene00013737		4reps.HS6hr_ConsensusPeaks_peak_5553c	WBGene00016955	4reps.HS6hr_ConsensusPeaks_peak_3359b	WBGene00019513		4reps.HS6hr_ConsensusPeaks_peak_12343j	WBGene00009691	4reps.HS6hr_ConsensusPeaks_peak_5134	WBGene00022348		4reps.HS6hr_ConsensusPeaks_peak_1654d	WBGene00004136	4reps.HS6hr_ConsensusPeaks_peak_3324c	WBGene00001564		4reps.HS6hr_ConsensusPeaks_peak_15438a	WBGene00013242	4reps.HS6hr_ConsensusPeaks_peak_4222f	WBGene00022939
			4reps.HS6hr_ConsensusPeaks_peak_2167	WBGene00044268	4reps.HS6hr_ConsensusPeaks_peak_5028a	WBGene00008359					4reps.HS6hr_ConsensusPeaks_peak_5027b	WBGene00020030	4reps.HS6hr_ConsensusPeaks_peak_7425a	WBGene00022794		4reps.HS6hr_ConsensusPeaks_peak_4559d	WBGene00016796	4reps.HS6hr_ConsensusPeaks_peak_13259a	WBGene00017295		4reps.HS6hr_ConsensusPeaks_peak_10132c	WBGene00013567	4reps.HS6hr_ConsensusPeaks_peak_4894	WBGene00044200		4reps.HS6hr_ConsensusPeaks_peak_4126b	WBGene00045474	4reps.HS6hr_ConsensusPeaks_peak_11920b	WBGene00006727		4reps.HS6hr_ConsensusPeaks_peak_14657b	WBGene00000217	4reps.HS6hr_ConsensusPeaks_peak_4617	WBGene00015951
			4reps.HS6hr_ConsensusPeaks_peak_12785	WBGene00012867	4reps.HS6hr_ConsensusPeaks_peak_4755b	WBGene00002096					4reps.HS6hr_ConsensusPeaks_peak_8361c	WBGene00003668	4reps.HS6hr_ConsensusPeaks_peak_331	WBGene00002056		4reps.HS6hr_ConsensusPeaks_peak_14799a	WBGene00010006	4reps.HS6hr_ConsensusPeaks_peak_4222f	WBGene00017631		4reps.HS6hr_ConsensusPeaks_peak_6590f	WBGene00044443	4reps.HS6hr_ConsensusPeaks_peak_14613	WBGene00003668		4reps.HS6hr_ConsensusPeaks_peak_11520g	WBGene00011735	4reps.HS6hr_ConsensusPeaks_peak_11920d	WBGene00017776		4reps.HS6hr_ConsensusPeaks_peak_13614f	WBGene00000976	4reps.HS6hr_ConsensusPeaks_peak_8789e	WBGene00014291
			4reps.HS6hr_ConsensusPeaks_peak_7425b	WBGene00220205	4reps.HS6hr_ConsensusPeaks_peak_12057	WBGene00015891					4reps.HS6hr_ConsensusPeaks_peak_4755f	WBGene00017486	4reps.HS6hr_ConsensusPeaks_peak_2787	WBGene00012867		4reps.HS6hr_ConsensusPeaks_peak_14800e	WBGene00011734	4reps.HS6hr_ConsensusPeaks_peak_12476b	WBGene00000988		4reps.HS6hr_ConsensusPeaks_peak_1362b	WBGene00016955	4reps.HS6hr_ConsensusPeaks_peak_6313	WBGene00017486		4reps.HS6hr_ConsensusPeaks_peak_4126a	WBGene00011736	4reps.HS6hr_ConsensusPeaks_peak_8977	WBGene00006817		4reps.HS6hr_ConsensusPeaks_peak_11427c	WBGene00016796	4reps.HS6hr_ConsensusPeaks_peak_9784	WBGene00004917
			4reps.HS6hr_ConsensusPeaks_peak_88a	WBGene00007724	4reps.HS6hr_ConsensusPeaks_peak_4322d	WBGene00022010					4reps.HS6hr_ConsensusPeaks_peak_8863e	WBGene00011869	4reps.HS6hr_ConsensusPeaks_peak_10618	WBGene00019521		4reps.HS6hr_ConsensusPeaks_peak_887a	WBGene00010585	4reps.HS6hr_ConsensusPeaks_peak_5027d	WBGene00010738		4reps.HS6hr_ConsensusPeaks_peak_11520i	WBGene00011230	4reps.HS6hr_ConsensusPeaks_peak_1297h	WBGene00019512		4reps.HS6hr_ConsensusPeaks_peak_4559e	WBGene00012969	4reps.HS6hr_ConsensusPeaks_peak_2036g	WBGene00023183		4reps.HS6hr_ConsensusPeaks_peak_14129b	WBGene00014058	4reps.HS6hr_ConsensusPeaks_peak_5027f	WBGene00050956
			4reps.HS6hr_ConsensusPeaks_peak_5437	WBGene00004496	4reps.HS6hr_ConsensusPeaks_peak_8864	WBGene00000282					4reps.HS6hr_ConsensusPeaks_peak_4755d	WBGene00194683	4reps.HS6hr_ConsensusPeaks_peak_8285	WBGene00194939		4reps.HS6hr_ConsensusPeaks_peak_11208b	WBGene00012117	4reps.HS6hr_ConsensusPeaks_peak_14849g	WBGene00007656		4reps.HS6hr_ConsensusPeaks_peak_11591a	WBGene00000282	4reps.HS6hr_ConsensusPeaks_peak_9740a	WBGene00013736		4reps.HS6hr_ConsensusPeaks_peak_11520f	WBGene00012972	4reps.HS6hr_ConsensusPeaks_peak_13461b	WBGene00044925		4reps.HS6hr_ConsensusPeaks_peak_11591c	WBGene00044443	4reps.HS6hr_ConsensusPeaks_peak_5134	WBGene00020369
			4reps.HS6hr_ConsensusPeaks_peak_6304e	WBGene00014577	4reps.HS6hr_ConsensusPeaks_peak_12476a	WBGene00000549					4reps.HS6hr_ConsensusPeaks_peak_8364a	WBGene00017294	4reps.HS6hr_ConsensusPeaks_peak_10052e	WBGene00194890		4reps.HS6hr_ConsensusPeaks_peak_11591c	WBGene00021601	4reps.HS6hr_ConsensusPeaks_peak_12478d	WBGene00013710		4reps.HS6hr_ConsensusPeaks_peak_12343c	WBGene00002005	4reps.HS6hr_ConsensusPeaks_peak_5562b	WBGene00008856		4reps.HS6hr_ConsensusPeaks_peak_2221b	WBGene00009583	4reps.HS6hr_ConsensusPeaks_peak_1875b	WBGene00023193		4reps.HS6hr_ConsensusPeaks_peak_9103i	WBGene00010425	4reps.HS6hr_ConsensusPeaks_peak_11741d	WBGene00018564
			4reps.HS6hr_ConsensusPeaks_peak_5424	WBGene00019521	4reps.HS6hr_ConsensusPeaks_peak_12058b	WBGene00011300					4reps.HS6hr_ConsensusPeaks_peak_14580c	WBGene00017297	4reps.HS6hr_ConsensusPeaks_peak_12361a	WBGene00004704		4reps.HS6hr_ConsensusPeaks_peak_887c	WBGene00022745	4reps.HS6hr_ConsensusPeaks_peak_5027c	WBGene00018467		4reps.HS6hr_ConsensusPeaks_peak_14799d	WBGene00022872	4reps.HS6hr_ConsensusPeaks_peak_14849i	WBGene00012130		4reps.HS6hr_ConsensusPeaks_peak_4559h	WBGene00003837	4reps.HS6hr_ConsensusPeaks_peak_1876e	WBGene00016643		4reps.HS6hr_ConsensusPeaks_peak_12343d	WBGene00000834	4reps.HS6hr_ConsensusPeaks_peak_14986	WBGene00010780
			4reps.HS6hr_ConsensusPeaks_peak_5399b	WBGene00012328	4reps.HS6hr_ConsensusPeaks_peak_15609c	WBGene00194658					4reps.HS6hr_ConsensusPeaks_peak_13513	WBGene00010706	4reps.HS6hr_ConsensusPeaks_peak_10113b	WBGene00010896		4reps.HS6hr_ConsensusPeaks_peak_1654a	WBGene00044443	4reps.HS6hr_ConsensusPeaks_peak_5027g	WBGene00219907		4reps.HS6hr_ConsensusPeaks_peak_11427d	WBGene00000976	4reps.HS6hr_ConsensusPeaks_peak_4755a	WBGene00013160		4reps.HS6hr_ConsensusPeaks_peak_6372d	WBGene00012942	4reps.HS6hr_ConsensusPeaks_peak_4616c	WBGene00220111		4reps.HS6hr_ConsensusPeaks_peak_4923	WBGene00013732	4reps.HS6hr_ConsensusPeaks_peak_9740a	WBGene00017300
			4reps.HS6hr_ConsensusPeaks_peak_10052e	WBGene00235247	4reps.HS6hr_ConsensusPeaks_peak_12477a	WBGene00007614					4reps.HS6hr_ConsensusPeaks_peak_15871a	WBGene00015043	4reps.HS6hr_ConsensusPeaks_peak_15081	WBGene00001394		4reps.HS6hr_ConsensusPeaks_peak_4559h	WBGene00001814	4reps.HS6hr_ConsensusPeaks_peak_6349c	WBGene00019512		4reps.HS6hr_ConsensusPeaks_peak_6590c	WBGene00016796	4reps.HS6hr_ConsensusPeaks_peak_13735c	WBGene00045141		4reps.HS6hr_ConsensusPeaks_peak_14229	WBGene00044443	4reps.HS6hr_ConsensusPeaks_peak_11741e	WBGene00020922		4reps.HS6hr_ConsensusPeaks_peak_2880b	WBGene00004744	4reps.HS6hr_ConsensusPeaks_peak_1365f	WBGene00014143
			4reps.HS6hr_ConsensusPeaks_peak_164	WBGene00020978	4reps.HS6hr_ConsensusPeaks_peak_10079a	WBGene00003637					4reps.HS6hr_ConsensusPeaks_peak_10994b	WBGene00008742	4reps.HS6hr_ConsensusPeaks_peak_11485c	WBGene00015635		4reps.HS6hr_ConsensusPeaks_peak_11590d	WBGene00006923	4reps.HS6hr_ConsensusPeaks_peak_5030a	WBGene00050956		4reps.HS6hr_ConsensusPeaks_peak_2850a	WBGene00002010	4reps.HS6hr_ConsensusPeaks_peak_4755d	WBGene00013732		4reps.HS6hr_ConsensusPeaks_peak_4559d	WBGene00014413	4reps.HS6hr_ConsensusPeaks_peak_3831d	WBGene00006868		4reps.HS6hr_ConsensusPeaks_peak_6590e	WBGene00007553	4reps.HS6hr_ConsensusPeaks_peak_12242	WBGene00007018
			4reps.HS6hr_ConsensusPeaks_peak_12815	WBGene00014941	4reps.HS6hr_ConsensusPeaks_peak_5002b	WBGene00022277					4reps.HS6hr_ConsensusPeaks_peak_8367c	WBGene00019512	4reps.HS6hr_ConsensusPeaks_peak_2821	WBGene00007048		4reps.HS6hr_ConsensusPeaks_peak_4126c	WBGene00045474	4reps.HS6hr_ConsensusPeaks_peak_14849f	WBGene00044210		4reps.HS6hr_ConsensusPeaks_peak_14800e	WBGene00006977	4reps.HS6hr_ConsensusPeaks_peak_4755c	WBGene00010297		4reps.HS6hr_ConsensusPeaks_peak_13348b	WBGene00010006	4reps.HS6hr_ConsensusPeaks_peak_14122b	WBGene00011866		4reps.HS6hr_ConsensusPeaks_peak_9471a	WBGene00009974	4reps.HS6hr_ConsensusPeaks_peak_6350c	WBGene00004728
			4reps.HS6hr_ConsensusPeaks_peak_5436	WBGene00014589	4reps.HS6hr_ConsensusPeaks_peak_14580c	WBGene00022865					4reps.HS6hr_ConsensusPeaks_peak_12388	WBGene00001561	4reps.HS6hr_ConsensusPeaks_peak_7319	WBGene00004482		4reps.HS6hr_ConsensusPeaks_peak_7440a	WBGene00018385	4reps.HS6hr_ConsensusPeaks_peak_5031a	WBGene00019243		4reps.HS6hr_ConsensusPeaks_peak_9291d	WBGene00185006	4reps.HS6hr_ConsensusPeaks_peak_6349d	WBGene00020369		4reps.HS6hr_ConsensusPeaks_peak_7922b	WBGene00015507	4reps.HS6hr_ConsensusPeaks_peak_9784	WBGene00016561		4reps.HS6hr_ConsensusPeaks_peak_4559f	WBGene00009975	4reps.HS6hr_ConsensusPeaks_peak_1875b	WBGene00220161
			4reps.HS6hr_ConsensusPeaks_peak_4642	WBGene00001077	4reps.HS6hr_ConsensusPeaks_peak_5857d	WBGene00001439					4reps.HS6hr_ConsensusPeaks_peak_12476b	WBGene00021597	4reps.HS6hr_ConsensusPeaks_peak_13160c	WBGene00008578		4reps.HS6hr_ConsensusPeaks_peak_4559b	WBGene00019170	4reps.HS6hr_ConsensusPeaks_peak_14849i	WBGene00001564		4reps.HS6hr_ConsensusPeaks_peak_11591g	WBGene00003903	4reps.HS6hr_ConsensusPeaks_peak_13461b	WBGene00007030		4reps.HS6hr_ConsensusPeaks_peak_11208c	WBGene00008237	4reps.HS6hr_ConsensusPeaks_peak_11741f	WBGene00014541		4reps.HS6hr_ConsensusPeaks_peak_3034	WBGene00007836	4reps.HS6hr_ConsensusPeaks_peak_1297h	WBGene00045170
			4reps.HS6hr_ConsensusPeaks_peak_43a	WBGene00018199	4reps.HS6hr_ConsensusPeaks_peak_12476c	WBGene00001749					4reps.HS6hr_ConsensusPeaks_peak_15833	WBGene00012398	4reps.HS6hr_ConsensusPeaks_peak_6462a	WBGene00003630		4reps.HS6hr_ConsensusPeaks_peak_4559e	WBGene00044726	4reps.HS6hr_ConsensusPeaks_peak_2036g	WBGene00011866		4reps.HS6hr_ConsensusPeaks_peak_885b	WBGene00006760	4reps.HS6hr_ConsensusPeaks_peak_6349b	WBGene00020851		4reps.HS6hr_ConsensusPeaks_peak_4559i	WBGene00016121	4reps.HS6hr_ConsensusPeaks_peak_16114	WBGene00002133		4reps.HS6hr_ConsensusPeaks_peak_2846	WBGene00021600	4reps.HS6hr_ConsensusPeaks_peak_3870	WBGene00019437
			4reps.HS6hr_ConsensusPeaks_peak_9540b	WBGene00003644	4reps.HS6hr_ConsensusPeaks_peak_5002e	WBGene00014143					4reps.HS6hr_ConsensusPeaks_peak_14846d	WBGene00009819	4reps.HS6hr_ConsensusPeaks_peak_13160a	WBGene00016655		4reps.HS6hr_ConsensusPeaks_peak_14800h	WBGene00045176	4reps.HS6hr_ConsensusPeaks_peak_6049k	WBGene00004258		4reps.HS6hr_ConsensusPeaks_peak_10349a	WBGene00001814	4reps.HS6hr_ConsensusPeaks_peak_5769	WBGene00008412		4reps.HS6hr_ConsensusPeaks_peak_4126f	WBGene00016115	4reps.HS6hr_ConsensusPeaks_peak_2289h	WBGene00012245		4reps.HS6hr_ConsensusPeaks_peak_10015c	WBGene00012377	4reps.HS6hr_ConsensusPeaks_peak_5562b	WBGene00013160
			4reps.HS6hr_ConsensusPeaks_peak_5425	WBGene00013737	4reps.HS6hr_ConsensusPeaks_peak_8367a	WBGene00017698					4reps.HS6hr_ConsensusPeaks_peak_12472a	WBGene00017302	4reps.HS6hr_ConsensusPeaks_peak_9731b	WBGene00012943		4reps.HS6hr_ConsensusPeaks_peak_887b	WBGene00001707	4reps.HS6hr_ConsensusPeaks_peak_4755e	WBGene00019357		4reps.HS6hr_ConsensusPeaks_peak_3729d	WBGene00022988	4reps.HS6hr_ConsensusPeaks_peak_11741e	WBGene00044916		4reps.HS6hr_ConsensusPeaks_peak_13375a	WBGene00013567	4reps.HS6hr_ConsensusPeaks_peak_5027d	WBGene00012929		4reps.HS6hr_ConsensusPeaks_peak_2900c	WBGene00013918	4reps.HS6hr_ConsensusPeaks_peak_1097e	WBGene00045141
[truncated: 6,596 more rows]

## Sheet: Sup Fig. 2e_HS genes
Description: Comparison of heat shock/stress (HS) induced- genes identified from RNA-seq between our data and published data corresponding to Supplementary Fig. 2e • This paper: glp-1(ts), D3 adult, 35°C 3 hours vs. 20°C (N3.3vsN2), with genes selected for p-adj <0.05 and log2FC>1 • Schreiner et al.: N2, L4, 35°C 4 hours vs. 20°C (S1B PCGs_Up_in_HeatShock), with genes selected for p-adj < 0.05, l…
This paper	Schreiner et al.	Xu et al.			overlap in 3 data sets (68 genes)	overlap between This paper and Schreiner et al (208 genes)		Overlap between This paper and Xu et al. (168 genes)
[truncated: 1,143 more rows]

## Sheet: Fig. 3a-d_RNA-seq_glp-1(ts)
Description: Significantly differential expressed genes identified in RNA-seq in glp-1(ts) corresponding to Fig. 3a-d_RNA-seq Significant: p-adj < 0.05. No log2FC cut off
[truncated: 1,502 more rows]

[truncated: 20 more sheets: Fig. 3a-d ATAC-seq_glp-1(ts), Fig. 3g_glp-1(ts), Sup_Fig.4c-d_glp-1(ts), Sup Fig.5a+Sup Fig.6a-c_RNA_WT, Sup Fig.5b+Sup Fig.6a-c_ATAC_WT, Sup Fig. 5g, Table 1_motif.candidates, Fig. 5a, Fig. 5b-c + Sup Fig. 8b, Sup Fig. 8a, Fig. 5d, WormExp, RNA-seq QC - glp-1(ts), ATAC-seq QC - glp-1(ts), RNA-seq QC_WT, ATAC-seq QC_WT, glp-1_30,404 Consensus Peaks, glp-1_annotated.ConsensusPeaks, WT_50,631ConsesusPeak, ATAC protocol]
