# Supplementary material for: Transcriptomic and chromatin accessibility profiling unveils new regulators of heat hormesis in Caenorhabditis elegans
Source: PLoS Biol. 2026 Feb 20;24(2):e3003639. doi: 10.1371/journal.pbio.3003639 (PMC12923026; doi:10.1371/journal.pbio.3003639)
Supplement: S2 Data — Referred to as S2 Data in the main text. (XLSX) [file pbio.3003639.s011.xlsx]

## Sheet: Clusters Identified in K-Mean 
Description: Clusters Identified in K-Mean Analysis using Morpheus, configured for 8 clusters. ( https://software.broadinstitute.org/morpheus)
id	k_means_9	N1vsNC	P1vsNC	N2vsN1	P2vsP1	N3.3vsN2	P3.3vsP2	N3.6vsN2	P3.6vsP2	N3.6vsNC	P3.6vsNC
WBGene00045238	1	-0.01	6	0.03	-1.73	7.84	4.24	8.87	4.18	8.55	9.06
WBGene00015811	1	0.01	1.67	0.19	-1.5	0.5	0.67	0.75	1.07	1.18	1.25
WBGene00001912	1	0.01	5.71	0	-5.16	3.35	3.62	2.72	3.79	3.4	4.34
WBGene00011116	1	0	2.45	0.05	-2.07	1.31	1.28	1.66	1.67	1.91	2.2
WBGene00017075	1	0.01	2.07	0.04	-1.56	1.3	1	1.51	1.53	2.01	2.05
WBGene00001879	1	0	5.36	-0.02	-4.14	6.87	4.87	7.03	5.34	5.27	6.69
WBGene00002018	1	0	7.9	-0.01	-7.18	10.29	8.54	10.17	8.63	9.14	9.41
WBGene00019068	1	0.01	1.5	0.06	-1.53	0.63	0.87	1.25	1.26	1.32	1.32
WBGene00021253	1	0.01	2.12	0.01	-2.08	0.81	0.66	1.37	1.14	1.46	1.05
WBGene00007007	1	-0.01	1.89	0	-2.27	1.33	1.27	1.78	1.61	1.62	1.28
WBGene00002016	1	0	6.32	-0.01	-5.18	9.39	6.97	9.15	6.85	7.85	8.08
WBGene00002020	1	-0.01	5.63	0	-6.27	8.94	8.19	8.58	8.11	8.14	8.17
WBGene00022042	1	-0.03	1.25	0.01	-1.31	1.01	0.72	1.16	1.22	1.24	1.32
WBGene00013766	1	0.03	1.72	0.02	-1.2	0.57	0.75	0.76	0.97	1.24	1.52
WBGene00005663	1	-0.01	1.22	0.01	-1.27	0.66	0.75	0.86	0.93	1.04	1.1
WBGene00001880	1	0	5.54	-0.01	-4.04	4.8	3.26	4.09	3.03	4.48	5.19
WBGene00003063	1	0	1.41	0.15	-0.96	0.4	0.47	0.76	0.62	1.19	1.17
WBGene00012351	1	0	1.67	0.05	-1.31	0.71	0.57	0.86	0.96	1.37	1.2
WBGene00003073	1	0.04	1.4	0	-0.6	0.31	0.36	0.7	0.63	0.98	1.35
WBGene00021843	1	-0.02	1.61	0.03	-1.29	2.59	1.61	2.7	2.62	2.79	2.75
WBGene00015232	1	0.01	1.8	0	-1.55	0.94	0.66	0.93	0.97	1.34	1.21
WBGene00002012	1	0	2.09	0.01	-0.11	1.48	0.95	1.22	0.99	1.34	3
WBGene00016653	1	0	2.77	0.01	-2.02	2.78	2.61	2.53	2.72	3.03	3.59
WBGene00002008	1	-0.02	3.25	0.01	-4.56	5.06	4.68	5	4.84	4.6	3.92
WBGene00012097	1	0	1.25	0.05	-1.08	0.56	0.63	0.97	0.92	1.25	1.04
WBGene00018782	1	-0.01	1.7	0.01	-2.09	1.31	0.92	1.72	1.46	1.71	1.13
WBGene00023467	1	-0.01	3.54	0	-2.39	5.21	3.91	7.2	5.32	6.26	7.46
WBGene00021354	1	-0.01	1.4	0.31	-0.97	1.07	0.82	1.52	1.34	1.81	1.75
WBGene00003821	1	0	1.47	0.05	-1.08	2.35	1.87	2.54	2.39	2.89	2.83
WBGene00001941	1	0	8.56	0	-3.39	7.39	2.72	7.44	3.55	7.78	8.64
WBGene00009476	1	0	0.79	0.37	-0.25	0.42	0.42	0.51	0.86	1.16	1.42
WBGene00016995	1	0.28	0.79	-0.17	-0.94	0.55	0.98	0.59	0.89	0.59	0.6
WBGene00023271	1	-0.01	3.63	0	-1.87	4.82	3.61	5.43	4.53	6.3	7.87
WBGene00019120	1	0.02	1.05	-0.04	-0.94	0.53	0.79	0.78	0.74	0.64	0.77
WBGene00019831	1	0.02	0.89	-0.02	-0.42	0.44	0.26	0.25	0.46	0.31	0.95
WBGene00001259	1	0	1.42	0	-1.1	1.17	0.81	1.02	1.2	1.13	1.51
WBGene00002077	1	-0.01	1.42	0.04	-1.01	1.7	1.5	1.79	1.61	1.93	1.96
WBGene00007784	1	0.03	2.14	-0.02	-1.12	2.46	2.69	2.58	2.6	3.31	3.62
WBGene00003148	1	-0.01	1.68	0	-2.5	1.92	2.12	2.09	2.16	1.55	1.41
WBGene00017304	1	0.02	1.31	0.07	-0.54	0.7	0.86	1.33	1.42	1.9	2.16
WBGene00019858	1	0	3	0	-1.43	3.76	3.63	3.72	4.62	4.67	6.3
WBGene00001336	1	-0.02	0.9	0	-0.9	0.33	0.52	0.51	0.65	0.39	0.76
WBGene00013924	1	0.01	0.72	0.01	-0.51	0.69	0.73	0.52	0.89	0.59	1.1
WBGene00001875	1	0	3.67	-0.01	-4.28	6.33	6.19	5.77	6.39	5.48	6.81
WBGene00012903	1	-0.01	0.85	0.02	-1.14	0.45	0.79	0.87	0.93	0.61	0.52
WBGene00012037	1	0	1.12	0.01	-0.84	0.63	0.21	0.4	0.62	0.67	0.94
WBGene00002019	1	0	5.94	0	-8.13	7.83	9.82	8.95	9.21	7.49	7.36
WBGene00016061	1	0.02	1.33	0.01	-1.52	0.4	1.03	0.64	1.21	0.96	0.98
WBGene00001876	1	0	4.84	0	-4.14	4.52	3	4.23	3.13	6.58	6.81
WBGene00010897	1	0.02	1.08	0.04	-0.6	0.37	0.47	0.29	0.76	0.65	1.15
WBGene00003596	1	0	1.47	0.02	-1.07	0.8	0.7	0.96	1.04	1.43	1.48
WBGene00003948	1	0.01	0.89	-0.05	-1.21	0.49	0.81	0.62	0.63	0.42	0.38
WBGene00009266	1	0.01	1.86	0.01	-1.68	0.55	0.84	1.28	1.49	1.69	1.47
WBGene00001768	1	0.01	1.34	0.01	-0.52	1.42	1.05	0.76	0.66	0.74	1.18
WBGene00018036	1	0.02	0.71	0.04	-0.15	0.14	0.32	0.55	0.62	0.77	1.15
WBGene00001230	1	-0.01	1.01	-0.02	-0.85	0.79	0.58	0.77	0.73	0.93	0.92
WBGene00010260	1	0.02	1.15	0.01	-0.99	2.12	1.61	2.16	1.92	2.37	1.99
WBGene00009635	1	0.02	0.9	0.02	-0.12	0.16	0.21	0.33	0.51	0.65	1.32
WBGene00001915	1	-0.02	1.59	0.01	-1.7	2.59	2.96	2.72	2.62	2.82	2.74
WBGene00017970	1	0	1.49	0	-0.8	1.85	1.26	1.34	1.58	1.35	2.24
WBGene00021892	1	0	3.62	0.01	-3.72	1.64	1.66	3.03	1.2	2.65	1.19
WBGene00016234	1	0.03	0.86	-0.02	-0.95	0.29	0.75	0.06	0.99	0.16	1.08
WBGene00001892	1	0.01	3.6	-0.01	-1.36	2.54	2.51	2.35	3.45	3.82	5.5
WBGene00002015	1	0	4.51	-0.01	-5.32	7.97	7.57	8.82	8.65	7.96	7.39
WBGene00000777	1	0	1.46	0.01	-1.48	0.85	0.87	0.61	0.89	0.5	0.81
WBGene00006650	1	0.02	1.65	0.6	-0.08	1.24	1.29	1.43	1.61	3.07	2.73
WBGene00017583	1	0	1.99	0	-1.6	1.39	1.22	1.15	1.2	1.19	1.69
WBGene00016509	1	0	0.63	0.06	-0.48	0.77	0.77	0.84	0.87	1.1	1.02
WBGene00022452	1	0	3.67	0.01	-2.77	3.67	3.07	4.05	3.4	5.14	3.99
WBGene00002021	1	0	2.17	0.02	-3.41	2.66	2.8	2.6	3.16	2.75	1.99
WBGene00001132	1	0	0.87	-0.09	-1.48	0.44	0.4	0.95	0.83	0.45	0.21
WBGene00045375	1	-0.01	1.83	-0.01	-2.06	3.36	3.77	4.49	5.2	4.71	5.79
WBGene00004951	1	-0.01	0.8	0.01	-0.64	0.34	0.43	0.78	0.6	0.56	0.85
WBGene00021691	1	-0.02	1.29	0.04	-1.52	1.63	1.56	1.84	2.12	1.89	1.92
WBGene00016151	1	0.01	1.65	0	-1.33	0.24	0.68	0.45	1.48	1.19	1.77
WBGene00008592	1	0	4.68	0	-4.02	4.65	5.46	4.81	6.49	6.01	6.6
WBGene00008331	1	0.04	0.96	0.01	-0.37	0.16	0.36	0.36	0.88	0.89	1.5
WBGene00000208	1	0.01	1.27	0.01	-0.8	0.68	0.48	1.25	1.08	1.12	1.29
WBGene00014177	1	-0.01	0.95	0.01	-1.03	1.74	1.52	1.69	1.61	1.68	1.65
WBGene00077526	1	0	1.09	0.01	-1.25	1.25	0.94	1.55	1.08	1.39	0.96
WBGene00016321	1	-0.02	0.75	-0.02	-1	0.75	0.75	0.6	0.57	0.39	0.45
WBGene00019279	1	-0.01	1.21	-0.01	-0.68	0.47	0.43	1.49	0.76	1.16	1.37
WBGene00003385	1	-0.02	0.91	0.01	-1.07	0.84	0.97	0.4	0.93	0.47	0.92
WBGene00020112	1	-0.01	1.29	0.01	-1.59	0.89	0.46	0.93	0.83	0.96	0.79
WBGene00007303	1	0	1.47	0.01	-1.43	1.53	1.46	1.01	1.42	1.2	1.49
WBGene00004810	1	0.02	0.78	0.04	-0.5	0.31	0.25	0.55	0.43	0.85	0.57
WBGene00000843	1	0	0.65	0	-0.72	0.6	0.72	0.46	0.75	0.41	0.74
WBGene00004679	1	0.01	0.62	-0.01	-0.52	0.42	0.56	0.45	0.69	0.53	0.85
WBGene00011102	1	0	0.94	0.02	-1.06	0.62	0.7	0.81	0.98	0.92	0.87
WBGene00013556	1	0	1.81	0.01	-0.51	2.01	1.38	2.51	2.47	3.17	3.96
WBGene00004840	1	0	6.42	0.01	-2.49	2.69	3.3	3.78	3.9	6.55	7.93
WBGene00015382	1	0.02	0.97	-0.04	-0.83	1.15	0.59	1.24	0.69	1.19	0.72
WBGene00002001	1	0.01	1.03	-0.03	-0.71	0.94	0.92	1.13	1.21	1.1	1.38
WBGene00197622	1	0	5.28	0	-0.32	5.24	0.78	5.87	1.74	6.17	5.89
WBGene00016894	1	0.01	0.78	0.04	-0.07	0.28	0.28	0.21	0.29	0.47	1.07
WBGene00235160	1	0	2.54	0.01	-0.88	5.13	4.82	6.52	4.82	5.55	6.9
WBGene00003795	1	0.01	1.13	-0.05	-1.11	0.7	0.84	0.44	0.47	0.24	0.66
WBGene00044542	1	0.01	2.22	-0.02	-2.65	2.24	2.61	2.69	3.77	2.28	3.35
WBGene00022572	1	0	1.86	0.04	-0.98	0.7	0.68	1.53	1.15	1.87	1.96
WBGene00007736	1	0.03	0.91	0	-0.46	0.54	0.82	0.39	0.57	0.62	1.02
WBGene00000379	1	-0.01	1.15	0.02	-1.29	1.93	1.48	2.13	2.01	2.17	1.87
WBGene00008572	1	0.02	0.77	0.02	-0.37	0.77	0.65	0.92	1.05	1.1	1.38
WBGene00022027	1	-0.01	0.61	-0.01	-0.7	0.31	0.3	0.54	0.63	0.41	0.55
WBGene00008900	1	0.01	0.75	0.04	-0.34	0.36	0.2	0.55	0.21	0.78	0.5
WBGene00016599	1	0	0.85	0.02	-0.49	0.16	0.14	0.46	0.36	0.64	0.83
WBGene00016907	1	0.03	0.87	0	-0.47	0.3	0.57	0.61	0.88	0.98	1.2
WBGene00020073	1	0	4.31	-0.01	-4.45	7.6	5.34	6.64	5.11	5.38	5.06
WBGene00022703	1	0.01	0.75	0.02	-0.61	0.3	0.43	0.34	0.6	0.68	0.86
WBGene00009090	1	0	1.31	0	-0.98	0.93	1.26	0.52	0.95	0.83	1.47
WBGene00006497	1	0.01	1.14	0	-0.77	0.33	0.16	0.67	0.62	1.08	0.89
WBGene00012604	1	0	3.58	0	-1.49	3	3.65	0.58	2.04	1.87	4.45
WBGene00004405	1	0	1.09	0	-1.13	0.73	1.24	0.38	0.63	0.48	0.61
WBGene00000567	1	-0.02	0.94	0.04	-1.24	0.56	0.37	0.72	0.68	0.84	0.5
WBGene00022713	1	0	2.66	0.02	-0.88	2.04	1.75	2.43	2.33	3.93	3.67
WBGene00019373	1	0	1.21	0.03	-1.03	0.38	0.42	0.58	0.75	0.86	0.89
WBGene00023189	1	0	5.77	0.01	-3.52	3.01	5.63	5.53	6.89	8.33	9.41
WBGene00219824	1	-0.01	2.76	0.01	-1.21	4.27	3.24	5.18	3.74	5.02	4.99
WBGene00002058	1	0.03	0.78	-0.36	-1.49	0.27	0.68	0.56	0.72	0.22	-0.19
WBGene00008503	1	0	4.49	0.01	-2.75	4.41	5.53	3.64	6.25	6.16	7.69
WBGene00018522	1	0.01	0.57	-0.03	-0.5	0.5	0.56	0.76	0.84	0.71	0.84
WBGene00015781	1	0.01	2.53	0.01	-1.5	1.29	0.97	0.7	1.11	2.06	2.14
WBGene00006701	1	0.01	0.56	0.05	-0.4	0.51	0.52	0.23	0.12	0.46	0.3
WBGene00011292	1	0	0.99	0.1	-0.64	0.49	0.69	0.52	0.61	1.04	0.94
WBGene00018878	1	0.03	1.48	-0.01	-0.66	0.93	1.01	0.49	0.75	1.42	1.53
WBGene00022298	1	0	2.69	0.01	-1.16	0.05	1.2	0.44	1.41	2.53	3.58
WBGene00001395	1	0.04	0.48	0.05	-0.34	0.26	0.22	0.27	0.44	0.74	0.66
WBGene00016934	1	0.03	0.99	-0.01	-0.74	0.2	0.6	0.21	0.65	0.55	0.81
WBGene00000197	1	0.01	0.88	-0.06	-0.59	0.42	0.32	0.6	0.42	0.57	0.8
WBGene00004356	1	-0.01	0.76	0.01	-0.74	1.25	1.03	0.91	1.1	0.79	1.05
WBGene00011115	1	-0.03	0.58	0.04	-0.77	0.89	0.67	0.72	0.86	0.89	0.71
WBGene00017993	1	0	0.9	-0.02	-1	0.69	0.45	0.57	0.77	0.33	0.52
WBGene00019698	1	-0.01	0.84	0.04	-0.56	0.47	0.52	0.58	1.06	0.78	1.06
WBGene00008766	1	-0.03	1.04	0.03	-1.04	0.94	0.95	0.95	1.93	0.9	2.12
WBGene00007855	1	0.01	0.52	0.05	-0.39	1.01	0.82	0.58	0.87	0.81	0.83
WBGene00007144	1	0.01	0.81	0.03	-0.32	0.49	0	0.51	0.55	0.88	0.89
WBGene00086560	1	0	2.06	0.03	-0.77	2.1	2.01	2.25	2.63	3.23	3.36
WBGene00019278	1	0	1.69	0.02	-1.12	0.17	0.33	0.5	1.38	0.66	1.6
WBGene00015596	1	0	2.34	0.01	-0.56	1.99	1.59	2.5	2.54	2.85	3.47
WBGene00011308	1	-0.01	1.13	0.05	-1.17	0.59	0.97	1.23	1.16	1.35	1.07
WBGene00008053	1	-0.01	0.75	-0.04	-1.18	0.48	0.58	0.37	0.62	0.21	0.41
WBGene00235161	1	0	3.29	0	-0.41	5.31	3.65	5	3.12	5.44	6.08
WBGene00013387	1	0	1.91	-0.01	-1.86	2.03	2.5	2.54	2.96	1.53	2.62
WBGene00011128	1	0	0.88	-0.06	-1.32	0.71	0.73	0.89	0.8	0.37	0.61
WBGene00013046	1	0.02	0.98	0.04	-0.56	1.62	1.36	1.04	0.63	1.56	0.76
WBGene00002278	1	0	0.97	-0.01	-0.79	0.5	0.57	0.62	0.87	0.82	0.95
WBGene00023153	1	-0.01	1.91	0	-1.19	3.57	2.88	5.01	3.61	4.75	5.61
WBGene00044937	1	0	2.58	0.01	-1.55	1.65	2.3	3.13	3.87	3.77	4.24
WBGene00194668	1	0.01	1.47	0.03	-0.11	0.59	0.56	0.14	0.53	1.2	1.76
WBGene00004839	1	0	5.43	0.01	-0.29	3.91	3.28	4.93	4.04	8.76	9.31
WBGene00003953	1	0.01	0.51	0	-0.66	0.6	0.75	0.57	0.38	0.55	0.2
WBGene00077684	1	-0.01	2.2	0.01	-2.95	1.25	0.91	1.54	1.5	1.4	1.41
WBGene00013200	1	0	1.49	0.01	-1.25	0.71	0.73	1.4	0.96	1.34	1.12
WBGene00010484	1	0	1.27	0.01	-1.09	0.56	0.55	0.73	0.83	0.93	1.04
WBGene00020260	1	0.01	1.3	0.01	-0.57	0.74	0.39	0.24	0.66	0.84	1.6
WBGene00004387	1	0.01	0.67	-0.03	-0.7	0.87	0.64	0.56	0.54	0.53	0.57
WBGene00045052	1	-0.01	1.12	-0.03	-1.16	1.54	0.8	1.4	1.45	0.74	1.45
WBGene00000868	1	0	1.42	-0.01	-1.77	0.55	1.49	1.35	1.18	1.38	1.52
WBGene00003160	1	0.01	0.85	-0.03	-0.3	0.52	0.64	1.26	0.41	1.27	0.96
WBGene00004302	1	0	0.73	-0.02	-0.83	0.31	0.58	0.12	0.46	0.07	0.52
WBGene00016845	1	0	2.17	0.01	-2.01	1.03	1.27	0.84	1.65	1.25	1.66
WBGene00004506	1	-0.01	0.56	-0.06	-0.74	0.67	0.46	0.26	0.22	0.01	0.08
WBGene00009851	1	0.02	0.69	-0.02	-0.6	0.09	0.63	0.45	0.49	0.62	0.58
WBGene00271651	1	0	1.8	0.02	-2.35	2.77	2.46	3.08	2.57	3.29	2.01
WBGene00015461	1	0	0.87	-0.01	-0.69	0.65	0.06	0.85	0.53	1.13	0.84
WBGene00017641	1	0.01	0.92	0.02	-0.51	0.4	0.57	0.61	0.55	0.85	0.9
WBGene00011557	1	0.01	3.6	-0.01	-1.2	3.14	1.69	2.42	2.19	2.67	4.03
WBGene00000120	1	0.02	0.8	0.02	-0.58	0.46	0.56	0.65	0.85	0.87	1.16
WBGene00011500	1	0	0.47	0.03	-0.4	0.53	0.56	0.66	1.22	0.74	1.18
WBGene00004312	1	0.01	1.01	-0.03	-0.6	1.16	0.72	1.17	0.94	1.08	1.37
WBGene00015955	1	0	0.84	0.02	-0.64	0.56	0.76	0.28	0.57	0.45	0.66
WBGene00018044	1	0.01	0.76	0.01	-0.17	0.78	0.72	1.15	1.1	1.2	1.76
WBGene00001094	1	0.02	0.58	-0.02	-0.52	0.07	0.52	0.2	0.54	0.15	0.69
WBGene00004178	1	-0.02	0.95	-0.76	-0.92	0.59	0.72	1.09	0.78	0.07	1.01
WBGene00004248	1	0.01	1.08	-0.03	-0.6	0.89	0.5	0.45	0.47	0.48	0.9
WBGene00010303	1	0.01	1.13	-0.03	-0.97	1.03	0.46	1.05	-0.08	1.18	0.37
WBGene00020246	1	-0.03	0.66	0.01	-0.71	0.65	0.34	0.57	0.61	0.51	0.67
WBGene00012738	1	0	0.79	-0.04	-0.82	0.56	0.56	0.17	0.52	0.08	0.61
WBGene00021930	1	-0.01	0.62	-0.06	-0.83	0.71	0.92	0.95	1.16	0.65	1.18
WBGene00018184	1	-0.02	0.73	-0.04	-0.55	0.82	0.08	0.83	0.27	0.43	0.36
WBGene00004682	1	-0.01	0.66	0.03	-0.38	0.34	0.43	0.34	0.73	0.5	0.92
WBGene00016019	1	-0.01	0.74	0.11	-0.67	0.53	0.76	0.54	0.86	1.03	0.96
WBGene00044147	1	0	2.87	-0.01	-1.41	2.54	1.6	3	2.71	1.71	4.31
WBGene00010286	1	0	0.69	0.02	-0.48	0.37	0.69	0.59	1.04	0.86	1.36
WBGene00022781	1	0.03	0.53	0.01	0.01	0.62	0.62	0.36	0.5	0.78	1.04
WBGene00013538	1	0	1.34	-0.01	-1.01	1.07	0.85	1.25	1.26	1.62	1.8
WBGene00020491	1	0.01	0.75	-0.01	-0.42	0.37	0.47	0.38	0.47	0.37	0.76
WBGene00000293	1	-0.01	0.57	-0.01	-0.61	0.37	0.33	0.55	0.35	0.35	0.36
WBGene00001225	1	0	0.73	-0.01	-0.68	0.52	0.49	0.66	0.91	0.56	0.91
WBGene00017344	1	0.01	1.03	0	-0.78	1.3	1.69	1.83	2.04	1.61	2.38
WBGene00004503	1	-0.01	0.56	0.01	-0.77	0.43	0.67	0.31	0.7	0.26	0.39
WBGene00175028	1	0	3.75	0	-0.09	3.1	1.6	3.29	1.68	4.45	6.02
WBGene00017286	1	0	0.55	0.01	-0.8	0.61	0.14	0.65	0.4	0.6	0.11
WBGene00044789	1	0	1.04	0.01	-0.92	0.39	0.86	0.78	0.89	1.18	1.42
WBGene00019546	1	0.02	1.06	-0.01	-0.49	0.7	0.61	0.86	0.79	1.18	1.26
WBGene00004766	1	0	0.89	0	-0.92	0.4	0.53	0.61	0.81	0.47	0.74
WBGene00012004	1	0.01	0.69	0.01	-0.58	0.76	0.92	0.93	1.13	1.09	1.26
WBGene00022571	1	0	1.49	0.02	-1.39	1	1.5	0.89	1.3	1.66	1.59
WBGene00000685	1	0	1.75	-0.02	-1.55	2.86	1.86	3.02	1.88	2.16	2.73
WBGene00001161	1	0	1.14	0	-1.71	0.29	0.61	0.47	0.87	0.52	0.56
WBGene00195043	1	0.01	1.18	0.01	-0.91	0.69	0.67	0.13	1.21	0.86	1.56
WBGene00007656	1	0	3.18	0	-0.64	4.87	4.4	6.86	6.04	6.39	6.38
WBGene00020391	1	-0.01	0.86	0	-1.28	1.52	1.15	1.46	1.61	1.16	1.14
WBGene00002017	1	0	3.05	0	-4.18	5.89	6.88	5	6.47	5.33	5.58
WBGene00000165	1	0.01	0.89	-0.01	-0.95	0.74	0.73	0.82	0.83	1.18	0.87
WBGene00012156	1	0	0.83	0	-0.62	0.73	0.73	0.66	0.88	0.55	0.91
WBGene00020599	1	0	0.87	0.01	-0.15	0.32	0.18	0.29	0.2	0.66	1.2
WBGene00004746	1	-0.01	1.11	0	-0.82	0.72	0.53	1.16	0.94	0.85	1.2
WBGene00017659	1	-0.01	0.86	0.05	-0.47	1.32	1.36	1.01	1.47	1.33	1.59
WBGene00002998	1	0	0.93	0	-0.69	1.88	1.42	1.91	2.09	1.86	2.31
WBGene00009189	1	0	0.73	0.01	-0.46	0.27	0.22	0.46	0.53	0.64	0.83
WBGene00018362	1	0	1.07	0	-1.06	0.36	0.76	0.73	1.03	0.84	1.05
WBGene00010434	1	0.01	0.86	0.03	-0.19	0.73	1.04	0.91	1.27	1.58	1.91
WBGene00019622	1	-0.01	1.17	-0.92	-0.02	0.62	0.43	0.38	0.18	-0.76	2.06
WBGene00001018	1	0	0.56	0.02	-0.33	0.36	0.29	0.34	0.31	0.6	0.56
WBGene00004972	1	0.01	2	-0.01	-1.58	0.82	1.21	0.74	2.29	1.69	2.55
WBGene00021105	1	0.02	1.18	0	-0.66	1.82	1.94	2.02	1.43	2.49	1.97
WBGene00017733	1	-0.02	0.55	0.02	-0.9	0.35	0.29	0.45	0.23	0.35	0.04
WBGene00018353	1	-0.02	0.85	0.05	-1.69	0.39	1.1	0.91	1.11	1.14	0.46
WBGene00271777	1	0	2.03	-0.01	-1.17	3.16	1.2	1.06	0.51	0.64	1.11
WBGene00007336	1	0	0.44	0.06	-0.19	0.25	0.11	0.54	0.28	0.69	0.45
WBGene00009078	1	0	1.15	-0.02	-1.29	2.56	1.39	2.23	1.41	2.22	1.42
WBGene00010230	1	0.01	0.67	0.02	-0.5	0.45	1.05	0.99	1.41	1.53	1.54
WBGene00009368	1	-0.01	1.56	0	-2.18	0.83	1.37	2.37	1.59	1.65	1.39
WBGene00019757	1	0	1.04	-0.04	-1.25	0.43	0.21	0.74	0.95	0.54	0.79
WBGene00021460	1	0	2.03	0	-0.41	2.37	1.54	2.17	2.24	3.12	3.63
WBGene00009578	1	-0.01	0.56	0.1	-0.17	0.52	0.34	0.86	0.75	1.21	1.11
WBGene00003041	1	0.01	1	0	-0.71	0.25	0.72	0.39	1.07	0.71	1.56
WBGene00022474	1	-0.01	0.41	-0.01	-0.04	0.3	-0.02	0.4	0.19	0.49	0.63
WBGene00018064	1	0.01	0.82	-0.02	-0.76	-0.13	0.28	0.64	0.58	0.56	0.59
WBGene00020455	1	0.01	1.12	0.01	-1.05	2.44	2.11	2.65	2.35	3.45	2.41
WBGene00001935	1	0	2.44	0.01	-1.48	3.59	4.94	5.43	5.88	4.77	6.13
WBGene00022327	1	0	1.26	0.01	-0.84	0.95	0.26	0.89	0.14	1.55	0.98
WBGene00007581	1	0	1.05	0.01	-0.79	0.54	0.19	0.35	0.33	0.98	0.98
WBGene00003504	1	0.01	1.63	-0.01	-0.26	1.7	1.12	1.23	1	1.72	2.2
WBGene00001833	1	0	2	-0.01	-0.39	0.72	0.91	0.83	0.23	2.02	2.19
WBGene00000184	1	0	0.94	0	-1.13	0.88	1.09	1.62	1.37	1.72	1.28
WBGene00014541	1	0	1.57	0	-1.42	1.79	0.99	2.09	2.53	3.46	3.5
WBGene00018339	1	0.01	0.62	0.05	-0.39	-0.07	0.59	0.29	0.25	0.56	0.66
WBGene00008398	1	-0.01	0.8	0.03	-0.93	1.49	0.99	1.33	1.33	1.64	1.47
WBGene00004952	1	0	1.99	0.01	-0.71	2.72	1.56	3.09	1.58	3.72	2.86
WBGene00044301	1	0	0.86	0.01	-0.72	0.52	0.74	0.45	0.99	0.8	1.37
WBGene00003952	1	-0.01	0.55	-0.05	-0.77	0.57	0.36	0.24	0.29	0.15	0.11
WBGene00007223	1	0	0.57	-0.02	-0.47	0.53	0.34	0.35	0.38	0.25	0.53
WBGene00004825	1	0	1.01	-0.01	-1.12	0.73	0.71	0.63	1	0.49	0.85
WBGene00007811	1	0.01	1.13	0.03	-0.48	0	0.63	0.66	0.89	1.29	1.58
WBGene00018830	1	0	2.07	0.01	-0.91	0.83	1.53	0.61	1.44	2.99	3.3
WBGene00015481	1	0.02	0.51	-0.05	-0.3	0.17	0.39	0.7	0.5	0.68	0.74
WBGene00006454	1	0.01	1.09	0.01	-0.73	0.26	0.32	0.63	0.58	1.04	0.93
WBGene00001008	1	0.01	0.75	0.01	-0.75	0.78	0.97	1.31	1.11	1.25	1.04
WBGene00004916	1	0.03	0.58	-0.04	-0.54	0.75	0.8	0.58	0.84	0.87	0.95
WBGene00016262	1	0.01	1.11	0	-0.31	0.19	0.73	1.16	1.14	1.56	1.66
WBGene00007694	1	0	0.77	0.03	-0.49	0.1	0.39	0.73	0.66	0.83	0.73
WBGene00018290	1	-0.01	0.73	0.03	-0.8	0.84	0.76	0.82	0.69	0.9	0.62
WBGene00021097	1	-0.01	0.72	0.01	-0.87	1.43	0.93	1.38	1.46	1.23	1.18
WBGene00011687	1	-0.01	0.5	0.03	-0.31	0.45	0.31	0.43	0.71	0.55	0.77
WBGene00002196	1	-0.02	0.44	-0.02	-0.45	0.3	0.25	0.22	0.32	0.17	0.41
WBGene00017440	1	0.01	0.52	-0.03	-0.53	0.9	0.71	0.92	0.85	0.79	0.92
WBGene00013955	1	0.02	1.08	-0.01	-0.95	0.68	0.53	0.88	1.51	1.61	1.53
WBGene00006817	1	0	1.45	0	-0.55	1.76	0.93	1.43	0.84	1.68	0.99
WBGene00017773	1	0	0.53	0.04	-0.02	0.25	0.16	0.29	0.2	0.56	0.65
WBGene00002152	1	0.02	0.62	-0.05	-0.39	0.46	0.49	0.77	0.61	0.61	0.95
WBGene00000380	1	0	0.97	-0.01	-1.56	2.28	2.16	2.44	2.56	2.2	2.07
WBGene00008729	1	-0.01	0.5	0.01	-0.35	0.78	0.71	0.79	0.93	0.85	1.13
WBGene00007400	1	-0.01	0.76	-0.01	-0.95	0.55	0.75	0.54	0.53	0.4	0.51
WBGene00219758	1	0	0.67	-0.03	-0.23	0.14	0.24	0.79	0.48	0.51	1.06
WBGene00045392	1	0	0.72	-0.01	-0.48	0.27	-0.33	0.88	0.25	0.73	0.41
WBGene00022324	1	-0.01	0.68	0.04	-0.16	0.74	0.42	0.82	0.3	1.1	1.03
WBGene00013837	1	0	2.19	0	-2.11	1.36	2.02	0.82	1.31	0.76	1.47
WBGene00002047	1	0	2.99	0	-0.46	0.16	0.53	0.78	1.01	2.89	4.43
WBGene00006637	1	0	0.99	-0.02	-1.62	0.44	-0.28	0.95	0.83	0.48	0.28
WBGene00010851	1	0.01	0.83	0	-0.54	1.12	0.62	1.09	0.82	1.41	1.02
WBGene00022219	1	0.01	0.66	-0.01	-0.36	0.32	0.55	0.8	0.7	1.03	1.15
WBGene00007181	1	0	1.54	0.03	-0.19	0.49	0.81	0.86	0.78	1.8	2.62
WBGene00018421	1	0	0.66	0	-0.72	0.89	0.45	0.87	0.71	0.81	0.45
WBGene00020647	1	0.01	0.57	-0.01	-0.45	0.5	0.6	0.67	0.61	0.94	0.79
WBGene00002274	1	-0.02	0.59	-0.01	-0.91	1.03	0.86	0.5	0.72	0.22	0.2
WBGene00020080	1	0.02	0.96	-0.01	-0.85	0.23	0.14	0.79	0.81	1.04	0.71
WBGene00001371	1	-0.03	0.49	-0.02	-0.64	0.87	0.69	0.77	0.9	0.35	0.59
WBGene00219606	1	0	2.02	0	-0.46	1.02	1.08	0.68	1.27	1.85	3.02
WBGene00010639	1	0.02	0.42	0.04	-0.22	0.22	0.31	0.31	0.34	0.51	0.61
WBGene00021877	1	0	1.18	0	-1.8	1.01	1.3	1.23	0.85	1.53	1.26
WBGene00014141	1	-0.01	0.6	0	-0.32	0.24	0.31	0.38	0.66	0.26	1.05
WBGene00007317	1	0	0.63	0.03	-0.63	0.1	0.1	0.38	0.37	0.48	0.48
WBGene00000968	1	-0.01	1.42	0.01	-1.43	1.94	0.63	1.34	1.18	1.34	1.78
WBGene00022667	1	-0.04	0.55	0.03	-0.43	0.82	0.3	0.98	1.05	0.82	1.08
WBGene00019928	1	0	1.99	-0.01	-4.51	3.64	3.31	NaN	NaN	NaN	NaN
WBGene00020616	1	0	2.01	0	-0.15	0.57	0.67	0.59	1.02	1.09	2.77
WBGene00019121	1	-0.01	0.53	0.02	-0.59	0.36	0.55	0.4	0.55	0.42	0.55
WBGene00011717	1	0.01	0.81	0	-0.36	0.69	0.72	-0.02	0.57	0.41	0.98
WBGene00004468	1	0	0.6	0	-0.77	0.39	0.4	0.06	0.54	0.06	0.36
WBGene00001814	1	0	0.47	0	-0.63	0.32	0.28	0.38	0.45	0.47	0.26
WBGene00000545	1	0	0.53	0.01	-0.41	0.45	1.11	0.65	0.89	0.6	0.96
WBGene00004465	1	0	0.47	-0.02	-0.55	0.64	0.46	0.61	0.7	0.54	0.6
WBGene00198142	1	0	2.44	0.01	-0.18	2.62	2.63	2.9	4	4.76	5.14
WBGene00012935	1	0	1.24	0	-0.96	-0.13	0.42	1.13	0.66	1.25	0.75
WBGene00021956	1	0	0.45	0.06	-0.34	0.39	0.42	0.34	0.61	0.64	0.7
WBGene00008386	1	-0.02	0.75	0.01	-0.48	0.51	0.24	0.53	0.21	0.43	0.46
WBGene00016719	1	0.01	1.07	0.01	-0.31	0.26	0.24	0.88	0.53	1.51	1.13
WBGene00006467	1	0	0.62	-0.02	-0.58	0.71	0.63	0.98	0.62	0.89	0.5
WBGene00011142	1	-0.01	0.72	0.01	-0.45	0.41	0.31	0.5	0.38	0.52	0.42
WBGene00001946	1	0	0.84	0	-0.81	1.33	1.37	1.42	1.49	1.41	1.59
WBGene00013983	1	-0.01	1.32	0.01	-0.46	0.49	0.05	1.08	0.91	1.08	1.32
WBGene00016411	1	0	0.97	0	-1.14	0.49	0.31	0.4	1.22	0.65	1.22
WBGene00000382	1	-0.01	0.61	-0.01	-0.82	0.44	0.38	1.18	0.76	0.61	0.5
WBGene00003923	1	0	0.57	-0.02	-0.55	0.44	0.68	0.26	0.45	0.28	0.44
WBGene00005015	1	-0.01	0.59	0.03	-0.36	0.19	0.18	0.6	0.24	0.56	0.45
WBGene00004461	1	0.02	0.43	-0.1	-0.62	0.57	0.45	0.45	0.52	0.29	0.34
WBGene00018354	1	0.01	1.01	-0.01	-0.44	0.58	0.75	0.24	0.78	0.9	1.15
WBGene00019006	1	0.01	0.91	-0.01	-0.41	1.71	1.65	1.52	2.25	1.93	2.48
WBGene00008545	1	0	1.77	0	-0.31	1.54	1.1	2.28	1.19	2.86	2.28
WBGene00021202	1	-0.01	0.6	-0.03	-0.95	0.33	0.01	0.33	0.46	0.19	0.38
WBGene00003210	1	0	0.97	0	-0.97	0.53	0.6	0.82	1.31	0.44	1.4
WBGene00013836	1	0.02	0.89	0	-0.6	0.66	0.77	0.67	0.34	1.26	0.79
WBGene00219859	1	-0.01	0.97	0.02	-0.52	1.21	0.67	1.19	1.48	1.68	2.06
WBGene00010560	1	0	0.47	0.01	-0.39	0.37	0.51	0.66	0.48	0.87	0.79
WBGene00003564	1	0	0.69	-0.02	-0.97	0.34	0.44	0.75	0.51	0.45	0.53
WBGene00008417	1	0	1.35	-0.01	-1.56	0.2	1.1	1.17	1.03	0.49	0.95
WBGene00021007	1	0	3.42	0	-0.18	4.88	3.26	4.43	3.42	6.55	6.92
WBGene00020781	1	0	0.59	0.02	-0.33	0.17	0.17	0.43	0.51	0.48	0.7
WBGene00022268	1	-0.01	0.65	0	-0.82	0.8	0.59	1.01	1.1	0.79	0.76
WBGene00021050	1	0	0.88	0	-0.71	0.69	0.9	0.42	0.69	0.48	0.93
WBGene00021883	1	0.01	0.69	-0.02	-0.57	0.64	0.64	0.57	0.79	0.37	0.81
WBGene00008091	1	0	0.79	-0.01	-1.06	1.24	0.56	1.11	0.22	1.19	0.29
WBGene00019898	1	0	0.92	0	-0.76	0.8	0.52	0.77	0.71	0.87	0.85
WBGene00017429	1	0.02	0.64	0.02	-0.09	0.37	0.51	0.45	0.91	1.04	1.29
WBGene00016017	1	0.01	1.3	0	-0.67	0.61	1.17	-0.44	0.81	0.68	1.74
WBGene00011274	1	0.04	0.38	-0.06	-0.38	0.27	0.42	0.48	0.53	0.26	0.53
WBGene00015597	1	0	1.23	0.01	-0.97	1.52	1.35	1.65	2	1.61	1.79
WBGene00006470	1	0	0.98	0	-1.41	1.07	0.75	1.27	0.94	1.16	0.39
WBGene00018625	1	-0.01	0.89	0.01	-1.11	0.32	0.33	0.43	0.51	0.68	0.46
WBGene00018257	1	0.01	0.43	-0.08	-0.57	0.03	0.23	0.48	0.23	0.23	0.05
WBGene00017830	1	0.01	0.72	-0.02	-0.84	0.58	0.62	0.7	0.79	0.6	0.68
WBGene00002982	1	0	0.61	0.01	-0.58	0.57	0.67	0.37	0.5	0.36	0.55
WBGene00013544	1	0	0.93	0	-0.6	0.54	0.3	0.8	0.48	0.72	0.73
WBGene00045053	1	0	0.93	0.01	-0.69	0.39	0.49	0.65	0.82	0.64	1.03
WBGene00015878	1	0	1.26	-0.01	-0.18	0.53	1.21	0.38	0.68	0.1	1.83
WBGene00013963	1	0	0.79	0.01	-0.32	0.4	0.22	0.98	0.27	0.91	0.59
WBGene00016128	1	0	0.82	0	-0.7	1.66	1.19	2.21	1.83	2.18	2.13
WBGene00020901	1	-0.01	0.64	-0.02	-0.73	1.12	0.67	0.9	1.18	0.53	1.01
WBGene00020763	1	-0.01	0.94	-0.02	-1.42	0.3	0.76	0.5	0.74	0.05	0.43
WBGene00002000	1	0	0.63	0	-0.33	0.35	0.68	0.46	0.51	0.34	0.78
WBGene00008948	1	0	0.81	0.03	-0.66	0.39	1.24	-0.18	0.52	0.04	0.44
WBGene00003796	1	0	0.75	0	-0.34	0.16	0.26	0.6	0.34	0.44	0.85
WBGene00014002	1	-0.01	0.64	0.07	-0.03	0.63	0.64	0.5	0.86	1	1.52
WBGene00044431	1	0.01	0.73	-0.01	-0.66	0.39	0.57	0.04	1.13	0.17	1.08
WBGene00235385	1	0	1.06	0	-0.26	0.85	0.19	0.82	0.31	1.67	1.49
WBGene00007414	1	0	0.93	0.03	-0.31	1.02	0.95	1.31	1.48	1.7	2.04
WBGene00017243	1	0.02	1.1	0	-0.4	0.77	1.86	0.73	1.43	1.84	2.07
WBGene00013701	1	0	1.07	0	-1.64	0.97	1.19	1.96	2.4	1.96	2.05
WBGene00019490	1	-0.01	0.53	0.03	-0.55	0.74	0.51	0.86	1.07	0.95	0.99
WBGene00020953	1	0	1.92	0	-0.26	0.66	1.24	1.44	1.81	1.73	4.39
WBGene00044120	1	0	1.19	0	-1.86	2.39	1.8	2.74	2.09	2.12	1.39
WBGene00018533	1	0	0.43	-0.01	-0.32	0.51	0.19	0.15	0.39	0.12	0.39
WBGene00006711	1	0	0.53	0	-0.56	0.32	0.45	0.14	0.54	0.14	0.51
WBGene00004826	1	0.01	0.66	0	-0.8	0.64	0.71	0.29	0.68	0.33	0.48
WBGene00015978	1	0.01	0.68	0.01	-0.2	0.47	0.43	0.59	0.51	0.95	1.11
WBGene00002184	1	0.01	0.93	0	-0.9	0.33	0.37	0.42	0.67	0.73	0.73
WBGene00002045	1	-0.01	0.4	0	-0.52	0.6	0.44	0.83	0.91	0.99	1.01
WBGene00195212	1	0	1.14	0	-0.4	1.63	1.8	1.65	1.81	1.44	2.72
WBGene00001088	1	-0.03	0.37	-0.06	-0.39	0.73	0.53	0.2	0.33	0.07	0.48
WBGene00017643	1	0.01	0.56	-0.03	-0.54	0.59	0.58	1	0.87	0.91	1.09
WBGene00044672	1	0	0.9	-0.03	-0.61	1.11	0.03	0.5	0.49	0.18	0.35
WBGene00011294	1	-0.01	1.38	0.01	-1.74	0.27	0.97	1.01	1	1.56	1.32
WBGene00009709	1	0	1.32	0	-0.71	0.24	0.16	0.67	0.56	1.26	1.39
WBGene00219571	1	0	1.18	0.01	-0.77	0.93	0.95	1.45	1.58	1.67	1.94
WBGene00003593	1	-0.02	0.52	0.03	-0.42	0.82	0.41	0.5	0.86	0.39	0.66
WBGene00016990	1	0	0.67	0.01	-0.82	0.35	0.44	0.66	0.61	0.56	0.51
WBGene00219574	1	0	1.47	-0.01	-0.34	0.7	1	1.36	0.72	1.37	2.12
WBGene00014025	1	0	0.42	0.02	-0.28	0.28	0.24	0.45	0.42	0.56	0.7
WBGene00016741	1	-0.01	0.57	-0.01	-0.67	1.07	0.84	0.93	0.89	0.76	0.77
WBGene00000874	1	-0.01	0.47	0	-0.13	0.58	0.24	0.69	0.19	0.64	0.63
WBGene00007036	1	0	3.59	0	-3.9	5.39	6.31	3.51	6.52	4	6.45
WBGene00019938	1	0	0.77	-0.01	-0.49	0.49	0.24	1.29	0.66	0.97	1.01
WBGene00011313	1	0.01	1.34	0	-0.1	0.93	0.44	0.69	0.93	1.39	2.59
WBGene00016260	1	0.01	0.77	-0.01	-0.74	0.43	0.31	0.87	0.77	1.05	0.95
WBGene00006974	1	0	1.28	0	-2.03	-0.36	2.74	0.2	1.61	0.55	1.15
WBGene00009778	1	0.01	1.36	-0.01	0.02	0.53	0.69	1.09	1.4	1.62	2.21
WBGene00018833	1	0.01	1.13	0.01	-0.51	0.36	1.65	0.54	1.56	1.63	3
WBGene00010048	1	0	1.06	0	-0.6	1.07	2.08	1.29	1.85	1.11	2.31
WBGene00011503	1	-0.01	0.49	0.02	-0.49	0.27	0.22	0.38	0.21	0.27	0.25
WBGene00016555	1	0.01	0.7	-0.03	-0.57	0.36	-0.16	0.59	0.64	0.6	0.76
WBGene00015561	1	0	0.47	0	-0.27	0.47	0.52	0.51	0.99	0.65	1.13
WBGene00271643	1	0	1.59	0.01	-0.39	2.35	1.86	0.99	1.26	1.32	2.42
WBGene00008155	1	0.01	0.73	0.06	-0.43	0.11	0.4	0.63	0.64	1.45	1.04
WBGene00008859	1	0	0.62	0.03	-0.43	0.46	0.76	0.98	0.92	1.06	1.06
WBGene00006602	1	-0.02	0.45	0.08	-0.41	0.79	0.66	0.86	1.13	0.92	1.06
WBGene00007615	1	0.02	1.09	-0.03	-1.07	0.89	1.44	1.18	1.99	1.14	1.87
WBGene00009277	1	0	1.1	0	-1.24	1.36	1.57	1.45	2.04	0.67	1.99
WBGene00000281	1	0.01	0.55	-0.03	-0.94	0.25	0.41	0.6	0.77	0.46	0.45
WBGene00007883	1	0	1.05	0	-0.43	2.15	1.5	1.86	1.58	2	2.37
WBGene00018683	1	0.01	1.33	-0.01	-1.58	-0.08	0.45	0.85	0.88	1.13	0.84
WBGene00008857	1	0	0.66	-0.01	-0.79	0.71	0.59	1.22	0.9	0.97	0.85
WBGene00001412	1	0.01	0.51	-0.03	-0.33	0.58	0.32	1.08	0.92	1.12	1.12
WBGene00008371	1	-0.01	0.52	-0.01	-0.64	0.5	0.13	0.56	0.56	0.46	0.44
WBGene00197452	1	0	1.42	0.01	-1.48	1.23	2.31	1.28	1.97	1.99	1.79
WBGene00004320	1	0	0.35	-0.02	-0.34	0.21	0.5	0.2	0.25	0.19	0.16
WBGene00015945	1	0	0.91	0.01	-0.6	1.23	1.02	1.46	0.9	2.08	1.46
WBGene00011278	1	-0.01	1.08	0.01	-2.23	0.38	0.68	1.26	0.21	0.71	0.17
WBGene00013360	1	0	0.39	-0.09	-0.47	0.3	0.15	0.37	0.25	0.25	0.29
WBGene00019014	1	0	0.63	-0.01	-0.43	0.62	0.02	1.05	1.05	0.79	0.81
WBGene00001571	1	-0.05	0.64	-0.01	-0.91	0.76	0.62	1.27	1.17	0.1	1
WBGene00007010	1	-0.02	0.52	0.02	-0.76	0.47	0.52	0.55	0.35	0.26	-0.03
WBGene00007348	1	0	0.68	-0.02	-0.23	0.33	0.46	0.43	0.42	0.31	0.98
WBGene00019872	1	-0.01	0.6	0.01	-0.24	0.66	0.65	0.84	0.63	0.77	1.22
WBGene00009484	1	-0.03	0.67	0.03	-0.8	1.19	0.71	1.51	1.2	1.19	0.92
WBGene00007195	1	0.01	0.69	0	-0.53	0.54	0.63	0.42	0.83	0.96	1.1
WBGene00020964	1	0.01	0.75	-0.01	-0.49	-0.12	0.39	0.42	1.1	0.46	0.99
WBGene00012344	1	0.01	0.44	-0.07	-0.27	0.52	0.47	0.56	0.65	0.36	0.9
WBGene00021901	1	-0.01	0.56	0.01	-0.68	0.7	0.65	0.42	0.77	0.5	0.79
WBGene00006405	1	-0.01	0.61	0.01	-0.61	0.47	0.35	0.62	0.67	0.51	0.69
WBGene00003926	1	0.01	0.45	-0.03	-0.48	0.53	0.74	0.61	0.78	0.7	0.97
WBGene00006536	1	-0.02	0.35	-0.27	-0.41	0.56	0.44	0.37	0.36	-0.05	0.37
WBGene00007393	1	-0.01	0.9	0	-1.9	0.79	0.41	2.29	0.78	1.12	0.26
WBGene00003865	1	0.01	1.02	0	-0.57	0.38	1.56	0.32	0.76	0.65	1.46
WBGene00001005	1	-0.02	0.26	-0.03	-0.78	0.78	0.56	0.6	0.41	0.44	-0.02
WBGene00000377	1	-0.01	0.43	0	-1.1	1.3	1.07	1.47	1.47	1.29	0.92
WBGene00002056	1	0.01	0.13	-0.19	-0.67	0.31	0.31	0.26	0.11	0.03	-0.37
WBGene00018210	1	0	0.68	0	-1.8	0.64	0.78	0.59	0.41	0.71	-0.04
WBGene00018398	1	0	0.3	-0.03	-1.17	0.66	1.47	0.66	1.39	0.7	0.75
WBGene00020936	1	-0.02	0.48	0	-1.19	0.79	0.69	0.95	0.09	0.62	-0.37
WBGene00020012	1	-0.02	0.49	-0.01	-1.17	0.59	0.72	1.02	0.88	0.54	0.28
WBGene00021020	1	-0.02	0.46	0.03	-0.85	0.81	0.47	1	0.98	0.9	0.33
WBGene00016029	1	0.02	0.83	0.01	-1.62	1.81	1.86	1.6	1.56	3.17	1.2
WBGene00017774	1	0	1.12	0	-2.68	0.64	3.05	1.39	2.28	1.44	1.06
WBGene00010742	1	0	0.63	-0.03	-1.15	1.06	1.37	0.54	1.3	0.18	0.82
WBGene00020994	1	0.01	0.17	-0.05	-0.56	0.2	0.6	0.25	0.54	0.11	0.23
WBGene00003924	1	0	0.35	-0.05	-0.58	0.62	0.58	0.6	0.64	0.47	0.52
WBGene00018934	1	-0.02	0.49	-0.02	-0.82	0.25	0.22	0.35	0.37	0.2	0.49
WBGene00007707	1	-0.03	0.29	0.01	-0.86	0.45	0.5	0.44	0.56	-0.02	-0.09
WBGene00019448	1	-0.01	0.3	0.02	-1.43	0.02	1.71	0.8	2.04	0.63	0.58
WBGene00045461	1	-0.01	0.43	0.03	-1.04	-0.12	0.24	0.35	0.45	0.41	-0.04
WBGene00017502	1	-0.01	0.5	-0.01	-1.37	0.08	-0.06	0.23	0.54	0.07	0.22
WBGene00000122	1	-0.01	0.47	-0.04	-0.72	0.65	0.65	0.56	0.53	0.27	0.39
WBGene00004300	1	-0.02	0.33	0.02	-1.5	0.33	1.18	0.52	0.43	-1.07	-0.07
WBGene00023021	1	0	0.52	0	-0.77	0.32	0.57	0.9	1.02	0.78	0.69
WBGene00009575	1	0.01	0.45	-0.04	-0.83	0.58	0.33	0.26	0.37	-0.06	-0.21
WBGene00021934	1	0	0.39	-0.01	-1.05	1.17	1.29	1.03	1.25	0.98	0.68
WBGene00003941	1	0.01	0.34	0	-0.65	0.37	0.58	0.44	0.57	0.64	0.45
WBGene00020094	1	-0.01	0.47	0	-0.63	0.69	0.26	0.72	0.24	0.44	0.15
WBGene00044759	1	0	0.31	0.01	-1.69	0	0.3	0.34	0.86	0.55	0.06
WBGene00006718	1	-0.02	0.54	0.02	-0.96	0.21	0.23	0.38	1.13	0.25	0.73
WBGene00006061	1	0.01	0.38	-0.06	-0.62	0.56	0.67	0.61	0.56	0.32	0.32
WBGene00012909	1	0	0.5	0	-0.67	0.36	0.35	0.19	0.42	0.22	0.32
WBGene00004701	1	-0.01	0.47	-0.02	-0.69	0.47	0.33	0.19	0.38	0.06	0.27
WBGene00006844	1	-0.03	0.15	0.01	-0.59	0.1	0.7	0.05	0.43	-0.01	-0.07
WBGene00016379	1	0	0.27	0	-1.03	0.5	0.33	0.36	0.33	0.1	-0.51
WBGene00012923	1	0.01	0.81	-0.02	-1.25	1.09	0.66	0.75	0.69	1.17	0.38
WBGene00017378	1	-0.01	0.99	0	-1.65	1.83	1.57	1.25	0.92	0.15	0.6
WBGene00004955	1	-0.02	0.47	-0.05	-1.03	1.46	0.54	1.4	1.21	-0.11	0.67
WBGene00195185	1	0	0.53	0	-0.71	0.69	0.61	0.86	0.76	0.86	0.49
WBGene00022867	1	0	0.17	0	-0.72	0.04	0.62	0.57	0.51	0.69	0.16
WBGene00001999	1	0	0.53	-0.01	-0.81	0.49	0.51	0.64	0.62	0.55	0.35
WBGene00017070	1	0	0.74	0	-1	1.35	1.52	1.48	1.73	1.56	1.71
WBGene00006710	1	0	0.46	-0.02	-1.27	1.48	1.24	1.13	1.64	0.67	0.64
WBGene00008245	1	-0.01	0.1	-0.02	-1.27	0.51	0.17	0.75	0.3	-0.31	-0.56
WBGene00013844	1	0	0.88	0	-1.28	1.4	2.08	0.58	1.58	0.31	1.09
WBGene00015075	1	0	0.43	-0.02	-1.07	0.48	1.12	0.18	1.08	0.15	0.58
WBGene00021443	1	-0.01	0.54	-0.01	-0.81	0.54	0.51	0.81	0.76	0.54	0.36
WBGene00010951	1	0	0.69	0	-1.19	0.17	0.25	0.53	0.37	0.92	0.55
WBGene00004915	1	0	0.51	0	-0.91	0.92	1.14	0.56	0.99	0.62	0.93
WBGene00011026	1	-0.01	0.42	0	-0.55	0.21	0.31	0.69	0.89	0.59	0.71
WBGene00020451	1	-0.01	0.52	0.01	-0.98	1.32	1.35	0.58	1.03	0.5	0.99
WBGene00021470	1	0	1.07	0	-1.68	0.05	1.12	0.13	1.23	0.25	1.14
WBGene00022390	1	0	0.35	-0.02	-2.06	0.34	0.79	1.28	0.09	0.21	-0.4
WBGene00016009	1	-0.02	0.2	-0.02	-0.84	-0.09	0.08	0.72	0.43	0.37	0.27
WBGene00011055	1	0	0.22	-0.02	-0.58	0.2	0.24	-0.2	0.33	-0.08	0.03
WBGene00002344	1	-0.02	0.28	0.02	-0.46	0.79	0.61	0.46	0.82	0.4	0.65
WBGene00007971	1	0	0.59	-0.04	-0.73	1.09	0.43	0.32	0.36	0.25	0.54
WBGene00022155	1	-0.01	0.45	0.01	-1.15	1.5	0.66	0.94	0.96	0.48	0.62
WBGene00016759	1	0	0.16	0.01	-1.03	0.23	0.46	0.37	1.16	0.67	0.28
WBGene00001071	1	0	0.26	0	-1.25	0.75	1.47	0.48	-0.16	0.42	-0.46
WBGene00018427	1	0	0.58	0.04	-0.93	0.69	0.27	0.25	0.26	0.66	-0.18
WBGene00013096	1	-0.01	0.36	-0.02	-0.78	0.48	0.28	0.66	0	0.33	-0.27
WBGene00017302	1	0	0.38	-0.01	-0.64	0.76	0.73	1.26	1.14	1.03	0.67
WBGene00003788	1	0	0.62	0.01	-0.85	0.41	0.81	0.23	1.5	0.25	1.2
WBGene00000285	1	0	0.39	0.01	-0.5	0.43	1.02	0.26	0.64	0.48	0.72
WBGene00020403	1	0	0.64	0	-0.71	0.31	0.27	0.3	0.64	0.37	0.85
WBGene00014031	1	0	0.6	0	-1.02	1.09	1.3	1.47	1.3	1.36	1
WBGene00015455	1	0	0.67	0	-1.37	0.92	0.83	0.93	1.08	1.44	0.54
WBGene00008720	1	-0.01	0.3	0.01	-0.65	0.5	0.83	0.56	0.88	0.45	0.59
WBGene00235315	1	-0.01	0.35	0.02	-0.53	0.48	0.1	0.77	0.49	0.8	0.3
WBGene00022650	1	0.01	0.76	0.01	-0.89	0.16	0.26	0.23	0.57	0.86	0.65
WBGene00016005	1	0	0.43	-0.02	-0.88	0.25	0.82	0.22	1.08	-0.14	0.31
WBGene00206380	1	-0.02	0.38	-0.01	-0.54	0.31	0.03	0.1	0.93	-0.02	0.71
WBGene00164968	1	-0.01	0.2	0.03	-0.69	0.37	0.41	0.5	1.32	0.61	0.84
WBGene00009230	1	0	0.3	-0.01	-1.61	1.58	0.05	1.25	1.29	0.44	0.1
WBGene00012701	1	0	0.87	-0.01	-1.23	0.18	-0.02	0.07	0.79	0.12	1.37
WBGene00013673	1	0	0.49	0	-1.01	0.17	0.87	0.06	1.04	0.06	0.49
WBGene00007779	1	-0.01	0.19	0.09	-0.47	0.23	0.38	0.44	0.39	0.64	0.12
WBGene00021260	1	0.01	0.21	0.04	-0.47	0.15	0.58	0.5	1.05	0.61	0.67
WBGene00043064	1	0	0.46	-0.01	-0.72	0.33	0.39	0.38	0.15	0.27	0.01
WBGene00020894	1	-0.01	0.32	0	-0.51	-0.04	0.28	-0.12	0.47	0.18	0.62
WBGene00013255	1	0	0.38	-0.09	-0.61	0.77	0.45	1.05	0.88	0.37	0.56
WBGene00003949	1	0	0.32	-0.05	-0.28	0.76	0.52	0.54	0.43	0.31	0.54
WBGene00010844	1	-0.02	0.52	0	-0.53	1.25	1.13	1.75	1.66	1.48	1.6
WBGene00007787	1	0	0.43	-0.03	-0.44	1.02	0.75	0.68	1.01	0.78	1.26
WBGene00009123	1	0.01	0.64	-0.01	-0.31	1.85	1.12	0.83	1.9	1.24	2.64
WBGene00009140	1	0.01	0.33	-0.07	-0.22	0.64	0.3	0.94	0.73	0.88	0.94
WBGene00007492	1	0	0.51	-0.01	-0.62	1.17	0.99	1.21	1.3	1.2	1.31
WBGene00002024	1	0	0.64	0	-0.64	1.14	0.82	1.01	0.8	0.94	0.79
WBGene00019305	1	-0.02	0.39	0.02	-0.34	0.7	0.34	0.86	0.75	0.7	0.78
WBGene00003010	1	-0.02	0.47	0.02	-0.53	1	0.79	0.94	0.61	0.68	0.6
WBGene00005022	1	0	0.38	-0.02	-0.43	0.69	0.77	0.9	1.2	1.05	1.16
WBGene00012755	1	-0.01	0.25	-0.01	-0.3	0.68	0.5	0.77	1.07	0.56	0.97
WBGene00007103	1	-0.02	0.26	0.02	-0.15	0.55	0.41	0.53	0.82	0.56	0.9
WBGene00007718	1	-0.02	0.24	0	-0.22	0.52	0.34	0.27	0.53	0.18	0.54
WBGene00007392	1	-0.01	0.43	0.01	-0.4	0.87	0.61	0.83	0.76	0.77	0.79
WBGene00018598	1	0.01	0.83	0	-0.14	1.24	0.42	0.76	1.08	1.57	1.76
WBGene00018011	1	-0.01	0.6	0.01	-0.42	0.9	0.63	0.8	0.97	0.74	1.05
WBGene00006798	1	-0.01	0.38	0.02	-0.33	0.54	0.39	0.73	0.55	0.65	0.63
WBGene00009623	1	0.01	0.36	-0.01	-0.09	0.62	0.42	0.5	0.72	0.8	0.89
WBGene00022333	1	0.01	0.66	-0.01	-0.36	1.12	0.86	0.98	0.89	0.89	1.21
WBGene00011502	1	0.02	0.44	-0.03	-0.2	0.83	0.24	0.4	0.4	0.64	0.62
WBGene00007837	1	0	0.21	-0.01	-0.18	0.99	0.1	-0.01	0.22	-0.08	0.49
WBGene00021683	1	0.01	0.71	-0.02	-0.28	1.26	0.41	0.88	1.01	0.87	1.16
WBGene00007019	1	-0.01	0.33	0	-0.31	0.51	0.35	0.6	0.75	0.64	0.67
WBGene00009878	1	0.01	0.38	-0.02	-0.34	0.81	0.62	0.56	0.79	0.58	0.81
WBGene00019881	1	-0.02	0.47	0.01	-0.74	1.14	0.88	1.4	1.11	1.03	1.12
WBGene00016121	1	0	0.63	0.01	-0.6	0.98	1.06	0.77	1.88	1.02	2.06
WBGene00013605	1	0	0.41	-0.01	-0.51	0.95	0.24	0.38	0.61	0.4	0.87
WBGene00014772	1	0.01	0.32	-0.05	-0.18	0.6	0.41	0.78	0.56	0.73	0.75
WBGene00013595	1	0.01	0.5	0	-0.43	0.71	0.51	0.29	0.68	0.49	0.73
WBGene00044338	1	0.01	0.61	0.02	-0.11	0.68	0.74	0.79	0.67	1.3	1.15
WBGene00020757	1	0	1.08	0.01	-0.33	1.43	1.15	0.59	0.69	0.8	1.27
WBGene00013677	1	-0.01	0.49	-0.01	-0.6	0.7	0.39	0.58	0.72	0.57	0.85
WBGene00000797	1	0	0.73	0	-0.57	1.38	1.22	0.54	1.21	0.27	1.41
WBGene00008916	1	0	0.67	0.01	-0.45	1.35	1.11	1.37	1.45	1.53	1.87
WBGene00018364	1	0.01	0.39	-0.02	-0.39	0.68	0.49	0.13	0.35	0.17	0.4
WBGene00006410	1	-0.01	0.4	0.01	-0.35	0.57	0.38	0.58	0.44	0.59	0.36
WBGene00045212	1	-0.02	0.21	0.36	-0.23	0.48	0.59	0.62	0.81	0.82	0.72
WBGene00017241	1	0	0.48	-0.02	-0.36	0.62	0.51	0.69	0.61	0.89	0.83
WBGene00002198	1	-0.01	0.43	0	-0.74	0.9	1.05	1.55	1.55	1.31	1.64
WBGene00020786	1	0.01	0.36	-0.03	-0.37	0.54	0.4	0.64	0.64	0.68	0.65
WBGene00021829	1	0	0.48	0.01	-0.57	0.96	0.63	0.74	0.77	0.98	0.77
WBGene00021820	1	0	0.31	0	-0.39	0.84	0.61	0.87	1	0.77	0.91
WBGene00013143	1	0	0.61	-0.02	-0.57	1.17	0.67	1.06	0.7	0.34	0.66
WBGene00007217	1	0	0.26	-0.01	-0.38	0.5	0.35	0.45	0.42	0.68	0.49
WBGene00010912	1	0	0.34	-0.01	-0.34	0.59	0.59	0.62	0.88	0.72	1.02
WBGene00019402	1	0	0.33	0	-0.28	0.69	0.38	0.77	0.66	0.85	0.82
WBGene00006630	1	0.01	1.01	0.01	-1.1	0.61	2.91	0.34	1.11	0.69	0.98
WBGene00019411	1	0	0.39	0.01	-0.72	0.74	1.35	0.41	1.88	1.14	1.63
WBGene00006875	1	0.02	0.47	-0.01	-0.35	0.68	1.02	0.53	0.99	0.68	1.09
WBGene00007758	1	0.01	0.55	-0.01	-0.11	0.81	1.62	0.16	0.82	0.84	1.97
WBGene00011063	1	0	0.87	0.02	-0.07	0.15	2.22	0.01	-0.23	1.28	0.69
WBGene00006432	1	-0.01	0.45	0.02	-0.37	0.39	0.74	0.69	0.88	0.7	0.97
WBGene00003861	1	-0.01	0.42	0	-0.26	0.43	0.6	0.43	0.45	0.29	0.76
WBGene00014005	1	0	0.44	-0.01	-0.96	0.52	1.46	1.33	1.52	0.74	1.2
WBGene00004340	1	0	0.8	0	-0.54	0.51	1.22	0.77	1.34	1.08	1.54
WBGene00001840	1	0	0.38	0	-0.51	0.58	0.79	0.72	0.68	0.69	0.7
WBGene00018152	1	0.02	0.25	0	-0.11	0.19	0.64	-0.23	0.12	-0.12	0.28
WBGene00001227	1	0.01	0.25	-0.01	-0.19	0.33	0.57	0.53	0.66	0.55	0.96
WBGene00001602	1	0.02	0.31	-0.01	-0.43	0.1	0.64	0.58	0.61	0.66	0.66
WBGene00020475	1	0	0.3	0.03	-0.3	0.3	0.55	0.23	0.32	0.25	0.22
WBGene00000109	1	-0.02	0.28	0.01	-0.28	0.45	0.53	0.44	0.38	0.43	0.47
WBGene00045407	1	0	0.56	0.01	-0.22	0.58	0.88	0.33	0.43	0.43	0.71
WBGene00003790	1	-0.02	0.43	0.02	-0.7	0.56	0.91	0.2	0.7	0.19	0.43
WBGene00020517	1	0.02	0.38	0	-0.33	0.48	0.59	0.78	1.08	0.81	1.07
WBGene00019005	1	-0.02	0.41	0.04	-0.35	0.44	0.6	0.96	0.83	1.15	1.08
WBGene00004509	1	-0.01	0.64	0.01	-0.67	0.57	0.88	0.8	1.8	0.75	1.55
WBGene00021334	1	0.01	0.16	0	-0.31	0.33	0.59	0.66	0.48	0.75	0.48
WBGene00013301	1	0.02	0.41	0.01	-0.42	0.21	0.51	0.08	0.61	0.24	0.62
WBGene00012126	1	0.02	0.31	-0.01	-0.14	0.34	0.6	0.63	0.46	0.77	0.86
WBGene00018383	1	-0.01	0.34	0.02	-0.54	0.62	1.21	0.13	0.75	0.61	0.82
WBGene00011449	1	0	0.24	0.06	-0.01	0.18	0.58	-0.02	0.12	0.29	0.24
WBGene00010056	1	0	0.43	0.01	-0.44	0.47	0.94	0.59	0.9	0.99	1.27
WBGene00001232	1	0.01	0.29	-0.02	-0.38	0.6	0.76	0.83	0.81	0.85	0.75
WBGene00012395	1	-0.01	0.15	0.03	-0.52	0.05	0.83	0.6	0.67	0.52	0.32
WBGene00006465	1	0.01	0.33	0.03	-0.31	0.39	0.57	-0.02	0.28	0.4	0.27
WBGene00004296	1	-0.01	0.44	0.01	-0.16	0.47	0.59	0.45	0.83	0.55	1.08
WBGene00045383	1	0	0.24	0	-0.45	0.24	0.96	0.6	0.84	0.41	0.86
WBGene00003600	1	0	0.29	0	-0.14	0.11	0.59	0.09	0.15	0.07	0.45
WBGene00009505	1	0.01	0.31	-0.01	-0.18	0.43	0.68	0.25	0.49	0.39	0.77
WBGene00012469	1	0	0.35	-0.01	-0.43	0.58	0.98	0.42	1.1	0.57	1.24
WBGene00017311	1	0.01	0.27	0.02	-0.18	0.47	0.54	0.07	0.36	0.36	0.4
WBGene00004231	1	0	0.28	-0.01	-0.74	0.08	1.24	0.28	0.16	-0.18	-0.03
WBGene00001398	1	0	0.86	0.01	-0.43	0.92	0.87	1.34	1.37	1.68	1.77
WBGene00010809	1	0.01	0.27	-0.01	-0.55	0.35	0.42	0.54	0.98	0.37	0.67
WBGene00014577	1	NaN	NaN	NaN	NaN	NaN	NaN	7.06	5.78	5.55	7.37
WBGene00008041	1	0	0.64	-0.01	-0.6	0.61	0.63	1.13	1.21	1.09	1.27
WBGene00020779	1	-0.03	0.33	0.01	-0.43	0.43	0.38	0.83	1.17	0.59	0.85
WBGene00235179	1	NaN	NaN	NaN	NaN	NaN	NaN	6.27	7.07	6.64	8.93
WBGene00001427	1	0.01	0.35	-0.01	-0.21	0.75	0.64	0.77	0.74	0.81	0.96
WBGene00044947	1	NaN	NaN	NaN	NaN	NaN	NaN	5.14	5.85	5.51	6.5
WBGene00006595	1	-0.02	0.35	0	-0.44	0.53	0.18	0.74	0.91	0.66	0.79
WBGene00019432	1	-0.01	0.54	0.01	-0.7	0.29	0.59	0.95	1.75	1.25	1.82
WBGene00017413	1	NaN	NaN	NaN	NaN	NaN	NaN	4.15	5.56	4.59	8.24
WBGene00001209	1	-0.01	0.5	0	-0.43	0.48	0.45	0.73	0.75	0.68	1.04
WBGene00021295	1	-0.01	0.58	0.01	-0.72	0.41	0.35	0.7	1.36	0.46	1.09
WBGene00006730	1	0	0.38	-0.02	-0.42	0.52	0.47	0.64	0.8	0.31	0.7
WBGene00001572	1	0	0.18	-0.03	-0.33	0.3	0.47	0.77	0.83	0.41	0.55
WBGene00014152	1	0.01	0.48	0.04	-0.15	0.41	0.36	0.44	0.8	1.01	1.02
WBGene00015684	1	-0.01	0.16	0	-0.25	0.17	0.27	0.54	0.58	0.53	0.57
WBGene00016735	1	0	0.39	0.02	-0.22	0.58	0.32	0.83	0.81	0.88	0.82
WBGene00012564	1	NaN	NaN	NaN	NaN	NaN	NaN	2.4	3.29	5.24	7.84
WBGene00002241	1	-0.01	0.39	-0.01	-0.6	0.33	0.27	0.62	1.1	0.66	1.01
WBGene00016566	1	0.01	0.42	-0.01	-0.45	0.5	0.48	0.78	1.3	0.7	1.02
WBGene00077788	1	NaN	NaN	NaN	NaN	NaN	NaN	1.87	3.43	3.22	4.19
WBGene00044964	1	NaN	NaN	NaN	NaN	NaN	NaN	3.47	4.62	4.01	7.98
WBGene00013378	1	0	0.53	0	-0.42	-0.01	0.31	0.09	0.63	0.28	0.71
WBGene00015356	1	0	0.48	0	-0.49	0.32	0.4	0.31	0.81	0.25	0.79
WBGene00010333	1	0	0.75	0	-0.56	0.44	0.29	0.64	0.66	0.73	0.81
WBGene00007748	1	-0.04	0.3	0.44	-0.26	0.34	0.49	0.89	0.91	0.69	0.93
WBGene00006649	1	0	0.7	0.01	-0.38	0.84	0.89	1.13	1.08	1.31	1.14
WBGene00006704	1	0	0.34	0	-0.22	0.53	0.56	0.42	0.78	0.44	0.94
WBGene00000174	1	0	0.28	0	-0.29	0.46	0.55	0.76	1.18	0.68	1.14
WBGene00020678	1	-0.01	0.54	-0.01	-0.82	0.7	0.55	1.01	1.08	0.96	1.05
WBGene00009793	1	0	0.26	-0.04	-0.12	0.59	0.25	0.83	0.69	0.39	0.93
WBGene00006660	1	0.01	0.34	0.03	-0.42	0.44	0.54	0.38	0.76	0.64	0.62
WBGene00044704	1	NaN	NaN	NaN	NaN	NaN	NaN	1.05	3.58	2.82	7.01
WBGene00008422	1	0.02	0.55	-0.03	-0.2	0.32	0.42	1.02	0.91	0.88	1.26
WBGene00009671	1	-0.03	0.24	0.03	-0.39	0.25	0.15	0.56	0.84	0.27	0.46
WBGene00009741	1	0.01	0.25	-0.01	-0.19	0.41	0.53	0.32	0.62	0.42	0.69
WBGene00017058	1	NaN	NaN	NaN	NaN	NaN	NaN	2.56	3.26	2.77	4.75
WBGene00008389	1	0	0.74	0.85	-0.15	0.54	0.46	0.8	0.87	1.82	1.13
WBGene00014506	1	NaN	NaN	NaN	NaN	NaN	NaN	3.39	2.93	3.89	6.61
WBGene00006359	1	0.01	0.46	-0.02	-0.22	0.15	0.47	0.58	0.92	0.87	1.13
WBGene00012244	1	0	0.55	0	-0.47	0.48	0.52	0.79	0.66	0.96	0.86
WBGene00271831	1	0	1.08	0.02	-0.61	0.5	1.06	0.71	1.75	1.74	2.14
WBGene00005842	1	NaN	NaN	NaN	NaN	NaN	NaN	0.54	2.6	2.93	4.62
WBGene00011638	1	0.01	0.16	-0.03	-0.34	0.2	0.34	0.12	0.46	-0.03	0.27
WBGene00004783	1	-0.02	0.24	0.01	-0.46	0.28	0.37	0.62	0.65	0.42	0.52
WBGene00016489	1	0	0.54	0.01	-0.3	0.25	0.25	0.65	0.62	0.81	0.9
WBGene00004023	1	0	0.74	0	-0.68	0.58	0.22	0.98	0.61	1.04	0.64
WBGene00015122	1	0.01	0.42	0	-0.08	0.35	0.21	0.42	0.57	0.61	1.01
WBGene00008039	1	NaN	NaN	NaN	NaN	NaN	NaN	0.43	2.02	2.59	3.74
WBGene00016867	1	0.03	0.41	-0.02	-0.3	0.15	0.24	0.08	0.46	0.16	0.65
WBGene00001041	1	0.01	0.48	0.01	-0.43	0.49	0.54	0.75	0.94	1.08	1.03
WBGene00001933	1	NaN	NaN	NaN	NaN	NaN	NaN	2.67	3.68	4.85	6.51
WBGene00002194	1	NaN	NaN	NaN	NaN	NaN	NaN	0.73	3.89	4.49	6.41
WBGene00019953	1	-0.02	0.38	0.01	-0.41	0.56	0.18	0.7	0.79	0.8	0.72
WBGene00199934	1	NaN	NaN	NaN	NaN	NaN	NaN	4.4	4.7	4.96	6.55
WBGene00219600	1	NaN	NaN	NaN	NaN	NaN	NaN	3.31	3.93	3.89	5.61
WBGene00004848	1	NaN	NaN	NaN	NaN	NaN	NaN	4	3.65	4.49	6.14
WBGene00198047	1	NaN	NaN	NaN	NaN	NaN	NaN	0.22	3.15	2.53	6.24
WBGene00023007	1	NaN	NaN	NaN	NaN	NaN	NaN	3.83	4.04	4.37	5.87
WBGene00005007	1	0	0.22	-0.01	-0.24	0.63	0.17	0.62	0.64	0.71	0.67
WBGene00010571	1	0	0.28	0.04	-0.32	0.2	0.05	0.6	0.72	0.74	0.6
WBGene00012424	1	0.01	0.43	0.03	-0.11	0.24	0.3	0.19	0.62	0.8	1
WBGene00197461	1	NaN	NaN	NaN	NaN	NaN	NaN	1.34	3.93	3.76	5.7
WBGene00011252	1	0	0.37	0	-0.39	0.64	0.49	0.9	0.58	1.05	0.7
WBGene00019510	1	0	0.64	0	-0.33	0.56	0.35	1.39	0.99	1.24	1.3
WBGene00044934	1	NaN	NaN	NaN	NaN	NaN	NaN	3.43	3.8	4.03	5.61
WBGene00219811	1	NaN	NaN	NaN	NaN	NaN	NaN	3.79	3.57	4.3	5.27
WBGene00018776	1	-0.01	0.35	0	-0.21	0.46	0.29	0.76	0.7	0.47	0.67
WBGene00015551	1	0.01	0.23	-0.01	-0.18	0.31	0.33	0.38	0.45	0.42	0.52
WBGene00206529	1	0	1.13	0	-0.99	-0.16	0.59	0.2	1.82	0.22	0.99
WBGene00019148	1	0.01	0.57	-0.02	-0.39	0.45	0.5	0.85	0.93	0.84	0.85
WBGene00010564	1	0	0.26	-0.04	-0.16	0.39	0.32	0.05	0.49	-0.1	0.52
WBGene00000559	1	NaN	NaN	NaN	NaN	NaN	NaN	2.09	3.21	2.86	5.76
WBGene00018932	1	0	0.27	-0.01	-0.42	0.41	0.4	1.1	1.05	0.79	0.93
WBGene00008230	1	NaN	NaN	NaN	NaN	NaN	NaN	3.11	3.32	3.77	6.18
WBGene00022393	1	0	0.52	0.01	-0.31	0.37	0.23	0.29	0.53	0.37	0.64
WBGene00011532	1	-0.01	0.42	0.02	-0.24	0.67	0.74	0.88	1.08	0.92	1.56
WBGene00044341	1	0	0.51	0.01	-0.41	0.34	0.37	0.01	0.77	0.21	0.85
WBGene00000985	1	0	0.39	0.01	-0.3	0.42	0.53	0.69	0.7	0.59	0.68
WBGene00022055	1	0	0.62	0	-0.82	0.04	0.5	0.26	0.81	0.25	0.65
WBGene00021854	1	-0.01	0.22	0	-0.1	0.2	0.09	0.7	0.62	0.14	0.63
WBGene00004305	1	0	0.24	-0.02	-0.28	0.54	0.49	0.13	0.47	0.13	0.62
WBGene00013128	1	0	0.52	0	-0.75	0.37	0.26	0.31	0.87	0.05	0.66
WBGene00003515	1	-0.01	0.27	-0.01	-0.89	-0.02	0.18	0.45	0.5	-0.35	-0.35
WBGene00021466	1	0.01	0.37	-0.02	-0.09	0.33	0.23	0.64	0.62	0.52	1.07
WBGene00045481	1	NaN	NaN	NaN	NaN	NaN	NaN	1.57	3.1	2.54	4.86
WBGene00302968	1	0.01	0.54	-0.01	-0.57	0.2	0.5	0.34	0.49	0.4	0.46
WBGene00219746	1	0	0.76	0	-0.52	1.08	0.85	1.17	1.14	1.03	1.24
WBGene00249815	1	0.01	0.43	0	-0.37	0.63	0.64	0.57	0.46	0.95	0.67
WBGene00022798	1	0.01	0.28	-0.02	-0.33	0.47	0.39	0.4	0.56	0.37	0.43
WBGene00008939	1	-0.02	0.23	0.02	-0.22	0.46	0.26	0.43	0.6	0.28	0.58
WBGene00018763	1	0	0.52	-0.01	-0.34	0.21	0.16	1.01	0.96	0.88	1.24
WBGene00021629	1	0	0.44	0.01	-0.75	-0.14	0.96	0.63	1.08	1.15	1.18
WBGene00009581	1	NaN	NaN	NaN	NaN	NaN	NaN	0	2.44	0.63	5.57
WBGene00220257	1	NaN	NaN	NaN	NaN	NaN	NaN	2.1	2.2	2.61	3.94
WBGene00004039	1	0	0.22	-0.02	-0.23	0.08	0.09	0.46	0.32	0.37	0.32
WBGene00003239	1	0	0.45	0	-0.57	0.37	0.63	0.21	0.66	0.37	0.67
WBGene00013688	1	0	0.44	0.02	-0.31	0.47	0.5	0.65	0.7	0.96	0.78
WBGene00016611	1	-0.01	0.4	0.02	-0.38	0.11	0.12	0.39	0.5	0.5	0.48
WBGene00007619	1	0.02	0.22	0.02	-0.29	0.09	0.27	0.35	0.82	0.76	0.25
WBGene00219697	1	NaN	NaN	NaN	NaN	NaN	NaN	2.57	1.84	3.19	5.92
WBGene00195971	1	NaN	NaN	NaN	NaN	NaN	NaN	1.37	2.93	2.54	4.89
WBGene00016789	1	0	1.08	0	-0.31	0.66	1.25	1.33	1.72	1.55	2.96
WBGene00000800	1	0	0.27	0	-0.22	0.29	0.2	0.52	0.36	0.4	0.44
WBGene00015970	1	NaN	NaN	NaN	NaN	NaN	NaN	0.43	1.78	1.13	3.59
WBGene00011539	1	0	0.65	0.01	-0.3	0.67	0.31	1.21	0.95	1.1	1.47
WBGene00019532	1	0	0.53	0.01	-0.99	0.22	0.17	0.72	1.33	0.71	1.12
WBGene00007577	1	-0.01	0.52	0.04	-0.39	0.13	0.23	0.13	0.54	0.36	0.61
WBGene00002988	1	0	0.61	0.01	-0.78	-0.05	0.46	0.31	0.85	0.48	0.77
WBGene00020449	1	0.01	0.81	-0.01	-0.52	0.81	0.86	0.81	1.08	1.44	1.44
WBGene00021324	1	0.01	0.45	0	-0.36	0.36	0.35	0.17	0.66	0.47	0.91
WBGene00007042	1	0	0.21	-0.01	-0.18	0.14	-0.01	0.55	0.47	0.37	0.42
WBGene00002696	1	-0.01	0.44	-0.01	-0.4	0.34	0.28	0.48	0.59	0.38	0.57
WBGene00010204	1	0.03	0.32	0.01	-0.22	0.02	0.2	0.01	0.36	0.17	0.43
WBGene00012554	1	0	0.55	0	-0.72	0.29	0.42	0.35	0.53	0.43	0.27
WBGene00000183	1	0.01	0.15	-0.06	-0.25	0.22	0.15	0.1	0.29	-0.03	0.22
WBGene00000547	1	-0.01	0.31	0	-0.32	0.19	0.36	0.13	0.5	-0.01	0.41
WBGene00017317	1	-0.02	0.36	0.02	-0.5	0.44	0.53	0.57	0.57	0.57	0.5
WBGene00018892	1	0	0.38	0	-0.18	0.25	0.23	0.63	0.48	0.6	0.74
WBGene00011733	1	-0.01	0.31	0.02	-0.28	0.51	0.25	0.75	0.61	0.3	0.44
WBGene00017396	1	NaN	NaN	NaN	NaN	NaN	NaN	0.62	1.47	1.74	3.47
WBGene00020423	1	-0.01	0.22	0.01	-0.45	0.08	0.16	0.51	0.67	0.48	0.43
WBGene00020709	1	0.02	0.37	-0.03	-0.1	0.43	0.35	0.37	0.41	0.4	0.72
WBGene00018935	1	0.01	0.42	-0.03	-0.38	0.22	0.39	0.43	0.49	0.21	0.64
WBGene00007184	1	-0.01	0.32	0.02	-0.16	0.08	0.22	0.39	0.51	0.43	0.61
WBGene00194665	1	0	0.65	0.01	-0.26	0.72	0.44	0.83	0.5	1.17	0.97
WBGene00015022	1	0.01	0.52	-0.03	-0.45	0.58	0.39	0.66	0.32	0.58	0.48
WBGene00020456	1	0	0.68	0.01	-0.62	0.3	0.29	0.75	0.43	1.07	0.36
WBGene00019959	1	0	0.49	0.01	-0.2	0.31	0.26	0.78	0.2	0.76	0.62
WBGene00017004	1	0	0.59	-0.01	-0.39	0.61	0.2	0.87	0.36	0.4	0.33
WBGene00008452	1	0.01	0.35	-0.03	-0.55	0.48	0.38	0.69	0.43	0.58	0.42
WBGene00006738	1	-0.01	0.32	0.03	-0.33	0.3	0.27	0.71	0.54	0.85	0.65
WBGene00013343	1	-0.01	0.51	-0.01	-0.44	0.39	0.09	0.7	0.52	0.33	0.66
WBGene00011940	1	0	0.32	-0.02	-0.32	-0.08	-0.58	0.72	0.36	0.3	0.24
WBGene00194727	1	-0.01	0.48	0	-0.37	0.72	0.47	1.64	0.9	0.93	1.39
WBGene00010845	1	-0.01	0.65	0	-0.54	0.74	0.2	1.28	0.85	1.16	0.97
WBGene00021497	1	0	0.42	0	-0.26	0.28	0.16	0.71	0.51	0.78	0.82
WBGene00303015	1	0	0.79	0.01	-0.82	0.39	0.32	0.94	0.17	0.68	0.17
WBGene00015389	1	0.01	0.17	-0.02	-0.13	0.05	0.25	0.42	0.27	0.09	0.29
WBGene00018035	1	0	0.24	0	-0.18	0.43	0.48	0.76	0.62	0.6	0.85
WBGene00019101	1	0	1.17	0.01	-0.26	0.37	0.11	1.51	0.7	1.54	1.97
WBGene00007256	1	-0.01	0.55	0	-0.56	0.43	0.21	0.63	0.3	0.36	0.22
WBGene00004946	1	0	0.26	0.01	-0.21	0.21	0.22	0.61	0.35	0.62	0.44
WBGene00045797	1	NaN	NaN	NaN	NaN	NaN	NaN	2.26	1.35	1.48	2.56
WBGene00008234	1	0	0.57	0.01	-0.16	0.33	-0.03	0.84	0.34	1.25	0.75
WBGene00013302	1	-0.01	0.31	0.01	-0.53	0.27	0.27	0.65	0.4	0.72	0.35
WBGene00077573	1	NaN	NaN	NaN	NaN	NaN	NaN	-2.98	-1.04	-1.35	-0.15
WBGene00021958	1	NaN	NaN	NaN	NaN	NaN	NaN	-2.36	-0.39	-0.18	1.22
WBGene00045095	2	0	4.44	0	-1.67	7.58	5.18	9.92	5.62	7.39	8.43
WBGene00219912	2	-0.65	1.52	-0.01	-0.03	2.83	0.8	3.51	1.86	3.46	4.28
WBGene00004833	2	0	5.25	0	-2.08	10.1	4.87	10.73	5.89	9.29	9.12
WBGene00004834	2	0	4.39	0	-1.66	7.14	3.97	9.68	5.1	7.08	7.67
WBGene00004836	2	0	4.13	0	-0.29	8.57	3.26	9.15	4.21	8.03	7.87
WBGene00001881	2	0	2.27	-0.01	-0.66	5.22	3.31	5.68	3.26	3.93	4.88
WBGene00015160	2	0	1.06	-0.03	-0.71	0.9	-0.1	1.39	0.04	0.89	0.33
WBGene00023180	2	0	4.28	0	-1	10.35	7.58	10.98	8.11	11.3	10.75
WBGene00045189	2	0	1.33	-0.01	-0.41	4.74	3.96	6.42	4.84	6.08	5.38
WBGene00016763	2	-0.01	0.97	-0.02	-1.26	2.36	1.9	2.84	1.93	2.27	1.74
WBGene00002120	2	0	1.57	0	-0.52	2.05	0.95	4.53	1.78	2.88	3.11
WBGene00021112	2	0	1.21	0	-0.28	1.43	0.08	1.97	0.06	2.12	0.63
WBGene00017226	2	0	0.78	-0.01	-0.58	1.61	0.46	1.58	1.08	1.74	1.2
WBGene00015165	2	0	3.31	0	-0.19	8.07	4.56	8.4	5.38	8.74	9.58
WBGene00012906	2	0.01	0.66	0.01	-0.27	0.68	0.34	1.14	0.17	1.32	0.66
WBGene00020664	2	0	1.23	0	-0.38	1.86	0.11	2.01	0.93	1.64	1.94
WBGene00010244	2	-0.02	0.49	0.01	-0.39	0.95	0.61	0.77	0.38	0.68	0.38
WBGene00004716	2	0	3.24	0	-0.32	5.79	3.61	7.29	4.03	7.64	6.95
WBGene00010877	2	-0.01	0.4	0.38	-0.46	1.39	0.71	1.45	1.14	1.71	0.99
WBGene00003645	2	-0.02	-0.71	0.01	0.01	0.44	-0.14	0.74	-0.08	0.28	-1.11
WBGene00012699	2	0	-0.69	0	0.44	0.74	0.29	0.78	-0.37	0.66	-0.53
WBGene00018725	2	0	-1.46	-0.01	0.04	3.76	1.79	3.8	1.85	1.82	-0.09
WBGene00019644	2	-0.01	-0.07	0.01	0.97	2.18	0.73	2.23	0.43	1.9	1.51
WBGene00012972	2	-0.01	0.72	0	-1.65	1.59	0.8	2.94	1.85	1.98	1.24
WBGene00012272	2	-0.01	0.58	-0.01	-2.16	3.84	3.6	5.54	4.29	4.83	3.97
WBGene00012451	2	-0.01	0.43	0.01	-2.88	4.12	2.89	3.87	1.82	2.49	0.26
WBGene00000121	2	-0.01	0.48	-0.01	-0.94	2.79	1.55	2.76	2.15	2.74	1.95
WBGene00021709	2	0.01	0.22	-0.01	-0.78	2.05	0.87	1.45	0.08	1.6	-0.45
WBGene00022015	2	-0.02	0.27	0.01	-0.75	0.66	-0.12	0.45	0.08	0.27	-0.48
WBGene00000617	2	0	0.48	-0.01	-1.23	2.6	1.39	2.34	1.29	0.56	0.45
WBGene00013228	2	-0.01	0.19	-0.07	-0.57	0.56	0.29	0.66	0.44	0.19	-0.02
WBGene00044063	2	0	0.04	-0.05	-0.57	0.41	0.47	0.59	0.2	-0.08	-0.18
WBGene00019760	2	-0.01	0.52	-0.04	-0.61	1.52	0.83	1.65	1.1	1.27	1.36
WBGene00008852	2	-0.01	0.32	-0.02	-0.48	1.2	0.46	1.01	0.75	0.96	0.66
WBGene00255704	2	-0.01	0.58	-0.01	-1.13	1.34	0.9	2.5	1.23	1.92	1.04
WBGene00021552	2	-0.04	0.41	0.03	-0.49	1.24	0.03	1.11	0.4	0.85	0.42
WBGene00022152	2	0.01	0.29	-0.03	-0.62	0.85	0.61	1.09	0.7	0.7	0.38
WBGene00007885	2	0	0.18	0.02	-0.74	1.19	0.95	0.91	0.83	1.36	0.33
WBGene00005548	2	0	0.51	0	-2.16	4.71	3.51	4.69	1.51	3.97	0.84
WBGene00003020	2	-0.01	-0.36	0	0.34	3.9	2.48	3.77	2.77	3.82	3.05
WBGene00011040	2	0.01	0.14	-0.01	-0.1	2.7	2	2.69	2.23	2.91	2.3
WBGene00021862	2	0	0.17	0.01	-0.23	6.71	4.41	6.57	4.74	6.55	4.25
WBGene00006714	2	0.01	0.2	-0.03	-0.12	2.44	1.12	2.74	1.19	2.37	1.28
WBGene00023429	2	-0.01	0.7	-0.01	-0.4	3.87	2.7	5.69	3.97	6.2	5.3
WBGene00002881	2	-0.05	-0.2	-0.03	-0.4	1.9	0.53	1.8	0.96	1.1	0.18
WBGene00021733	2	0	0.26	0.01	-0.33	2.73	1.77	2.88	2.19	3.23	2.43
WBGene00012989	2	0.01	0.08	-0.02	-0.11	2.86	2.65	3.94	2.64	3.87	2.7
WBGene00017161	2	-0.02	-0.19	-0.01	-0.09	2.5	1.34	2.74	2.54	2.38	1.99
WBGene00164985	2	0.01	0.14	-0.01	-0.01	5.2	3.56	5.78	3.92	5.96	4.51
WBGene00044210	2	0.01	-0.41	-0.01	0.22	1.94	0.88	0.55	-1.06	0.49	-1.32
WBGene00003332	2	0	0.6	0	-0.46	8.91	5.86	8.71	6.78	9.03	9.36
WBGene00008144	2	0	0.15	-0.01	-0.04	10.59	6.58	10.4	6.72	7.26	6.9
WBGene00021004	2	-0.02	0.36	-0.01	-0.18	1.79	1.32	2	1.62	1.83	1.82
WBGene00003472	2	-0.01	-0.01	0.01	0.07	1.68	0.86	1.83	1.52	1.84	1.46
WBGene00013482	2	0	-0.05	0.01	0.12	3.03	2.05	3.04	2.12	3.1	2.32
WBGene00007630	2	-0.01	-0.36	-0.03	0.17	1.59	0.92	1.31	0.57	0.98	0.46
WBGene00012127	2	0	0.04	-0.01	-0.03	1.77	1.11	1.91	0.97	1.8	1.07
WBGene00269426	2	0	0.19	-0.01	0.17	9.2	3.46	7.85	3.1	8.19	7.14
WBGene00015746	2	-0.01	-0.09	0	0.16	1.52	0.56	1.13	0.96	1.41	1.04
WBGene00011184	2	0	-0.33	-0.01	0.29	3.87	2.62	3.22	2.08	3.07	2.33
WBGene00011248	2	-0.03	0.08	0.19	-0.16	1.21	0.57	1.37	0.91	1.34	0.68
WBGene00012607	2	-0.01	0.14	0.01	-0.5	3.59	2.3	3.03	1.68	2.87	1.87
WBGene00007486	2	-0.01	-0.52	-0.01	0.43	1.73	0.83	1.88	0.4	1.55	0.36
WBGene00021842	2	-0.05	-0.22	0.03	0.05	1.18	0.64	1.06	0.8	0.8	0.6
WBGene00008496	2	0	0.38	-0.01	-0.45	6.92	5.05	7.81	5.41	5.46	5.08
WBGene00020761	2	-0.01	-0.28	0	0.22	3.2	2.74	4.71	3.33	2.58	2.95
WBGene00017949	2	0	0.31	0	0.02	6.09	3.21	5.92	4.33	5.28	5.78
WBGene00197710	2	0	0.62	0	0	6.47	4.47	7.71	5.07	8.07	7.51
WBGene00005902	2	0	0.1	-0.01	-0.1	8.57	4.66	8.22	5.07	6.71	4.89
WBGene00077453	2	0	0.28	0.01	-0.13	3.54	2.12	3.78	2.33	3.28	2.35
WBGene00255728	2	0.01	0.2	-0.01	0.03	9.8	5.47	8.56	5.54	8.89	7.99
WBGene00019697	2	-0.02	-0.4	0.01	0.25	1.8	0.77	1.97	1.13	1.75	0.89
WBGene00013043	2	-0.01	0.3	0.01	-1.25	4.59	3.74	4.88	3.55	3.75	2.11
WBGene00018385	2	0.01	0.25	-0.01	-0.18	7.83	4.39	7.28	2.77	5.82	3.35
WBGene00015791	2	-0.02	-0.16	-0.08	-0.16	1.07	0.37	0.63	0.42	0.19	0.18
WBGene00045114	2	0	-0.1	-0.01	-0.03	8.18	5.9	10.44	7.67	7.16	5.97
WBGene00017289	2	0.01	0.01	0	-0.38	1.32	1	1.55	1.35	1.65	0.88
WBGene00015540	2	0	0.2	-0.05	-0.23	0.9	0.17	0.52	0.42	0.47	0.57
WBGene00004835	2	0	0.28	0	-0.07	7.42	4.55	7.87	5.41	8.22	8.53
WBGene00020740	2	-0.04	-0.19	0.05	0.2	1.15	0.57	1.09	0.79	0.9	0.63
WBGene00001512	2	0	-0.07	0.01	-0.09	3.45	1.93	3	2.04	2.73	1.5
WBGene00044358	2	0	0.18	0	-0.1	8.09	4.85	5.91	4.02	6.28	5.61
WBGene00003390	2	-0.01	0.07	-0.01	-0.61	2.13	1.37	2.22	1.8	1.66	1.44
WBGene00007200	2	-0.01	-0.15	0.35	0.34	0.97	0.85	0.76	0.44	1.3	0.63
WBGene00044924	2	0	0.13	-0.01	-0.14	1.37	1.08	1.18	0.8	1.27	0.86
WBGene00003241	2	0	-0.01	0.01	-0.01	1.27	0.53	0.93	0.91	1.36	0.98
WBGene00021541	2	0	0.3	0.01	-0.15	2.85	0.87	2.43	1.49	3.45	2.45
WBGene00197757	2	0	0.37	-0.01	-0.1	8.05	4.25	8.03	7.65	8.37	7.58
WBGene00023162	2	0	0.3	0	-0.31	4.63	3.27	5.48	3.18	6.64	4.99
WBGene00044644	2	-0.01	0.11	0.01	0.15	3.72	2.25	3.04	1.73	2.53	3.04
WBGene00002025	2	-0.01	-0.34	-0.01	-0.08	2.97	2.21	3.41	2.63	3.17	2.6
WBGene00003186	2	0	0.05	0	-0.09	1.44	0.8	1.23	0.77	1.2	0.63
WBGene00200542	2	0	-0.01	0	0.11	8.76	6.61	8.55	5.84	8.88	8.38
WBGene00003107	2	0	0.16	-0.01	-0.33	3	2.47	4.36	3.19	3.17	2.53
WBGene00021799	2	-0.01	0.26	0	-0.21	4.59	2.53	4.12	2.34	3.31	2.88
WBGene00014193	2	0	-0.07	0	0.09	7.53	2.94	5.49	2.14	3.95	2.87
WBGene00007898	2	0	-0.31	-0.04	0.27	1.49	0.49	1.45	1.01	1.09	1.1
WBGene00021271	2	0	0.19	0	0.02	2.97	2	3.11	2.27	3.41	2.91
WBGene00022629	2	0	0.12	0.01	-0.01	1.42	0.57	1	0.29	1.27	0.7
WBGene00007632	2	0	0.27	0	-0.02	7.03	3.8	6.76	4.97	7.12	8.05
WBGene00195786	2	0	0.27	0	-0.23	7.21	5.73	7.42	5.54	7.77	5.46
WBGene00011130	2	0.01	0.77	0	-0.63	2.17	1.01	2.57	2.43	2.55	2.33
WBGene00044396	2	0	-0.13	-0.01	-0.1	1.68	0.97	1.63	1.35	1.45	0.81
WBGene00010911	2	-0.02	-0.58	0.01	0.27	1.48	0.96	1.71	1.35	1.75	1.25
WBGene00016129	2	0	0.03	-0.01	-0.24	1.81	1.08	1.99	1.13	1.73	1.21
WBGene00013095	2	0.01	-0.03	-0.04	0.04	1.3	0.59	1.08	0.72	0.85	0.68
WBGene00196838	2	0	-0.01	0	0.18	7.64	2.8	6.84	7.42	7.21	7.35
WBGene00004053	2	0	0.24	-0.01	-0.19	2.09	0.58	2.34	0.89	1.94	0.87
WBGene00001534	2	0	-0.23	-0.01	0.36	3.58	3.16	7.98	3.99	3.72	4.37
WBGene00021331	2	0	-0.43	0.01	0.14	1.32	0.91	1.04	0.6	0.84	0.23
WBGene00001425	2	0	0.44	0.01	-0.35	1.7	1.32	1.86	1.54	1.95	1.61
WBGene00201458	2	0	-0.19	0	0.13	4.49	3.54	5.63	4.22	4.31	4.07
WBGene00006446	2	-0.01	0.03	0.01	-0.17	1.07	0.46	1.04	0.8	1.06	0.59
WBGene00018114	2	0	-0.07	0	0.09	6.51	4.65	7.79	5.04	6.31	5.72
WBGene00010658	2	0	-0.44	0.01	0.18	1.34	0.74	1.87	1.39	1.29	0.31
WBGene00003333	2	0	0.09	0	0.01	7.31	4.72	6.77	4.88	7.13	7.31
WBGene00001489	2	0.01	0.23	0.01	-0.22	0.64	0.34	0.61	0.26	0.76	0.38
WBGene00220000	2	0	0.26	0	-0.11	6.62	4.5	6.79	5.22	7.14	7.71
WBGene00010546	2	0	0.29	-0.01	-0.12	1.67	0.65	1.01	0.54	0.92	0.56
WBGene00012360	2	-0.01	-0.3	0	0.3	0.96	0.2	1.13	0.55	0.83	0.36
WBGene00009733	2	-0.01	0.11	-0.01	-0.32	1.27	0.53	0.59	0.11	0.16	-0.07
WBGene00005686	2	0	-0.07	0	0.08	6.82	3.45	5.03	3.78	5.44	6.2
WBGene00219601	2	0	-0.09	0	0.4	4.71	1.51	5.83	2.4	6.85	5.89
WBGene00019347	2	-0.01	0.59	-0.01	-0.66	1.74	0.88	2.27	1.65	1.35	1.39
WBGene00021589	2	0	-0.1	-0.01	-0.24	1.93	0.96	1.51	1.68	1.59	0.77
WBGene00201602	2	0	0.56	0	-0.26	6.71	1.3	6.95	4.02	7.31	6.54
WBGene00001882	2	0	1.41	0	-0.16	6.35	1.73	3.9	0.57	1.07	2.45
WBGene00011043	2	0	-0.26	-0.01	0.06	2.24	1.21	1.81	1.2	1.52	0.71
WBGene00001936	2	0	0.11	0	0.15	4.3	3.09	4.36	3.24	3.96	4.23
WBGene00003830	2	-0.02	-0.31	-0.02	-0.1	0.95	0.82	1.42	1.12	1.14	0.76
WBGene00020427	2	-0.01	0.26	0	-0.25	1.28	0.7	1.08	0.68	1.13	0.92
WBGene00004945	2	0.01	0.5	-0.01	-0.18	1.22	0.55	0.55	-0.07	0.82	0.25
WBGene00012230	2	-0.01	0.48	0.02	-0.38	1.3	0.88	1.51	0.98	1.54	0.99
WBGene00020338	2	0	-0.14	0	0.18	6.42	1.21	6.34	2.5	2.48	2.52
WBGene00021193	2	-0.01	-0.2	0.01	0.11	2.97	1.03	2.7	2.11	2.67	2.22
WBGene00001366	2	-0.05	0.07	0.03	-0.13	0.99	0.59	0.99	0.67	0.78	0.56
WBGene00220108	2	0	-0.06	0.01	0.24	4.04	3.67	8.08	3.93	6.6	6.1
WBGene00017016	2	-0.02	0.12	0.01	-0.15	0.8	0.5	0.76	0.5	0.67	0.54
WBGene00201871	2	0	0.47	0	-0.16	5.08	1.63	5.6	3.11	5.93	5.2
WBGene00009585	2	0	0.07	0	0.1	5.17	4.2	5.88	4.61	6.33	5.84
WBGene00007180	2	-0.01	-0.24	0	0.19	1.29	0.73	1.28	0.52	0.66	0.34
WBGene00022103	2	0	0.22	0.01	-0.08	2.31	0.91	2.14	1.35	1.91	1.63
WBGene00018619	2	0	-0.12	0	0.13	4.69	3.58	6.74	3.17	4.46	3.02
WBGene00014179	2	0	-0.01	0	0.05	6.73	5.02	6.44	3.79	6.81	5.45
WBGene00016002	2	-0.01	0.18	0.01	-0.29	1.43	0.59	1.82	1.36	1.65	1.28
WBGene00195660	2	0	0.22	0	0.23	5.15	1.27	5.06	2.51	7.03	6.5
WBGene00022453	2	0.01	0.3	-0.05	-0.34	1.1	0.56	0.89	0.58	0.66	0.58
WBGene00008092	2	0	0.17	0	0.03	6.19	3.37	6.94	3.23	7.28	6.76
WBGene00020903	2	0	-0.19	0.01	0.39	1.35	0.19	1.66	0.2	1.4	0.17
WBGene00012812	2	-0.01	-0.28	-0.08	-0.06	0.96	0.64	1.51	1.18	0.72	0.6
WBGene00012383	2	-0.02	0.03	0.01	-0.02	0.68	0.7	1.21	1	1.04	0.88
WBGene00017027	2	-0.03	0.43	0.01	-0.33	1.15	1.12	1.99	1.06	1.55	1.42
WBGene00003280	2	0	0.1	0	0.13	2.6	1.56	3.26	2.3	4.29	2.72
WBGene00017891	2	-0.03	0.01	0.01	-0.08	0.78	0.08	0.12	0.02	-0.13	-0.16
WBGene00019718	2	0	-0.13	0	0.15	6.39	1.58	5.3	1.6	2.08	2.53
WBGene00012403	2	0	0.13	0.01	0.11	2.53	0.22	2.97	-0.04	3.78	0.24
WBGene00021912	2	-0.02	-0.23	-0.01	0.03	1.33	0.36	1.27	1.09	1.02	1.2
WBGene00012005	2	-0.02	0.1	0.01	-0.17	1.16	0.71	1.41	0.89	1.15	1.06
WBGene00005551	2	0	-0.27	0	0.19	4.29	2.75	3.35	2.01	2.13	1.54
WBGene00200154	2	0	0.03	0	0.12	4.45	3.5	5.78	3.39	6.22	5.57
WBGene00022489	2	-0.01	0.36	-0.01	-0.56	1.1	0.45	1.13	0.67	0.64	0.4
WBGene00196735	2	0	-0.14	0	0	6.8	4.08	6.99	4.35	5.35	4.8
WBGene00022406	2	0	-0.22	0	0.04	4.56	3.57	3.95	2.59	3.08	1.09
WBGene00021922	2	-0.04	0.13	0.03	-0.14	0.79	0.22	0.98	0.88	0.79	0.6
WBGene00013999	2	0	0.37	0	0	3.25	1.54	2	0.79	1.97	1.71
WBGene00001113	2	-0.01	0.05	-0.01	-0.1	1.67	0.35	2	0.5	0.52	0.31
WBGene00012450	2	0	0.08	-0.02	-0.54	2.25	0.13	1.89	0.27	0.77	-1
WBGene00019243	2	0	0.24	-0.01	-0.08	4.62	4.34	5.56	3.04	4.99	4.42
WBGene00007218	2	-0.01	-0.16	0	0.09	2.6	1.72	3.31	2	1.73	1.73
WBGene00008969	2	0	0.2	-0.01	-0.3	1.01	0.41	1.13	0.8	1.08	0.69
WBGene00015092	2	-0.01	0.1	-0.01	-0.47	0.94	0.48	1.34	0.87	0.92	0.57
WBGene00201275	2	0	0.13	0	-0.07	6	3.25	8.17	8.23	5.91	5.59
WBGene00011770	2	-0.01	0.11	0	-0.1	1.97	1.11	2.23	1.69	1.73	1.24
WBGene00009013	2	0	-0.05	-0.02	-0.05	0.99	0.72	1.13	0.88	0.91	0.9
WBGene00007609	2	0.01	0.3	0.02	0.04	1.2	0.87	1.1	0.65	1.42	1.09
WBGene00200459	2	0	0.18	0	-0.01	4.63	2.22	7.54	7.83	5.18	5.07
WBGene00012965	2	0	0.17	0	0.05	5.53	0.23	0.1	0.32	0.24	1.12
WBGene00196303	2	0	0.13	0	-0.01	5.36	2.88	5.63	3.36	3.27	4.32
WBGene00045150	2	0	0.13	-0.01	-0.17	4.7	3.25	7.89	4.78	7.3	6.18
WBGene00021913	2	-0.01	-0.45	-0.01	0.46	1.68	0.7	1.37	0.36	0.77	0.16
WBGene00015472	2	-0.01	-0.4	-0.67	0.13	0.82	0.41	0.91	0.5	0.22	0.38
WBGene00001334	2	-0.01	0.21	-0.01	-0.4	0.8	0.02	0.64	0.02	0.58	-0.27
WBGene00009043	2	0	0.14	0.01	0.04	2.32	1.23	1.27	1.23	2.18	1.89
WBGene00017901	2	0	-0.4	-0.01	0.16	1.41	1.1	2.35	1.67	1.85	1.11
WBGene00019899	2	0.01	0.29	-0.01	-0.07	2.33	1.55	2.55	1.37	3.14	2.46
WBGene00236798	2	0	-0.03	-0.01	0.05	4.79	3.44	4.73	3.33	5.09	4.17
WBGene00015128	2	-0.01	0	-0.01	-0.03	1.04	0.55	1.2	0.77	0.84	0.59
WBGene00021351	2	0.01	0.39	-0.04	-0.24	0.69	0.66	1.08	0.54	1.19	0.83
WBGene00000001	2	-0.03	0.12	0.02	-0.11	0.99	0.39	0.95	0.88	0.84	1.02
WBGene00008563	2	0	-0.09	-0.01	0.14	2.56	0.97	1.86	1.21	1.27	1.42
WBGene00010666	2	-0.01	-0.25	0	0.16	1.85	0.55	1.03	0.67	0.39	0.58
WBGene00020981	2	0	0.28	0	-0.19	0.81	0.47	1.06	0.91	0.99	1.02
WBGene00023185	2	0	0.37	0	-0.1	5.69	1.15	3.99	0.74	4.46	3.94
WBGene00007221	2	-0.01	0.01	-0.02	-0.1	2.39	0.37	3.23	0.93	1.32	0.7
WBGene00016997	2	-0.01	-0.22	0.01	0.06	1.69	1.1	1.91	1.56	1.43	0.83
WBGene00020228	2	0	-0.01	0	0.13	6.26	2.43	4.34	0.82	4.95	4.4
WBGene00196852	2	-0.01	-0.57	0	0.3	4.91	0.86	5.92	1.89	2.37	1.81
WBGene00198605	2	0	-0.03	0	0.07	6.17	0.31	6.42	3.87	5.12	4.67
WBGene00001779	2	0.01	0.13	-0.02	0.27	1.99	0.45	0.52	-1.14	0.36	-0.28
WBGene00021921	2	-0.01	0.21	-0.02	-0.5	1.1	0.34	0.97	0.76	0.45	0.49
WBGene00004466	2	-0.02	0.19	-0.02	-0.4	0.68	0.45	0.65	0.29	0.37	0.21
WBGene00020759	2	-0.01	0.07	-0.02	-0.25	2.2	-0.07	0.83	0.37	-0.08	0.13
WBGene00004286	2	-0.03	-0.19	0.02	0.13	0.74	0.17	0.78	0.77	0.83	0.77
WBGene00013227	2	0	0.21	-0.01	-0.15	0.82	0.36	1.21	0.56	0.81	0.5
WBGene00304189	2	0	0.08	-0.01	-0.05	2.24	1.38	2.09	1.26	1.45	1.28
WBGene00000891	2	-0.02	-0.11	-0.01	-0.05	0.87	0.13	0.82	0.5	0.58	0.62
WBGene00017293	2	-0.01	0.1	0	-0.22	0.72	0.51	0.79	0.66	0.99	0.74
WBGene00044462	2	0	-0.35	0	0.22	2.98	0.51	3.95	1.56	3.42	2.72
WBGene00011878	2	0	-0.11	0.02	0.07	2.15	2.03	2.08	0.98	2.77	1.6
WBGene00201741	2	0	-0.01	0	0.04	5.88	3.5	5.67	4.16	6.06	5.87
WBGene00012590	2	0	0.06	0	0.25	6.35	1.03	4.89	0.98	5.31	7.91
WBGene00219589	2	0	0.08	0.01	0	1.37	0.2	1.39	0.86	1.52	0.62
WBGene00016265	2	-0.01	-0.65	0.01	0.07	1.77	1.54	2.13	1.06	1.14	0.07
WBGene00023483	2	-0.01	0.26	0.01	-0.19	2.57	0.76	2.28	0	1.41	0.05
WBGene00044069	2	0	0.38	-0.01	-0.26	1.17	0.39	0.73	0.57	0.66	0.74
WBGene00009451	2	0	0.15	-0.01	-0.42	1.08	0.88	1.12	0.81	0.98	0.59
WBGene00020245	2	-0.01	-0.08	0	-0.28	1.48	0.38	1.28	-0.2	0.73	-0.66
WBGene00003825	2	-0.01	0.13	-0.02	-0.09	0.65	0.5	0.92	0.63	0.73	0.66
WBGene00010038	2	0	0.32	-0.02	-0.17	0.8	0.31	0.98	0.28	0.91	0.49
WBGene00018724	2	-0.01	0.12	0	-0.13	1.58	0.53	1.39	0.52	0.68	0.46
WBGene00004384	2	-0.01	-0.11	-0.02	-0.29	0.93	0.7	0.75	0.24	0.22	-0.3
WBGene00045468	2	-0.01	0.62	0.01	-0.29	1.34	0.53	1.03	0.37	0.98	0.98
WBGene00007012	2	-0.01	-0.19	-0.01	0.22	0.69	0.2	0.79	0.64	0.53	0.56
WBGene00013763	2	-0.02	0.4	0.06	-0.26	0.9	0.97	0.88	0.2	0.82	0.46
WBGene00020011	2	0	-0.07	-0.01	0.37	2.24	0.61	1.82	1.06	1.09	1.37
WBGene00020009	2	-0.01	-0.24	0.03	0.3	0.97	0.51	0.68	0.16	0.88	0.27
WBGene00012917	2	0.01	0	-0.02	-0.09	1.3	0.93	1.37	0.17	1.32	0.25
WBGene00003847	2	-0.01	-0.19	-0.02	0.16	0.75	-0.23	0.31	-0.62	0.27	-0.46
WBGene00015566	2	0	0.21	-0.03	-0.22	1.72	0.3	1.03	0.34	0.73	0.88
WBGene00022154	2	-0.01	-0.32	0.01	0.04	1.36	0.88	1.81	0.31	1.39	0.25
WBGene00007121	2	0	-0.19	0.01	0.08	1.31	0.96	1.64	1.3	1.42	0.99
WBGene00011052	2	-0.01	0.11	0.03	0.71	1.16	0.52	1.58	0.59	1.6	1.55
WBGene00010475	2	0	0.02	0	0.03	1.34	0.45	1.46	0.49	1.27	0.41
WBGene00007025	2	0	0.36	-0.03	-0.31	0.75	0.2	0.95	0.45	0.7	0.55
WBGene00016157	2	-0.01	0.07	0	-0.1	0.73	0.15	0.85	0.58	0.68	0.46
WBGene00003743	2	0	-0.24	-0.03	0.11	0.8	0.35	0.68	0.59	0.41	0.38
WBGene00012930	2	-0.01	-0.36	0	0.23	0.78	0.41	0.96	0.71	0.89	0.8
WBGene00019303	2	0	0.48	0	-0.29	1.62	0.2	2.09	1.48	1.17	1.58
WBGene00219561	2	0	0.05	-0.01	-0.03	2.05	0.63	0.86	0.45	1.74	1.37
WBGene00044495	2	0	0.24	-0.01	0.06	2.43	0.76	1.03	0.87	1.33	1.08
WBGene00012475	2	0.02	-0.05	-0.06	0.06	0.85	0.34	0.82	0.45	0.58	0.6
WBGene00005092	2	0.01	-0.27	0	0.33	0.96	0.74	0.83	0.34	1.32	0.53
WBGene00008372	2	0	0.35	-0.02	-0.37	0.77	0.44	1.26	0.78	0.7	0.44
WBGene00021248	2	0	0.14	-0.02	-0.62	1.09	0.6	0.76	0.56	0.54	0.06
WBGene00018422	2	0.01	0.31	-0.03	-0.28	1.1	0.09	1.03	-0.2	0.92	-0.15
WBGene00019220	2	0.01	-0.09	-0.05	0.09	0.69	0.27	0.31	0.11	0.11	0.09
WBGene00008577	2	0	0.41	0	-0.25	2.01	1.08	2.41	1.62	2.12	1.86
WBGene00023064	2	0	0.39	-0.01	-0.44	2.91	3.11	6.54	3.84	7.47	4.51
WBGene00219860	2	0	0.12	0	-0.17	2.38	2.45	5.85	3.03	5.1	4.28
WBGene00200802	2	-0.01	0.31	-0.01	-0.79	4.02	0.56	2.19	0.88	0.72	2.21
WBGene00018154	2	-0.01	-0.27	-0.01	-0.22	0.98	0.07	0.69	0.42	0.96	0.37
WBGene00004827	2	-0.01	0.06	0	-0.13	1.41	0.65	1.4	0.47	1.52	0.56
WBGene00020393	2	0.01	0.14	0.02	-0.22	0.45	0.38	0.75	0.61	0.87	0.44
WBGene00044241	2	0.01	-0.37	-0.02	0.34	1.23	-0.02	0.5	-0.42	0.55	-0.47
WBGene00004221	2	-0.01	-0.26	0.03	0.08	0.85	0.47	1.29	0.89	1.28	0.7
WBGene00010096	2	0.01	-0.23	-0.02	0.13	0.45	0.36	0.52	0.32	0.61	0.4
WBGene00012813	2	0	-0.15	0	0.03	2.34	1.67	2.71	2.21	2.5	1.55
WBGene00194926	2	-0.02	-0.15	0.06	-0.21	0.95	0.36	0.87	0.12	0.87	-0.41
WBGene00015521	2	0	0.39	0	0.14	2.13	-0.38	0.44	0	0.3	1.5
WBGene00000407	2	-0.02	0.29	0.01	-0.14	0.74	-0.42	0.23	-0.19	0.1	-0.22
WBGene00022448	2	-0.01	0.41	-0.01	-0.77	1.42	1.08	1.05	0.57	0.84	0.63
WBGene00001601	2	0	-0.26	0	0.25	2.68	0.67	1.98	1.29	1.34	1.82
WBGene00017983	2	0.01	0.44	-0.02	-0.05	1.95	-0.29	0.7	-0.25	0.55	0.24
WBGene00012164	2	-0.01	0.1	0	-0.1	1.51	1.65	3.3	1.27	1.77	1.57
WBGene00000082	2	0	-0.5	-0.01	0.37	1.64	0.42	1.61	1.12	1.86	1.54
WBGene00004116	2	-0.01	-0.19	0.01	0.11	0.71	0.27	1.23	0.79	0.95	0.66
WBGene00200762	2	0	0.49	0	-0.37	3.32	0.96	4.24	2.96	3.57	3.52
WBGene00020468	2	0	0.09	-0.01	-0.47	2.11	0.49	3.3	1.6	3.07	1.24
WBGene00000071	2	-0.01	-0.18	0.02	0.07	0.71	0.09	0.61	0.38	0.92	0.1
WBGene00023405	2	-0.01	-0.25	0	0.25	0.83	0.72	1.23	0.75	1.17	0.73
WBGene00010125	2	-0.01	-0.48	-0.02	-0.54	1.15	0.24	0.94	0.19	-0.2	-1.91
WBGene00016978	2	-0.01	-0.22	0	0.1	1.13	0.7	1.6	0.9	0.93	0.82
WBGene00017355	2	-0.01	0.4	0	-0.26	0.74	0.42	0.79	0.6	0.79	0.48
WBGene00008166	2	-0.02	0.09	-0.02	0.05	0.45	-0.02	0.35	0.18	0.21	0.26
WBGene00007561	2	0	0.26	-0.01	-0.51	0.97	0.7	0.9	0.31	0.62	0.09
WBGene00012885	2	0	0.01	0.03	-0.19	0.55	0.34	0.56	0.43	0.71	0.24
WBGene00000459	2	-0.02	-0.1	0.01	0.02	0.55	-0.11	0.25	0.11	0	-0.04
WBGene00018047	2	-0.01	-0.73	0.01	0.38	1.68	-0.66	0.49	-0.2	0.21	-0.12
WBGene00194742	2	0.01	-0.36	0.01	0.41	0.73	0.55	1.07	0.67	1.2	0.75
WBGene00007791	2	-0.01	-0.32	0	-0.03	1.57	0.8	3.99	0.56	1.59	0.02
WBGene00000768	2	-0.01	-0.35	-0.03	0.09	0.85	0.68	1.29	0.66	0.36	0.38
WBGene00012924	2	0	-1.23	-0.04	0.29	1.74	-0.24	1.65	0.22	0.13	-0.3
WBGene00007726	2	-0.01	0.18	0	-0.32	1.44	0.17	0.77	0.42	0.61	0.46
WBGene00016589	2	-0.02	0.05	-0.03	-0.2	0.52	0.35	0.39	0.1	0.04	0.07
WBGene00022192	2	-0.01	0.24	0.02	-0.32	0.81	0.44	1.49	1.01	1.63	1.14
WBGene00018729	2	-0.01	-0.39	0	0.17	1.02	0.61	0.9	0.49	0.31	0.1
WBGene00013808	2	-0.01	0.02	-0.01	-0.12	0.89	0.19	1.36	1.06	0.97	1.03
WBGene00198089	2	0	0	0	-0.01	6.05	0.32	7.27	5.98	7.63	5.9
WBGene00201670	2	0	-0.08	0	-0.04	4.49	0.41	NaN	NaN	NaN	NaN
WBGene00011367	2	0	-0.14	0.02	0.27	0.89	0.59	1.04	0.78	1.07	1.01
WBGene00015890	2	0	0.06	0.01	0.09	1.86	0	1	-0.14	2.27	1.06
WBGene00002783	2	-0.01	-0.02	0	-0.26	0.72	0.76	1.28	0.93	0.93	0.57
WBGene00022375	2	-0.01	-0.37	-0.01	-0.16	1.89	0.25	0.34	-0.18	-0.42	-0.78
WBGene00006791	2	-0.04	-0.22	0.04	-0.02	0.51	0.49	0.43	0.17	0.25	-0.09
WBGene00017584	2	0	0.44	0	-0.13	1.68	0.36	1.79	0.23	1.4	0.55
WBGene00022182	2	-0.01	0.27	0	-0.36	0.93	0.13	1.27	1.04	1.09	0.82
WBGene00021811	2	-0.01	-0.19	-0.01	-0.07	0.88	0.53	1.16	0.93	0.63	0.42
WBGene00018615	2	-0.01	-0.2	0	0.21	0.9	0.65	0.99	0.23	1.23	0.37
WBGene00019672	2	-0.01	0	0	0	1.26	0.82	1.77	0.75	1.65	1.11
WBGene00018333	2	0	-0.2	-0.02	-0.32	1.32	-0.16	0.94	0.57	0.2	-0.45
WBGene00001486	2	0	0.09	0	-0.22	0.69	0.33	0.4	0.11	0.35	-0.03
WBGene00045078	2	-0.01	0.2	-0.01	-0.54	0.93	0.48	1.31	1.02	1.2	0.77
WBGene00012114	2	0	0.12	0	-0.1	1.78	0.83	1.1	0.04	0.45	0.25
WBGene00012194	2	0	-0.13	-0.01	-0.02	0.87	0.42	1.02	0.73	0.49	0.44
WBGene00020134	2	-0.01	0.09	0	0.14	1.56	-0.07	1.81	0.55	1.21	1.28
WBGene00001406	2	0	0.17	-0.01	-0.06	1.36	0.28	1.02	-0.22	-0.17	0.02
WBGene00006503	2	0	0.17	-0.01	-0.19	1.68	0.91	2.31	0.56	1.08	0.67
WBGene00013177	2	-0.01	-0.16	-0.02	-0.01	0.62	0.24	0.75	0.39	0.45	0.16
WBGene00010977	2	0	0.17	0	-0.66	1.05	0.55	1.24	0.55	1.18	-0.17
WBGene00018057	2	0	0.34	-0.01	-0.2	1.79	1.22	1.37	-0.09	0.97	-0.1
WBGene00007053	2	-0.01	0.01	0	-0.03	0.68	0.14	0.77	0.37	0.63	0.42
WBGene00021456	2	-0.01	0.04	0.02	-0.03	0.5	0.23	0.31	0.26	0.27	0.24
WBGene00012666	2	-0.01	-0.02	0.03	-0.25	0.52	0.32	0.56	0.57	0.58	0.42
WBGene00010041	2	0.01	0.09	0	-0.06	0.69	0.36	0.6	0.35	0.58	0.33
WBGene00018370	2	0	0.01	0	0.28	0.84	0.01	0.92	0.08	0.81	0.46
WBGene00015237	2	-0.01	0.09	-0.02	-0.16	0.65	0.06	0.56	0.19	0.44	0.24
WBGene00006703	2	0.01	0.11	-0.03	-0.17	0.58	0.33	0.43	0.11	0.35	0.05
WBGene00010552	2	-0.01	-0.19	0.02	0.09	0.75	-0.02	0.63	0.32	0.28	0.02
WBGene00045368	2	-0.01	-0.12	0.02	0	0.9	0.09	0.97	0.99	1.07	0.64
WBGene00008578	2	0	0.15	-0.01	-0.1	1.07	0.61	2	0.42	1.79	0.72
WBGene00013243	2	0.01	0.3	-0.02	-0.2	0.66	0.96	1.23	0.83	1.28	0.89
WBGene00008219	2	-0.01	0.3	0.02	-0.3	0.81	1.03	1.21	0.43	1.15	0.86
WBGene00016870	2	0	0.21	0	-0.03	0.58	1.36	1	0.24	1.28	0.57
WBGene00022522	2	-0.01	-0.29	-0.01	0	0.41	1.14	1.79	0.35	0.85	-0.06
WBGene00194986	2	0	0.23	0	-0.16	0.74	0.98	1.45	0.51	0.84	0.48
WBGene00009293	2	-0.01	-0.2	0.03	0.03	0.69	0.74	0.77	0.44	0.81	0.47
WBGene00013242	2	-0.01	-0.05	-0.01	-0.16	0.53	0.63	0.87	0.42	0.67	0.08
WBGene00009007	2	0	0.11	-0.03	-0.1	0.28	-0.86	0.44	-0.37	0.37	-0.32
WBGene00014593	2	NaN	NaN	NaN	NaN	NaN	NaN	6.92	4.97	4.68	6.04
WBGene00009822	2	NaN	NaN	NaN	NaN	NaN	NaN	8.42	6.83	6.9	6.71
WBGene00044927	2	NaN	NaN	NaN	NaN	NaN	NaN	6.86	4.48	5.48	6.06
WBGene00022936	2	NaN	NaN	NaN	NaN	NaN	NaN	7.14	5.24	5.73	5.99
WBGene00003085	2	-0.02	0.09	-0.01	-0.42	0.72	0.44	1.22	0.99	0.63	0.65
WBGene00009259	2	0	0.06	-0.03	-0.2	0.39	0.38	0.75	0.55	0.41	0.44
WBGene00013477	2	0	0.14	-0.01	-0.3	0.39	0.41	1.15	0.88	0.82	0.57
WBGene00196986	2	NaN	NaN	NaN	NaN	NaN	NaN	6.58	4.78	5.25	4.82
WBGene00022988	2	NaN	NaN	NaN	NaN	NaN	NaN	7.44	5.44	7.79	5.36
WBGene00006794	2	0.01	-0.01	-0.02	-0.2	0.47	0.34	1.03	0.86	0.49	0.45
WBGene00012343	2	-0.02	-0.05	0	-0.14	0.55	0.25	0.74	0.62	0.51	0.45
WBGene00197385	2	NaN	NaN	NaN	NaN	NaN	NaN	6.05	4.46	4.56	4.24
WBGene00021984	2	0.01	-0.07	-0.01	0.15	0.43	0.38	0.88	0.65	0.69	0.62
WBGene00219895	2	NaN	NaN	NaN	NaN	NaN	NaN	4.38	2.71	3.16	3.47
WBGene00016266	2	0.01	-0.31	-0.02	0.12	0.6	0.37	0.94	0.75	0.87	0.51
WBGene00006594	2	0	0.02	-0.01	0.1	0.32	-0.09	0.77	0.59	0.66	0.51
WBGene00005932	2	NaN	NaN	NaN	NaN	NaN	NaN	5.64	2.98	4.46	4.79
WBGene00009396	2	0.01	0.05	0.08	-0.3	0.24	0.43	0.54	0.71	1.18	-0.21
WBGene00000725	2	NaN	NaN	NaN	NaN	NaN	NaN	3.79	2.42	2.22	3.02
WBGene00202328	2	NaN	NaN	NaN	NaN	NaN	NaN	8.55	2.46	6.24	3.79
WBGene00008255	2	0	0.28	0	-0.77	1	0.77	1.11	0.88	0.61	0.12
WBGene00022534	2	-0.01	0.15	-0.02	-0.2	0.61	0.32	0.77	0.54	0.86	0.55
WBGene00021943	2	0.01	-0.08	-0.03	-0.4	0.32	0.31	0.88	0.58	0.66	-0.18
WBGene00013961	2	NaN	NaN	NaN	NaN	NaN	NaN	5.36	2.53	4.2	4.54
WBGene00011122	2	0.01	-0.07	-0.01	0	0.34	0.29	0.62	0.5	0.61	0.39
WBGene00200245	2	NaN	NaN	NaN	NaN	NaN	NaN	6.02	4.36	6.42	4.25
WBGene00004567	2	-0.01	-0.13	0	-0.02	0.71	0.73	1.1	0.77	0.66	0.33
WBGene00016444	2	-0.02	-0.01	0.03	-0.03	0.27	0.22	1.14	0.81	0.85	0.59
WBGene00045397	2	0	-0.04	0	-0.08	0.82	0.5	0.91	0.61	0.66	0.4
WBGene00005427	2	NaN	NaN	NaN	NaN	NaN	NaN	5.21	3.48	5.57	1.89
WBGene00200358	2	NaN	NaN	NaN	NaN	NaN	NaN	5.03	2.93	3.84	3.86
WBGene00022561	2	0	0.28	-0.01	-0.13	0.65	0.41	6.25	2.31	3.89	2.84
WBGene00201734	2	NaN	NaN	NaN	NaN	NaN	NaN	5.65	3.51	6.06	3.39
WBGene00000162	2	-0.02	-0.19	0	0.06	0.47	0.29	0.99	0.49	0.72	0.52
WBGene00004107	2	NaN	NaN	NaN	NaN	NaN	NaN	3.95	1.77	2.83	3.51
WBGene00000201	2	0	0.08	-0.05	-0.06	0.36	0.17	0.41	0.34	0.36	0.35
WBGene00012389	2	-0.01	-0.09	0	0.02	0.79	0.38	0.99	0.94	0.79	0.83
WBGene00023090	2	NaN	NaN	NaN	NaN	NaN	NaN	3.05	2.27	2.27	1.31
WBGene00197279	2	NaN	NaN	NaN	NaN	NaN	NaN	3.72	2.48	2.03	2.2
WBGene00010913	2	0	0.27	0	-0.33	0.64	0.5	0.79	0.65	0.89	0.62
WBGene00044280	2	0	0.43	0	-0.43	0.81	0.31	1.3	0.77	0.88	0.62
WBGene00009270	2	NaN	NaN	NaN	NaN	NaN	NaN	3.63	1.99	2.3	3.64
WBGene00012931	2	0	0.12	0	-0.14	0.92	0.68	0.93	0.67	0.74	0.72
WBGene00003980	2	-0.01	0.07	0	-0.19	0.55	0.17	0.66	0.56	0.41	0.4
WBGene00003738	2	-0.01	0.01	0	-0.27	0.55	0.17	0.6	0.58	0.53	0.39
WBGene00201350	2	NaN	NaN	NaN	NaN	NaN	NaN	5.5	2.55	5.93	2.49
WBGene00017823	2	0	0.28	-0.01	-0.28	0.52	0.2	1.17	0.68	0.96	0.83
WBGene00018291	2	NaN	NaN	NaN	NaN	NaN	NaN	5.27	1.89	3.15	3.02
WBGene00000663	2	0	0	0.01	0.16	0.91	0.53	7.47	1.68	5.74	4.34
WBGene00219846	2	NaN	NaN	NaN	NaN	NaN	NaN	8.44	1.06	8.78	1.3
WBGene00189950	2	0	0.25	0	-0.46	1.19	0.65	2.7	1.76	1.77	0.71
WBGene00008118	2	0	-0.23	0.01	0.26	0.86	0.11	0.75	0.75	1.06	0.76
WBGene00021196	2	NaN	NaN	NaN	NaN	NaN	NaN	-0.46	-4.05	-0.65	-3.11
WBGene00011896	2	NaN	NaN	NaN	NaN	NaN	NaN	-1.16	-3.84	-1.25	-3.75
WBGene00007595	2	NaN	NaN	NaN	NaN	NaN	NaN	-0.34	-3.25	-0.61	-3.26
WBGene00012312	2	NaN	NaN	NaN	NaN	NaN	NaN	0.37	-2	0.08	-0.94
WBGene00013383	2	NaN	NaN	NaN	NaN	NaN	NaN	-0.56	-2.08	-1.38	-1.6
WBGene00020628	2	-0.02	0.14	0.01	-0.41	0.64	0.29	1.04	0.34	0.84	0.02
WBGene00022499	2	0	0.3	-0.03	-0.22	0.36	0.24	0.83	0.36	0.7	0.56
WBGene00018562	2	0	0.3	0	-0.43	0.84	0.57	1.35	0.35	1.17	0.01
WBGene00044134	2	-0.01	-0.08	-0.01	-0.06	0.83	0.33	1.43	0.64	0.88	0.58
WBGene00003582	2	0	-0.08	-0.02	0.1	0.49	-0.02	0.71	0.11	0.59	-0.07
WBGene00013559	2	-0.03	-0.13	0	-0.18	0.66	0.17	1.14	0.2	0.03	-0.72
WBGene00022785	2	-0.04	-0.11	0.03	-0.01	0.15	0.25	0.91	0.44	0.65	0.29
WBGene00013839	2	0	-0.14	-0.01	0.1	1.27	0.38	2.42	0.83	1.77	0.86
WBGene00023051	2	NaN	NaN	NaN	NaN	NaN	NaN	5.76	1.35	4.52	3.91
WBGene00022074	2	0.01	0.26	-0.05	-0.02	0.62	0.24	1.14	0.46	0.91	0.92
WBGene00020459	2	NaN	NaN	NaN	NaN	NaN	NaN	5.08	0.76	3.8	1.06
WBGene00000679	2	NaN	NaN	NaN	NaN	NaN	NaN	5.89	1.32	6.28	1.47
WBGene00022124	2	0	-0.12	-0.01	0	0.35	-0.39	1.18	0.45	0.95	0.51
WBGene00195938	2	0	0.11	0	-0.1	-0.18	0.32	3.77	0.02	2.49	0.23
WBGene00018521	2	0	0.09	0	-0.07	1.51	0.39	2.69	1.15	0.89	1.16
WBGene00169225	2	NaN	NaN	NaN	NaN	NaN	NaN	5.81	1.33	6.21	3.15
WBGene00016865	2	-0.01	-0.38	-0.01	0.2	0.71	0.33	1.22	0.05	0.88	0.11
WBGene00022755	2	NaN	NaN	NaN	NaN	NaN	NaN	5.28	0.14	1.55	0.39
WBGene00000563	2	NaN	NaN	NaN	NaN	NaN	NaN	4.63	0.63	4.69	1.12
WBGene00013725	2	0	0.22	-0.03	-0.26	0.71	0.2	1.4	-0.06	0.93	-0.15
WBGene00196355	2	NaN	NaN	NaN	NaN	NaN	NaN	5.52	1.23	5.93	1.38
WBGene00013545	2	-0.02	0.22	0.01	-0.23	0.61	0.38	1.18	0.74	1.01	0.8
WBGene00009292	2	0	0.5	0.01	-0.14	0.06	0.13	1.52	0.21	1.21	0.82
WBGene00010341	2	-0.01	0.31	0.01	0.01	0.37	-0.21	1.15	0.2	0.77	0.65
WBGene00200656	2	NaN	NaN	NaN	NaN	NaN	NaN	6.36	1.03	6.76	1.18
WBGene00044032	2	-0.01	0.44	0	-0.46	0.81	0.12	1.22	0.77	1.14	0.53
WBGene00012345	2	NaN	NaN	NaN	NaN	NaN	NaN	4.82	0.75	2.95	1.96
WBGene00013486	2	0	-0.26	0.01	0.11	1.08	0.51	2.74	1.01	2.3	1.13
WBGene00021539	2	-0.06	-0.23	0.05	-0.03	0.33	-0.08	0.76	0.11	0.46	-0.14
WBGene00018991	2	NaN	NaN	NaN	NaN	NaN	NaN	4.09	0.35	1.21	0.14
WBGene00022767	2	0	0.27	-0.02	-0.08	0.24	-1.28	2.6	-0.3	1.01	-0.19
WBGene00008301	2	-0.01	0.27	-0.01	-0.07	0.88	0.19	1.3	0.55	0.18	0.35
WBGene00006621	2	-0.01	-0.12	0.01	-0.11	1.12	1.12	1.8	0.97	2.28	1.09
WBGene00013542	2	0	0.24	0.01	-0.07	0.12	-0.04	1.45	-0.12	1.23	0.13
WBGene00019994	2	0	0.18	0	-0.43	0.53	0.4	1.45	0.92	0.82	0.16
WBGene00019082	2	NaN	NaN	NaN	NaN	NaN	NaN	4.21	0.71	2.28	2.28
WBGene00001442	2	0	0.2	-0.01	-0.2	1.01	0.78	2.54	0.76	1.74	1.97
WBGene00020358	2	0.01	0.47	-0.02	-0.32	0.73	-0.22	1.34	0.33	1.01	0.05
WBGene00016144	2	0	-0.14	-0.03	-0.1	0.52	0.51	0.57	0.25	0.35	0.04
WBGene00018420	2	-0.01	-0.01	0.02	-0.03	0.15	-0.07	0.74	0.44	0.79	0.31
WBGene00017905	2	0	-0.1	0	-0.12	0.84	0.32	0.79	-0.01	0.41	-0.54
WBGene00219619	2	-0.01	-0.05	0.02	0.16	1.06	-0.05	1.65	-0.23	1.31	-0.27
WBGene00016146	2	0.01	0.69	-0.03	-0.22	0.36	0.05	1.93	0.15	1.15	1
WBGene00011206	2	0	0.62	-0.01	-0.19	0.11	0.01	1.57	-0.03	0.94	0.31
WBGene00001166	2	0	0.2	-0.01	-0.17	0.43	0.24	0.63	0.34	0.45	0.6
WBGene00010334	2	-0.01	-0.11	-0.02	0.11	0.54	0.13	0.95	0.4	0.57	0.61
WBGene00206478	2	NaN	NaN	NaN	NaN	NaN	NaN	3.91	0.99	1.93	2.95
WBGene00022361	2	-0.01	0.5	0.01	-0.13	0.57	-0.26	1.18	0.34	1.05	0.56
WBGene00001878	2	0	-0.01	0	-0.08	1.49	1.32	2.33	1.11	2.31	1.68
WBGene00014395	2	NaN	NaN	NaN	NaN	NaN	NaN	5.06	0.37	5.52	0.95
WBGene00015330	2	0.02	0.02	-0.03	0.1	0.48	-0.26	0.81	0.24	0.73	0.22
WBGene00001997	2	0	0.08	0	0.02	0.32	-0.22	2.03	0.26	1.05	0.51
WBGene00009166	2	0	0.03	0.02	-0.04	0.31	1.01	1.6	0.41	1.77	0.57
WBGene00008868	2	0	-0.05	-0.02	-0.04	0.47	0.4	1.15	0.79	0.6	0.45
WBGene00008310	2	-0.01	-0.21	0.01	0.06	0.39	0.27	0.71	0.28	0.64	0.26
WBGene00012189	2	NaN	NaN	NaN	NaN	NaN	NaN	3.4	0.49	1.98	0.75
WBGene00000146	2	-0.01	-0.25	-0.01	0.15	0.44	0.35	0.62	0.13	0.6	0.1
WBGene00000629	2	NaN	NaN	NaN	NaN	NaN	NaN	4.24	0.44	2.37	0.83
WBGene00016409	2	-0.02	0.41	0.01	-0.32	0.24	0.37	0.8	-0.17	0.48	-0.27
WBGene00010957	2	0	-0.14	0	0.06	0.22	0.05	0.79	0.51	0.59	0.12
WBGene00011809	2	NaN	NaN	NaN	NaN	NaN	NaN	2.82	0.34	2.96	0.9
WBGene00008037	2	NaN	NaN	NaN	NaN	NaN	NaN	3.98	0.12	2.1	0.04
WBGene00003514	2	0	0.13	-0.01	-0.34	0.34	0.43	0.8	0.55	0.5	0.33
WBGene00005662	2	0.02	0.23	-0.01	-0.1	0.11	0.21	0.78	0.17	0.61	0.03
WBGene00022862	2	0	0.15	-0.04	-0.33	0.47	0.01	1.65	0.03	0.71	-0.16
WBGene00022628	2	NaN	NaN	NaN	NaN	NaN	NaN	3.98	0.92	2.03	1.42
WBGene00012857	2	0	-0.5	-0.04	0.15	0.72	0.02	1.17	0.35	0.36	-0.02
WBGene00019295	2	0	-0.03	0	-0.02	0.41	0.37	0.65	0.5	0.57	0.34
WBGene00000036	2	-0.01	-0.35	0.02	0.07	0.5	0.19	1.39	0.55	0.81	0.44
WBGene00021319	2	0.03	0.39	-0.01	-0.14	-0.01	-0.1	0.61	-0.18	0.99	0.25
WBGene00007085	2	NaN	NaN	NaN	NaN	NaN	NaN	2.64	0.64	0.71	0.11
WBGene00019311	2	0	0.44	-0.02	-0.58	1.04	0.47	2.19	0.78	1.1	0.88
WBGene00014413	2	NaN	NaN	NaN	NaN	NaN	NaN	4.55	0.32	3.18	0.2
WBGene00000429	2	NaN	NaN	NaN	NaN	NaN	NaN	3.64	0.2	2.21	1.07
WBGene00194844	2	NaN	NaN	NaN	NaN	NaN	NaN	3.76	0.73	0.94	0.5
WBGene00202410	2	0	0.15	0	-0.22	0.28	0.29	2.35	-0.16	1.37	0.16
WBGene00219583	2	NaN	NaN	NaN	NaN	NaN	NaN	3.3	1.3	1.43	3.4
WBGene00255736	2	0	-0.12	0	0.2	0.68	0.19	1.34	0.42	0.68	0.77
WBGene00019768	2	0	0.1	0	-0.17	0.41	0.69	2.14	0.56	1.5	0.9
WBGene00220111	2	-0.01	0.6	-0.02	-0.31	0.29	-0.26	1.54	-0.05	0.55	0.01
WBGene00022172	2	0	-0.08	0	0.13	0.91	0.06	1.97	0.32	1.05	0.07
WBGene00008767	2	-0.01	0.29	-0.01	-0.07	0.49	0.22	0.63	0.17	0.54	0.54
WBGene00194982	2	0	0.7	0	-0.61	1.08	0.08	1.18	0.12	1.29	0.11
WBGene00044651	2	0	0.1	-0.01	-0.02	0.53	-0.24	0.78	0.31	0.44	0.44
WBGene00017267	2	NaN	NaN	NaN	NaN	NaN	NaN	3.21	0.05	0.9	0.7
WBGene00006577	2	-0.02	0.18	0.01	-0.38	-0.2	0.43	1.02	0.41	0.78	0.23
WBGene00044208	2	0	-0.13	0	0.12	1.28	1.22	1.48	0.85	2	1
WBGene00018405	2	0	0.07	0	-0.16	0.37	0.22	0.52	0.26	0.61	0.07
WBGene00013822	2	0	0.36	-0.02	-0.17	0.65	0.01	1	0.12	0.93	0.21
WBGene00219753	2	NaN	NaN	NaN	NaN	NaN	NaN	1.89	0.97	1.68	0.81
WBGene00016800	2	NaN	NaN	NaN	NaN	NaN	NaN	2.95	0.79	0.76	0.63
WBGene00000368	2	-0.01	-0.24	0	0.05	0.19	0.31	0.69	0.33	0.65	0.25
WBGene00011978	2	-0.01	0.2	0	-0.16	0.22	0.05	0.63	0.21	0.24	-0.01
WBGene00002497	2	0	-0.16	-0.01	0.13	0.37	-0.1	0.69	0.57	0.37	0.42
WBGene00001972	2	-0.01	-0.13	0.03	0.17	0.32	0.29	0.54	0.2	0.65	0.42
WBGene00012210	2	NaN	NaN	NaN	NaN	NaN	NaN	3.42	0.54	2.19	0.39
WBGene00004778	2	-0.03	-0.06	0.04	-0.1	0.55	0.23	0.84	0.45	0.94	0.25
WBGene00013700	2	0	-0.09	0	0.09	0.05	0.39	2.35	0.35	0.8	0.98
WBGene00018070	2	0.02	-0.12	-0.06	0.18	0.59	0.42	0.78	0.2	0.66	0.06
WBGene00198300	2	NaN	NaN	NaN	NaN	NaN	NaN	2.82	0.81	1.65	1.02
WBGene00012624	2	-0.01	0.4	0.01	-0.21	0.64	0.39	0.98	0.41	0.74	0.43
WBGene00018472	2	NaN	NaN	NaN	NaN	NaN	NaN	3.05	1.47	1.19	2.68
WBGene00023205	2	NaN	NaN	NaN	NaN	NaN	NaN	2.52	0.34	2.24	0.65
WBGene00013789	2	0	0.17	-0.01	-0.11	0.76	0.2	1.05	0.75	0.74	0.9
WBGene00012556	2	0.01	0.08	-0.02	-0.21	0.51	0.24	0.81	-0.21	0.33	-0.46
WBGene00268190	2	NaN	NaN	NaN	NaN	NaN	NaN	2.93	0.44	1.97	0.73
WBGene00009490	2	-0.01	-0.01	0.02	-0.07	0.22	-0.21	0.98	-0.02	0.47	-0.03
WBGene00219615	2	-0.01	0.3	0.01	-0.25	0.78	0.66	1.22	0.68	1.15	0.93
WBGene00003400	2	-0.01	0.25	0.01	-0.25	0.48	-0.09	0.64	-0.17	0.35	-0.39
WBGene00017361	2	0	-0.16	0.02	0.05	0.73	0.8	0.75	0.54	0.94	0.17
WBGene00004782	2	-0.02	0.01	0.03	-0.1	0.77	0.41	0.82	0.38	0.54	0.33
WBGene00007928	2	0	-0.07	-0.03	0	0.84	0.44	1.3	0.44	0.45	0.24
WBGene00019824	2	-0.01	0.14	-0.08	-0.43	0.61	-0.26	0.86	0.33	-0.01	-0.17
WBGene00019743	2	0	0.35	-0.01	0	0.79	0.17	0.83	-0.28	0.45	-0.03
WBGene00004139	2	0	-0.02	0.01	0.3	0.93	0.01	1.43	0.57	1.26	1.26
WBGene00012717	2	-0.01	-0.43	-0.01	0.1	0.36	0.11	0.6	-0.16	0.37	-0.56
WBGene00013750	2	-0.01	0.18	0	-0.17	0.72	-0.01	1.49	0.22	0.6	-0.08
WBGene00012695	2	0	0.04	-0.02	-0.36	0.04	0.24	0.89	0.6	0.49	0.29
WBGene00016582	2	0.01	0.16	0	-0.19	-0.26	0.02	0.58	0.01	0.22	-0.07
WBGene00012919	2	0.01	0.29	0.01	-0.35	0.62	0.42	0.8	0.31	1.15	0.27
WBGene00012151	2	NaN	NaN	NaN	NaN	NaN	NaN	2.29	0.46	0.15	0.46
WBGene00206532	2	0	-0.15	-0.01	0.11	0.73	0.52	0.97	0.55	0.71	0.5
WBGene00016404	2	-0.01	-0.29	0.02	0.03	0.53	0.18	0.57	0.31	0.84	0.21
WBGene00007924	2	-0.01	-0.07	-0.02	-0.3	0.25	0.18	0.45	0.36	0.29	0.02
WBGene00020361	2	NaN	NaN	NaN	NaN	NaN	NaN	2.29	0.69	0.68	0.24
WBGene00012956	2	-0.01	0.43	0.01	-0.49	1.37	0.46	1.63	0.71	1.01	0.5
WBGene00008140	2	-0.01	0.14	0.01	-0.35	0.07	0.31	0.97	0.46	0.95	0.39
WBGene00018310	2	0	0.34	-0.01	-0.17	0.47	0.07	2.39	0.53	0.31	1.3
WBGene00018849	2	-0.02	0.2	0	-0.09	0.3	0.07	0.68	0.36	0.31	0.44
WBGene00017428	2	-0.01	0.05	0	0.04	0.27	0.13	0.66	0.33	0.57	0.5
WBGene00016678	2	0.01	0.09	-0.01	0.03	0.94	0.43	1.07	0.34	1.39	0.57
WBGene00004947	2	-0.02	-0.05	0	-0.09	0.35	0.12	0.47	0.3	0.21	0.17
WBGene00019407	2	0.01	0.04	-0.03	-0.27	0.22	0.35	1.04	0.8	0.69	0.48
WBGene00021015	2	0	0.38	0.01	-0.08	1.38	0.9	1.74	0.69	1.17	1.8
WBGene00019661	2	0	-0.16	-0.03	-0.09	0.32	0.26	1.58	0.73	0.77	0.42
WBGene00011706	2	NaN	NaN	NaN	NaN	NaN	NaN	2.23	0.15	0.45	0.93
WBGene00020863	2	NaN	NaN	NaN	NaN	NaN	NaN	2.48	0.97	2.24	2.17
WBGene00012385	2	0.01	-0.13	-0.01	0.38	0.4	0.11	0.88	0.45	0.71	0.44
WBGene00011511	2	-0.01	0.04	0.08	0.15	0.29	0.28	0.47	0.24	0.54	0.23
WBGene00013602	2	0	0.4	-0.02	-0.76	0.91	-0.24	1.67	0.35	0.3	0.59
WBGene00016730	2	NaN	NaN	NaN	NaN	NaN	NaN	1.81	0.39	1.35	1.34
WBGene00010328	2	0	-0.03	-0.01	-0.1	0.66	0.08	0.78	-0.11	-0.02	-0.62
WBGene00015362	2	0	0.17	0.01	0.03	0.49	0.17	0.73	0.17	0.58	0.27
WBGene00011111	2	-0.02	-0.35	-0.02	-0.22	0.55	0.1	0.93	0.5	-0.02	0.01
WBGene00004110	2	-0.01	0.16	0	-0.15	0.06	0.13	0.61	0.24	0.24	0.08
WBGene00303000	2	-0.01	-0.21	0	0.03	0.12	0.01	0.81	-0.18	0.39	-0.53
WBGene00001080	2	-0.01	0.06	-0.01	-0.12	0.2	-0.09	0.56	0.14	0.2	0.05
WBGene00022893	2	-0.02	0.01	0.02	0	0.38	0.11	0.74	0.3	0.66	0.35
WBGene00077521	2	-0.01	-0.23	-0.01	0.14	0.61	0.23	0.68	0.27	0.15	0.25
WBGene00022279	2	0.02	0.24	-0.02	-0.21	0.56	0.36	0.82	0.5	0.86	0.55
WBGene00007858	3	0	1.38	0.04	-0.2	0.16	0.58	-0.36	0.83	0.62	2.15
WBGene00003628	3	0.02	0.58	0	-0.26	0.12	0.57	0.06	0.84	0.55	1.06
WBGene00009663	3	0	0.45	0	-0.02	0.03	0.07	-0.08	0.21	-0.08	0.72
WBGene00000118	3	0.03	-0.35	-0.04	0.28	0.05	0.5	0.39	0.77	0.43	0.82
WBGene00000212	3	0.03	-0.06	-0.01	1.52	-0.02	0	-0.13	0.33	0.63	2.02
WBGene00017469	3	0	0.2	0.03	2.6	-0.61	-0.14	-0.16	0.62	1.01	3.56
WBGene00005002	3	0	-0.19	-0.01	0.7	0.37	0.48	0.85	0.9	0.55	1.51
WBGene00009430	3	0.04	0.11	0.04	0.6	-0.08	-0.03	-0.02	0.12	0.56	0.79
WBGene00001399	3	0	-0.21	0	0.91	-0.03	-0.01	-0.04	0.41	0.13	1.69
WBGene00044811	3	0.02	-0.65	-0.03	0.89	0.05	0.05	-0.12	0.84	0.17	1.17
WBGene00269355	3	0	-0.28	0.06	0.8	0.3	0.7	0.52	1.13	1.24	1.93
WBGene00020878	3	0.01	0.12	0.01	1.15	-0.06	0.45	0.12	0.73	0.65	3.01
WBGene00303026	3	-0.01	0.17	0.01	-1.23	0.21	0.06	0.62	2.22	0.24	0.68
WBGene00009953	3	-0.01	0.25	0.02	-0.79	-0.01	0.76	0.18	1.8	0.1	0.73
WBGene00017535	3	0	-0.05	0.02	0.03	1.89	3.9	2.36	4.82	3.35	5.31
WBGene00013923	3	0	0.31	0.02	0.07	0.87	2	-0.12	1.32	-0.12	1.75
WBGene00200971	3	0	-0.01	0	0.04	3.7	4.54	0.53	4.96	1.25	6.63
WBGene00006890	3	0.03	0	0.01	0.35	0.47	0.53	0.36	0.72	0.42	0.96
WBGene00200189	3	0	0.39	0	-0.08	2.84	4.06	1.93	5.55	2.47	7.7
WBGene00014018	3	-0.01	0.28	0.08	-0.13	0.64	0.66	0.37	1.12	0.63	1.14
WBGene00017864	3	-0.01	-0.12	-0.03	0.28	0.38	0.38	0.16	0.7	0.02	0.79
WBGene00044304	3	0	0.18	0.02	0.09	0.71	1.09	-0.41	0.92	0.16	1.27
WBGene00001058	3	0	-0.04	-0.03	-0.01	0.4	0.46	0.19	0.7	-0.09	0.61
WBGene00000414	3	-0.04	0.07	0.03	-0.05	0.42	0.41	0.4	1.04	0.33	1.07
WBGene00199049	3	0	0.06	0	-0.1	2	4.12	NaN	NaN	NaN	NaN
WBGene00018195	3	0.01	-0.19	0.01	0.22	0.54	0.67	0.4	1.08	0.59	1.07
WBGene00010279	3	-0.01	0.11	0.02	0.05	0.51	0.85	0.46	1	0.49	1.1
WBGene00044954	3	0	-0.05	0	0.1	0.6	0.36	2.8	4.24	1.46	4.15
WBGene00015523	3	0.02	-0.03	-0.01	0.11	-3.35	-0.4	-0.45	0.52	0.05	0.23
WBGene00000775	3	0.01	0.06	-0.01	-0.11	-0.87	-0.41	0.18	0.24	0.25	0.32
WBGene00219780	3	0	-0.11	-0.01	-0.22	-4.09	-0.18	0.17	0.23	-0.1	-0.07
WBGene00013347	3	0.01	0.04	0.03	-0.13	-0.71	0.02	-0.11	0.08	-0.08	-0.08
WBGene00000748	3	0	0.09	5.75	0.02	-2.68	0.63	-0.53	1.36	0.55	2.29
WBGene00167685	3	0	0.01	0.01	0.04	-1.99	-0.1	-0.58	-0.01	-0.37	0.26
WBGene00001188	3	-0.02	-0.14	0.02	-0.28	-0.91	0.16	-0.55	0.27	-0.59	-0.09
WBGene00019012	3	0	-0.57	0.01	0.28	-2.3	0	-0.41	0.19	-0.22	0.15
WBGene00006832	3	0.01	0.1	0.01	-0.21	-1.06	0.06	-0.46	0.14	-0.05	0.15
WBGene00021867	3	0.01	0.01	-0.01	-0.11	-1.97	-0.55	-0.6	0.25	-0.53	0.25
WBGene00021116	3	0	-0.02	0	0.01	-1.63	0.35	-0.43	0.23	-0.3	0.17
WBGene00018838	3	-0.01	-0.1	0.01	0.05	-1.47	-0.06	-0.13	0.81	0.01	0.45
WBGene00000533	3	-0.01	0.43	0.03	-0.37	-0.9	-0.28	-0.7	0.49	-0.14	0.41
WBGene00018101	3	-0.01	0.14	0.08	-0.51	0.5	1.36	0.39	1.84	0.79	1.3
WBGene00009948	3	-0.01	0.01	0.06	0.22	0.64	1.7	0.87	2.07	1.19	2.53
WBGene00018845	3	0	-0.34	0	0.28	0.43	1.99	0.94	2.77	1.72	2.38
WBGene00010825	3	0	-0.4	0	0.09	0.85	1.87	0.91	2.9	0.82	1.8
WBGene00007762	3	0	0	0.01	-0.27	0.15	3.76	1.14	3.4	2.39	3.02
WBGene00019667	3	0	-0.35	0.01	0.37	0.71	4.17	0.94	2.97	3.05	4.86
WBGene00003249	3	0.03	-0.12	-0.05	-0.03	0.52	0.9	0.62	1.41	0.56	1.24
WBGene00003228	3	0	-0.27	0.02	0.21	0.65	2.97	0.44	4.21	2.23	3.88
WBGene00019163	3	0	0.22	0.02	-0.12	0.32	0.58	0.35	0.72	0.44	0.81
WBGene00009702	3	0.02	0.03	0.01	0.52	0.37	1.37	0.32	1.2	1.06	2.05
WBGene00200707	3	0	0.02	0	-0.07	0.46	8.56	1.03	7.9	1.6	5.81
WBGene00011798	3	0	0.17	0.01	-0.2	1.02	1.85	0.11	2.01	0.34	1.76
WBGene00017353	3	0.01	0.14	0	0.03	0.73	1.53	1.12	2.29	1.91	2.8
WBGene00016792	3	0.01	-0.08	-0.01	-0.22	0.42	1.07	0.22	1.26	0.63	1.07
WBGene00001067	3	0	-0.03	3.4	-0.03	-0.51	4.13	0.67	5.04	2.92	4.68
WBGene00220106	3	0	0.09	0.01	-0.13	0.67	3.17	1.23	4.03	3.3	4.27
WBGene00019843	3	0	0.09	0.01	0	0.68	1.73	0.58	1.74	1.33	2.26
WBGene00001869	3	-0.01	0	0.02	-0.08	0.44	2.12	0.84	2.81	2.28	3.71
WBGene00016432	3	-0.02	0.01	0.08	0.08	0.46	0.9	0.09	0.85	0.36	1.12
WBGene00000191	3	-0.01	0.21	0.01	-0.61	0.38	1.74	0.24	1.93	0.32	1.13
WBGene00002368	3	0	0.31	0.01	-0.14	1.18	1.66	1.22	2.69	1.08	2.74
WBGene00017367	3	0	0.14	0.01	-0.23	0.58	2.37	-0.03	1.95	0.2	1.44
WBGene00007215	3	0	0.27	0.01	-0.15	0.84	1.44	0.82	2.54	1.78	2.64
WBGene00016501	3	0.01	0.44	0	-0.23	0.53	1.76	0.34	1.68	2.08	3.29
WBGene00021527	3	0	-0.28	-0.01	-0.04	0.6	1.03	-0.19	1.12	0.08	1.15
WBGene00219603	3	0	0.17	0.01	-0.1	1.12	2.4	1.42	3.16	2.25	3.11
WBGene00018613	3	0.01	0.14	-0.01	-0.08	0.45	3.42	1.22	5.18	4.49	5.08
WBGene00015972	3	0	-0.04	0	-0.26	0.6	0.9	0.42	1.45	0.52	1.48
WBGene00015687	3	0.02	-0.03	0.01	0.17	-0.01	0.48	0.33	0.51	0.37	0.68
WBGene00001763	3	0	0.05	0.04	0.05	0.23	0.97	0.6	1.32	1.01	1.33
WBGene00004031	3	0.01	0.34	-0.01	-0.18	0.41	1.08	0.72	1.23	0.44	1.44
WBGene00000711	3	0	-0.18	2.61	-0.25	-1.16	2.4	0.09	3.61	0.12	1.2
WBGene00000257	3	0	0.17	0.02	-0.27	-0.43	1.58	-0.5	1.01	-0.62	0.77
WBGene00200355	3	0	-0.22	0	0.36	0.59	1.51	0.41	1.17	1.1	2.06
WBGene00007658	3	0	0.07	-0.02	-0.26	0.67	1.05	0.49	1.69	0.39	1.19
WBGene00017852	3	0.05	0.05	0.01	0.2	0.18	0.46	0.25	0.54	0.56	0.8
WBGene00020021	3	0	0.22	0	0.17	0.57	1.83	0.47	1.1	0.67	4.04
WBGene00017158	3	-0.02	0.19	0.05	-0.16	-0.01	0.68	-0.18	0.37	-0.07	0.55
WBGene00013380	3	0	0.09	0.01	0.08	0.65	2.35	1.88	5.26	3.28	5.03
WBGene00009972	3	0	-0.39	-0.01	0.6	1.18	1.35	0.68	1.85	0.74	2.24
WBGene00206489	3	-0.01	0.1	0.01	-0.46	0.27	1.32	-0.3	1.32	-0.44	0.66
WBGene00015102	3	0.01	-0.17	0.01	0.18	-0.08	1.79	-1.24	0.49	1.67	2.1
WBGene00008403	3	0	0.23	0.02	-0.16	0.82	1.6	0.78	2.77	1.57	2.99
WBGene00194869	3	-0.01	0.06	0	0.04	0.57	1.18	-1.3	0.64	-1.69	0.52
WBGene00219581	3	0	0.24	0.01	-0.42	0.2	1.38	-0.28	1	-0.08	0.8
WBGene00010231	3	-0.01	0.32	0.02	-0.2	0.22	0.7	0.39	0.9	0.69	1.03
WBGene00045055	3	0	1.04	0	-1.02	0.5	1.96	0.51	2.7	1.35	2.37
WBGene00006665	3	0	-0.14	0.01	-0.15	0.13	1.56	2.18	3.31	1.8	1.76
WBGene00015298	3	0.02	-0.05	-0.01	0.27	0.15	0.53	0.23	0.51	0.17	0.93
WBGene00010730	3	-0.02	0.04	0.04	-0.03	0.13	0.56	-0.04	0.56	0.02	0.49
WBGene00015926	3	0	-0.14	0.03	0.07	0.15	0.55	0.17	0.49	0.41	0.57
WBGene00008238	3	0.01	0.14	0	-0.12	-0.15	0.47	-0.24	0.25	-0.14	0.34
WBGene00202479	3	0	-0.05	0	-0.01	0.33	5.87	4.22	7.18	4.71	7.09
WBGene00219325	3	-0.01	-0.3	0	-0.38	0.63	1.54	0.31	2.46	0.01	1.08
WBGene00044423	3	0	-0.22	0.01	-0.15	0.29	1.94	-0.64	1.63	-0.06	0.57
WBGene00044389	3	-0.02	-0.09	0.05	0.1	0.38	0.5	-0.55	0.34	-0.37	0.45
WBGene00012826	3	-0.01	-0.42	0.01	0.21	0.11	1.26	-0.68	0.74	-0.86	0.31
WBGene00012879	3	0	0.12	0.01	-0.12	0.8	1.99	1.29	5.39	5.36	5.31
WBGene00007651	3	0	0.24	0.03	0.03	0.07	0.62	-0.02	0.49	-0.01	0.48
WBGene00011868	3	0	-0.04	0.03	-0.1	-0.03	0.6	0.1	1.05	0.24	0.89
WBGene00018803	3	0	-0.21	-0.01	0.37	0.48	0.73	0.47	1.37	0.63	1.52
WBGene00018510	3	0	0.1	0	-0.2	0.72	1.18	0.57	1.87	1.1	1.61
WBGene00019171	3	0	-0.01	0.01	0.05	0.18	0.79	-0.11	0.82	0.05	1.01
WBGene00017548	3	0	0.39	0	-1.04	0.51	1.35	0.57	2.82	0.93	1.85
WBGene00010902	3	-0.04	-0.11	0.21	0.19	0.01	0.51	0.1	0.21	0.06	0.38
WBGene00006575	3	0	-0.2	0.01	0.02	0.11	0.62	-0.1	0.79	-0.2	0.26
WBGene00015433	3	0.03	0.13	-0.04	0.38	0.19	0.55	0.01	0.55	-0.11	1.17
WBGene00017540	3	0	0.01	0.02	0.04	0.34	1.3	-0.11	1.17	0.46	1.21
WBGene00003457	3	0	-0.01	0.01	0.2	0.27	2.04	0.38	0.69	0.91	6.36
WBGene00008448	3	0	-0.04	1.85	-0.09	-0.29	1.59	-0.26	0.58	0.66	0.73
WBGene00007657	3	0	0.19	0	-0.23	0.95	1.57	0.25	3.79	0.11	2.87
WBGene00016610	3	-0.02	0.25	0.24	-0.2	0.15	0.41	0.05	0.53	0.12	0.47
WBGene00201646	3	0	-0.02	0	-0.01	0.28	0.35	1.89	4.51	1.2	3.88
WBGene00001853	3	0.01	0.17	0	0.01	0.04	1.18	0.75	2.18	1.85	3.1
WBGene00012212	3	0	-0.06	0	0.48	0.46	0.52	0.76	1.01	0.72	1.5
WBGene00000647	3	0	-0.02	2.42	-0.17	0.03	0.95	2.15	2.39	1.8	1.91
WBGene00044970	3	NaN	NaN	NaN	NaN	NaN	NaN	4.78	8.04	6.96	7.98
WBGene00050935	3	NaN	NaN	NaN	NaN	NaN	NaN	1.71	4.46	2.61	6.43
WBGene00195484	3	NaN	NaN	NaN	NaN	NaN	NaN	4.28	7.74	7.2	7.67
WBGene00196721	3	0	0	0	-0.01	0.24	0.23	5.42	7.98	5.82	7.91
WBGene00195000	3	NaN	NaN	NaN	NaN	NaN	NaN	2.47	7.75	4.5	7.69
WBGene00199897	3	NaN	NaN	NaN	NaN	NaN	NaN	4.71	7.44	6.84	7.37
WBGene00008591	3	0	-0.44	0.01	0.99	-0.14	0.67	-1.02	2.53	-0.33	2.01
WBGene00023002	3	NaN	NaN	NaN	NaN	NaN	NaN	0.88	7.25	1.15	7.17
WBGene00016230	3	NaN	NaN	NaN	NaN	NaN	NaN	6.56	7.76	6.93	7.67
WBGene00009477	3	-0.02	-0.18	0.01	0.21	0.45	0.17	0.69	1.22	0.34	1.05
WBGene00197723	3	NaN	NaN	NaN	NaN	NaN	NaN	3.67	7.62	4.19	7.54
WBGene00016360	3	-0.01	0.13	0	-0.02	0.35	0.46	0.57	1.18	0.3	1.16
WBGene00003770	3	0	-0.07	0	0.71	0.73	0.59	-0.33	4.12	-0.28	4.23
WBGene00199840	3	NaN	NaN	NaN	NaN	NaN	NaN	3.54	7.32	4.06	7.24
WBGene00044957	3	NaN	NaN	NaN	NaN	NaN	NaN	3.12	7.04	3.69	6.96
WBGene00023125	3	NaN	NaN	NaN	NaN	NaN	NaN	5	7.43	5.43	7.34
WBGene00045142	3	NaN	NaN	NaN	NaN	NaN	NaN	3.68	4.19	3.84	4.62
WBGene00006960	3	0.01	0.9	0.01	-0.07	0.23	0.86	1.21	2.29	2.2	2.67
WBGene00011304	3	-0.01	-0.52	0.02	0.45	0.39	0.4	0.28	1.3	0.56	1.22
WBGene00017294	3	0	-0.01	-0.01	0.19	0.33	0.28	0.7	0.94	0.53	1.18
WBGene00004422	3	0	0.23	0	-0.03	0.57	0.57	0.42	1.06	0.5	1.55
WBGene00019058	3	0	-0.42	0.01	-0.23	0.48	0.27	0.94	2.58	1.18	1.33
WBGene00006321	3	-0.01	0.13	0	-0.13	0.44	0.43	0.37	0.94	0.43	1.07
WBGene00194669	3	NaN	NaN	NaN	NaN	NaN	NaN	3	6.44	6.02	6.35
WBGene00016791	3	-0.01	-0.24	0.02	0.14	0.34	0.19	0.47	1.11	0.46	0.87
WBGene00045378	3	NaN	NaN	NaN	NaN	NaN	NaN	5.98	6.68	6.37	6.6
WBGene00199910	3	NaN	NaN	NaN	NaN	NaN	NaN	3.14	6.72	5.6	6.63
WBGene00201660	3	NaN	NaN	NaN	NaN	NaN	NaN	3.3	6.38	5.66	6.31
WBGene00197604	3	NaN	NaN	NaN	NaN	NaN	NaN	4.69	6.82	5.14	6.73
WBGene00014070	3	NaN	NaN	NaN	NaN	NaN	NaN	0.61	4.21	0.82	4.37
WBGene00200160	3	NaN	NaN	NaN	NaN	NaN	NaN	3.39	6.45	3.94	6.37
WBGene00077488	3	NaN	NaN	NaN	NaN	NaN	NaN	3.39	5.21	3.7	5.01
WBGene00019980	3	NaN	NaN	NaN	NaN	NaN	NaN	1.1	6.95	1.57	6.84
WBGene00011489	3	0	0.12	0.01	0	0.47	0.31	0.83	2.91	3.06	3.83
WBGene00017524	3	NaN	NaN	NaN	NaN	NaN	NaN	5.74	6.51	6.13	6.42
WBGene00015177	3	-0.01	-0.64	0	0.62	-0.38	0.05	-0.14	1.18	-0.36	0.79
WBGene00016565	3	NaN	NaN	NaN	NaN	NaN	NaN	2.58	6.21	5.07	6.12
WBGene00020843	3	-0.01	-0.32	0.01	0.16	0.23	0.47	1.01	1.92	0.81	1.51
WBGene00046698	3	0	-0.02	0	0.04	0.2	0.16	0.66	1.15	0.69	1.33
WBGene00010876	3	NaN	NaN	NaN	NaN	NaN	NaN	0.29	5.1	0.34	6.89
WBGene00018182	3	NaN	NaN	NaN	NaN	NaN	NaN	5.02	6.44	5.46	6.35
WBGene00048140	3	NaN	NaN	NaN	NaN	NaN	NaN	3.69	6.28	4.21	6.19
WBGene00219791	3	NaN	NaN	NaN	NaN	NaN	NaN	5.22	6.14	5.64	6.05
WBGene00019592	3	0	-0.11	0	0.35	0.28	0.34	0.03	1.11	-0.08	1.08
WBGene00194652	3	0	-0.27	0	-0.03	0.44	0.7	0.35	1.97	0.62	1.44
WBGene00014987	3	NaN	NaN	NaN	NaN	NaN	NaN	0.53	6.3	4.57	6.2
WBGene00022570	3	NaN	NaN	NaN	NaN	NaN	NaN	0.87	4.28	2.18	3.75
WBGene00005283	3	NaN	NaN	NaN	NaN	NaN	NaN	4.54	6.46	5.01	6.36
WBGene00009165	3	0.01	0.06	-0.01	-0.26	0.31	0.25	0.21	0.76	0.36	0.64
WBGene00016410	3	0	-0.04	0	0.03	0.17	0.23	0.56	4.89	0.4	4.8
WBGene00012549	3	NaN	NaN	NaN	NaN	NaN	NaN	0.27	6.15	0.59	6.06
WBGene00044041	3	-0.01	-0.36	0.03	0.08	-0.3	0.48	0.17	1.75	0.64	1.8
WBGene00004847	3	NaN	NaN	NaN	NaN	NaN	NaN	0.97	6.32	1.31	6.21
WBGene00020802	3	NaN	NaN	NaN	NaN	NaN	NaN	1.04	5.94	3	5.85
WBGene00198782	3	NaN	NaN	NaN	NaN	NaN	NaN	0.67	6.26	0.82	6.16
WBGene00009946	3	NaN	NaN	NaN	NaN	NaN	NaN	0.91	4.24	0.72	5.09
WBGene00004363	3	-0.02	-0.24	0.03	0.1	-0.1	0.06	0.35	0.72	0.26	0.49
WBGene00007044	3	-0.01	-0.13	0.02	0.16	0.24	0.32	0.3	1.28	0.41	1.13
WBGene00001531	3	NaN	NaN	NaN	NaN	NaN	NaN	1.42	3.52	1.92	4.67
WBGene00044007	3	0.01	-0.1	0	0.27	0.1	0.3	0.44	0.73	0.57	1.06
WBGene00020898	3	NaN	NaN	NaN	NaN	NaN	NaN	0.75	4.42	1.41	4.12
WBGene00013784	3	0.01	0.15	0.01	0.43	0.26	0.15	0.11	0.6	0.54	1.41
WBGene00022612	3	0.01	-0.06	-0.02	0.1	0.7	0.59	0.56	2.29	0.98	1.63
WBGene00020286	3	-0.03	0.19	0.04	-0.13	0.43	-0.06	0.42	0.96	0.16	0.84
WBGene00009820	3	-0.01	-0.13	0.02	0.37	0.29	0.7	0.32	0.95	0.47	1.16
WBGene00003621	3	-0.01	-0.28	0.01	0.23	0.11	0.63	0.45	1.29	0.29	1.17
WBGene00196729	3	NaN	NaN	NaN	NaN	NaN	NaN	2.61	5.79	5.38	5.69
WBGene00006983	3	-0.01	-0.49	0.02	0.37	0.01	0.4	0.4	1.07	0.45	0.82
WBGene00020220	3	NaN	NaN	NaN	NaN	NaN	NaN	5.17	5.7	5.59	5.59
WBGene00019779	3	0.01	0.51	0.04	0.3	0.22	0.34	0.51	0.8	0.94	1.77
WBGene00008323	3	0	-0.03	0.02	0.3	-0.14	0.34	0.08	1.26	0.88	1.89
WBGene00219568	3	NaN	NaN	NaN	NaN	NaN	NaN	4.54	5.54	4.99	5.44
WBGene00022898	3	NaN	NaN	NaN	NaN	NaN	NaN	6.55	7.02	6.95	6.88
WBGene00012219	3	NaN	NaN	NaN	NaN	NaN	NaN	2.52	5.03	4.65	4.95
WBGene00001552	3	0	0.15	0	-0.03	0.93	0.94	1.5	2.13	0.7	2.62
WBGene00197227	3	NaN	NaN	NaN	NaN	NaN	NaN	3.3	6.29	4.01	6.17
WBGene00045127	3	NaN	NaN	NaN	NaN	NaN	NaN	4.09	5.81	4.61	5.7
WBGene00010738	3	0	0.3	0.01	0.04	1.05	0.79	0.25	1.71	0.96	2.44
WBGene00197033	3	NaN	NaN	NaN	NaN	NaN	NaN	2.73	5.83	5.02	5.71
WBGene00045082	3	NaN	NaN	NaN	NaN	NaN	NaN	0.48	4.44	2.4	6.11
WBGene00021101	3	0	-0.04	0	-0.01	0.2	0.18	6.14	7.3	0.89	4.27
WBGene00010116	3	0.03	0.21	-0.04	0.32	0.32	0.29	0.56	0.67	0.44	1.03
WBGene00009690	3	NaN	NaN	NaN	NaN	NaN	NaN	3.85	5.87	4.42	5.75
WBGene00000250	3	NaN	NaN	NaN	NaN	NaN	NaN	-0.04	3.33	0.86	3.69
WBGene00011205	3	0	-0.32	-0.01	0.3	-0.02	0.22	0.06	0.56	-0.06	0.61
WBGene00005580	3	NaN	NaN	NaN	NaN	NaN	NaN	2.49	4.01	2.97	4.78
WBGene00001613	3	0	0.26	-0.01	-0.32	0.15	0.17	1.06	1.73	0.99	1.47
WBGene00044925	3	NaN	NaN	NaN	NaN	NaN	NaN	2.34	3.39	2.1	4.36
WBGene00004699	3	0	0.13	-0.01	-0.18	0.53	0.27	0.07	0.86	-0.08	0.72
WBGene00200485	3	NaN	NaN	NaN	NaN	NaN	NaN	0.65	3.85	1.56	3.28
WBGene00014322	3	NaN	NaN	NaN	NaN	NaN	NaN	0.89	5.74	2.67	5.62
WBGene00008263	3	0	0.74	0.02	-0.26	0.14	0.7	0.5	1.99	1.79	2.6
WBGene00023026	3	NaN	NaN	NaN	NaN	NaN	NaN	0.61	5.59	0.74	5.47
WBGene00195900	3	NaN	NaN	NaN	NaN	NaN	NaN	2.69	4.82	4.82	4.73
WBGene00020722	3	0	-0.01	0.02	0.16	0.33	0.66	0.13	0.74	0.6	1.1
WBGene00200215	3	NaN	NaN	NaN	NaN	NaN	NaN	0.93	5.52	2.87	5.4
WBGene00009044	3	0	-0.1	0	-0.15	0.17	0.48	0.34	1.23	0.36	0.74
WBGene00174231	3	NaN	NaN	NaN	NaN	NaN	NaN	0.76	5.36	0.94	5.25
WBGene00004168	3	-0.04	-0.42	0.04	0.39	-0.15	-0.23	-0.24	0.67	-0.1	0.71
WBGene00007988	3	-0.01	-0.06	0.04	-0.05	0.16	0.58	-0.17	1.18	-0.12	0.57
WBGene00200247	3	NaN	NaN	NaN	NaN	NaN	NaN	3.32	4.69	3.88	4.6
WBGene00206356	3	NaN	NaN	NaN	NaN	NaN	NaN	-0.07	4.03	0.42	4.02
WBGene00015681	3	NaN	NaN	NaN	NaN	NaN	NaN	3.73	4.96	4.27	4.85
WBGene00022460	3	-0.01	0.05	0.02	-0.11	0.33	0.38	0.36	0.77	0.49	0.94
WBGene00015520	3	NaN	NaN	NaN	NaN	NaN	NaN	1.73	3.52	2.77	4.05
WBGene00012282	3	-0.01	-0.23	-0.01	-0.08	0.29	0.9	0.34	1.72	-0.17	1.27
WBGene00008690	3	-0.01	-0.21	0	0.11	0.14	0.31	-0.26	1.17	-0.38	0.59
WBGene00017244	3	0.01	-0.14	0	0.23	0.31	0.34	0.2	0.5	0.3	0.65
WBGene00000081	3	0	-0.26	-0.02	-0.03	0.08	0.29	-0.1	0.47	-0.19	0.27
WBGene00009127	3	-0.02	0.22	0.03	-0.21	0.08	0.39	0.42	0.91	0.08	0.4
WBGene00008802	3	0	-0.26	-0.01	0.12	0.2	0.22	-0.16	0.89	-0.27	0.73
WBGene00008561	3	NaN	NaN	NaN	NaN	NaN	NaN	0.54	1.83	1.04	1.88
WBGene00001402	3	NaN	NaN	NaN	NaN	NaN	NaN	0.67	3.02	0.59	2.6
WBGene00003248	3	0.01	0.07	-0.01	0.03	0.18	0.26	-0.05	0.85	0.06	0.85
WBGene00049353	3	NaN	NaN	NaN	NaN	NaN	NaN	0.87	3.38	1.68	2.86
WBGene00200818	3	NaN	NaN	NaN	NaN	NaN	NaN	0.91	5.08	1.2	4.96
WBGene00008142	3	0	0.17	-0.01	-0.01	0.72	1.02	0.9	1.45	0.8	2.05
WBGene00019506	3	0	0.29	0.02	-0.18	0.56	0.61	0.4	1.24	1	1.41
WBGene00013791	3	NaN	NaN	NaN	NaN	NaN	NaN	-0.09	3.33	0.2	3.06
WBGene00003149	3	0	-0.05	-0.01	-0.03	-0.04	0.67	0.37	0.9	0.13	0.71
WBGene00003214	3	-0.01	-0.31	-0.06	0.1	0.08	0.28	-0.13	0.37	-0.17	0.44
WBGene00012381	3	0	-0.35	-0.01	0.2	0.28	0.07	0.23	0.87	0.29	0.86
WBGene00235159	3	NaN	NaN	NaN	NaN	NaN	NaN	1.1	4.84	1.6	4.72
WBGene00021859	3	NaN	NaN	NaN	NaN	NaN	NaN	0.86	3.52	1.79	3.2
WBGene00017140	3	-0.01	-0.24	0.01	0.04	0.37	0.27	-0.06	1.49	0.06	0.93
WBGene00022019	3	-0.02	0.06	0.02	-0.11	0.34	0.07	0.43	0.86	0.3	0.62
WBGene00015410	3	0	-0.03	0	-0.18	-0.02	0.59	-0.1	0.69	0.06	0.38
WBGene00219378	3	-0.01	-0.01	0.01	0.43	0.94	0.28	0.22	1.2	0.28	1.91
WBGene00004895	3	-0.01	-0.04	0.02	-0.29	0.08	0.61	0.23	1.1	0.2	0.58
WBGene00219798	3	NaN	NaN	NaN	NaN	NaN	NaN	0.46	4.14	0.55	5.93
WBGene00012504	3	NaN	NaN	NaN	NaN	NaN	NaN	0.98	4.93	1.32	4.79
WBGene00014628	3	NaN	NaN	NaN	NaN	NaN	NaN	0.98	4.39	1.32	4.28
WBGene00018579	3	0.01	0.26	-0.02	0.02	0.22	0.36	0.46	1.03	0.61	1.12
WBGene00017562	3	NaN	NaN	NaN	NaN	NaN	NaN	0.57	5.09	0.68	4.94
WBGene00009209	3	0.01	-0.25	0.04	0.24	0.06	0.58	0.31	0.93	0.82	0.79
WBGene00018807	3	NaN	NaN	NaN	NaN	NaN	NaN	0.5	2.08	1.05	2.27
WBGene00022529	3	NaN	NaN	NaN	NaN	NaN	NaN	1.19	2.88	0.63	3.79
WBGene00013883	3	-0.01	-0.63	-0.01	0.04	-0.05	0.12	0.62	1.46	0.11	0.81
WBGene00018778	3	-0.01	0.21	0.01	-0.22	0.09	0.12	0.61	0.81	0.19	0.71
WBGene00019261	3	0.01	0.19	0.07	0.13	0.05	0.23	0.25	0.56	0.46	0.78
WBGene00003638	3	0	-0.07	0	0.01	0.5	0.71	0.27	1.05	0.03	0.82
WBGene00016231	3	NaN	NaN	NaN	NaN	NaN	NaN	1.67	4.71	3.01	4.58
WBGene00012070	3	0	-0.05	0.01	0.01	-0.18	0.57	0.1	1.52	0.29	1.38
WBGene00201492	3	NaN	NaN	NaN	NaN	NaN	NaN	2.39	4.36	3.27	4.23
WBGene00019294	3	0	-0.2	0	0.4	0.12	0.35	0.07	0.74	0.39	0.93
WBGene00019216	3	NaN	NaN	NaN	NaN	NaN	NaN	0.4	5.43	0.59	5.19
WBGene00016860	3	0	-0.27	-0.01	0.54	-0.01	0.23	0.3	0.54	0.16	0.94
WBGene00016846	3	-0.01	-0.29	0	0.22	0.04	0.03	0.25	0.71	0.03	0.63
WBGene00011191	3	NaN	NaN	NaN	NaN	NaN	NaN	0.11	3.45	0.6	5.96
WBGene00001885	3	-0.01	0.07	0.01	-0.37	0.14	0.4	0.14	1.79	-0.84	0.76
WBGene00199603	3	NaN	NaN	NaN	NaN	NaN	NaN	2	4.64	3.17	4.51
WBGene00010234	3	0	0.55	0.02	0.01	0.2	0.86	0.62	1.48	0.87	3.05
WBGene00014640	3	NaN	NaN	NaN	NaN	NaN	NaN	3.9	5.14	4.57	4.99
WBGene00045091	3	NaN	NaN	NaN	NaN	NaN	NaN	0.68	4.8	0.82	4.65
WBGene00010039	3	NaN	NaN	NaN	NaN	NaN	NaN	0.81	3.08	1.73	3.86
WBGene00044724	3	0	-0.01	0.01	0.06	0.46	1.47	0.49	1.9	0.71	2.41
WBGene00010291	3	0	0.09	-0.01	-0.05	0.08	0.47	-0.28	1.35	-0.2	1.56
WBGene00001877	3	0	0.4	0.02	-0.26	0.46	1.13	0.28	1.46	0.67	2.5
WBGene00011642	3	NaN	NaN	NaN	NaN	NaN	NaN	0.74	3.01	0.34	2.76
WBGene00010815	3	0	0.07	0.01	0.13	0.29	-0.07	0.37	0.98	0.29	0.95
WBGene00016626	3	0	0.22	-0.01	-0.23	0.76	0.53	0.19	1.12	0.18	1.18
WBGene00006810	3	-0.01	-0.15	-0.03	-0.12	-0.01	0.22	0.48	0.59	-0.12	0.31
WBGene00023188	3	NaN	NaN	NaN	NaN	NaN	NaN	0.56	5.66	0.62	5.37
WBGene00001075	3	NaN	NaN	NaN	NaN	NaN	NaN	0.6	3.42	2.04	5.11
WBGene00020864	3	NaN	NaN	NaN	NaN	NaN	NaN	1.24	2.66	1.71	2.26
WBGene00015063	3	0	0.51	0.01	-0.43	-0.04	1.2	-0.18	1.64	0.25	1.65
WBGene00001455	3	0	-0.03	0	-0.07	0.1	0.27	0	0.52	0.08	0.39
WBGene00271830	3	0	0.24	0	-0.51	0.16	0.37	-0.33	1.06	-0.16	0.39
WBGene00011415	3	0	0.25	-0.01	-0.16	0.18	-0.05	0.22	0.86	0.1	0.84
WBGene00000422	3	NaN	NaN	NaN	NaN	NaN	NaN	-0.11	2.41	0.21	2.36
WBGene00018648	3	NaN	NaN	NaN	NaN	NaN	NaN	0.44	4.91	0.5	4.29
WBGene00197097	3	NaN	NaN	NaN	NaN	NaN	NaN	0.37	3.53	0.69	5.34
WBGene00198327	3	NaN	NaN	NaN	NaN	NaN	NaN	3.14	4.14	3.89	3.99
WBGene00016251	3	NaN	NaN	NaN	NaN	NaN	NaN	0.51	2.51	0.19	3.35
WBGene00007578	3	NaN	NaN	NaN	NaN	NaN	NaN	0.77	2.12	0.35	2.21
WBGene00017686	3	0	0.21	-0.01	-0.18	0	0.44	0.13	0.73	0.09	0.8
WBGene00201530	3	NaN	NaN	NaN	NaN	NaN	NaN	1.03	4.2	1.47	4.04
WBGene00044949	3	0	-0.15	-0.01	0.22	0.39	0.31	0.68	1.04	0.48	0.96
WBGene00017471	3	0	0.37	0.02	-0.04	0.25	0.31	0.25	0.68	0.39	0.88
WBGene00004176	3	NaN	NaN	NaN	NaN	NaN	NaN	1.39	2.34	0.98	2.89
WBGene00219841	3	NaN	NaN	NaN	NaN	NaN	NaN	0.84	4.5	4.39	4.23
WBGene00017589	3	0.01	0.2	0.01	-0.27	-0.15	0.36	0.37	0.87	0.59	0.59
WBGene00001129	3	-0.01	-0.06	0.01	-0.12	0.03	1.04	0.45	2.01	-0.13	1.01
WBGene00022932	3	NaN	NaN	NaN	NaN	NaN	NaN	0.29	3.1	0.52	5.25
WBGene00000817	3	0.02	0.21	-0.01	-0.11	0.29	0.42	0.11	0.6	0.25	0.78
WBGene00006063	3	0	0.47	0.02	-0.21	0.3	0.7	0.06	0.77	0.37	0.98
WBGene00007892	3	-0.01	0.01	0.03	0	-0.08	0.59	-0.35	0.82	-0.31	0.97
WBGene00013622	3	NaN	NaN	NaN	NaN	NaN	NaN	0.4	4.13	0.46	3.96
WBGene00016179	3	0	0.07	0.01	-0.12	0.71	0.74	0.45	1.58	1.05	1.6
WBGene00016421	3	NaN	NaN	NaN	NaN	NaN	NaN	0.62	2.26	1.38	1.84
WBGene00019642	3	0	0.51	0	-0.09	0.74	0.26	-0.03	1.63	0.75	3.17
WBGene00007152	3	0	0.38	0	-0.31	0.33	0.49	-0.18	0.79	-0.23	0.77
WBGene00017952	3	0.01	0.17	0.01	-0.03	0.43	0.72	0.26	1.11	0.9	1.09
WBGene00001570	3	0	-0.21	-0.01	-0.05	0.05	0.71	0.58	1.38	0.11	1.71
WBGene00021371	3	0	0.11	0.02	0.03	0.01	0.13	0.26	0.56	-0.07	0.57
WBGene00235340	3	-0.01	-0.06	0	-0.06	0.17	0.86	0.54	1.56	-0.04	1.36
WBGene00220236	3	0	0.01	0	0.02	0.07	0.16	0.37	1.92	0.08	1.1
WBGene00011414	3	NaN	NaN	NaN	NaN	NaN	NaN	1.56	1.55	0.45	2.14
WBGene00021089	3	0	0.81	0.01	-0.33	0.41	0.81	0.2	1.44	0.39	1.94
WBGene00019729	3	-0.01	-0.07	0.01	-0.04	-0.16	0.29	0.24	0.8	-0.12	0.36
WBGene00235343	3	0	-0.16	0.01	-0.19	-0.06	0.92	-0.56	1.64	-0.9	0.17
WBGene00010978	3	NaN	NaN	NaN	NaN	NaN	NaN	1.01	2.22	0.63	2.4
WBGene00010837	3	0	0.26	0	-0.73	-0.05	0.78	-0.2	1.21	-0.17	1.07
WBGene00004276	3	0.01	0.19	-0.01	-0.17	0.34	0.5	0.01	0.57	0.08	0.63
WBGene00044178	3	-0.02	-0.23	0.01	0.18	0.13	0.21	0.14	0.51	0	0.55
WBGene00007763	3	NaN	NaN	NaN	NaN	NaN	NaN	-0.3	2.2	0.05	1.61
WBGene00011405	3	NaN	NaN	NaN	NaN	NaN	NaN	0.38	2.15	0.6	3.17
WBGene00197564	3	NaN	NaN	NaN	NaN	NaN	NaN	1.13	3.5	1.79	3.34
WBGene00019549	3	NaN	NaN	NaN	NaN	NaN	NaN	0.81	2.8	0.49	2.73
WBGene00012268	3	NaN	NaN	NaN	NaN	NaN	NaN	-0.09	2	-0.36	2.65
WBGene00012441	3	0.01	0.21	0.01	0.22	0.25	0.86	-0.12	1.08	0.75	2.33
WBGene00018233	3	NaN	NaN	NaN	NaN	NaN	NaN	0.57	3.43	0.68	3.22
WBGene00003886	3	-0.01	0.01	0.02	0.66	0.1	0.52	-0.28	1.23	-0.05	2.58
WBGene00199636	3	NaN	NaN	NaN	NaN	NaN	NaN	1.01	3.4	1.41	3.19
WBGene00010402	3	0	-0.31	0.02	0.03	0.21	0.86	-0.44	1.28	-0.33	0.54
WBGene00020893	3	NaN	NaN	NaN	NaN	NaN	NaN	0.66	1.45	0.86	1.76
WBGene00021117	3	NaN	NaN	NaN	NaN	NaN	NaN	0.34	1.72	0.48	2.57
WBGene00017071	3	0.01	0.13	0.01	0.27	-0.14	0.18	0.23	0.42	0.47	0.86
WBGene00004189	3	0	0.12	-0.01	-0.01	0.05	0.24	0.21	0.45	0.2	0.51
WBGene00014014	3	0	0.23	-0.01	0	0.58	0.37	0.24	0.88	0.59	1.58
WBGene00002037	3	0	-0.11	-0.01	0	-0.29	0.05	-0.04	0.5	0.1	0.39
WBGene00007691	3	-0.01	0.06	0.06	0.25	-0.37	-0.03	0.26	0.63	0.35	0.84
WBGene00007683	3	-0.02	0.06	0.02	-0.13	-0.29	-0.17	-0.19	0.33	-0.24	0.14
WBGene00000929	3	0.03	0.34	0	-0.05	0.05	0.31	0.11	0.4	0.34	0.69
WBGene00044787	3	0	-0.32	0	0.16	0.11	0.45	-0.24	1.73	-0.45	0.79
WBGene00015103	3	0.01	-0.04	-0.01	0.34	0.67	0.67	0.36	1.44	1.48	3.07
WBGene00044395	3	NaN	NaN	NaN	NaN	NaN	NaN	-0.14	1.62	0.29	1.1
WBGene00003329	3	NaN	NaN	NaN	NaN	NaN	NaN	0.45	1.16	0.52	1.57
WBGene00007204	3	NaN	NaN	NaN	NaN	NaN	NaN	0.54	1.8	0.48	2.7
WBGene00235318	3	0	0.27	0.01	-0.23	0.44	0.77	-1	1.35	-0.45	1.26
WBGene00021365	3	0.01	0.51	-0.01	-0.26	0.16	0.14	0	1.03	-0.17	0.77
WBGene00011813	3	-0.01	-0.37	0.03	0.12	0.03	0.38	0.35	0.81	0.5	0.58
WBGene00007938	3	0	0.16	0	0.01	0.44	1.08	-0.31	1.45	0.03	1.85
WBGene00004068	3	0.02	0.22	-0.01	-0.12	-0.08	0.23	0.05	0.31	0.28	0.4
WBGene00015813	3	0	0.29	0	-0.15	-0.09	0.13	-0.08	0.52	-0.11	0.39
WBGene00008272	3	NaN	NaN	NaN	NaN	NaN	NaN	0.57	1.39	0.73	1.4
WBGene00017421	3	0	-0.34	0.01	0.31	-0.28	0.46	-0.98	1.02	-0.86	0.82
WBGene00195785	3	0	0.26	0.01	-0.12	0.06	0.03	0.13	1.46	0.11	2.38
WBGene00017025	3	0	0.04	0	-0.01	-0.02	0.08	0.1	0.61	-0.05	0.29
WBGene00011124	3	0.01	-0.19	0.08	0.46	0.16	0.22	0.04	0.4	0.57	0.73
WBGene00001998	3	NaN	NaN	NaN	NaN	NaN	NaN	0.77	1.57	0.24	2.61
WBGene00010737	3	0	0.2	0	-0.11	0.41	0.21	-0.17	0.96	-0.2	1.01
WBGene00201953	3	NaN	NaN	NaN	NaN	NaN	NaN	0.81	1.39	0.99	1.73
WBGene00002253	3	0	-0.19	-0.01	0.23	0.09	0.32	-0.01	0.38	-0.08	0.55
WBGene00010901	3	0.01	0.18	0.01	0.3	0.21	0.12	0.11	0.45	0.48	1.13
WBGene00013764	3	NaN	NaN	NaN	NaN	NaN	NaN	0.3	2.16	0.61	3.96
WBGene00018497	3	NaN	NaN	NaN	NaN	NaN	NaN	0.26	0.46	0.34	0.55
WBGene00017439	3	0	0.14	0	-0.35	-1.41	0.35	-0.86	1.36	-1.06	0.75
WBGene00021646	3	-0.02	-0.32	-0.02	0.1	0.45	0.11	-0.3	0.5	-0.57	0.5
WBGene00001729	3	NaN	NaN	NaN	NaN	NaN	NaN	0.34	1.19	0.38	1.02
WBGene00019143	3	-0.01	-0.32	0.01	0.14	-0.26	-0.08	0.03	1.33	-0.03	0.77
WBGene00017060	3	0	0.14	0.02	-0.57	0.04	0.42	0.04	1.06	0.5	0.35
WBGene00003864	3	0	0.17	0.01	-0.07	0.15	0.54	-0.15	1.69	0.27	1.69
WBGene00219771	3	0	0.16	-0.01	-0.04	0.16	0.26	0.26	0.58	0.38	0.91
WBGene00004321	3	0	0.09	0.01	-0.03	0.22	0.44	0.11	0.61	0.02	0.66
WBGene00284845	3	NaN	NaN	NaN	NaN	NaN	NaN	0.37	1.31	0.76	1.52
WBGene00194814	3	0	-0.05	0	0.15	0.22	0.23	0.23	0.64	0.25	0.76
WBGene00011360	3	NaN	NaN	NaN	NaN	NaN	NaN	-0.1	1.87	0.01	2.32
WBGene00021208	3	0	-0.12	-0.01	0.07	0.04	-0.1	0.03	0.47	-0.02	0.29
WBGene00005834	3	NaN	NaN	NaN	NaN	NaN	NaN	-4.49	-0.17	-3.4	-0.69
WBGene00011762	3	NaN	NaN	NaN	NaN	NaN	NaN	-4.23	-1.49	-1.82	-0.58
WBGene00000478	3	NaN	NaN	NaN	NaN	NaN	NaN	-3.68	-0.81	-1.81	-0.22
WBGene00019669	3	0	-0.17	0.02	0.39	-0.64	0.56	-2.95	1.03	-1.06	1.83
WBGene00016181	3	-0.01	0.62	0.04	0.1	0.68	-0.18	-1.79	0.26	-0.7	1.24
WBGene00007709	3	0	0.12	0.01	-0.05	-0.04	0.63	-2.53	-0.06	0.14	0.89
WBGene00001872	3	NaN	NaN	NaN	NaN	NaN	NaN	-3.2	-1.22	-2.32	-0.74
WBGene00015795	3	0	-0.15	0.02	0.11	-0.18	0.24	-1.44	0.61	-0.61	0.37
WBGene00045510	3	NaN	NaN	NaN	NaN	NaN	NaN	-2.86	-0.46	-1.96	-0.24
WBGene00000133	3	-0.01	0.25	0.02	0.06	0.2	0.18	-0.76	0.22	-0.92	0.54
WBGene00016106	3	NaN	NaN	NaN	NaN	NaN	NaN	-2.71	-0.79	-2.74	-0.96
WBGene00014077	3	NaN	NaN	NaN	NaN	NaN	NaN	-2.14	-0.28	-1.32	-0.58
WBGene00020720	3	NaN	NaN	NaN	NaN	NaN	NaN	-2.35	0.07	-1.8	-0.19
WBGene00013510	3	NaN	NaN	NaN	NaN	NaN	NaN	-2.7	-0.48	-0.98	-0.26
WBGene00009731	3	0	0.38	0.01	-0.17	-1.19	0.07	-1.95	0.69	-1.02	0.73
WBGene00010143	3	NaN	NaN	NaN	NaN	NaN	NaN	-2.61	-0.72	-1.36	-0.46
WBGene00012707	3	NaN	NaN	NaN	NaN	NaN	NaN	-2.41	0.08	-2.63	0.54
WBGene00007174	3	NaN	NaN	NaN	NaN	NaN	NaN	-2.22	-0.02	-1.58	0.03
WBGene00010754	3	NaN	NaN	NaN	NaN	NaN	NaN	-2.34	0.22	-2.23	0.18
WBGene00206358	3	NaN	NaN	NaN	NaN	NaN	NaN	-2.27	-0.66	-1.26	-0.23
WBGene00007474	4	1.11	0.47	-0.01	0.18	-1.25	-0.96	-2.82	-2.33	-1.7	-1.28
WBGene00018400	4	0.96	0.05	-0.01	0.37	-0.5	-0.14	-0.93	-0.39	-0.14	-0.11
WBGene00014300	4	1.24	0.89	-0.01	0.16	-0.37	-0.2	-2.56	-1.37	-1.57	-0.52
WBGene00001240	4	0.75	0.55	-0.03	-0.29	-0.48	-0.14	-0.66	-0.86	-0.11	-0.55
WBGene00004228	4	1.02	0.71	0.02	0.02	-1.14	-0.13	-1.58	-1.08	-0.3	-0.49
WBGene00009626	4	0.66	0.48	-0.01	-0.34	-1.15	-0.9	-2.29	-2.46	-1.52	-2.17
WBGene00006418	4	0.02	2.44	0.03	-1.31	-1.68	-2.73	-1.62	-3.35	-0.83	-2.24
WBGene00010896	4	0.02	2.26	0.04	-1.55	-1.13	-0.4	-2.19	-1.98	-1.13	-1.29
WBGene00013263	4	0.02	2	0.01	-1.17	-1.03	-0.32	-2.02	-2.02	-1.01	-0.55
WBGene00019060	4	0.65	1.62	0.04	-1.07	-1	-0.79	-1.03	-1.75	-0.22	-1.52
WBGene00016335	4	0.02	1.18	0.05	-0.84	-1.09	-1.05	-0.79	-1.25	-0.44	-1.2
WBGene00003012	4	0.01	1.46	0	-1.29	-1.46	-1.04	-2.37	-1.71	-2.37	-1.55
WBGene00016319	4	0	1.33	0.63	-0.18	-0.87	-1.5	-1.04	-0.74	-0.34	0.33
WBGene00011713	4	0.01	0.87	0.02	-0.88	-0.86	-0.76	-0.51	-1.27	-0.34	-1.31
WBGene00017093	4	0.01	1.63	0.03	-2.09	-1.54	-1.27	-1.79	-1.88	-1.24	-2.58
WBGene00010638	4	0.01	1.12	0.01	-0.74	-0.7	-0.93	-0.73	-1.35	-0.42	-1.04
WBGene00002074	4	0.01	0.82	-0.03	-0.59	-0.89	-0.95	-0.63	-1.12	-0.5	-0.81
WBGene00044792	4	0.01	1.04	-0.01	-1.01	-0.59	-0.95	-0.98	-2.24	-0.81	-2.28
WBGene00009783	4	0	0.61	0	-0.61	-0.96	-1.02	-1.11	-1.32	-0.99	-1.29
WBGene00016505	4	-0.01	1.1	0.08	-0.81	-1.15	-1.08	-2.97	-1.99	-2.35	-1.81
WBGene00011538	4	-0.01	1.31	0.04	-0.47	-0.54	-1.17	-1.93	-1.32	-1.56	-0.45
WBGene00012187	4	0	0.96	-0.01	-0.93	0.06	-0.34	-0.49	-1.71	-0.66	-1.71
WBGene00001001	4	-0.01	1.02	-0.01	-0.95	-1.12	-1.44	-0.8	-1.76	-0.9	-1.65
WBGene00019380	4	0.01	1.53	0	-0.88	-2.26	-0.87	-1.26	-2.13	-0.48	-1.21
WBGene00012443	4	0.01	1.12	0.01	-0.66	-0.68	-0.2	-1.59	-1.42	-1.3	-0.92
WBGene00219308	4	0	1.27	0.02	-0.67	0.17	-0.23	-2.72	-1.45	-2.66	-0.94
WBGene00021197	4	0.01	1.44	0.02	-1.02	-0.91	-0.4	-1.71	-2.03	-0.81	-1.45
WBGene00016147	4	0.03	0.77	0.06	-0.23	-1.46	-1.07	-2.64	-2.12	-1.98	-1.63
WBGene00023492	4	0	1.23	0.04	-0.48	-0.96	-0.72	-3.32	-2.12	-2.59	-1.47
WBGene00003729	4	0.01	1.36	0.01	-0.37	-1.85	-1.24	-0.53	-1.81	0.04	-0.68
WBGene00001623	4	0.01	1.31	0.04	-0.3	-0.66	-0.65	-0.84	-1.31	0.02	-0.18
WBGene00003133	4	0.03	0.98	-0.04	-0.2	-0.95	-0.96	-0.86	-1.42	-0.89	-0.7
WBGene00045488	4	0.01	1.07	0.02	-0.48	-0.37	-0.67	-1.28	-1.94	-0.68	-1.37
WBGene00009059	4	0.68	0.93	-0.03	-0.6	-2.13	-1.5	-2.58	-2.15	-2.06	-1.68
WBGene00022631	4	0.03	0.63	0.05	-0.28	-0.72	-0.97	-0.99	-0.8	-0.54	-0.49
WBGene00018986	4	0.01	0.72	0.04	-0.31	-0.34	-0.9	-2.15	-2.85	-1.61	-2.43
WBGene00008476	4	-0.01	0.88	0.04	-1.35	-0.67	-0.72	-0.52	-1.46	-0.53	-2.1
WBGene00016874	4	0.01	0.71	0.02	-0.45	-0.51	-0.41	-0.68	-0.78	-0.51	-0.58
WBGene00020335	4	0.01	0.97	0.02	-0.46	0.05	0.22	-2.33	-1.82	-1.93	-1.46
WBGene00018893	4	-0.01	0.94	0.02	-0.79	-0.16	-0.51	-0.28	-1.66	-0.38	-1.41
WBGene00001135	4	0.01	1.14	-0.02	-0.22	-0.55	-0.28	-0.92	-1.38	-0.84	-0.48
WBGene00194681	4	0	0.76	-0.01	-0.12	0.14	-0.14	-0.1	-0.89	-0.11	-0.18
WBGene00020613	4	0	1.89	0	-0.28	-0.59	0.21	-2.75	-2.17	-2.64	-0.5
WBGene00020824	4	-0.01	0.48	0.01	-0.41	-1.2	-1.16	-1.53	-1.36	-1.45	-1.27
WBGene00004173	4	0.01	0.52	-0.06	-0.71	-0.14	-0.43	-0.84	-0.98	-1.1	-1.19
WBGene00001702	4	-0.02	0.74	-0.08	-1.15	-0.41	-0.28	-3.78	-3.18	-4.08	-3.05
WBGene00020346	4	-0.01	0.89	0.01	-0.67	-1	-0.78	-0.58	-1.1	-0.8	-0.99
WBGene00004197	4	0.02	0.81	0	-0.84	-1.21	-2.14	-1.45	-2.89	-0.98	-2.92
WBGene00022644	4	0	0.89	0.03	-0.59	-0.82	-0.98	-0.74	-0.92	-0.51	-0.87
WBGene00011520	4	0	1.02	0.01	-1.04	-2.06	-0.69	-1.41	-1.82	-1.24	-2.1
WBGene00007717	4	0.01	0.87	0	-1.16	-1.01	-1.08	-0.76	-1.01	-0.77	-1.65
WBGene00012531	4	-0.02	0.65	0.03	-0.09	-1.05	-1.1	-0.79	-1.02	-0.82	-0.29
WBGene00202501	4	0	1.08	0.03	-0.35	0.04	0.04	-0.86	-0.8	-0.74	-0.44
WBGene00009322	4	0	0.45	-0.01	-0.56	-0.59	-0.62	-0.7	-0.45	-0.73	-0.55
WBGene00009583	4	0.02	0.39	0.01	-0.1	-0.88	-0.85	-0.68	-0.93	-0.62	-0.65
WBGene00021375	4	-0.01	0.71	-0.02	-0.31	-0.97	-1.22	-0.8	-1.95	-1.14	-1.35
WBGene00018689	4	0.01	1.2	-0.02	-0.51	-0.08	-1.11	-2.05	-0.25	-2.25	0.22
WBGene00012152	4	-0.01	0.67	0.01	-0.68	-0.4	-0.36	-1.96	-1.58	-2.05	-1.53
WBGene00009823	4	0	0.94	0.02	-0.16	-1.89	-1.65	-2	-1.34	-1.81	-0.59
WBGene00016920	4	0.01	0.99	0	-0.73	-0.16	0.18	-1.54	-2.27	-1.05	-1.97
WBGene00004126	4	0.01	0.58	0	-0.27	-0.93	-0.52	-0.43	-0.54	-0.45	-0.38
WBGene00013737	4	-0.01	0.44	0.01	-0.36	-0.23	-0.4	-0.32	-0.68	-0.27	-0.37
WBGene00185118	4	0	1.21	-0.01	-0.9	-0.01	-0.64	-0.87	-1.37	-1.16	-1.09
WBGene00011730	4	0.01	1.17	-0.01	-0.83	-0.47	-1.11	-0.88	-1.48	-0.55	-1.04
WBGene00004768	4	-0.02	0.55	0.03	-0.68	-0.83	-0.52	-0.61	-0.73	-0.67	-0.95
WBGene00011802	4	0	0.47	0.03	-0.34	-1.08	-0.64	-1.01	-1.17	-1	-0.92
WBGene00086565	4	-0.01	1.04	0.02	-0.44	-0.67	-0.45	-0.62	-0.78	-0.71	-0.16
WBGene00000963	4	0.03	0.61	0.04	-0.31	-0.97	-0.4	-1.02	-1.34	-0.45	-1.4
WBGene00013270	4	0.01	1.16	-0.02	-0.58	-0.86	-1.11	-0.76	-2.34	-0.82	-1.59
WBGene00008089	4	0.03	0.59	-0.05	-0.77	-1.21	-1.01	-2.22	-1.33	-2.14	-1.44
WBGene00018594	4	0	0.75	0.01	-0.47	-0.46	-1.46	-0.18	-1.67	-0.23	-1.39
WBGene00008830	4	0.01	0.79	0.07	-0.18	-0.95	-0.76	-0.7	-1.11	-0.12	-0.56
WBGene00016674	4	1.34	1.71	0	-0.77	-4.88	-0.08	-0.48	-2.42	0.45	-1.66
WBGene00021018	4	-0.01	0.81	-0.01	-0.08	-0.27	-0.48	-0.69	-0.66	-1.05	0.1
WBGene00008639	4	0.01	0.79	0.02	-0.76	-1.33	-1.29	-0.84	-1.24	-0.55	-1.03
WBGene00010582	4	0	0.94	0.03	-0.61	-1.08	-1.44	-1.48	-1.29	-0.86	-0.83
WBGene00020049	4	-0.01	0.84	0	-0.75	-0.72	-0.07	-1.92	-2.18	-2.4	-2.1
WBGene00018305	4	0.01	1.13	0	-0.53	-1.38	-0.82	-1.02	-0.69	-0.8	-0.25
WBGene00014120	4	0.02	1.02	-0.02	-0.39	-1	-1.37	-0.53	-1.46	-0.33	-0.98
WBGene00044294	4	0.02	0.54	0.07	-0.31	-0.67	-0.58	-1.09	-1.31	-0.55	-1.17
WBGene00002083	4	0.02	0.62	-0.03	-0.47	-0.09	0.15	-0.75	-1.06	-0.61	-0.67
WBGene00012532	4	0.01	0.72	0	-0.58	-1.21	-1.06	-1.01	-1.81	-0.99	-1.81
WBGene00000466	4	-0.02	0.54	0.3	-0.24	-0.74	-0.58	-0.53	-0.88	-0.39	-0.62
WBGene00009935	4	0.56	0.77	0.01	-0.31	-0.2	0.24	-0.83	-0.86	0.06	-0.41
WBGene00007943	4	0	0.94	-0.02	-0.5	-0.28	-0.62	-0.79	-0.87	-1.52	-0.46
WBGene00012408	4	0.01	1.03	-0.01	-0.39	0.37	-1.52	-0.48	-1.82	-0.83	-1.01
WBGene00003583	4	0.01	0.99	0	-0.54	-0.83	-1.11	-1.24	-2.4	-0.95	-1.94
WBGene00011497	4	0.01	1.1	0.01	-0.84	-0.43	-0.49	-0.72	-1.36	-0.33	-1.25
WBGene00015783	4	-0.03	0.73	0.04	-0.65	-1.19	-1.71	-2.2	-2.5	-2.39	-2.46
WBGene00002080	4	0	0.8	0.01	-0.61	-0.9	-0.83	-0.49	-1.47	-0.33	-1.09
WBGene00013497	4	0.02	0.77	-0.01	-0.65	-1.07	-0.81	-0.98	-1.08	-0.55	-0.84
WBGene00013740	4	0.01	0.86	0	-1.02	-0.1	-0.57	-0.7	-1.44	-0.62	-1.53
WBGene00017022	4	0	1.32	0	0.04	-0.24	-0.07	-2.67	-0.64	-1.17	1.56
WBGene00010945	4	0	0.56	0.08	-0.41	-0.6	-0.83	-0.97	-0.7	-0.68	-0.63
WBGene00044292	4	0.01	1.41	0.02	-0.21	0.17	0.22	-1.79	-0.96	-0.3	-0.12
WBGene00006373	4	0.01	0.45	-0.02	-0.52	-0.83	-1.16	-0.77	-1.05	-0.8	-1.15
WBGene00011195	4	0	0.58	0.02	-0.16	-0.62	-0.73	-1.25	-1.09	-1.11	-0.65
WBGene00020929	4	0	0.72	0.02	0.03	-0.51	-1.06	-0.67	-2.22	-0.45	-1.53
WBGene00011276	4	0.01	0.44	0.05	-0.12	-0.61	-0.85	-0.95	-1.33	-0.76	-1.04
WBGene00014111	4	0.01	0.72	0.01	-0.38	-1.62	-2.3	-2.33	-2.21	-1.99	-1.85
WBGene00018282	4	0.03	0.74	-0.03	-0.51	-0.44	-0.63	-1.74	-1.39	-1.6	-1.35
WBGene00021547	4	0	0.81	0.03	-0.48	-1.75	-1.44	-2.74	-2.37	-2.46	-2.09
WBGene00004003	4	0.01	0.53	0.01	-0.76	-0.26	-0.09	-0.51	-0.74	-0.56	-1.01
WBGene00044071	4	0.03	0.56	0.01	-0.26	-0.5	-0.42	-0.62	-1.19	-0.3	-0.93
WBGene00004004	4	0.01	0.89	-0.01	-0.22	-1.51	-0.53	-1.4	-0.86	-0.63	0.17
WBGene00016124	4	-0.02	0.62	0.04	-0.4	-0.11	-0.78	-0.46	-0.76	-0.36	-0.36
WBGene00015538	4	0.01	0.98	0.01	0	-1.29	-0.64	-1.35	-1.35	-0.25	0
WBGene00008598	4	0.02	0.93	-0.02	-1.31	-1.45	-0.33	-0.91	-2.81	-0.49	-3.31
WBGene00001331	4	0.01	0.46	-0.01	-0.5	-1.07	-1.01	-1.46	-1.68	-1.29	-1.57
WBGene00013551	4	0	1	0	-0.37	-0.37	-1.86	-0.79	-0.86	-0.83	-0.28
WBGene00021703	4	-0.01	0.88	0.01	0.2	0.42	-0.4	0.21	-0.86	-0.19	0.16
WBGene00013874	4	-0.02	0.56	0.03	-0.29	-0.76	-0.35	-0.54	-0.42	-0.71	-0.13
WBGene00000951	4	0.02	0.91	-0.01	-0.46	-0.85	-0.22	-0.6	-1.7	0.07	-1.26
WBGene00009211	4	0	0.9	0.01	-1.05	-0.55	-0.1	-1.01	-0.8	-1.27	-0.98
WBGene00022762	4	0.01	0.72	0.03	-0.26	-1.36	-0.8	-0.68	-1.06	0.08	-0.44
WBGene00021834	4	0.02	0.45	-0.02	-0.23	-0.87	-0.84	-0.86	-0.62	-0.72	-0.52
WBGene00004965	4	0	1.35	0.01	0.03	-0.54	-0.18	-0.81	-1.05	-0.36	0.63
WBGene00015920	4	0.02	0.82	-0.01	-0.28	-0.37	-0.29	-1.1	-1.33	-0.91	-0.78
WBGene00014166	4	0.01	1.2	0.01	-0.26	-0.39	-1.26	-0.74	-0.72	-0.1	-0.27
WBGene00000511	4	0.02	0.68	-0.04	-0.45	-0.64	-0.65	-1.11	-1.18	-1.05	-0.92
WBGene00006442	4	0.01	0.79	0.01	-0.39	-1.54	-2.13	-1.02	-1	-0.52	-0.44
WBGene00014938	4	0.02	0.58	0	-0.6	-1.17	-1.11	-1.28	-1.33	-1.24	-1.6
WBGene00004756	4	0	0.45	0	-0.35	-1.05	-1.39	-1.18	-1.41	-1.18	-1.18
WBGene00009843	4	0	0.98	0.02	-0.44	-2.18	-0.33	-4.52	-1.08	-4.17	-0.77
WBGene00012522	4	0	0.9	0.02	-0.26	-0.52	-0.95	-0.97	-1.13	-0.08	-0.62
WBGene00010605	4	0.01	0.37	0.19	0.24	-0.81	-0.96	-0.52	-0.76	-0.13	-0.22
WBGene00007167	4	0.01	0.46	-0.03	-0.47	-0.78	-0.5	-0.35	-0.56	-0.49	-0.76
WBGene00013695	4	-0.11	0.32	0.28	-0.2	-0.75	-0.82	-0.64	-0.58	-0.48	-0.49
WBGene00022281	4	0	0.63	-0.02	-0.94	-0.72	-0.64	-1.05	-1.73	-1.19	-1.9
WBGene00010723	4	-0.01	0.62	-0.02	-0.83	0.22	0.22	-0.96	-0.73	-1.36	-0.71
WBGene00022014	4	0.01	0.71	0.02	-0.18	-0.76	-0.15	-1.12	-1.06	-0.44	-0.35
WBGene00017217	4	-0.01	0.43	0	-0.5	-0.34	-0.21	-0.61	-0.35	-0.75	-0.16
WBGene00006464	4	0	0.86	0.02	-0.13	-1.08	-1.23	-1.36	-1.61	-1.02	-0.79
WBGene00007529	4	0.01	0.62	-0.01	-0.15	-1.08	-1.28	-0.95	-1.75	-0.76	-1.27
WBGene00006397	4	0	0.46	0.03	-0.33	-0.17	-0.98	-0.65	-1.5	-0.5	-1.28
WBGene00009542	4	0.01	0.46	-0.03	-0.35	-0.81	-0.54	-1.23	-1.08	-1.46	-1.1
WBGene00012783	4	0	0.75	0	-0.78	-0.15	0.07	-2.43	-2.44	-2.67	-2.47
WBGene00020782	4	0.01	0.53	-0.04	-0.52	0	-0.42	-0.66	-0.83	-0.71	-0.8
WBGene00012439	4	0.01	0.7	0.01	-0.39	-0.35	-0.08	-1.49	-1.33	-1.12	-1.22
WBGene00006565	4	0.02	0.63	-0.05	-0.86	-0.83	-0.46	-0.65	-0.78	-1.45	-0.89
WBGene00021789	4	0.01	0.82	-0.04	-0.65	-1.52	-1.1	-0.32	-1.01	-0.98	-1.16
WBGene00021195	4	0	0.77	0.01	-0.39	0.02	-0.5	-0.5	-1.05	-0.17	-0.68
WBGene00006220	4	0.02	0.49	0.04	-0.24	-0.45	-0.47	-0.61	-0.27	-0.25	-0.21
WBGene00022232	4	0	1.03	0	-0.43	-0.31	-0.75	-0.14	-0.93	-0.64	-1.05
WBGene00021840	4	0.02	0.8	-0.04	0.06	-0.76	-1.82	-0.86	-0.57	-0.65	0.2
WBGene00015046	4	-0.01	0.89	0.03	-0.25	-0.31	0.57	-2.57	-1.5	-2.45	-1.35
WBGene00200344	4	0	1.22	0	-0.22	-0.28	-0.8	-0.35	-2.31	0.04	-0.47
WBGene00007375	4	0.01	0.89	-0.01	-0.82	-0.48	-0.33	-2.22	-2.38	-1.79	-2.01
WBGene00007118	4	0.01	0.93	-0.04	-0.57	-0.09	0.1	-0.52	-1.48	-0.79	-1.66
WBGene00008195	4	-0.01	0.53	0	-0.4	0.1	-0.6	-0.26	-1.37	-0.32	-1.18
WBGene00004194	4	0	0.53	0.02	-0.53	-0.53	-0.42	-0.29	-0.73	-0.26	-0.77
WBGene00013434	4	0	0.47	-0.01	-0.38	-0.83	-0.85	-0.67	-1.42	-0.7	-1.31
WBGene00012457	4	0.01	-2.54	-0.04	1.88	-2.28	-2.06	-2.7	-2.78	-3.03	-3.52
WBGene00016658	4	0	-2.32	-0.05	1.64	-0.2	0.12	-3.5	-2.17	-3.75	-2.77
WBGene00022191	4	-0.01	-1.3	0.02	0.91	-0.88	-0.93	-1.29	-1.4	-1.46	-1.88
WBGene00017718	4	0.03	-1.47	-0.05	1.34	-1.69	-1.84	-1.93	-2.73	-2.19	-2.96
WBGene00015206	4	0	-1.01	-0.07	0.7	-0.97	-0.86	-1.02	-1.02	-1.28	-1.33
WBGene00000882	4	0.05	-1.09	-0.06	0.57	-1.39	-1.37	-1.95	-2.03	-1.96	-2.54
WBGene00021136	4	0.01	-1.72	0	1.53	-0.13	-0.16	-2.9	-2.63	-2.95	-2.9
WBGene00019656	4	0	-0.98	-0.04	0.81	-0.64	-0.65	-0.87	-1.35	-1.04	-1.5
WBGene00000752	4	0	-1.95	-0.93	0.37	-1.21	-1.68	-2.2	-3.93	-3.49	-5.42
WBGene00007947	4	0.01	-1.25	0.04	1.51	-1.46	-1.74	-2.14	-1.73	-1.66	-1.72
WBGene00017565	4	0	-1.72	-0.01	1.65	-1.94	-1.51	-2.23	-1.81	-2.36	-2.08
WBGene00008333	4	0.01	-1.42	-0.04	0.74	-2.33	-2.17	-1.94	-3.34	-1.96	-3.86
WBGene00007989	4	-0.01	-2.44	0.02	2.46	-1.9	-1.4	-3.92	-3.68	-4	-4.06
WBGene00012123	4	0	-1.61	-0.01	1.19	-2.39	-2.4	-4.5	-4.78	-4.56	-4.98
WBGene00014092	4	-0.02	-1.07	0.06	1.06	-1.78	-2.15	-2.12	-2.37	-1.9	-2.43
WBGene00009488	4	-0.01	-1.83	-0.01	-0.82	-0.38	-0.24	-0.27	-0.95	-1.03	-4.38
WBGene00000657	4	-0.01	-2.27	-0.08	0.08	-0.58	-1.25	-2.92	-2.66	-5.05	-4.63
WBGene00021540	4	0.03	-1.69	0.02	2.3	-3	-2.08	-4.27	-6.87	-3.34	-6.14
WBGene00003987	4	-0.01	-0.78	0	0.68	-0.98	-0.92	-1.62	-1.04	-1.62	-1.06
WBGene00014030	4	0.02	-1.37	-0.01	1.31	-0.25	-0.11	-3.07	-2.7	-2.88	-3.07
WBGene00022490	4	0.05	-0.74	0.05	0.99	-0.81	-0.97	-1.14	-0.98	-0.76	-0.85
WBGene00020788	4	0	-1.27	-0.06	0.86	-1.27	-1.7	-1.35	-2.94	-1.63	-3.2
WBGene00206386	4	0.01	-1.83	0.01	1.34	-2.2	-1.49	-3.78	-4.16	-3.36	-4.71
WBGene00012535	4	0	-1.32	0.02	0.95	-1.87	-0.74	-2.33	-1.66	-2.21	-2.1
WBGene00003769	4	-0.02	-1.25	0.03	0.56	-1.54	-0.71	-5.14	-4.01	-5.21	-4.82
WBGene00009237	4	0.02	-1.39	-0.03	1	-0.96	-1.28	-1.6	-1.62	-1.79	-2.15
WBGene00019017	4	0	-1.09	-0.44	0.59	-1.08	-0.97	-0.78	-1.29	-1.84	-1.77
WBGene00044667	4	-0.03	-1.14	0.01	0.96	-2.25	-1.82	-1.83	-2.3	-2.12	-2.35
WBGene00010780	4	0.03	-0.71	-0.02	0.93	-1.18	-1.35	-1.35	-1.99	-1.27	-1.8
WBGene00016013	4	0.02	-1.47	-0.01	1.56	-3.26	-3.4	-3.09	-3.26	-2.93	-3.45
WBGene00016659	4	0	-1.88	-0.02	1.77	-0.89	0.01	-3.26	-2.55	-3.65	-2.3
WBGene00003731	4	-0.01	-1.09	-0.02	0.86	-1.07	-1.38	-0.77	-1.45	-1.08	-1.59
WBGene00017968	4	-0.02	-0.8	-0.02	0.58	-1.78	-1.65	-2.78	-2.07	-3.02	-2.22
WBGene00003877	4	0	-1.81	-0.05	0.71	-0.84	-1.36	-1.54	-2.16	-2.18	-2.85
WBGene00022245	4	0.59	-1.02	-0.01	1.23	-2.33	-2.44	-2.81	-3.72	-2.3	-3.74
WBGene00045275	4	0	-1.19	0.01	1.14	-1.56	-0.78	-3.59	-1.49	-3.2	-1.67
WBGene00015043	4	0.03	-0.82	0.01	1.25	-1.13	-1.21	-1.62	-1.47	-1.36	-1.36
WBGene00010135	4	0.01	-0.73	-0.01	0.78	-0.56	-0.64	-4.28	-4.05	-4.36	-4.32
WBGene00000245	4	-0.01	-0.74	-0.06	0.41	-0.6	-0.64	-1.49	-1.33	-1.58	-1.54
WBGene00001480	4	0.01	-1.36	0.01	0.77	-1.57	-0.72	-1.46	-0.98	-1.27	-2.11
WBGene00003813	4	0.01	-0.55	-0.08	0.49	-0.92	-1.25	-0.63	-1.47	-0.88	-1.43
WBGene00012428	4	0	-0.84	0	0.48	-1.83	-2.68	-2.15	-3.96	-2.08	-4.41
WBGene00017509	4	0.01	-1.55	0.06	2.88	-3.41	-3.58	-5.18	-5.89	-3.8	-5.14
WBGene00021779	4	0.01	-1.7	-0.02	0.12	-1.14	-0.84	-2.06	-1.46	-2.54	-3.2
WBGene00016628	4	-0.03	-1.13	0.53	1.91	-1.26	-1.32	-1.96	-2.02	-1.83	-1.54
WBGene00011997	4	0.02	-1.09	0.06	1.27	-1.14	-1.25	-2.79	-2.47	-1.76	-2.51
WBGene00016896	4	0	-1.51	0.01	1.65	-1.53	-0.66	-2.59	-1.96	-2.32	-1.8
WBGene00015879	4	0	-1.46	0.01	1.01	-1.48	-1.84	-1.22	-2.3	-1.79	-3.25
WBGene00020315	4	-0.32	-0.7	0.05	0.26	-0.66	-0.32	-0.97	-0.56	-1.1	-1.05
WBGene00015794	4	0	-0.8	-0.01	0.62	-0.87	-0.93	-1.43	-0.87	-1.48	-1.04
WBGene00014698	4	-0.01	-1.68	0.02	1.55	-1.2	-0.45	-3.88	-2.26	-3.82	-2.49
WBGene00010811	4	0	-0.82	0.03	0.75	-0.63	-0.58	-0.87	-0.95	-0.82	-1.18
WBGene00044611	4	-0.01	-1.63	0.02	1.46	-2.85	-1.36	-2.98	-3.07	-2.19	-2.95
WBGene00013515	4	0	-0.75	0.01	0.64	-0.7	-0.88	-2.46	-2.24	-2.22	-2.19
WBGene00006592	4	-0.04	-0.75	0.07	0.42	-0.89	-1.18	-1.39	-1.72	-1.24	-1.85
WBGene00043062	4	0.03	-0.69	-0.05	0.66	-0.5	-0.95	-0.89	-1.03	-0.85	-1.17
WBGene00008110	4	0.01	-0.81	-0.02	0.89	-1.22	-1.49	-1.16	-2.66	-1.31	-2.71
WBGene00004889	4	0	-1.11	0.01	0.92	-1.34	-0.85	-1.51	-1.37	-1.36	-1.56
WBGene00021952	4	0	-0.44	-0.05	0.14	-0.51	-0.63	-0.37	-0.72	-0.54	-0.94
WBGene00006912	4	-0.01	-0.64	-0.11	0.3	-0.09	-0.34	-0.65	-1.18	-0.95	-1.33
WBGene00007340	4	0.01	-0.83	-0.01	0.96	-1.33	-1.68	-2.01	-1.81	-1.86	-1.69
WBGene00000557	4	0.01	-0.91	0.03	1.03	-0.84	-0.69	-3.7	-2.17	-3.37	-2.17
WBGene00017506	4	0.02	-0.86	0.02	0.68	-1.44	-1.07	-4.38	-3.71	-3.99	-3.94
WBGene00010988	4	-0.05	-0.88	0.03	0.58	-1.1	-0.73	-1.34	-1.49	-1.31	-1.29
WBGene00019961	4	0.01	-1.47	0.02	1.63	-2.01	-3.28	-2.14	-2.37	-1.67	-2.42
WBGene00017789	4	-0.01	-1.06	0.02	0.78	-1.51	-0.89	-1.65	-1.36	-1.76	-1.92
WBGene00015709	4	0.03	-0.72	0.07	1.33	-1.82	-1.8	-1.67	-2.17	-1.41	-1.94
WBGene00016403	4	-0.03	-0.97	-0.03	0.26	-2.95	-2.46	-2.7	-1.86	-3.51	-2.8
WBGene00019111	4	-0.82	-1.08	0.01	0.42	-1.08	-0.33	-2	-1.64	-2.65	-1.95
WBGene00012035	4	-0.04	-1.09	0.01	0.3	-0.82	-0.76	-1.58	-1.06	-2.22	-1.99
WBGene00008820	4	-0.01	-0.69	0	0.68	-0.63	-0.69	-0.98	-0.73	-0.98	-0.7
WBGene00000739	4	0	-0.67	-0.39	0.03	-0.39	-0.33	-2.59	-1.54	-3.41	-2.04
WBGene00020924	4	0	-1.45	-0.01	1.2	-1.76	-2.31	-2.96	-2.11	-2.72	-2.17
WBGene00001333	4	0.01	-0.55	-0.41	0.29	-0.6	-0.65	-0.65	-0.97	-1.18	-1.2
WBGene00001776	4	0	-0.85	-0.04	0.69	-0.42	-0.63	-1.51	-1.35	-2.09	-1.38
WBGene00017841	4	0	-1.16	0.01	0.96	-0.82	-0.76	-1.27	-2.45	-1.06	-2.55
WBGene00022718	4	-0.05	-0.73	0.05	0.66	-0.95	-0.8	-1.11	-1.24	-1.29	-1.23
WBGene00016645	4	-0.01	-1.96	-0.02	1.22	-0.58	-1.34	-4.52	-2.48	-5.77	-3.03
WBGene00003747	4	-0.01	-0.77	0	0.53	-1.29	-1.26	-1.9	-1.35	-1.98	-1.69
WBGene00008803	4	0.01	-0.62	0.53	0.67	-3.27	-2.05	-3.84	-4.03	-3.16	-4.15
WBGene00013358	4	0.02	-0.66	-0.02	0.55	-0.39	-0.5	-0.91	-0.96	-0.84	-1.05
WBGene00017484	4	0.01	-1.6	0.01	2.03	-0.8	-0.95	-2.05	-2.64	-1.35	-2.53
WBGene00269434	4	-0.01	-0.79	0.01	0.32	-0.46	-1.21	0.11	-1.11	-0.17	-1.66
WBGene00016422	4	0.02	-0.97	-0.02	0.78	-2.14	-1.02	-1.03	-2.05	-1.18	-2.32
WBGene00003409	4	0	-1.03	-0.01	1.17	-0.96	-1.19	-0.98	-1.96	-1.27	-1.47
WBGene00012184	4	0	-0.87	0	0.63	-0.73	-1.24	-1.4	-2.02	-1.38	-2.38
WBGene00021441	4	0.02	-0.51	-0.15	0.42	-0.88	-1.17	-1.38	-1.53	-1.61	-1.5
WBGene00018348	4	-0.01	-1.58	0.02	1.24	-1.49	-1.99	-2.06	-2.34	-2.92	-2.65
WBGene00017944	4	0	-1.73	-0.02	1.42	-1.12	-0.89	-1.31	-2.37	-1.85	-2.58
WBGene00185005	4	0.01	-0.94	0	0.7	-1.03	-0.89	-0.99	-1.41	-0.82	-1.67
WBGene00001477	4	0.01	-2.29	0	3.23	-6.28	-4.84	-4.17	-3.03	-3.03	-2.31
WBGene00021159	4	0.03	-0.75	0.01	1.08	-1.17	-1.23	-1.28	-1.93	-0.82	-1.99
WBGene00003609	4	-0.01	-0.77	0.02	0.42	-1.61	-1.89	-1.61	-2.69	-1.62	-2.99
WBGene00002238	4	0.01	-0.62	0	0.97	-0.96	-0.59	-1.38	-0.99	-1.04	-0.44
WBGene00018268	4	0.01	-1.02	0	0.79	-1.35	-0.3	-2.68	-1.81	-2.49	-2.07
WBGene00003586	4	0.02	-0.75	-0.01	0.51	-0.66	-0.31	-0.71	-1.06	-0.67	-1.29
WBGene00206423	4	-0.01	-0.48	-0.02	0.28	-0.21	-0.65	-0.56	-0.74	-0.72	-0.82
WBGene00043302	4	0.01	-1.09	0	0.79	-2.1	-1.49	-1.38	-1.43	-1.02	-1.86
WBGene00019738	4	0.01	-0.76	-0.01	0.18	-0.42	-0.59	-0.68	-0.83	-0.8	-1.91
WBGene00017703	4	0	-1.46	0	0.72	-1.35	-1.14	-1.37	-2.08	-1.43	-2.82
WBGene00010472	4	0	-0.81	-0.04	0.2	-0.87	-0.43	-0.93	-1.51	-1.46	-2.04
WBGene00003768	4	-0.01	-1.32	0.04	1.38	-2.65	-1.37	-5.35	-2.76	-4.56	-2.48
WBGene00011006	4	-0.01	-0.74	-0.03	0.07	-0.96	-1.58	-0.66	-1.91	-0.95	-2.49
WBGene00022743	4	0	-0.72	-0.01	0.48	-0.84	-1.33	-1.27	-2.6	-1.34	-2.68
WBGene00015897	4	-0.02	-1.27	0.01	0.56	-2.79	-2.1	-3.97	-3.47	-4.23	-3.4
WBGene00007018	4	0	-0.87	0.03	0.5	-1.49	-0.92	-1.16	-1.7	-0.54	-1.96
WBGene00219950	4	0	-1.64	-0.01	1.75	-2.23	-2.28	-6.96	-3.25	-7.49	-3.2
WBGene00009334	4	0	-1.35	0.01	1.22	-2.25	-1.05	-2.1	-2.4	-1.81	-2.66
WBGene00003658	4	0.02	-0.92	-0.01	0.75	-1.5	-1.34	-1.01	-1.5	-0.62	-1.52
WBGene00008595	4	0.06	-0.62	-0.03	0.77	-1.02	-0.63	-1.01	-0.99	-0.63	-0.76
WBGene00045276	4	0	-1.21	0	0.78	-1.3	-0.51	-3.1	-1.35	-2.89	-1.78
WBGene00020649	4	0	-0.58	0	0.53	-0.56	-1.14	-0.36	-1.56	-0.27	-1.52
WBGene00004008	4	0	-1.45	-0.02	0.81	-1.12	-0.45	-1.24	-1.91	-1.71	-2.2
WBGene00011244	4	0.01	-0.76	0	0.88	-0.08	-0.19	-1.94	-1.53	-1.83	-1.45
WBGene00003959	4	-0.03	-0.75	-0.03	-0.22	-0.63	-0.19	-0.27	-0.33	-1.08	-1.47
WBGene00000556	4	0.02	-0.91	0.68	2.37	0.02	0.25	-3.05	-1.05	-2.08	-0.43
WBGene00011554	4	-0.01	-1.02	-0.02	0.66	-1.67	-1.53	-2.77	-2.11	-4.13	-2.43
WBGene00000558	4	-0.01	-1.41	0.02	1.02	-0.31	0.48	-3.06	-0.79	-3	-1.2
WBGene00018958	4	0.02	-0.65	0.03	0.75	-0.98	-1.28	-1.33	-1.25	-1.16	-1.49
WBGene00017364	4	0.01	-1.45	0	1	-1.09	-1.28	-2	-1.29	-1.62	-1.68
WBGene00003767	4	-0.01	-0.69	0.06	0.66	-0.92	-0.59	-4.56	-2.99	-4.28	-3.22
WBGene00012375	4	-0.03	-0.51	-0.02	0.19	-0.43	-0.22	-0.59	-0.57	-0.79	-0.83
WBGene00008252	4	0	-0.64	-0.02	0.35	-0.46	-0.52	-0.45	-0.67	-0.67	-0.92
WBGene00013905	4	-0.01	-1.07	0	1.14	-1.65	-0.98	-2.04	-1.05	-2.29	-1.03
WBGene00007562	4	-0.03	-0.73	0.07	0.65	-0.69	-1.46	-0.75	-2.06	-0.71	-2.04
WBGene00010575	4	0	-0.93	0	0.62	-2.19	-1.21	-2.61	-2.55	-2.53	-2.72
WBGene00015814	4	0.16	-0.41	0.03	0.91	-0.67	-0.71	-0.95	-0.97	-0.49	-0.57
WBGene00020576	4	0	-0.93	-0.04	-0.05	-1.87	-0.68	-0.69	-2.12	-1.23	-3.07
WBGene00020556	4	-0.02	-0.6	0.06	0.67	-1.07	-1.31	-1.22	-1.32	-0.95	-1.34
WBGene00010383	4	0.02	-0.54	0.01	0.61	-0.49	-0.52	-0.53	-1.12	-0.27	-0.99
WBGene00003764	4	0	-0.78	-0.02	0.51	-1.08	-0.59	-3.27	-2.47	-3.59	-2.68
WBGene00219423	4	-0.01	-1.23	-0.01	0.48	-1.47	-1	-2.26	-2.43	-3.38	-3.37
WBGene00000785	4	0	-1.13	-0.05	-1.2	-0.11	-0.06	-0.02	-0.04	-1.56	-2.54
WBGene00045177	4	0	-0.83	0	0.85	-1.33	-1.09	-2.76	-2.06	-2.53	-1.91
WBGene00013644	4	0.01	-0.91	0	1.16	-1.12	-1.45	-1.04	-1.7	-0.61	-1.72
WBGene00008214	4	0.01	-0.65	-0.03	0.49	-1.49	-1.06	-2.16	-1.64	-2.09	-1.77
WBGene00002113	4	0.03	-0.88	-0.01	0.73	-2.12	-1.69	-2.57	-2.45	-1.98	-2.45
WBGene00016684	4	0.02	-0.65	-0.01	0.4	-0.64	-0.98	-1.98	-1.54	-1.99	-1.73
WBGene00185014	4	0.01	-0.68	-0.09	0.5	-0.12	-1.23	-1.15	-1.59	-1.28	-1.6
WBGene00007384	4	0.02	-0.82	0	0.73	-2.19	-1.67	-3.2	-2.51	-2.61	-2.59
WBGene00006921	4	0.01	-0.38	-0.29	0.09	-0.33	-0.44	-0.81	-0.65	-1.23	-0.88
WBGene00017537	4	0.02	-0.76	-0.03	0.75	-1.49	-0.57	-1.66	-2.24	-1.8	-2.17
WBGene00044479	4	0	-1.29	0.02	1.39	-0.4	0.04	-3.25	-2.55	-2.52	-2.71
WBGene00003528	4	-0.02	-0.87	0.02	0.94	-0.69	-0.83	-1.84	-2.17	-2.11	-2.37
WBGene00010259	4	0	-0.63	-0.02	0.44	-0.73	-0.81	-0.46	-0.82	-0.63	-0.85
WBGene00007753	4	-0.01	-0.67	0.02	0.66	-0.98	-1.1	-1.22	-1.7	-1.08	-1.56
WBGene00019284	4	-0.04	-0.63	0.1	0.55	-0.84	-0.49	-1.05	-0.76	-1.14	-1.08
WBGene00007241	4	-0.01	-2.23	0.01	-0.13	-5.56	-0.25	-3.5	-0.4	-3.4	-5.27
WBGene00010005	4	0	-1.01	0.02	2.43	-1.42	-0.57	-3.41	-4.4	-3.15	-3.5
WBGene00009620	4	-0.02	-0.6	-0.02	0.15	-0.9	-0.73	-4.09	-2.75	-4.27	-2.99
WBGene00009533	4	0	-0.94	0.01	0.5	-0.08	0.15	-1.09	-1.05	-1.02	-1.54
WBGene00022610	4	0.01	-0.71	-0.01	0.39	-0.59	-0.79	-0.53	-1.22	-0.47	-1.57
WBGene00015539	4	0.01	-0.61	-0.01	0.59	-0.67	-0.85	-1.18	-0.5	-0.94	-0.39
WBGene00022766	4	-0.03	-0.85	0.04	0.29	-0.39	-0.77	-1.29	-1.92	-1.15	-2.31
WBGene00009408	4	0.01	-0.7	0	1.16	-2.27	-2.14	-2.9	-1.45	-2.84	-0.85
WBGene00022235	4	0	-0.45	-0.04	0.41	-0.37	-0.43	-0.65	-0.52	-0.94	-0.5
WBGene00020029	4	-0.01	-0.55	0	0.85	-0.56	-0.84	-0.78	-1.4	-0.77	-1.13
WBGene00014452	4	0	-2.28	0.01	2.76	-4.41	-4.33	-4.21	-2.4	-3.01	-1.5
WBGene00077775	4	0.02	-0.73	-0.03	0.7	-1.18	-1.02	-2.1	-1.87	-2.02	-1.8
WBGene00010772	4	-0.01	-0.66	0.02	0.57	-0.69	-1.28	-0.93	-1.28	-0.93	-1.67
WBGene00010727	4	0.01	-0.61	-0.02	0.37	-0.02	0.03	-0.73	-1.08	-0.75	-1.22
WBGene00000206	4	-0.01	-0.64	0.01	0.58	-0.83	-0.56	-0.91	-1.52	-1.22	-1.88
WBGene00012850	4	-0.02	-0.74	0.04	0.65	-0.71	-1.07	-1.18	-1.1	-0.8	-1.21
WBGene00016436	4	0	-1.29	0.01	0.67	-2.5	-3.01	-3.47	-2.9	-3.6	-3.49
WBGene00022856	4	0.03	-0.43	0	0.5	-1.63	-1.8	-2.08	-2.28	-1.8	-2.27
WBGene00011854	4	0.01	-0.48	-0.04	0.58	-0.36	-0.79	-1.51	-1.44	-1.73	-1.43
WBGene00007697	4	0.01	-1.01	0.06	1.73	-1.02	-0.66	-1.21	-2.07	-0.18	-1.64
WBGene00008914	4	0	-0.46	0.02	0.16	-0.52	-0.43	-1.2	-1.03	-1.1	-1.26
WBGene00023407	4	0	-0.55	-0.05	0.12	-0.27	-0.68	-0.87	-0.4	-1.05	-1.06
WBGene00002105	4	0	-1.12	0	1.44	-2.46	-1.52	-2.55	-1.61	-2.38	-1.14
WBGene00015793	4	0	-0.54	0.04	0.43	-0.51	-0.85	-0.71	-0.67	-0.4	-0.95
WBGene00009745	4	0.01	-0.7	-0.01	0.44	-0.43	-0.73	-1.07	-1.72	-0.88	-1.87
WBGene00001430	4	0.01	-0.9	-0.01	1.24	-2.76	-2.04	-3.19	-4.05	-2.54	-3.41
WBGene00017418	4	0	-0.61	-0.02	0.51	-2.34	-1.8	-2.08	-2.6	-2.22	-2.57
WBGene00017153	4	0	-1.15	0	0.99	-1.11	-2.31	-2.69	-7.41	-3.47	-8.71
WBGene00022246	4	-0.01	-0.45	-0.04	0.38	-0.39	-0.5	-0.38	-0.89	-0.59	-0.84
WBGene00010789	4	0.01	-1.05	-0.01	0.8	-1.45	-0.29	-1.37	-1.61	-1.3	-1.21
WBGene00010251	4	0	-0.65	0.03	0.64	-2.66	-1.93	-2.77	-2.98	-2.25	-3.04
WBGene00017446	4	0	-0.55	-0.03	0.23	-0.29	-0.13	-1.57	-1.56	-1.67	-1.75
WBGene00011512	4	0.01	-1.22	0	1.31	-0.81	-1.6	-2.15	-0.82	-2.04	-1.3
WBGene00004093	4	0.01	-0.59	-0.01	0.41	-0.3	-0.47	-0.72	-0.47	-0.78	-1.03
WBGene00012830	4	0.01	-0.83	-0.04	0.31	-2.03	-2.29	-2.2	-1.69	-2.66	-1.94
WBGene00017621	4	0.01	-0.35	0.09	0.58	0.14	0.33	-1.99	-0.91	-1.63	-0.64
WBGene00007982	4	-0.03	-0.55	0.07	0.38	-0.33	-0.23	-0.99	-0.42	-1.06	-0.7
WBGene00001693	4	0.04	-0.5	0.05	0.74	-1.06	-0.81	-2.85	-2.47	-2.18	-2.18
WBGene00000255	4	-0.01	-0.88	0	0.25	0.33	0.21	-0.91	-1.01	-1.17	-1.73
WBGene00007598	4	0	-0.9	-0.02	1.23	0.08	-0.32	-1.84	-1.85	-2.06	-1.42
WBGene00008390	4	0.02	-0.75	0.02	0.56	-0.26	-0.07	-1.82	-0.94	-1.24	-1.53
WBGene00008610	4	-0.02	-0.55	0.03	0.43	-1.66	-1.3	-2.1	-1.56	-1.97	-1.5
WBGene00001638	4	-0.01	-0.56	0.02	0.27	-0.73	-0.54	-0.59	-0.63	-0.63	-1
WBGene00044615	4	0.01	-0.72	-0.01	0.65	-2.29	-2.13	-3.54	-2.58	-3.32	-2.67
[truncated: 6,483 more rows]

## Sheet: C. I - (1)
First Cluster: Priming-responsive changes characterized by upregulation in P1 vs NC (Data from the 5th group identified in K-mean analysis).
id	k_means_9	N1vsNC	P1vsNC	N2vsN1	P2vsP1	N3.3vsN2	P3.3vsP2	N3.6vsN2	P3.6vsP2	N3.6vsNC	P3.6vsNC
WBGene00001914	5	0.02	6.14	-0.01	-5.13	2.26	1.78	0.98	1.42	1.55	2.84
WBGene00015168	5	0.06	2.14	0.07	-2.11	-0.26	-0.19	-0.47	-0.59	0.07	-0.38
WBGene00010174	5	-0.01	1.97	0.18	-1.57	0.7	0.42	0.63	0.76	1.08	1.15
WBGene00011966	5	-0.01	1.76	0.32	-1.29	0.44	0.47	0.75	0.94	1.06	1.26
WBGene00008850	5	0.01	4.01	0.08	-1.35	1.45	0.75	1.63	1.25	2.79	3.64
WBGene00008862	5	-0.01	2.45	-0.01	-2.13	-0.11	0.35	0.4	0.83	0.18	1.09
WBGene00001025	5	-0.01	1.61	-0.03	-1.69	-0.41	-0.58	-0.37	-0.74	-0.47	-0.63
WBGene00016332	5	0.01	1.99	0.3	-1.61	0.63	0.57	0.79	0.97	1.26	1.14
WBGene00000512	5	-0.03	3.63	0.02	-4.39	0.1	0.94	-0.5	0.35	-0.99	-0.02
WBGene00268208	5	0	3.7	0.01	-2.17	0.86	0.64	0.63	0.86	1.14	2.63
WBGene00011944	5	0.03	1.77	0.08	-1.29	0.25	0.27	0.58	0.47	1.05	0.83
WBGene00020297	5	0.01	2.12	0.05	-1.38	0.48	0.57	0.7	0.93	1.12	1.61
WBGene00012739	5	0.01	1.75	0.23	-1.31	0.33	0.39	0.44	0.74	1.08	1.05
WBGene00015598	5	0	5.56	0.03	-3.6	1.37	1.38	1.72	1.81	3.7	4
WBGene00000802	5	0.01	2	0.05	-1.9	0.4	0.4	0.65	0.56	1.07	0.84
WBGene00016923	5	-0.01	2.92	0.07	-2.08	-0.14	0.08	0.16	0.2	0.57	0.98
WBGene00008961	5	0.01	8.05	0.01	-5.33	0.31	0.45	0.94	1.56	3.28	4.13
WBGene00018259	5	0	2.81	0.01	-2.91	0.63	1.36	0.53	0.6	0.71	0.67
WBGene00000276	5	0.05	1.72	0.01	-1.31	0.05	0.23	0.73	0.59	1.16	0.84
WBGene00001598	5	0	2.69	-0.02	-1.53	0.77	-0.02	0.22	0.5	-0.28	1.66
WBGene00008960	5	0	11.23	0	-9.02	0.21	2.04	0.64	4.79	0.79	4.72
WBGene00004437	5	0.02	1.14	0.05	-0.99	0.24	-0.16	0.35	-0.3	0.62	-0.17
WBGene00007660	5	0	2.66	0.02	-1.84	0.65	0.47	1.19	0.69	1.46	1.36
WBGene00043983	5	0.03	1.99	0.02	-1.32	-0.03	0.21	0.34	0.5	0.94	1.3
WBGene00044723	5	0.02	2.73	-0.01	-2.45	0.23	-0.7	-0.39	-0.38	0.18	-0.08
WBGene00002007	5	-0.01	1.22	0.01	-1.33	0.22	0.32	0.2	0.25	0.33	0.38
WBGene00020604	5	0	1.01	0	-0.82	0.58	0.34	0.19	0.44	0.22	0.74
WBGene00003559	5	0.37	1.53	-0.01	-0.91	-0.2	0.02	0.08	-0.18	0.4	0.36
WBGene00013901	5	0.03	3.48	0.01	-2.13	-1.31	-0.33	-2.16	-1.62	-0.69	-0.66
WBGene00006539	5	0	3.35	0.02	-1.65	1.39	1.25	0.66	0.46	0.6	2.31
WBGene00009061	5	0	3.07	0	-2.59	0.6	0.68	1.11	0.97	1.38	1.23
WBGene00022297	5	-0.01	1.11	0	-1.28	-0.11	0.18	-0.41	-0.11	-0.34	-0.16
WBGene00012692	5	0	1.46	0.03	-1.24	0.55	0.26	0.88	0.56	1.1	0.72
WBGene00008132	5	0.01	2.14	-0.06	-2.07	0.1	-0.09	-0.16	-0.15	-0.44	-0.09
WBGene00004046	5	0.03	1.03	0	-0.59	0.2	0.34	-0.09	0.15	0.05	0.67
WBGene00011480	5	-0.02	1.66	0.03	-1.9	0.16	0.27	0.48	0.49	0.69	0.45
WBGene00269383	5	-0.02	1.37	0.01	-0.98	0.1	0.12	0.2	0.16	0.09	0.5
WBGene00001772	5	0	1.87	-0.02	-0.75	0.31	0.35	-0.33	-0.47	-0.55	0.95
WBGene00270321	5	-0.01	2.56	0.03	-1.99	-0.01	0.3	-0.2	0.38	-0.26	0.95
WBGene00044492	5	0.02	2.24	0.03	-1.5	0.42	0.27	0.52	0.55	1.21	0.64
WBGene00010264	5	-0.02	1.56	0.12	-1.38	0.62	0.49	0.83	0.78	0.89	0.71
WBGene00013958	5	-0.01	1.68	0	-1.39	0.33	-0.25	0.12	-0.17	0.3	0.34
WBGene00017098	5	0.01	1.39	0	-1.23	0.53	0.41	0.18	0.44	0.28	0.54
WBGene00021081	5	0.01	3.01	0.02	-1.94	0.14	0.34	0.06	0.93	0.62	1.88
WBGene00000756	5	0.02	4.03	2.24	0.37	0.55	0.58	0.82	1.03	4.92	6.02
WBGene00000931	5	0	1.88	0.03	-1.53	-0.4	-0.21	0.18	-0.53	0.31	-0.26
WBGene00014204	5	0	0.97	-0.03	-0.99	-0.06	0.17	0	0.06	-0.01	0.16
WBGene00022046	5	0	1.72	0	-1.22	0.24	-0.12	0.4	-0.67	0.13	-0.31
WBGene00003815	5	0	1.41	0	-1.34	0.33	0.48	0.05	0.49	0.27	0.66
WBGene00003964	5	0	0.97	0.02	-1.05	0.27	0.2	0.36	0.38	0.61	0.43
WBGene00004311	5	-0.01	0.82	0.01	-1.02	0.48	0.42	-0.23	0.3	-0.25	0.17
WBGene00007228	5	0.89	1.98	0.02	-1.76	-0.25	-0.24	0.01	-0.17	0.75	-0.57
WBGene00000235	5	0.01	2.02	0	-1.58	0.91	0.72	0.78	0.61	0.87	1.14
WBGene00019491	5	0.03	1.92	-0.05	-1.21	0.52	0.06	0.56	0.56	0.56	1.13
WBGene00045416	5	0	2.5	0.03	-2.51	-0.2	-0.09	-0.1	-0.42	0.16	-0.74
WBGene00077714	5	0.02	1.82	0.04	-1.05	-1.12	-0.8	-1.61	-0.46	-1.02	-0.13
WBGene00016621	5	-0.01	1.57	0.05	-1.26	0.29	0.31	0.46	0.33	0.8	0.79
WBGene00011977	5	0.04	1.25	-0.01	-1.33	0.07	0.64	-0.2	0.86	0.11	0.65
WBGene00015278	5	0.01	1.21	-0.02	-1.22	0.59	0.46	0.35	0.33	0.4	0.41
WBGene00013541	5	0	1.16	0.47	-0.91	-0.81	-0.74	-0.56	-0.92	-0.22	-0.88
WBGene00007517	5	0	2.11	-0.02	-2.68	0.3	1.1	0.07	0.62	0.08	0.09
WBGene00021888	5	0	1.1	-0.12	-1.09	0.34	0.17	-0.08	-0.41	-0.23	-0.38
WBGene00021520	5	0	2.7	0.03	-1.78	0.62	0.33	0.2	0.04	0.78	0.54
WBGene00000789	5	0.03	0.76	0.23	-0.32	-0.25	-0.32	-0.11	-0.14	0.29	0.24
WBGene00016912	5	0	2.64	0.01	-1.57	0.56	0.28	0.75	0.44	0.94	1.72
WBGene00016924	5	0	6.43	0	-0.37	2.73	0.48	2.97	0.32	2.21	6.05
WBGene00007555	5	0.01	1.82	0.03	-1.32	0.25	0.05	0.55	0.15	1.18	0.64
WBGene00014230	5	0.03	1.56	0.03	-1.22	-0.33	0.24	-0.15	0.61	0.61	0.94
WBGene00019427	5	-0.02	1.11	0.1	-0.96	-0.27	-0.03	0.1	0.13	0.17	0.18
WBGene00010470	5	-0.01	3.15	0.01	-3.84	1.82	1.16	1.71	1.13	1.62	0.82
WBGene00020672	5	0	2.29	0.01	-2.1	0.74	0.12	0.04	-0.49	-0.09	-0.24
WBGene00007923	5	-0.02	1.23	0.05	-1.23	0.41	0.32	0.38	0.59	0.4	0.5
WBGene00020486	5	-0.01	1.49	0.03	-1.55	0.14	0.2	-0.83	-0.49	-0.58	-0.35
WBGene00008068	5	0.02	2.59	-0.01	-3.02	-0.11	0.15	0.39	0.27	0.94	0.03
WBGene00015404	5	-0.01	1	0.01	-1.18	0.14	0.36	0.44	0.51	0.43	0.37
WBGene00003963	5	0.01	1.14	-0.01	-1.18	0.3	0.35	0.4	0.3	0.52	0.48
WBGene00016219	5	0.32	1.11	-0.01	-0.91	-0.23	-0.37	-0.02	-0.32	0.3	-0.38
WBGene00000928	5	0	4.87	0.01	-0.24	0.32	0.48	0.19	0.21	1.6	5.05
WBGene00011833	5	-0.04	1.12	0.05	-1.23	-0.31	-0.34	-0.09	-0.22	-0.03	-0.17
WBGene00013215	5	0.02	1.67	0.03	-0.86	-0.01	-0.16	0.18	0.23	0.69	0.87
WBGene00020915	5	0.02	2.16	-0.02	-1.42	0.23	-0.17	-0.36	0.14	0.19	0.72
WBGene00004914	5	0.01	1.56	-0.01	-1.53	0.84	0.66	0.59	0.7	0.9	0.86
WBGene00006617	5	0.03	1.1	-0.1	-1.07	0.19	0.37	0.47	0.22	0.47	0.49
WBGene00044784	5	0.02	1.05	-0.01	-0.9	0.55	0.59	0.16	0.44	0.4	0.63
WBGene00001046	5	0	3.32	0	-1.51	0.6	-1.17	0.72	-1.46	0.57	-0.1
WBGene00004809	5	0	1.25	0.01	-1.83	0.47	1.03	0.49	0.5	0.45	-0.17
WBGene00006533	5	0	1.28	0	-1.23	0.52	0.26	0.51	0.2	0.2	0.17
WBGene00008546	5	-0.02	1.18	0.49	-0.92	0.49	0.33	-0.22	0.46	0.09	0.52
WBGene00008101	5	0.03	1.5	0.01	-0.87	-0.56	-0.8	-0.52	-0.85	0.13	-0.36
WBGene00017369	5	-0.01	1.15	0.06	-1.21	0.05	0.22	0.27	0.25	0.4	0.09
WBGene00019645	5	0.02	0.85	-0.06	-0.89	0.42	0.54	0.11	0.35	0.13	0.41
WBGene00012964	5	0.02	2.62	-0.01	-1.96	0.3	0.14	0.12	-0.1	0.47	0.5
WBGene00007628	5	0.03	1.51	0.03	-1.11	-0.53	-0.85	0	-0.83	0.37	-0.56
WBGene00001699	5	-0.02	1.71	-0.04	-2.71	-0.21	-0.33	-2.66	-1.27	-3.68	-1.79
WBGene00013090	5	0.01	4.97	0	-1.64	0.11	-0.13	0.17	-0.24	2.27	3
WBGene00000522	5	0	1.89	0.01	-2.18	0.1	-0.04	0.21	0.11	0.13	-0.39
WBGene00016336	5	0.01	3.15	-0.02	-0.67	0.67	0.18	1.28	0.41	1.46	3.4
WBGene00008229	5	0.03	1.17	0.02	-1.13	-0.13	0.01	0.17	0.18	0.63	0.19
WBGene00013109	5	0.03	1.9	0	-1.27	0.02	0.36	0.23	0.48	0.81	1.22
WBGene00021478	5	0	3.77	0.01	-0.25	3.05	1.15	-0.09	-0.76	0.29	2.19
WBGene00015220	5	0.02	2.03	-0.01	-1.8	0.19	1.08	0.05	0.44	0.51	0.63
WBGene00016425	5	0.01	1.87	0.01	-2.19	-0.22	-0.25	-0.4	-0.85	-0.39	-1.41
WBGene00001423	5	0.03	1.78	-0.04	-1.06	0.2	0.18	0.3	0.49	0.84	1.3
WBGene00007980	5	-0.04	0.88	0.4	-0.43	-0.01	-0.18	0.1	0.01	0.37	0.44
WBGene00003943	5	-0.04	0.93	0.07	-1.1	-0.48	-0.56	-0.06	-0.48	0.02	-0.56
WBGene00015916	5	0.01	2.27	0.01	-1.62	-0.54	-0.25	0.31	0.44	0.68	1.11
WBGene00018314	5	-0.01	1.59	0.02	-1.53	0.32	0.32	-0.43	0.45	-0.3	0.41
WBGene00019246	5	0.02	1.71	-0.03	-1.39	-0.18	-0.45	-0.6	-1.02	-0.42	-0.85
WBGene00002271	5	0.01	1.4	0.01	-1.45	-0.14	-0.45	-0.55	-0.71	-0.25	-0.84
WBGene00011926	5	0.01	2.4	-0.03	-2.1	-0.3	-0.14	-0.23	-0.52	-0.28	-0.36
WBGene00017347	5	0.01	1.65	0.03	-1.03	-0.36	-0.49	-0.39	-0.29	0.03	0.03
WBGene00022413	5	0	1.25	-0.01	-1.2	0.29	0.31	0.78	0.37	0.7	0.63
WBGene00010478	5	0.03	1.76	-0.02	-1.08	-0.09	-0.16	0.13	-0.09	0.45	0.3
WBGene00007297	5	0	1.72	0.05	-1.97	-0.14	0.35	0.13	0.21	0.71	-0.08
WBGene00004058	5	-0.01	1.28	-0.01	-1.46	-0.1	-0.1	0.03	-0.4	-0.16	-0.42
WBGene00004501	5	0	0.83	0	-0.75	0.06	0.04	-0.19	-0.17	-0.12	-0.06
WBGene00020341	5	-0.03	0.84	0.26	-0.44	0.33	0.31	-0.34	0.14	-0.23	0.35
WBGene00009428	5	0	3.11	0.02	-2.51	0.07	0.34	0.74	0.63	1.31	0.72
WBGene00003836	5	0.01	0.99	0.01	-1.03	0.02	0.12	-0.3	-0.2	-0.14	-0.17
WBGene00003927	5	0	1.07	-0.02	-1.27	-0.07	0.09	-0.24	0.02	-0.47	-0.06
WBGene00021412	5	0.02	1.97	0.01	-0.75	-0.03	-0.66	-0.62	-0.35	0.16	0.42
WBGene00006535	5	0	1.64	-0.02	-1.4	-0.14	0.44	-0.64	0.28	-0.86	0.62
WBGene00001229	5	0.02	1.21	-0.01	-0.83	0.3	-0.11	0.1	-0.14	0.37	0.21
WBGene00021500	5	0.01	2.29	-0.01	-2.58	0.42	0.72	0.7	1.19	0.95	1.07
WBGene00019435	5	0.02	1.7	-0.03	-2.63	-0.45	-0.38	0.09	-0.82	-0.31	-1.7
WBGene00002191	5	-0.03	0.73	0	-0.87	0.36	0.29	0.19	0.37	0.02	0.19
WBGene00003837	5	0.02	1.67	0	-1.44	-0.51	-0.59	-0.59	-1.35	-0.02	-0.88
WBGene00010433	5	0.01	1.29	-0.03	-1.01	-0.27	-0.55	-0.4	-0.45	-0.45	-0.05
WBGene00003904	5	-0.01	0.98	-0.03	-0.87	0.51	0.51	0.4	0.32	0.4	0.53
WBGene00014000	5	0.03	1.28	0.04	-1.1	0.11	0.24	0.08	0.17	0.71	0.17
WBGene00044457	5	0.03	1.2	0.01	-1.18	-0.14	-0.13	-0.25	-0.22	-0.23	-0.48
WBGene00013667	5	0.02	0.97	0.01	-1.04	-0.7	-0.36	-0.52	-0.77	-0.53	-0.84
WBGene00013119	5	0.01	2.07	0.02	-1.44	0.5	0.18	0.71	-0.1	1.33	0.41
WBGene00001983	5	0	2.29	0.02	-2	-0.48	-0.07	-1.05	-1.07	-0.69	-0.87
WBGene00015915	5	0	2.54	0	-1.2	0.27	-0.55	-0.46	-0.36	0.32	0.64
WBGene00271815	5	0	5.74	0	-3.74	0.94	0.28	1.19	0.38	0.5	1.4
WBGene00009522	5	0.01	2.28	-0.03	-1.9	1.35	0.46	1.15	0.48	1.98	0.95
WBGene00004467	5	0.01	1.05	-0.05	-1.25	0.23	0.24	0.35	0.14	0.22	0.02
WBGene00009993	5	0	1.41	-0.01	-0.79	0.64	-0.13	0.56	0.06	0.54	0.58
WBGene00011529	5	0.01	0.92	0.01	-1	0.57	0.47	0.15	-0.31	0.19	-0.29
WBGene00195240	5	0	3.23	0.01	-3.24	0.36	-0.07	0.12	-0.35	0.24	-0.25
WBGene00021628	5	0.01	0.98	0.03	-0.96	-0.15	0.06	-0.47	-0.59	-0.34	-0.65
WBGene00018199	5	-0.01	1.84	0	-0.95	-0.18	-0.19	-0.1	-0.36	-0.48	0.48
WBGene00008225	5	-0.05	0.74	0.06	-0.93	0.12	0.06	0.23	0.42	0.18	0.14
WBGene00016148	5	0.03	1.54	-0.01	-1.28	-0.01	-0.34	-0.15	-0.15	0.36	0.18
WBGene00011573	5	0	1.27	-0.01	-1.36	-0.06	0.08	0.31	0.44	0.21	0.51
WBGene00011831	5	0	2.65	0	-1.67	-0.14	-0.1	-0.37	-0.71	-0.4	0.33
WBGene00010579	5	0.01	1.03	-0.06	-1.06	0.06	-0.29	0.32	-0.34	0.15	-0.1
WBGene00015809	5	0	1.1	0.03	-0.73	0.34	0.05	0.71	0.38	1.03	0.71
WBGene00197591	5	0	2.86	0.01	-2.17	0.03	0.04	0.19	-0.76	0.15	0.21
WBGene00011423	5	0	0.84	0.06	-0.34	-0.09	0.01	0.11	-0.08	0.4	0.39
WBGene00013436	5	0.02	1.47	-0.02	-1.29	0.1	0.13	-0.02	0.31	0.14	0.36
WBGene00012715	5	0	2.97	0	-2.69	-0.47	0.55	-0.43	0.64	-0.02	0.69
WBGene00021073	5	0	1.61	0	-1.21	-1.02	-0.57	0.07	-1.21	-0.06	-0.9
WBGene00007857	5	0.01	1.45	-0.01	-0.88	-0.2	-0.06	-0.1	-0.77	-0.22	-0.29
WBGene00011857	5	0.01	1.44	0	-1.45	-0.11	-0.27	-0.27	-0.68	-0.12	-0.72
WBGene00004897	5	-0.01	0.76	0.07	-0.62	0.57	0.49	-0.29	0.12	-0.21	0.06
WBGene00021337	5	0.03	1.05	0.03	-0.51	-0.62	-0.41	-0.56	-0.39	-0.03	0.34
WBGene00014165	5	-0.01	1.39	0.02	-1.28	0.42	0.11	0.54	0.22	0.51	0.25
WBGene00012472	5	0.01	1.14	-0.01	-0.99	-0.07	0.14	-0.09	0	-0.29	-0.08
WBGene00022439	5	0	7.64	0	-3.02	3.14	0.33	1.14	0.26	1.62	2.78
WBGene00000458	5	0.02	1.1	0.04	-0.74	-0.18	0.34	0.25	0.4	0.7	0.76
WBGene00021475	5	0.01	1.04	-0.04	-0.68	0.51	0.29	0.15	0.02	0.16	0.36
WBGene00013540	5	0.01	1.55	0.02	-1.8	-1.52	-0.48	-0.36	-1.76	-0.16	-1.91
WBGene00304201	5	0	4.59	0.02	-3.79	-1.6	0.09	-0.04	0.05	0.33	0.46
WBGene00012951	5	0	1.47	0.02	-1.28	0.27	0.3	0.04	0.4	0.09	0.23
WBGene00044113	5	0.01	3.99	0	0.03	0.68	0.33	1.41	0.8	2.37	5.25
WBGene00022848	5	0	0.91	0	-0.68	0.04	0.31	0.01	-0.07	-0.16	0.06
WBGene00013198	5	0.01	2.31	0.02	-0.64	0.55	-0.05	0.7	0.23	1.19	1.38
WBGene00004880	5	0.03	0.8	-0.04	-0.49	-0.31	-0.52	-0.09	-0.59	-0.17	-0.37
WBGene00003517	5	0.01	1.21	-0.06	-0.76	0.11	0.28	0.13	-0.16	-0.15	0.16
WBGene00021899	5	-0.01	1.15	0.05	-0.98	-0.23	-0.13	0.03	-0.31	0.28	-0.08
WBGene00012766	5	0.01	1.55	0	-1.51	0.15	0.09	-0.23	-0.19	-0.15	-0.14
WBGene00004002	5	0.01	3.15	0	-1.16	-0.28	0.04	-4.32	0.28	-2.62	2.38
WBGene00012030	5	-0.01	1.22	0.04	-1.1	0.12	0.5	0.25	0.49	0.6	0.74
WBGene00006494	5	-0.05	0.6	-0.06	-0.7	-0.34	-0.23	-0.4	-0.23	-0.68	-0.25
WBGene00303208	5	0.01	1.41	0	-1.01	-0.73	-0.33	-0.23	-0.3	0.16	-0.04
WBGene00013144	5	0.04	0.92	0.01	-0.56	0.08	0.21	0.09	0.51	0.54	0.89
WBGene00011967	5	-0.01	1.16	0.07	-0.79	-0.02	-0.01	0.37	0.3	0.7	0.8
WBGene00012966	5	0.02	1.65	-0.01	-1.13	0	-0.68	-0.01	0.16	0.41	0.53
WBGene00003791	5	0.02	2.09	-0.01	-0.88	-0.11	-1.02	-0.44	-0.45	0.09	0.23
WBGene00007617	5	-0.01	1.3	0.02	-1.21	0.2	0.23	0.59	0.37	0.49	0.4
WBGene00006509	5	0	1.61	0.03	-0.55	0.42	-0.02	-1.01	-0.48	-0.36	0.67
WBGene00000878	5	0.01	1.67	0.01	-0.53	0.52	0.55	0.36	0.44	0.89	1.53
WBGene00007516	5	0.07	0.56	0.08	-0.61	0.41	0.42	-0.39	-0.31	0.03	-0.33
WBGene00021736	5	0.01	2.01	0	-1.71	0.56	0.36	0.44	0.76	0.35	1.1
WBGene00007011	5	0.01	1.62	-0.02	-0.87	0.07	-0.25	-0.16	-0.9	-0.12	-0.19
WBGene00044553	5	0	1.13	-0.02	-1.09	0.04	0.32	-0.66	-0.63	-0.78	-0.78
WBGene00021377	5	0	1.92	0.02	-1.52	0.54	0.43	0.86	1.07	1.43	1.37
WBGene00016809	5	0.02	2	0.01	-1.15	-0.5	-0.75	-1.47	-1.27	-0.33	-0.75
WBGene00007955	5	0.02	1.02	0	-0.62	0.2	0.29	0.23	0.25	0.44	0.69
WBGene00007545	5	-0.01	1.31	0.04	-1.27	-0.48	-0.63	-0.71	-0.95	-0.79	-0.91
WBGene00021855	5	0.02	1.04	-0.05	-1.03	0.47	0.16	0.25	0.43	0.22	0.56
WBGene00010297	5	0	2.09	-0.01	-1.41	0.86	-0.09	0.56	0.8	0.38	1.47
WBGene00003524	5	0.03	1.36	0.01	-0.25	-0.34	-0.86	-0.54	-0.79	0.29	0.25
WBGene00235102	5	0.02	0.99	-0.02	-1.06	0.27	0.62	0.17	0.59	0.26	0.59
WBGene00021347	5	0.03	1.54	-0.02	-1.25	0.63	0.41	0.47	0.3	1.13	0.48
WBGene00018473	5	0.02	1.43	0	-0.94	-0.34	-0.32	-0.79	-0.21	-0.02	0.37
WBGene00015569	5	0.01	1.11	0	-0.83	0.06	0.27	0.53	0.28	0.7	0.44
WBGene00002046	5	0	1.13	-0.01	-1.11	0.44	0.35	0.34	-0.02	0.37	0.1
WBGene00018853	5	0.03	0.88	-0.04	-0.76	0.02	0.08	-0.23	-0.07	0.04	0.16
WBGene00010627	5	0	1.23	0.05	-0.88	-0.08	0.23	-0.26	-0.04	0.29	0.62
WBGene00021845	5	0.01	1.1	-0.05	-1.27	-0.04	-0.03	-0.5	-1.09	-0.69	-1.14
WBGene00003773	5	0.01	0.82	0.02	-0.84	0.44	0.28	0.07	0.39	0.21	0.26
WBGene00015752	5	-0.01	0.96	-0.04	-1.12	-0.18	-0.2	-0.41	-0.52	-0.65	-0.61
WBGene00013037	5	0.03	0.98	0.01	-1.3	-0.25	-0.32	-0.03	-0.22	0.19	-0.76
WBGene00020587	5	0.01	2.71	0	-1.16	0.19	-0.24	0.37	-0.4	0.69	0.49
WBGene00009784	5	0	1.14	0	-0.97	0.14	0.26	0.27	0.23	0.25	0.29
WBGene00010339	5	0.02	1.31	-0.04	-0.95	-0.49	-0.33	-0.94	-0.54	-0.71	-0.02
WBGene00004891	5	0.02	0.86	-0.06	-1.1	0.26	0.45	-0.03	0.27	-0.01	0.15
WBGene00011105	5	0.02	1.35	0	-1.23	0.36	1.32	-0.19	0.63	0.66	0.93
WBGene00019458	5	-0.01	1.83	0.03	-1.44	-0.39	0.05	0.36	-0.62	0.59	-0.27
WBGene00009925	5	-0.01	1.53	0	-2.5	0	0.24	-0.24	-0.22	-0.4	-1.11
WBGene00009796	5	0.03	0.75	0.03	-0.88	-0.11	-0.07	-0.09	0.08	0.12	-0.37
WBGene00015769	5	0.01	1.59	-0.01	-1.37	-0.18	0.09	-0.21	0.16	0.03	0.27
WBGene00001646	5	0.01	1.41	-0.01	-0.99	0.56	0.11	-0.58	-0.56	-0.58	-0.31
WBGene00021559	5	0	1.71	0.04	-0.86	0.17	0.18	0.36	-0.04	0.74	0.73
WBGene00013425	5	0	1.87	0.02	-1.14	-0.17	-0.27	-0.11	-0.17	0.01	0.37
WBGene00018273	5	0	2.03	0.03	-0.47	-0.14	0.37	0.08	0.35	0.39	1.63
WBGene00015225	5	0.01	2.16	0.01	-0.2	-0.28	-0.03	0.04	0.24	0.91	1.85
WBGene00050920	5	0	2.65	0	-2.39	0.35	1.07	0.72	0.29	1.25	0.92
WBGene00011676	5	0	1.94	0.01	-1.84	-1.1	-0.88	-1.06	-1.05	-0.91	-0.92
WBGene00008681	5	0	1.62	0.02	-1.21	0.28	0.3	0.44	-0.11	0.45	0
WBGene00003062	5	0.01	1.53	-0.02	-0.81	-0.44	-0.59	-0.29	-0.81	-0.25	-0.18
WBGene00022715	5	0	3.81	0	-2.46	0.19	0.24	0.35	0	0.21	0.42
WBGene00012342	5	0	1.31	0.03	-1.1	-1.54	-0.61	-0.48	-0.61	-0.06	-0.2
WBGene00007919	5	0.01	0.79	0.51	-0.41	0.09	-0.03	0.02	0.26	0.73	0.43
WBGene00006888	5	0	0.98	-0.02	-0.63	0.23	-0.13	0.03	-0.02	-0.08	0.14
WBGene00021556	5	0.01	1.52	-0.02	-1.65	-0.41	-0.22	-1.12	-0.35	-1.03	-0.3
WBGene00044447	5	0.01	4.17	0	-0.75	0.72	1.02	0.99	0.71	3.29	3.55
WBGene00012339	5	0	0.58	0.16	-0.6	-0.1	0.27	0.09	0.41	0.37	0.36
WBGene00007500	5	0	1.58	0	-0.92	0.54	0.47	0.4	0.53	0.8	1.2
WBGene00271716	5	-0.01	1.08	0	-0.24	0.32	-0.11	0.19	-0.34	0.04	0.57
WBGene00004796	5	0	1.02	0.02	-0.98	0.22	0.17	0.21	0.37	0.34	0.44
WBGene00010562	5	0.01	1.25	0.02	-0.58	0.38	0.2	0.37	0.11	1	0.55
WBGene00013758	5	0	2.65	-0.01	-2.64	-0.29	0.12	-0.18	-2.21	-0.54	-1.48
WBGene00013653	5	0	2.44	0.01	-2.03	0.59	-0.02	0.6	0.84	1.17	0.88
WBGene00017720	5	0.01	1.16	0.04	-0.55	-0.63	0.16	-0.08	0.19	0.47	0.88
WBGene00001942	5	0	6.67	0	-0.16	0.5	0.14	1.23	0.41	3.04	6.86
WBGene00004504	5	-0.06	0.7	0	-0.88	0.32	0.22	0.28	0.24	0.19	0.33
WBGene00018507	5	0	2.43	0	-0.27	0.4	-0.51	1.15	-0.11	1.65	1.87
WBGene00008455	5	0	1.58	0.02	-1.68	-0.09	-0.19	-0.41	-0.16	0.04	-0.06
WBGene00004758	5	0.03	0.73	-0.04	-0.69	-0.23	0.21	-0.18	0.21	-0.19	0.17
WBGene00189956	5	0.02	1.14	-0.01	-0.96	-0.33	-0.03	-0.15	-0.16	0.09	0.07
WBGene00013019	5	0.01	1.71	0	-1.51	0.33	0.71	0.95	0.2	1.61	0.51
WBGene00012978	5	0.01	1.91	0	-1.97	-0.62	0.39	-0.16	0.29	0.12	0.25
WBGene00009632	5	0	0.62	0.01	-0.44	-0.21	-0.62	-0.43	-0.53	-0.34	-0.38
WBGene00000883	5	0.02	0.75	-0.01	-0.48	0.41	0.19	-0.21	0.13	-0.07	0.42
WBGene00007363	5	0.01	1.15	0.03	-0.2	-0.1	0.01	0.03	0.13	0.6	1.16
WBGene00004049	5	0	1.39	-0.01	-1.34	-0.24	-0.13	-0.36	-0.83	-0.5	-0.62
WBGene00001169	5	0.01	0.79	0.03	-0.61	-0.04	0.19	-0.2	0.13	0.03	0.34
WBGene00010620	5	0	0.96	0.02	-0.76	-0.09	-0.11	0.03	0.2	0.15	0.3
WBGene00009023	5	0	1.11	0	-1.56	-0.24	-0.27	0.26	0.11	0.11	-0.26
WBGene00006473	5	0.01	2.03	0	-1.87	-0.17	0.25	-0.5	0.4	-0.18	0.55
WBGene00011743	5	0	1.03	0.03	-0.54	-0.2	0.2	0.16	0.62	0.56	1.1
WBGene00011481	5	0	0.85	0.01	-0.89	0.11	0.21	-0.03	0.06	0.11	0.18
WBGene00010732	5	-0.01	1	0.02	-0.94	0.15	-0.02	0.32	0.12	0.31	0.23
WBGene00013532	5	0.02	0.82	-0.02	-0.96	0.4	0.35	0.15	0.4	0.26	0.28
WBGene00010229	5	0.01	1.52	0.01	-1.2	-0.36	0	-0.02	0.06	0.33	0.05
WBGene00219694	5	0	3.9	0.02	-1.46	0.51	0.21	0.48	0.51	1.81	1.94
WBGene00004273	5	0.01	0.43	0.02	-0.43	0.15	0.26	0.12	0.07	0.33	0.11
WBGene00012482	5	0.01	2.24	-0.02	-0.88	0.11	0.69	0.57	1.07	0.81	2.54
WBGene00012933	5	0	1.34	0	-0.63	0.26	0.13	0.9	0.49	0.93	1.19
WBGene00001077	5	0.02	0.91	0	-0.6	-0.23	0.07	-0.36	-0.35	-0.09	0.07
WBGene00007048	5	-0.01	1.18	0.02	-1.63	0.28	0.69	0.09	0.67	-0.07	0.09
WBGene00020640	5	0.01	2.11	0.02	-0.2	-0.08	-0.07	-0.33	0.04	0.82	1.44
WBGene00194641	5	-0.05	0.51	0.25	-0.19	0.25	0.12	-0.2	-0.24	0.06	0.1
WBGene00019724	5	0	1.07	0.02	-1.52	-0.37	-0.43	-0.99	-0.55	-1.05	-1.06
WBGene00013755	5	-0.01	1.8	0.01	-1.51	0.44	0.27	0.53	-0.19	0.57	0
WBGene00019544	5	0.04	0.85	-0.04	-0.56	-0.22	-0.21	-0.01	-0.32	-0.02	-0.03
WBGene00001891	5	0.01	4.07	-0.01	-2.3	0.93	2.01	1.15	2.17	2.29	3.49
WBGene00001158	5	0.01	1.68	0	-0.51	0.31	-0.06	0.43	0.21	0.53	0.65
WBGene00014012	5	0.01	0.85	0.02	-0.65	0.14	0.2	0.45	0.17	0.31	0.18
WBGene00022772	5	0	1.3	-0.01	-1.61	0.17	0.21	0.98	0.31	0.57	0.14
WBGene00007725	5	-0.01	1.11	0.04	-0.65	-0.71	-0.31	-0.59	-0.9	-0.32	-0.3
WBGene00021048	5	0	0.53	0.42	0.03	-0.15	-0.2	0.08	0.18	0.43	0.55
WBGene00004727	5	-0.04	0.55	0.06	-0.58	0.02	0.1	0.17	0.33	0.21	0.28
WBGene00009241	5	0.01	0.85	0.01	-0.71	0.15	0.05	-0.77	-0.69	-0.5	-0.62
WBGene00009132	5	0	1.4	0	-1.08	-1.04	-0.33	-0.77	-0.4	-0.53	-0.15
WBGene00012471	5	0	1.12	0	-1.11	0.25	0.19	0.12	0.11	0.04	0.06
WBGene00015346	5	0.01	1.61	0.01	-1.16	0.33	0.4	0.59	0.33	1.03	0.78
WBGene00017767	5	0	1.01	-0.01	-0.64	0.91	-0.09	0.54	-0.29	0.45	0.02
WBGene00013966	5	0	1.51	0	-1.31	-0.1	-0.31	-1.1	0.05	-0.94	0.23
WBGene00015644	5	-0.01	0.72	-0.01	-0.89	-0.91	-0.34	-0.34	-0.44	-0.69	-0.57
WBGene00194908	5	0.03	0.89	-0.02	-0.42	-0.19	-0.69	-0.39	-0.96	0.33	-0.19
WBGene00269428	5	0	2.84	0	-2.6	0.84	0.94	0.6	1.23	1.02	1.49
WBGene00000795	5	0	1.18	0.01	-0.89	-0.49	0.24	0.72	0.05	1.05	0.68
WBGene00016022	5	0.01	1.41	0	-0.59	-0.36	-0.04	-0.24	0.01	0.57	0.82
WBGene00018060	5	0.66	1.06	-0.04	-0.21	-0.04	-0.03	0.27	0.27	0.83	0.94
WBGene00009951	5	0	2.07	0	-2.46	0.21	0.4	-0.51	1	-0.42	0.82
WBGene00003669	5	0.01	1.27	0.02	-0.81	-0.66	0.19	-0.31	0.14	0.03	0.08
WBGene00023497	5	-0.01	1.04	0	-0.72	0.04	-0.35	0.14	0.18	0.08	0.31
WBGene00020363	5	0	1.48	0.02	-2.22	0.33	0.71	0.19	0.24	0.4	-0.31
WBGene00185048	5	0	1.35	0.01	-1.06	0.25	0.3	-0.11	-0.03	0	0.03
WBGene00200003	5	0	3.85	0	-2.12	-0.18	0.15	-0.29	-0.27	0.39	0.32
WBGene00008670	5	0.01	0.78	0	-0.46	-1.18	-0.62	-0.49	-0.63	-0.32	-0.34
WBGene00015227	5	0.01	1.34	0.03	-0.14	0.1	-0.3	0.08	-0.05	0.38	0.92
WBGene00012961	5	-0.01	2.46	0	-3.33	1.19	2.12	1.01	1.23	0.08	0.57
WBGene00010822	5	-0.04	0.88	0.04	-1.08	-0.13	-0.27	-0.22	-0.4	-0.4	-0.92
WBGene00017356	5	0	1.18	0	-0.81	0.44	0.06	0.1	0.14	0.26	0.43
WBGene00019429	5	-0.01	1.47	-0.01	-0.7	-0.18	-0.36	0.06	-0.45	-0.78	-0.03
WBGene00014123	5	0	1.24	0.02	-0.92	0.08	-0.01	-0.23	0.13	0.06	0.66
WBGene00001234	5	0.01	1.43	0	-1.24	-0.29	0.07	-0.69	-0.4	-0.36	-0.19
WBGene00013256	5	-0.02	0.76	0.01	-0.22	-0.34	-0.33	-0.11	-0.47	-0.23	0.02
WBGene00001497	5	0.02	0.64	-0.05	-0.58	0.25	0.16	0.26	-0.08	0.34	0
WBGene00000783	5	0	1.43	0.02	-1.4	0.26	0.05	0.22	0	0.49	-0.55
WBGene00013703	5	0.01	0.89	-0.02	-1.15	-0.44	0.02	-0.16	0.02	0.15	-0.06
WBGene00011450	5	-0.01	1.85	0.01	-1.74	0.21	0.05	-0.89	-0.58	-0.87	-0.67
WBGene00015245	5	0.01	1.69	-0.01	-1.42	-0.23	-0.19	-0.11	-0.21	0.17	0.03
WBGene00004917	5	0.02	0.77	0	-0.47	0.05	0.21	-0.24	-0.09	0.08	0.24
WBGene00009966	5	0	1.11	-0.01	-1.18	0.19	0.74	0.9	0.12	0.94	0.53
WBGene00003950	5	0	0.63	-0.02	-0.68	0.17	0.21	0.15	0.16	0.08	0.16
WBGene00009431	5	0	2.07	0.02	-0.53	-1.13	-0.25	-0.27	-0.3	-0.03	0.62
WBGene00004932	5	0.02	1.26	-0.02	-0.6	0.29	0.43	0.12	0.14	0.12	0.62
WBGene00001040	5	0.01	1.1	0.03	-0.56	-0.1	0.26	-0.39	-0.1	0.07	0.26
WBGene00020784	5	-0.01	0.44	0.21	-0.09	0.06	0.09	-0.02	0.23	0.21	0.44
WBGene00015450	5	0.01	0.92	0	-0.49	0.44	-0.03	0.61	0.09	0.67	0.46
WBGene00022463	5	0	1.17	0.01	-0.9	-0.24	-0.15	0.19	0.6	0.47	0.85
WBGene00012714	5	0.03	0.89	-0.01	-0.36	-0.05	0.47	0.57	0.22	0.83	0.76
WBGene00016790	5	-0.01	0.79	0.05	-0.84	-0.43	-0.47	-0.28	-0.33	-0.12	-0.52
WBGene00004195	5	0.02	0.88	0.03	-0.38	0.02	-0.49	-0.05	-0.68	0.34	-0.45
WBGene00022040	5	0.01	2.18	-0.01	-1.69	-0.29	-0.66	-0.68	-0.05	-0.17	0.25
WBGene00012781	5	0	1.3	0.01	-0.2	-0.12	-0.19	-0.28	-0.03	0.33	1.1
WBGene00019457	5	0	1.08	0.01	-0.8	0.02	-0.15	0.16	-0.03	0.22	0.04
WBGene00021392	5	0	1.28	-0.01	-1.58	0.24	-0.15	0.22	-0.09	-0.01	-0.23
WBGene00017592	5	0.04	0.78	0	0.01	-0.18	0.18	-0.1	0.05	0.13	0.83
WBGene00000190	5	0	2.03	0.03	-1.36	-0.25	0.2	-0.63	0.5	-0.23	1.02
WBGene00001971	5	0.04	0.83	-0.06	-0.63	-0.18	0.01	-0.64	-0.5	-0.68	-0.4
WBGene00008542	5	0.03	0.85	0.01	-0.56	0.15	-0.06	0.12	0.07	0.55	0.42
WBGene00015943	5	-0.01	0.47	-0.03	-0.53	0.16	0.03	0.03	0.13	-0.04	0.09
WBGene00021519	5	0.01	1.35	0.02	-1.33	0.6	0.81	0.56	0.36	0.67	0.07
WBGene00003846	5	0.03	1.26	-0.02	-1.29	-0.37	0.8	0.02	0.93	0.48	0.81
WBGene00017210	5	0.01	1.18	0.01	-0.55	-0.29	-0.15	-0.06	-0.06	0.47	0.21
WBGene00021828	5	0.01	1.83	0	-1.17	-1.03	-1.1	-0.12	-0.48	-0.07	-0.01
WBGene00206494	5	-0.01	2.15	0.02	-0.68	1.73	0.91	0.85	0.34	0.76	1.23
WBGene00006331	5	0.01	0.83	0.04	-0.69	-0.13	0.21	-0.51	0.35	-0.31	0.51
WBGene00019825	5	0.01	0.93	0.04	-1.44	-0.12	-0.3	-0.22	-0.45	-0.05	-1.22
WBGene00009586	5	0.02	1.66	-0.02	-0.65	-0.47	-0.07	-0.04	0.48	0.39	1.15
WBGene00011976	5	-0.02	0.7	0.03	-0.93	0.1	-0.04	-0.07	0.18	0.05	0.07
WBGene00003829	5	0	0.9	0.01	-0.69	0.02	0.37	0.1	0.46	0.36	0.87
WBGene00014034	5	0.01	2.16	-0.01	-1.96	-0.09	0.46	0.3	0.55	0.57	0.65
WBGene00020902	5	0	1.55	0	-1.1	-0.08	-0.33	0	0.12	0.19	0.49
WBGene00015537	5	0	1.53	0.02	-1.6	-0.06	0.55	1	0.42	1.67	0.58
WBGene00010785	5	0.01	1.18	-0.01	-0.6	-0.39	-0.07	0.04	0.07	0.12	0.36
WBGene00016533	5	0.03	1	0.04	-0.43	-0.13	0.36	0.14	0.16	0.94	0.45
WBGene00019712	5	0.01	3.14	-0.01	-1.59	0.58	1.2	0.69	0.59	2.47	1.45
WBGene00008199	5	0	1.37	0.01	-2.08	-0.46	-0.44	-0.57	-1.1	-0.55	-1.93
WBGene00006670	5	0.01	0.97	0	-1.05	-0.54	-0.22	-0.65	-0.55	-0.13	-0.39
WBGene00000841	5	0	1.1	0.01	-1.37	-0.21	0.17	-0.38	-0.79	-0.46	-1.21
WBGene00006375	5	0	2.21	0	-1.87	-3.45	-0.12	0.05	0.6	0.02	0.99
WBGene00020301	5	0.02	0.78	0.03	-0.62	-0.63	-0.11	-0.83	-0.35	-0.39	-0.18
WBGene00044188	5	0.02	1.14	-0.02	-0.5	0.29	0.31	0.33	-0.01	0.67	0.63
WBGene00020682	5	0.02	1.07	-0.01	-0.75	-0.57	-0.07	-0.21	-0.23	0.12	0.05
WBGene00006512	5	0.01	0.94	-0.03	-1.02	-0.63	-0.26	-0.23	-0.32	-0.23	-0.3
WBGene00019512	5	0	2.93	0	-0.43	-0.08	-0.07	0.95	0.39	1.65	1.86
WBGene00004245	5	0.01	0.89	0	-0.86	-0.05	0.3	-0.24	0.08	-0.32	-0.01
WBGene00016190	5	0.01	0.99	0.02	-0.9	-0.25	0.21	0.09	-0.14	0.48	-0.07
WBGene00006707	5	0.03	0.74	-0.05	-0.73	0.32	0.34	-0.01	-0.06	-0.01	-0.05
WBGene00018647	5	0	1.32	0.05	-0.34	-0.17	-0.08	-0.09	0.2	0.57	1.01
WBGene00017504	5	-0.01	1.15	0.04	-1.04	-0.1	-0.01	-0.15	-0.46	-0.04	-0.52
WBGene00020617	5	0.01	1.51	-0.02	-0.44	0.59	0.46	0.38	0.55	0.6	1.79
WBGene00019146	5	0	7.41	0	-0.25	-0.15	0.06	0.54	0.17	1.22	0.41
WBGene00016598	5	0.01	2.59	0.02	-1.09	0.38	0.51	0.03	0.23	1.63	0.9
WBGene00004759	5	-0.02	0.69	0	-0.86	-0.29	-0.22	-0.15	0.1	-0.27	-0.17
WBGene00004919	5	0.02	0.63	-0.1	-0.6	0.3	-0.01	-0.46	-0.67	-0.53	-0.53
WBGene00009365	5	0.01	0.94	-0.03	-0.95	-0.05	0.02	-0.14	0.09	-0.12	0.07
WBGene00011293	5	0	1.91	0.02	-0.7	-0.31	0.2	-0.97	0.05	-0.16	1.06
WBGene00004789	5	-0.01	0.64	0.01	-0.68	0.13	0.11	0	0.17	-0.2	-0.02
WBGene00013236	5	0.01	0.85	0.03	-0.57	0.3	-0.07	0.76	-0.25	1.29	0.09
WBGene00016131	5	0.01	0.79	-0.01	-0.58	0.15	0.33	0.32	0.4	0.38	0.71
WBGene00001157	5	0.05	0.75	0.03	-0.3	-0.26	-0.18	-0.06	-0.07	0.63	0.19
WBGene00000241	5	0.01	2.53	0	-1.07	0.48	2.4	-0.27	0.86	0.14	2.04
WBGene00000551	5	0	2.09	0.02	-0.31	0.06	-0.06	0.53	0.19	0.73	1.55
WBGene00004368	5	-0.02	0.75	0.01	-0.57	-0.23	-0.25	0.02	0.14	-0.07	0.34
WBGene00018835	5	0	1.62	0.03	-0.43	0.13	-0.47	-0.15	-0.44	1.44	0.74
WBGene00016669	5	0	2.24	0.01	0.28	0.49	-0.34	0.49	0.29	1.39	3.49
WBGene00011268	5	0.01	1.11	0.01	-1.41	-0.34	0.16	-0.42	-0.29	-0.18	-0.43
WBGene00001977	5	0	0.98	-0.01	-1.01	0.47	0.56	0.04	0.34	-0.14	0.24
WBGene00004390	5	0.02	0.54	-0.05	-0.52	0	0.07	0.11	0.08	0.14	0.27
WBGene00045249	5	0.01	0.71	-0.03	-0.73	-0.18	0.17	-0.38	0.12	-0.42	0.18
WBGene00008929	5	0.01	1.96	0.02	-0.21	-0.35	0.27	0.32	0.66	1.59	2.29
WBGene00003565	5	-0.01	0.8	0.03	-0.99	0.04	-0.03	-0.04	0.5	0.07	0.22
WBGene00044025	5	0.01	0.8	0.02	-0.73	0.14	0.56	0.24	0.41	0.53	0.49
WBGene00000462	5	0	1.42	-0.02	-0.84	0.51	-0.22	-0.17	-0.89	0.19	-0.01
WBGene00000390	5	-0.01	0.58	0.02	-0.66	0.35	0.28	0.26	0.17	0.24	0.13
WBGene00000150	5	0.01	0.86	0.02	-0.66	-0.23	0.07	0	0.04	0.16	0.2
WBGene00010435	5	-0.01	0.82	0.01	-0.63	-0.43	-0.05	0.24	-0.13	0.4	-0.04
WBGene00010717	5	0	2.39	0.01	-1.51	0.49	1.12	0.89	0.42	1.83	0.86
WBGene00008669	5	0.41	0.66	0	-0.4	-0.1	-0.23	-0.19	-0.59	0.21	-0.54
WBGene00008988	5	0.01	3.26	0	-1.89	0.13	0.27	-0.15	-0.47	0.86	0.11
WBGene00012297	5	0	2.28	0	-1.11	-0.21	-0.07	-0.13	0.64	0.08	1.44
WBGene00021816	5	0.01	0.8	0	-0.81	0.31	0.44	0.38	0.21	0.39	0.21
WBGene00011036	5	0	0.82	0.01	-0.79	-0.15	0.01	-0.23	-1.04	-0.31	-1.05
WBGene00021813	5	0	1.23	0.01	-1.04	-0.46	-0.1	-1.09	-0.61	-0.57	-0.48
WBGene00014046	5	0	2.81	0.02	0.05	-0.93	0.18	-0.26	0.74	0.58	3.59
WBGene00001086	5	-0.02	0.76	-0.01	-0.84	0.19	-0.14	0.1	0.28	-0.29	0.05
WBGene00016166	5	0.01	0.77	0.02	-0.34	-0.14	-0.27	0.12	-0.49	0.44	0.07
WBGene00002234	5	0.01	0.64	0.02	-0.55	0.13	-0.08	-0.17	0.13	-0.08	0.1
WBGene00016302	5	0	2.94	0.02	-0.48	0.2	0.74	-0.11	1.08	0.77	3.22
WBGene00007324	5	0	0.72	0.04	-0.42	1.05	0.86	-0.73	0	-0.46	0.2
WBGene00023036	5	0	0.91	-0.01	-0.29	0.42	0.19	0.16	0.2	0.08	0.88
WBGene00012910	5	0.01	1.33	0.02	-1.66	-0.88	-0.26	-1.15	-0.75	-0.51	-1.1
WBGene00004411	5	0	1.06	0	-0.72	-0.3	0.06	0.52	-0.16	0.46	-0.02
WBGene00018350	5	0	0.85	0	-0.82	-0.22	-0.11	0.12	0.09	0.21	0.24
WBGene00021066	5	0	1.75	0.02	0.18	-0.79	-0.32	-1.68	-0.29	-0.77	2.1
WBGene00022634	5	0.01	2.44	0.01	-0.6	-0.4	0.74	0.09	0.61	1.15	2.15
WBGene00003002	5	-0.02	0.76	0	-0.69	-0.04	-0.46	-0.01	-0.67	-0.23	-0.65
WBGene00000373	5	0.01	1.39	0.01	-1.47	-0.73	-0.13	-1.46	-0.72	-0.64	-0.99
WBGene00012943	5	0.02	1.05	-0.04	-1.11	-0.43	-0.52	-0.46	-1.33	-0.6	-1.43
WBGene00007202	5	0.02	1.04	0	-0.62	0.01	0.45	-0.1	-0.01	0.39	0.2
WBGene00022645	5	0	1.22	0.01	-1.78	-0.19	-0.16	-0.06	-0.18	0.14	-0.97
WBGene00003406	5	0.01	1.13	0	-0.78	0	-0.2	0.16	-0.08	0.26	-0.14
WBGene00017690	5	0.01	0.91	0.02	-0.52	0.26	0.81	0.31	0.24	0.73	0.45
WBGene00003053	5	0.01	0.58	0	-0.33	-0.29	-0.27	-0.4	-0.28	-0.29	-0.07
WBGene00011311	5	0	0.78	0.03	-0.37	-0.23	-0.34	0.06	-0.23	0.23	-0.07
WBGene00009323	5	0.01	1.38	0	-0.94	0.08	-0.77	-0.22	-0.4	0.36	0.03
WBGene00008777	5	-0.05	0.42	0.02	-0.5	0.66	0.63	-0.34	0.04	-0.41	-0.03
WBGene00012143	5	-0.01	0.83	-0.04	-1.45	-0.68	-0.13	-0.1	0	-0.62	-0.38
WBGene00011021	5	0.01	1.55	0	-0.35	0.79	0.28	0.05	-0.81	0.56	0.02
WBGene00000814	5	0.02	0.54	0.02	-0.25	-0.37	-0.4	-0.16	-0.16	0.07	0.05
WBGene00004388	5	0.01	0.89	-0.03	-1.12	0.12	0.24	0.19	-0.6	-0.29	-0.62
WBGene00019168	5	0.01	1.27	0	-0.95	-0.15	0.29	-0.08	-0.05	0.3	0.17
WBGene00017046	5	0	1.23	0.03	-0.3	-1.34	-0.36	-0.12	-0.71	0.29	-0.05
WBGene00017358	5	0	2.56	0.01	-2.37	0.14	1.41	-0.03	0.04	0.41	0.32
WBGene00012298	5	-0.01	0.66	0.05	-0.32	-0.28	-0.51	-0.3	-0.25	-0.31	0.17
WBGene00006724	5	0.01	0.83	0	-0.6	-0.49	-0.06	-0.35	-0.36	0.05	-0.01
WBGene00010040	5	0.01	0.51	-0.02	-0.65	-0.02	0.14	-0.32	0.02	-0.16	0.08
WBGene00020579	5	0	1.57	0.01	-2.84	0.19	0.31	0.42	0.07	0.72	-1.08
WBGene00015941	5	0	0.9	-0.02	-0.58	-0.08	-0.15	0.25	-0.28	-0.03	-0.25
WBGene00015216	5	0.01	1.4	0.01	-0.99	0.41	-0.01	0.37	-0.05	0.94	0.13
WBGene00014205	5	0	1.28	0	-0.38	-0.41	-1	0.32	-0.4	0.17	0.27
WBGene00007551	5	0.01	1.25	-0.01	-0.88	0.22	0.1	-0.07	0.34	0.4	0.88
WBGene00007109	5	0.01	2.07	0	-0.56	-0.15	-0.23	-0.62	-0.7	-0.57	0
WBGene00000123	5	0	0.84	-0.01	-0.76	-0.09	0.04	0.19	-0.05	0.28	0.43
WBGene00018425	5	0	2.09	0.01	-0.53	0	0.05	-0.4	0.01	0.64	1.27
WBGene00010477	5	0	2.45	0.01	-0.76	0.16	-0.06	0.54	0.18	0.75	1.38
WBGene00011002	5	0	2.06	0	-0.41	-1.71	-1.32	-0.94	-0.46	-0.36	0.29
WBGene00006976	5	0.02	0.99	-0.01	-0.64	0.63	-0.04	-0.35	0.35	-0.08	0.54
WBGene00013221	5	0	2.06	-0.01	-1.09	-0.07	-0.35	0.05	-0.11	-0.04	0.54
WBGene00001661	5	0.01	0.99	-0.01	-0.72	-0.03	-1.04	-0.87	-0.56	-0.72	-0.4
WBGene00001955	5	0.02	0.64	-0.03	-0.48	-0.14	-0.18	-0.22	-0.29	-0.05	-0.13
WBGene00013324	5	0.01	0.76	-0.04	-0.93	0.45	0.48	0.35	0.05	0.2	-0.01
WBGene00017147	5	-0.02	0.93	0.04	-0.95	-0.73	-1.36	-0.22	-1.11	-0.36	-1.27
WBGene00021518	5	0.02	0.9	0.02	-1.18	-0.05	0.4	0.18	0.23	0.6	-0.25
WBGene00015602	5	0	2.83	0	-0.19	0.32	-0.15	0.49	0.41	1.48	1.87
WBGene00000266	5	0	0.7	-0.03	-0.9	-0.45	-0.29	-0.28	-0.18	-0.3	-0.31
WBGene00006964	5	0.01	0.67	0.04	-0.22	-0.73	-0.2	-0.11	-0.36	0.1	0
WBGene00020316	5	0	0.78	0	-0.85	-0.31	-0.17	0.01	0.24	0.04	0.24
WBGene00008151	5	-0.01	1.04	0.02	-1.29	-0.84	-0.17	-0.43	-0.44	-0.43	-0.72
WBGene00201153	5	0	2.43	0	-1.35	0.26	-0.36	-0.01	-0.4	-0.05	0.08
WBGene00022353	5	0.01	1.62	-0.02	-1.23	0.67	0.38	0.21	-0.6	-0.04	-0.74
WBGene00009097	5	0	0.7	-0.03	-1.32	0.06	-0.28	-0.68	-0.69	-0.71	-1.05
WBGene00009452	5	0	0.81	0.05	-0.67	-0.35	-0.5	0.16	-0.36	0.45	-0.19
WBGene00013633	5	0.05	0.51	0.02	-0.2	0.35	0.51	-0.31	0.15	-0.07	0.39
WBGene00001827	5	0	0.88	-0.06	-0.6	0.22	-0.04	0.2	-0.33	-0.2	-0.32
WBGene00219728	5	0	1.69	0	-1.39	1.07	0.2	0.3	0.55	0.25	1.54
WBGene00011747	5	0.01	1.11	-0.01	-0.67	-0.98	-0.44	0.31	0.04	0.53	0.57
WBGene00018638	5	0	0.97	0	-0.82	-0.3	-0.42	-0.98	-0.73	-0.61	-0.36
WBGene00020300	5	0.01	1.39	-0.02	-0.82	0.37	-0.49	0.44	-0.41	1.19	0.19
WBGene00003805	5	0.01	1.21	-0.02	-0.61	-0.17	-0.44	-0.39	-0.52	-0.21	0.12
WBGene00022328	5	0.01	2.07	-0.01	-0.67	-0.24	-1.06	0.2	-0.35	0.25	0.07
WBGene00008302	5	-0.01	1.73	0.01	-1.65	0.39	0.58	0.04	-0.42	-0.3	-0.29
WBGene00016073	5	0	1.01	0	-1.03	-0.33	-0.26	0.11	-0.28	0.1	-0.13
WBGene00020601	5	0	1.14	0.01	-0.99	1.04	0.14	0.15	0.14	0.35	0.29
WBGene00001428	5	0.01	0.6	0.01	-0.71	0.13	0.27	-0.77	-0.24	-0.66	-0.43
WBGene00017916	5	0	0.97	0	-0.88	0.07	-0.53	0.19	-0.32	0.36	0.23
WBGene00004458	5	0.01	0.62	-0.03	-0.73	0.04	0.13	-0.01	0.05	-0.2	-0.04
WBGene00044438	5	0.02	1.21	-0.03	-0.81	0.44	0.19	0.69	0.64	0.61	0.63
WBGene00000798	5	0.02	1.05	-0.03	-1	0	0.11	-0.56	-0.63	-0.24	-0.63
WBGene00001045	5	0.02	0.82	-0.02	-0.75	0.21	0.21	-0.05	0.56	-0.06	0.57
WBGene00000887	5	0.01	0.94	-0.02	-0.68	0.34	-0.06	-0.45	-0.54	-0.3	-0.39
WBGene00043057	5	0.01	1.38	-0.02	-0.77	-0.24	-0.8	-0.52	-0.48	-0.33	-0.26
WBGene00012474	5	0.01	1.02	-0.01	-1.21	-0.14	0.19	0.13	0.27	0.08	0.05
WBGene00009432	5	0.01	1.01	0.02	-0.36	-0.11	0.02	-0.27	-0.58	0.48	-0.03
WBGene00043156	5	0	1.26	0.02	-0.81	-0.57	-0.85	-1.25	-0.94	-0.35	-0.5
WBGene00007668	5	-0.01	0.64	0.02	-0.49	0.28	0.32	-0.07	0.05	-0.12	0.16
WBGene00018156	5	0.01	0.77	0	-0.33	-0.55	-0.9	-0.33	-0.69	0.04	-0.19
WBGene00019127	5	0.01	0.89	-0.01	-0.64	-0.25	-0.66	-0.37	-0.88	-0.25	-0.87
WBGene00020025	5	0.01	0.61	0.01	-0.3	0.14	0.32	0.26	0.23	0.33	0.48
WBGene00021517	5	0	2.12	0.01	-1	0.27	0.57	0.54	0.16	1.59	0.59
WBGene00016015	5	0.01	0.68	0.01	-0.54	-0.86	-0.59	-0.36	-0.43	-0.33	-0.45
WBGene00003995	5	0.02	1.14	-0.02	-1.35	-0.05	-0.06	0.45	0.02	0.69	0.14
WBGene00007681	5	0	0.78	0	-0.32	0.33	-0.01	0.14	0.17	0.48	0.74
WBGene00013460	5	0.01	1.15	0.03	-0.43	-0.17	-0.11	-0.17	-0.5	0.42	-0.2
WBGene00020442	5	0.01	0.76	0	-0.34	-0.42	-0.26	-0.26	0.2	-0.11	0.33
WBGene00000560	5	0	2.28	0.01	-0.16	0.53	0.76	-0.49	-0.09	0.11	1.76
WBGene00018823	5	0	0.77	0.04	-0.82	-0.18	-0.03	-0.26	-0.22	-0.09	-0.43
WBGene00013435	5	0	1.44	0	-1.79	-0.41	-0.2	-0.31	-0.55	-0.25	-0.93
WBGene00007355	5	0	0.91	0	-1.17	-0.05	-0.05	-0.28	-0.44	-0.27	-0.37
WBGene00008458	5	0	1.59	0.01	-1.71	-0.08	0.24	-0.36	-0.02	0.16	0.17
WBGene00011017	5	0.03	1.01	-0.03	-0.49	-0.06	-0.31	-0.2	-0.42	0.19	-0.05
WBGene00003803	5	-0.01	0.76	0.05	-0.87	-0.79	-0.04	-1.22	-0.42	-1.03	-0.41
WBGene00044132	5	0.02	1.11	0	-0.1	-0.06	-0.51	-0.01	-0.52	0.21	0.2
WBGene00006377	5	0.01	2.18	-0.01	-0.14	0.48	0.15	0.91	0.79	1.14	2.89
WBGene00008427	5	0	1.53	0.01	-1	0.12	0.2	0.04	0.06	0.33	0.55
WBGene00013550	5	0.01	1.19	-0.01	-1.07	-0.38	-0.55	-0.52	-0.87	-0.32	-0.64
WBGene00010357	5	0	0.98	0	-0.86	-0.18	-0.06	-0.14	-0.15	-0.32	-0.13
WBGene00013558	5	0	0.78	-0.09	-0.59	0.49	0.12	0.37	0.51	-0.44	0.66
WBGene00220133	5	0.01	1.99	0	-2.15	-0.08	-0.2	-1.04	-0.29	-0.52	-0.95
WBGene00021900	5	0	0.86	0.01	-0.67	-0.3	-0.59	-1.06	-0.14	-0.77	-0.03
WBGene00019934	5	0	1.84	0	-0.09	1.32	-0.07	0.87	0.11	0	1.99
WBGene00219456	5	0	2.19	0.01	-0.25	0.78	0.6	0.76	0.3	1.66	2.07
WBGene00019118	5	0.01	1.12	-0.03	-0.27	0.26	0.29	0.28	0.22	0.23	0.88
WBGene00077770	5	0	0.59	0.13	-0.52	-0.16	-0.12	-0.09	-0.13	0.38	-0.03
WBGene00020683	5	0.01	0.4	-0.07	-0.71	-0.52	-0.36	-0.44	-0.36	-0.5	-0.54
WBGene00014820	5	0	1.19	-0.01	-0.75	-0.09	-0.01	-0.8	-0.13	-0.32	0.24
WBGene00004702	5	0.02	0.86	-0.01	-0.46	0.8	0.3	0.18	-0.05	0.55	0.59
WBGene00009370	5	0.01	1.36	0	-0.79	0.26	0.21	0.34	0.16	0.84	0.36
WBGene00017818	5	0	1.16	0	-0.4	-0.15	-0.2	-0.78	-0.77	-0.36	-0.04
WBGene00006608	5	0.04	0.42	-0.05	-0.36	-0.08	-0.16	-0.07	-0.29	0	-0.24
WBGene00011051	5	0.01	0.78	-0.01	-0.23	0.11	-0.07	0.21	-0.03	0.16	0.47
WBGene00017989	5	0	0.98	-0.01	-0.72	-0.45	-0.52	0.38	-0.73	-0.23	-0.65
WBGene00012550	5	0	0.44	-0.08	-0.42	0.14	0.12	-0.15	0.14	-0.33	0.26
WBGene00017783	5	0.01	1.59	0	-0.45	-0.14	-1.38	-0.67	-0.83	0.01	-0.55
WBGene00004150	5	0.01	1.46	-0.01	-1	-0.89	-0.87	-0.72	-0.49	-0.19	-0.33
WBGene00044094	5	0.01	0.91	-0.01	-1.16	0.33	0.23	-0.06	0.55	-0.16	0.25
WBGene00044318	5	0.01	1.36	-0.01	-0.76	-0.02	-0.29	-0.1	-0.33	0.11	0.11
WBGene00016354	5	-0.01	0.55	0.01	-0.66	0.16	0.12	0.14	0	0.25	0.15
WBGene00013876	5	-0.01	1.24	0.02	-1.34	-0.21	0.06	0.61	0.23	0.66	0.35
WBGene00018923	5	0	1.03	0.02	-0.55	-0.61	-0.66	0.1	-0.42	0.01	-0.24
WBGene00001105	5	0	2.21	-0.01	-0.33	-0.03	0.17	-0.19	-0.13	-1.33	0.63
WBGene00003077	5	-0.01	0.54	-0.05	-0.8	0.62	0.51	0.17	-0.09	-0.06	-0.29
WBGene00044943	5	0	2.58	0.01	-0.05	0.05	0.05	0.4	0.37	1.45	2.73
WBGene00017628	5	0.01	2.02	0	-0.23	0.57	0.18	-0.49	0.24	-0.08	1.75
WBGene00022121	5	-0.01	0.8	0.03	-0.56	-0.64	-0.24	-0.07	-0.28	0.09	-0.06
WBGene00019711	5	0.02	0.76	0	-0.51	-0.78	-0.37	-0.44	-0.58	0.11	-0.11
WBGene00014999	5	0	0.78	0.01	-0.82	-0.11	0.15	-0.53	-0.61	-0.24	-0.49
WBGene00014941	5	-0.01	0.81	-0.01	-0.77	0.58	-0.02	0.1	-0.45	0.56	0.19
WBGene00004172	5	0.01	0.51	0.01	-0.27	0.62	0.16	0.28	-0.14	0.58	0.19
WBGene00017988	5	0.02	0.81	-0.04	-0.61	-0.21	0.13	-0.13	-0.27	0.01	0.04
WBGene00012762	5	0	0.48	-0.01	-0.53	-0.46	-0.32	-0.23	-0.14	-0.31	-0.28
WBGene00009224	5	0	1.23	0	-1.71	0.19	-0.05	0.33	-0.16	0.22	-0.19
WBGene00006865	5	0	0.98	0.03	-0.75	-0.31	0.23	0.11	0.05	0.33	0.51
WBGene00044209	5	0.02	0.71	-0.01	-0.6	0.13	-0.15	0.15	0.06	0.33	0.09
WBGene00007186	5	-0.01	0.84	0.01	-0.71	-0.36	-0.38	0.08	0.05	0.07	0.2
WBGene00003800	5	-0.01	0.7	0	-0.52	0.17	0.15	0.12	0.07	-0.03	0.26
WBGene00012329	5	0	3.07	0	-0.1	0.9	0.17	0.1	0.05	0.01	2.84
WBGene00018132	5	0	0.57	-0.02	-0.5	0.03	-0.09	0.39	0.19	0.44	0.35
WBGene00007143	5	0.03	0.4	0.02	-0.31	0.03	0.18	-0.23	0.07	-0.06	0.05
WBGene00007028	5	0.01	1	-0.03	-0.57	0.24	-0.15	0.38	0.36	0.22	0.56
WBGene00014151	5	0	0.76	0.03	-0.39	-0.26	-0.27	-0.31	-0.24	-0.32	-0.09
WBGene00021149	5	0.01	0.87	0	-0.94	-0.09	0.42	-0.02	-0.08	0.18	0
WBGene00022057	5	0	0.99	-0.01	-0.82	0.05	0.4	-0.11	-0.45	0.14	-0.21
WBGene00008459	5	0.03	0.85	-0.02	-0.9	-0.57	-0.88	-0.25	-0.75	0.1	-0.54
WBGene00016740	5	-0.01	0.87	0.05	-0.82	-0.71	0.01	-0.42	-0.88	-0.4	-0.87
WBGene00011908	5	0	1.03	-0.01	-0.62	-0.31	-0.63	-0.85	-0.63	-0.75	-0.11
WBGene00004322	5	0	0.9	0.01	-0.69	-0.17	0.19	0.44	0.25	0.38	0.42
WBGene00007973	5	0	1.11	-0.01	-0.89	0.47	-0.03	0.6	0.23	0.31	0.32
WBGene00010750	5	0.01	1.19	0.01	-1.33	-0.44	-0.63	-0.85	-0.31	-0.11	-0.47
WBGene00017435	5	0	1.17	0.01	-0.98	-0.41	-0.21	-0.23	-0.64	-0.21	-0.35
WBGene00017360	5	0	1.17	0.01	-1.25	-0.46	0.24	0.05	0.56	0.41	0.53
WBGene00022742	5	0.01	1.39	-0.01	-1.38	-0.16	-0.4	0.26	-0.19	0.43	-0.4
WBGene00011892	5	0	0.69	0	-0.73	-0.27	0.1	-0.46	-0.12	-0.83	-0.37
WBGene00013004	5	0	0.89	-0.01	-1.22	-0.12	0.07	0.09	0.51	-0.09	0.2
WBGene00016381	5	0.01	3.13	0	-0.33	0.15	0.65	-0.69	-0.17	-0.17	0.44
WBGene00077439	5	0	1.78	0	-0.54	0.39	-0.14	0.66	-0.08	0.71	0.4
WBGene00015492	5	0	0.71	0.02	-0.48	0.18	0.26	0.27	0.26	0.35	0.35
WBGene00009124	5	0.01	1.2	-0.01	-0.54	-0.18	-0.3	0.07	-0.16	0.27	0.39
WBGene00015971	5	0.01	0.96	-0.03	-0.56	0.17	0.02	-0.16	-0.11	-0.24	0.23
WBGene00018987	5	0.01	0.88	-0.01	-0.36	-0.15	-0.25	-0.14	-0.69	0.2	-0.39
WBGene00015574	5	0.01	1.19	0	-2.06	-0.23	0.15	-0.01	-0.03	0.3	-0.44
WBGene00007906	5	0	0.94	0.01	-0.69	-0.27	-0.29	-0.22	-0.01	-0.36	0.06
WBGene00044472	5	0.01	1.27	0.03	-0.16	0.66	0.67	-1.47	-0.46	-0.14	-0.03
WBGene00021402	5	-0.01	0.61	0.02	-0.44	0.36	0.12	0.39	0.27	0.18	0.24
WBGene00004052	5	0	1.62	0	-1.46	0	-0.12	0.01	0.5	-0.11	0.36
WBGene00011672	5	0	1.26	0.01	-2.06	0.18	0.5	0.37	0.63	0.71	-0.03
WBGene00019273	5	0.01	1.24	0	-1.75	-0.67	-0.07	0.38	-0.35	0.89	-0.77
WBGene00004204	5	0	0.88	-0.01	-0.47	-0.17	-0.14	-0.07	0.11	0.04	0.48
WBGene00016848	5	0	0.44	0.11	0.25	-0.16	-0.13	0.21	-0.07	0.44	0.51
WBGene00018366	5	0.02	0.82	-0.02	-0.71	-0.56	-0.82	0.07	-1.02	-0.12	-0.83
WBGene00002148	5	0.01	0.73	-0.01	-0.59	-0.11	-0.52	0.21	-0.12	0.18	-0.32
WBGene00271652	5	0	1.53	0.02	-0.46	0.12	-0.14	0.76	0.15	1.45	0.83
WBGene00004298	5	0	1.65	0.02	0.01	-1.76	-1.75	-0.1	-0.38	1.14	1.03
WBGene00010479	5	-0.01	0.45	0	-0.6	0.43	0.39	0.03	0.25	0	0.13
WBGene00044720	5	0	1.19	-0.01	-1	0.7	-0.26	1.07	-0.37	0.71	0.04
WBGene00010348	5	0.01	0.55	0.08	-0.09	0.21	0.27	-0.46	0.04	-0.06	0.52
WBGene00017837	5	0.01	0.72	-0.01	-0.73	-0.37	0.27	0.43	0.31	0.4	0.32
WBGene00011631	5	0	0.55	-0.01	-0.36	0.1	0.28	0.1	0.13	0.22	0.37
WBGene00017991	5	0	1.35	0.01	-0.41	-1.33	0.02	-0.43	0.61	0.43	1.49
WBGene00000543	5	0	0.88	0.04	-0.52	-0.65	-0.6	-0.36	-0.67	-0.17	-0.48
WBGene00008330	5	0.01	0.8	-0.02	-0.8	0.13	-0.04	-0.24	-0.14	0.23	0.39
WBGene00002090	5	0	1.18	0	-0.51	0.11	-0.19	-0.02	0.07	-0.01	0.55
WBGene00015161	5	0.02	0.64	0.01	-0.25	-0.23	-0.02	0	0.03	0.06	0.31
WBGene00017582	5	-0.02	0.47	0.08	-0.37	0	-0.15	0	0.03	0.07	0.09
WBGene00009159	5	-0.01	0.87	0.01	-0.72	0.34	0.23	0.67	0.13	0.54	0.23
WBGene00022646	5	-0.01	0.44	0.11	-0.23	-0.12	-0.2	-0.09	-0.22	0.18	-0.06
WBGene00022847	5	-0.03	0.62	0.04	-0.5	0.07	-0.1	0.27	-0.19	0.11	-0.14
WBGene00013204	5	0.01	0.99	0.02	-0.79	-0.87	-0.43	-0.71	-0.39	-0.32	-0.3
WBGene00019122	5	0.01	1.35	0	-0.44	0.3	0.18	-0.47	-0.16	-0.03	0.88
WBGene00007201	5	0.01	0.98	-0.04	-1.01	0.3	0.28	0.23	-0.54	0.3	-0.6
WBGene00012135	5	0	1.58	0.01	-1.08	-0.06	0.03	-0.06	0.61	0.48	0.97
WBGene00021959	5	0.01	0.43	-0.01	-0.46	0.42	0.35	-0.15	-0.09	-0.14	-0.1
WBGene00189993	5	0	1.65	0.01	-2.61	-0.09	0.11	-0.79	-1.85	-0.98	-3.99
WBGene00018925	5	0.03	0.52	-0.02	-0.53	0.2	0.44	-0.04	0.14	-0.05	0.22
WBGene00001817	5	-0.01	0.89	0.01	-1.41	0.42	0.54	-0.74	-0.1	-1.23	-0.85
WBGene00021830	5	0.01	1.02	-0.03	-1.15	0.32	0.05	0.42	-0.06	0.09	-0.09
WBGene00002997	5	-0.02	0.78	0.02	-0.85	-0.08	-0.32	0.27	-0.79	-0.12	-0.99
WBGene00020911	5	0.01	1.25	-0.01	-1.3	0.25	0.83	0.01	0.58	0	0.64
WBGene00002393	5	0	1.5	0	-1.43	0.1	0.71	0.43	-0.22	0.07	-0.16
WBGene00014103	5	0.01	1.16	0	-1.07	-0.26	0.07	0.18	0.86	0.62	0.59
WBGene00002060	5	0.01	0.63	0	-0.55	0.03	0.29	0.06	0.12	0.2	0.29
WBGene00001252	5	0	0.9	0.75	-0.71	-0.2	-0.08	-0.19	0.21	0.43	0.14
WBGene00014755	5	0	1.6	0.01	0	0.2	0.03	0.29	0.3	0.35	1.74
WBGene00018267	5	0.01	1.72	0	0.04	-0.02	0.48	-1.83	0.02	-0.62	1.56
WBGene00007623	5	0	0.69	0.02	-0.59	0.22	-0.25	0.08	0.43	0.33	0.28
WBGene00015800	5	-0.01	1.15	0.02	-0.91	-0.3	0.32	-0.12	0	0.55	0.76
WBGene00009239	5	0.01	1.66	0	-0.32	0.49	0.6	-1.03	0.61	-0.76	1.66
WBGene00012144	5	0.01	0.71	0.06	-0.25	-0.28	-0.16	-0.42	-0.24	0.04	-0.06
WBGene00020526	5	2.12	1.68	-0.01	-0.26	-0.22	-0.45	0.01	-0.02	1.65	1.08
WBGene00022666	5	-0.01	0.68	0.01	-0.73	-0.04	0.06	-0.13	-0.35	-0.07	-0.37
WBGene00011904	5	0.02	0.6	-0.03	-0.42	0.12	-0.01	0.16	-0.16	0.17	0.04
WBGene00006678	5	0.02	0.82	0.02	-0.11	0.29	-0.07	-0.46	-0.33	0.32	0.08
WBGene00021687	5	0.02	1.01	0	-0.17	-0.18	0.14	0.07	0.03	0.65	0.67
WBGene00022458	5	-0.02	0.63	0.02	-0.88	0.13	0.4	0.12	0.32	-0.07	0.14
WBGene00010850	5	-0.02	0.65	0.06	-0.89	-0.05	-0.1	-0.06	-0.34	-0.03	-0.55
WBGene00004386	5	-0.01	0.58	0	-0.75	0.15	0.27	-0.08	0.47	-0.05	0.46
WBGene00010097	5	-0.02	0.51	0	-0.48	0.02	-0.16	0.08	0.01	0.02	0.1
WBGene00009686	5	0.04	0.51	-0.02	-0.62	-0.51	-0.46	-0.42	-0.46	-0.07	-0.43
WBGene00015324	5	-0.01	0.61	0	-0.43	0.32	-0.32	-0.11	-0.09	-0.06	0.3
WBGene00086568	5	0	1.35	0	-1.52	-0.62	-0.03	0.23	0.03	0.58	0.53
WBGene00001590	5	0	1.4	0.02	-0.36	-0.27	-0.32	-0.35	-0.2	0.88	0.5
WBGene00020952	5	0.02	0.68	0	-0.37	-0.24	-0.07	-0.1	0.16	-0.03	0.45
WBGene00012429	5	0.01	2.65	0.01	-0.35	0.18	1.02	-1.1	0.12	0.34	1.06
WBGene00021850	5	0.01	1.12	0	-1.12	-0.09	0.56	0.26	0.21	0.96	0.33
WBGene00009460	5	-0.01	0.86	0	-0.5	-0.09	-0.39	0	-0.51	-0.31	-0.31
WBGene00012824	5	0	1.39	0	-1.59	0.49	0.02	0.54	0.9	1.01	0.82
WBGene00011411	5	0	0.65	-0.03	-0.78	0.07	-0.21	-0.21	-0.41	-0.48	-0.71
WBGene00045356	5	0	1.9	0.01	-0.26	0.18	0.48	0.43	0.6	1.49	2.54
WBGene00009818	5	0.01	1.14	-0.01	-0.44	0.19	0.05	-0.2	-0.16	0.29	0.62
WBGene00011494	5	0	1.49	0.01	-1.42	0.03	-0.27	-0.38	0.11	0.61	0.76
WBGene00015130	5	0	0.61	-0.03	-0.73	0.18	0.34	0.23	0.33	0.18	0.35
WBGene00004743	5	-0.01	0.38	0	-0.25	0.12	0.06	0.06	-0.11	0.03	-0.06
WBGene00003392	5	0	0.8	-0.02	-0.52	0.28	0	0.46	0.36	0.41	0.49
WBGene00016218	5	0.04	0.61	0	-0.41	0.14	0.32	0.15	0.23	0.5	0.29
WBGene00001511	5	0.01	1.91	-0.01	-0.31	0.33	0.42	-0.24	-0.65	0.21	0.21
WBGene00001824	5	0.03	0.86	-0.04	-0.29	0.14	0.37	0.54	0.06	0.42	0.53
WBGene00019579	5	0	1.2	0	-2.09	0.3	0.26	0.46	0.1	0.4	-0.65
WBGene00021514	5	0	0.78	0.01	-0.5	-0.33	-0.28	-0.63	-0.18	-0.15	0.02
WBGene00016960	5	0.01	1.01	0.01	-0.44	-1.02	-0.34	-0.55	-0.18	0.16	0.37
WBGene00021863	5	0	1.02	0	-0.87	-0.26	-0.47	-0.32	-0.62	-0.82	-0.58
WBGene00007921	5	0	0.72	0	-0.6	0.19	0.1	0.32	0.53	0.16	0.6
WBGene00021660	5	0	1.09	0	-1.3	0.37	0.41	0.24	-0.09	-0.33	-0.37
WBGene00009112	5	-0.01	0.44	0.07	-0.37	0.05	0.07	0.08	-0.02	0.24	-0.03
WBGene00011826	5	0	0.94	0.01	-0.86	-0.21	-0.19	-0.9	-0.4	-0.37	-0.24
WBGene00011190	5	0	1.14	0.01	-0.93	0.19	0.12	0.31	0.16	0.56	0.18
WBGene00020050	5	0	0.97	-0.01	-0.57	0.1	-0.11	-0.18	0.09	-0.08	0.36
WBGene00017044	5	0.02	0.69	0	-0.28	-0.16	-0.26	-0.42	0.11	-0.12	0.52
WBGene00006567	5	0	0.88	0.01	-0.76	-0.62	-0.58	-0.19	-0.51	0.14	-0.3
WBGene00020075	5	0.01	0.9	0.01	-0.02	0.46	-0.05	0.07	0.23	0.45	0.78
WBGene00013553	5	0	1.33	0.02	-1.42	0.15	1.05	-0.67	0.88	-0.29	1.27
WBGene00045433	5	0	0.93	0.03	-0.63	-0.59	-0.03	0.05	0	0.37	0.31
WBGene00016424	5	0.01	0.91	0.03	-1	-0.44	-0.28	0.01	-0.24	0.1	-0.59
WBGene00015025	5	0.01	0.72	-0.02	-0.78	0.2	0.02	0.48	-0.44	0.36	-0.47
WBGene00020222	5	0.03	0.73	0.01	-0.23	0.04	-0.78	0.13	-0.68	0.82	0.01
WBGene00019732	5	0.01	0.73	0.03	0.15	-0.36	-0.19	-0.58	-0.36	0.15	0.81
WBGene00002075	5	0	0.67	-0.03	-0.57	0.37	0.06	0.04	0.2	-0.12	0.23
WBGene00003793	5	0.01	0.69	-0.02	-0.26	0.82	-0.18	0.41	0.05	0.52	0.36
WBGene00019244	5	-0.01	0.67	0.01	-0.4	0.11	-0.27	0.28	-0.73	0.07	-0.41
WBGene00219748	5	0.01	0.81	0.04	-0.28	-0.15	-0.42	-0.13	-0.19	0.51	0.32
WBGene00018945	5	0	1.74	0	-0.91	0.6	0.01	-0.65	-0.47	-0.42	-0.14
WBGene00235133	5	0.01	1.08	0.01	-1.7	0.07	0.21	0.07	0.25	0.79	-0.33
WBGene00011408	5	0.01	0.93	0	-0.62	-0.19	0.42	0.5	0.18	0.51	0.41
WBGene00019964	5	0	1.79	0.01	-0.41	1.44	1.56	-0.2	0.12	0.12	0.74
WBGene00011349	5	0.01	0.51	-0.01	-0.15	-0.42	-0.11	-0.26	-0.16	-0.06	0.24
WBGene00009001	5	0.01	1.96	1.27	0.09	-0.02	-0.24	-0.59	-0.29	2.69	1.9
WBGene00000880	5	0.02	0.48	-0.01	-0.33	-0.31	-0.38	-0.04	-0.24	0.2	0.03
WBGene00012276	5	0	1.41	0.01	-0.23	-0.26	0.81	-0.88	0.14	0.33	2.4
WBGene00001513	5	0.01	0.6	-0.03	-0.52	-0.1	0.11	0.25	0.29	0.33	0.46
WBGene00016245	5	0	0.68	-0.02	-0.71	-0.13	-0.24	-0.22	-0.42	-0.53	-0.49
WBGene00011139	5	0.02	0.75	-0.02	-0.62	-1.05	-0.3	-0.41	-0.54	-0.26	-0.54
WBGene00008038	5	1.56	0.92	-0.02	-0.01	0.01	0.14	0.5	0.35	1.56	1.2
WBGene00013267	5	0.01	1.02	-0.02	-0.8	-0.19	-0.23	-0.01	-1.11	0.08	-0.64
WBGene00017087	5	0.01	0.93	0	-0.92	-0.1	-0.1	0.13	-0.01	0.22	-0.18
WBGene00013001	5	0.01	0.8	0	-0.51	-0.04	0.3	0	0.09	0.31	0.26
WBGene00022363	5	0.01	0.73	0.01	-0.29	0.24	-0.12	0.19	-0.3	0.56	0.01
WBGene00019477	5	0.03	0.58	0.01	-0.16	-0.59	-0.24	-0.39	-0.43	0	0.03
WBGene00004076	5	0	0.78	0	-0.36	0.09	0.19	0.29	0.24	0.33	0.54
WBGene00000803	5	-0.01	0.85	0	-0.69	0.04	0.06	0.03	0.07	-0.01	0.26
WBGene00013002	5	0.01	0.77	-0.01	-0.55	0.53	0.35	0.6	0.01	0.62	0.22
WBGene00010496	5	0.02	0.53	-0.02	-0.66	-0.3	-0.25	-0.57	-0.14	-0.41	-0.33
WBGene00011771	5	-0.01	0.81	0	-1.14	-0.81	-0.9	-0.62	-0.79	-0.78	-0.89
WBGene00016450	5	0	0.71	-0.05	-0.75	-0.34	-0.32	-0.08	-0.21	-0.12	0.17
WBGene00022568	5	0	0.93	0.01	-0.67	0	-0.35	0.05	0.01	0.37	0.26
WBGene00007576	5	0.01	0.89	0	-0.37	0.19	-0.2	0.28	-0.13	0.41	0.17
WBGene00008698	5	0	1.8	0.01	-2.66	-1.64	0.09	-3.01	-0.19	-1.35	-0.44
WBGene00018636	5	0.02	0.77	-0.01	-0.2	0.33	-0.09	0.09	0.45	0.6	0.74
WBGene00006818	5	0	1.15	0.02	-0.4	0.07	0.14	-0.26	0.23	0.91	1.52
WBGene00044515	5	0.01	1.68	0.01	-0.51	-0.34	-0.08	0.14	-0.21	1.18	-0.01
WBGene00012188	5	0	0.73	0.01	-0.76	0.02	0.44	-0.02	0.33	0.19	0.52
WBGene00022739	5	0	0.94	-0.02	-0.9	0.34	-0.24	0.81	0.4	0.8	0.35
WBGene00000143	5	0	0.86	0	-0.6	-0.63	-0.77	-0.72	-0.62	-0.76	-0.3
WBGene00015294	5	0.02	0.87	0	-0.37	0.41	0.36	-0.08	-0.09	0.38	0.16
WBGene00022851	5	0	0.92	0.01	-0.59	-0.56	-0.23	-0.31	-0.77	0.1	-0.4
WBGene00022601	5	0	1.29	0.01	-1.94	-0.45	0.7	-0.02	0.73	0.65	0.96
WBGene00001806	5	0.02	0.95	0.03	0.24	0.3	-0.07	-0.03	-0.45	1.39	0.92
WBGene00006571	5	0	0.99	0.02	-0.19	0.01	0.19	0.09	0.48	0.31	1.02
WBGene00021812	5	-0.01	0.89	0.01	-0.62	-0.06	-0.12	0.26	0.09	0.16	0.42
WBGene00021458	5	0	1.19	-0.01	-0.51	0.87	0.3	0.92	0.17	0.81	0.46
WBGene00012950	5	0.01	0.93	-0.01	-0.81	0.03	-0.29	-0.08	-0.04	0.17	0.01
WBGene00010799	5	0.01	0.78	0.03	-0.31	-0.27	-0.62	-0.85	-0.41	-0.15	0.05
WBGene00002637	5	-0.01	0.84	0.01	-0.7	0.13	0.32	0.32	0.42	0.22	0.4
WBGene00020921	5	0.01	0.99	-0.01	-1.31	-0.59	0.07	-1.11	-0.46	-1.05	-0.64
WBGene00016142	5	0.01	0.73	-0.02	-0.7	-0.4	-0.31	0.12	-0.48	-0.1	-0.33
WBGene00008498	5	0.01	0.73	-0.01	-0.62	-0.13	0.21	0.42	0.08	0.22	-0.2
WBGene00044284	5	0	3.56	0	0.17	1	0.19	0.65	0.32	0.81	6.98
WBGene00003052	5	0.03	0.43	-0.05	-0.57	0.01	0.22	-0.05	-0.35	-0.19	-0.31
WBGene00020695	5	0.03	0.68	-0.02	-0.11	0.34	-0.05	0.61	-0.02	0.64	0.36
WBGene00013362	5	0.01	1.07	0.02	-0.69	-0.08	0.06	0.64	-0.04	1.41	0.07
WBGene00017534	5	-0.01	0.71	0.01	-0.81	-0.41	-0.09	0.12	0.14	0.14	0.21
WBGene00219699	5	0	0.98	0	-0.67	0.38	0.16	0.15	0.11	0.25	0.69
WBGene00007780	5	0.01	0.7	-0.03	-0.62	0.23	-0.19	0.49	-0.43	0.73	-0.35
WBGene00007130	5	0.01	0.58	0.04	-0.31	-0.13	-0.13	-0.26	-0.42	0	-0.27
WBGene00021515	5	0.01	0.82	0	-0.47	-0.32	-0.38	0.01	-0.7	0.17	-0.6
WBGene00001250	5	0.01	0.72	-0.01	-0.18	-0.02	0.05	0.4	-0.16	0.74	0.49
WBGene00044001	5	0.01	0.95	-0.02	-0.47	1.27	0.12	0.45	-0.38	-0.12	-0.52
WBGene00269427	5	0	1.16	0.01	-1.33	0.35	0.41	0.28	0.5	0.61	0.28
WBGene00019275	5	0.01	1.05	0	-0.47	0	-0.59	0	-0.04	0.46	0.34
WBGene00077599	5	0	1.01	0.01	-0.67	0.13	0.07	-1.22	0.03	-1.23	0.08
WBGene00021785	5	-0.01	1	0.01	-0.74	-0.18	-0.79	-0.59	-0.38	-0.45	-0.34
WBGene00023498	5	0.01	0.91	-0.02	-0.6	-0.63	-0.35	-0.29	-0.81	-0.21	-0.58
WBGene00022450	5	-0.01	0.53	0.02	-0.43	-0.09	0.07	0.2	0.34	0.29	0.24
WBGene00000282	5	0.02	0.4	-0.01	-0.65	0.64	0.84	-0.37	0.11	-0.22	-0.14
WBGene00019075	5	0	0.89	0.01	-0.86	-0.68	-0.08	-0.36	-0.3	-0.23	-0.1
WBGene00007771	5	-0.01	0.81	0.04	-0.77	-0.03	0.2	-0.31	0.01	0.06	0.34
WBGene00011188	5	0	0.8	-0.01	-1.26	0.05	0.5	0.43	0.47	0.26	0.26
WBGene00003922	5	0.01	0.46	-0.05	-0.65	-0.23	-0.27	-0.41	-0.29	-0.46	-0.35
WBGene00009469	5	0	0.81	-0.03	-0.55	0.36	-0.38	0.32	-0.08	0.23	0.45
WBGene00010629	5	-0.01	0.75	0.02	-0.66	-0.33	0.29	-0.02	-0.05	0.28	0.39
WBGene00012494	5	0	0.72	0.05	-0.52	0.03	0.72	-0.15	0.49	0.36	0.75
WBGene00044065	5	0	0.8	-0.01	-0.56	0.11	-0.06	0.05	0.06	0	0.46
WBGene00012888	5	0	0.82	0.03	-0.62	-0.07	-0.6	0.19	-0.38	0.43	-0.02
WBGene00002118	5	0	1.55	0	-0.56	-0.08	0.06	0.16	0.01	0.52	0.63
WBGene00020389	5	-0.01	0.84	0.03	-1.13	-0.36	-0.16	-0.23	-0.1	0.13	-0.33
WBGene00011488	5	0	0.64	-0.01	-0.65	-0.1	-0.26	-0.23	-0.48	-0.18	-0.36
WBGene00003789	5	0	0.68	-0.02	-0.59	-0.32	-0.11	-0.12	-0.09	-0.01	0.31
WBGene00015599	5	0.01	1.35	-0.01	-0.42	0.12	-0.56	-0.15	-0.3	-0.12	0.06
WBGene00005648	5	0.01	0.79	0	-0.56	0.22	0.21	0.16	0.1	0.21	0.3
WBGene00015859	5	0	0.91	0.01	-1.81	0.14	-0.6	0.39	-0.48	0.42	-1.45
WBGene00004315	5	0	0.82	0.03	-0.45	-0.65	-0.45	-0.36	-0.96	0.06	-0.16
WBGene00018756	5	-0.01	0.39	0.04	-0.21	-0.12	-0.13	-0.31	-0.09	-0.28	-0.03
WBGene00010159	5	0.01	0.67	0	-0.32	-0.66	-0.1	-0.29	0.01	-0.25	0.19
WBGene00184990	5	0	1.49	0	-1.97	0.13	1.42	-0.05	0.5	-0.08	0.45
WBGene00003903	5	0.02	0.55	0.02	-0.25	-0.34	-0.12	-0.05	0.07	0.23	0.25
WBGene00009636	5	-0.02	0.4	0.05	-0.22	0.22	0.13	-0.24	-0.06	-0.04	0.15
WBGene00011844	5	0	1.16	0.01	-1.76	-0.22	0.24	0.25	0.05	0.76	-0.67
WBGene00022459	5	0.01	0.57	-0.01	-0.46	-0.1	0.03	0.09	0.25	0.15	0.42
WBGene00015511	5	0	1.42	0.01	-0.41	0.21	0.13	0.27	0.44	1.08	1.13
WBGene00008256	5	0	1.25	0.01	-0.46	-0.42	0.09	0.06	0.12	-0.11	-0.14
WBGene00019932	5	0	0.53	0.05	0.06	-0.44	-0.41	-0.37	-0.31	0.2	0.36
WBGene00001194	5	0.01	0.54	-0.01	-0.31	-0.24	0.14	0.13	0.04	0.02	0.14
WBGene00006623	5	-0.02	0.73	1.3	0.2	0.15	0.2	0	0.14	0.3	1.19
WBGene00012576	5	0.01	0.75	-0.03	-0.79	0.62	0.09	0.21	-0.13	-0.01	-0.52
WBGene00008745	5	0.01	0.57	0.01	-0.45	0.32	0.49	0.14	0.2	0.23	0.34
WBGene00019780	5	0.01	0.64	0	-0.37	0.39	0.64	0.03	0.18	0.12	0.44
WBGene00044421	5	0	0.8	0.02	-0.28	-0.2	-0.5	-0.1	-0.68	0.59	-0.12
WBGene00015680	5	0.01	0.53	0.01	-0.19	-0.05	-0.12	-0.11	-0.15	0.29	0.19
WBGene00003868	5	-0.01	0.58	0.04	-0.25	-0.31	-0.19	-0.74	-0.26	-0.34	0.01
WBGene00012676	5	0	0.97	0	-0.68	0.02	-0.3	0.58	-0.14	0.61	0.04
WBGene00001743	5	0	0.55	0.02	-0.73	-0.25	0.29	-0.18	0.12	-0.14	0.05
WBGene00017786	5	0.02	0.54	0.01	-0.17	-0.03	-0.07	0.11	-0.21	0.25	0.07
WBGene00006952	5	0.02	1	0.04	-0.36	0.66	0.85	-0.38	0.38	1.55	0.6
WBGene00009096	5	0.03	0.58	0	-0.32	0.28	-0.16	-0.28	-0.27	0.1	0.1
WBGene00011092	5	0.01	0.49	-0.01	-0.46	-0.92	-0.39	-0.24	-0.47	-0.2	-0.48
WBGene00023503	5	-0.01	0.86	0.03	-0.35	-0.19	0.94	-0.25	-0.25	-0.2	0.26
WBGene00013765	5	0.01	0.65	-0.02	-0.4	0.53	-0.19	-0.28	-0.16	-0.46	-0.06
WBGene00045096	5	0	1.45	0	-1.37	-0.65	0.5	-0.37	-1.18	-0.39	-1.2
WBGene00015471	5	-0.01	0.48	0.02	-0.78	-0.24	-0.1	-0.16	-0.36	0	-0.48
WBGene00019820	5	0.01	0.73	0.01	-0.44	-0.7	-0.27	-0.72	-0.33	-0.55	-0.27
WBGene00001692	5	-0.02	0.1	-0.51	-0.36	0.26	0.34	-0.43	0	-1.16	-0.19
WBGene00021464	5	0.02	0.63	-0.03	-2.35	-0.51	-0.17	-1.29	-0.51	-1.18	-2.07
WBGene00020760	5	-0.02	0.21	-0.01	-2.76	0.47	0.71	0.18	-0.04	-1.31	-2.72
WBGene00007685	5	-0.01	0.47	-0.02	-1.22	-0.37	0.21	-0.02	0.27	-0.32	-0.37
WBGene00011799	5	0.01	0.39	-0.02	-4.17	0.02	-0.3	-0.27	0.43	-0.37	-1.8
WBGene00001770	5	0	0.65	0	-2.21	0.18	1.15	0.03	0.5	-0.17	-1.14
WBGene00003928	5	-0.05	0.37	0.01	-0.84	0.3	0.29	0.12	0.1	0.13	-0.1
WBGene00007368	5	-0.01	0.41	-0.01	-2.27	-0.21	0.17	-0.29	-1	-1.1	-2.97
WBGene00003485	5	0.01	0.46	-0.1	-0.86	0.17	0.25	0.22	-0.38	-0.17	-0.64
WBGene00018718	5	0	0.41	0.01	-0.91	-0.01	0.25	0.35	0.2	0.22	-0.41
WBGene00013654	5	0.01	0.31	0.01	-1.2	-0.41	-0.02	-0.6	-0.1	-0.31	-0.98
WBGene00001502	5	-0.04	0.08	-0.09	-0.44	0.28	0.11	-0.16	-0.15	-0.44	-0.51
WBGene00002043	5	-0.02	0.25	-0.01	-1.32	-0.34	-0.23	0.15	-0.22	-1.09	-2.16
WBGene00022173	5	0.01	0.51	-0.03	-1.03	-0.2	-0.04	0.43	0.39	0.23	0.03
WBGene00006628	5	-0.01	0.46	0.01	-2.63	-0.38	0.09	-0.21	-0.48	-1.1	-2.71
WBGene00008730	5	-0.02	0.28	0.02	-0.77	-0.15	-0.52	-0.02	-0.51	-0.18	-0.98
WBGene00019660	5	0	0.17	-0.02	-1.18	0.23	0.12	0.31	-0.51	-0.22	-1.88
WBGene00020102	5	-0.01	0.5	-0.04	-0.84	-0.19	0.06	-0.19	-0.19	-0.6	-0.47
WBGene00013678	5	0	0.54	0	-0.94	-0.49	-0.39	-0.16	-0.38	-0.11	-0.54
WBGene00018921	5	0.02	0.58	-0.03	-1.1	-0.76	-1.28	-0.5	-0.62	-0.31	-0.94
WBGene00019744	5	0	0.67	0.01	-1.43	-0.14	-0.08	-0.45	-0.33	-0.57	-1.35
WBGene00003482	5	-0.01	0.58	-0.01	-1.45	0.11	0.24	0.22	0.4	-0.56	-0.15
WBGene00013492	5	0	0.79	-0.01	-1.81	0.42	0.05	0.27	0.99	-0.36	-0.09
WBGene00003999	5	0.01	0.18	0	-1.52	-0.24	0.04	-0.16	-0.44	-0.44	-2.1
WBGene00020401	5	-0.01	0.54	0.02	-0.83	-0.12	-0.33	-0.41	-0.09	-0.18	-0.42
WBGene00004505	5	-0.02	0.3	-0.09	-0.61	0.04	0.12	-0.14	0.12	-0.44	-0.19
WBGene00021910	5	-0.03	0.35	0.03	-0.59	0.1	0.11	0.31	0.05	0.13	-0.13
WBGene00044183	5	0	0.59	0	-2.46	0.1	-0.48	-0.33	0.13	-0.51	-0.83
WBGene00008553	5	0	0.72	-0.02	-1.17	0.38	0.23	0.6	-0.1	0.63	0.1
WBGene00010150	5	0.02	0.36	-0.03	-0.59	-0.18	-0.09	0.24	0.02	0.24	-0.28
WBGene00018682	5	0	0.48	-0.06	-0.81	0.14	0.14	0.01	0.34	-0.55	-0.2
WBGene00010305	5	0.01	0.62	-0.02	-1.14	-0.16	0.15	0.14	-0.36	-0.16	-0.77
WBGene00010693	5	0.01	0.5	-0.03	-1.35	-0.25	0.53	-0.3	-0.19	-0.37	-0.66
WBGene00007097	5	0	0.44	0	-3.06	-0.15	0.04	-0.33	0.13	0.02	-1.23
WBGene00008530	5	-0.11	0.22	0.16	-0.47	0.2	-0.06	0.12	0.07	0.19	-0.23
WBGene00015815	5	0.01	0.57	-0.02	-0.82	0.28	0.14	0.31	0.11	0.33	0.06
WBGene00020378	5	0.01	0.55	-0.01	-0.96	0.16	0.15	-0.07	0.3	0.01	-0.02
WBGene00003079	5	0	0.42	-0.03	-0.56	-0.02	-0.23	-0.6	0.05	-0.63	-0.11
WBGene00009384	5	0	0.45	-0.01	-1.24	0.46	0.45	-0.86	-0.31	-0.71	-0.8
WBGene00017447	5	-0.01	0.29	-0.02	-0.73	-0.07	-0.04	-0.35	-0.13	-0.62	-0.59
WBGene00013210	5	0	0.23	-0.06	-0.78	-0.11	-0.12	0.36	-0.25	-0.14	-0.63
WBGene00006713	5	-0.01	0.3	-0.05	-0.52	-0.15	-0.27	-0.57	-0.27	-0.67	-0.33
WBGene00004700	5	0	0.41	-0.05	-0.58	0.38	0.5	-0.09	0.1	-0.2	0.09
WBGene00013803	5	0.01	0.57	-0.02	-0.76	-0.57	-0.08	-0.27	-0.07	-0.32	-0.1
WBGene00018762	5	-0.01	0.71	0.01	-1.37	0.12	0.21	0.11	-1.05	0.31	-0.97
WBGene00007679	5	0.02	0.3	0	-0.42	0.4	0.34	0.23	-0.09	0.26	-0.26
WBGene00013968	5	0	0.41	-0.01	-1.19	0.32	0.14	-0.17	-0.13	-0.41	-0.87
WBGene00004257	5	-0.01	0.63	0	-1	-0.57	-0.65	-0.27	0.15	-0.42	0
WBGene00017357	5	-0.02	0.6	0.01	-0.85	0.06	-0.17	0.24	-0.02	0.3	0.08
WBGene00003735	5	0	0.33	-0.03	-0.67	-0.05	-0.34	-0.02	-0.34	-0.49	-0.67
WBGene00003925	5	0.01	0.36	-0.01	-0.51	0.12	0	-0.13	0.04	-0.06	-0.01
WBGene00017594	5	0.02	0.59	-0.03	-0.9	-0.17	-0.12	0.25	-0.36	-0.06	-0.76
WBGene00009981	5	-0.01	0.42	-0.02	-0.65	-0.17	-0.28	-0.27	-0.2	-0.33	-0.17
WBGene00012756	5	-0.01	0.6	-0.01	-1.23	-0.19	-0.69	-0.28	-0.86	-0.42	-1.21
WBGene00077593	5	0	0.59	0.01	-1.01	-0.3	0.14	-0.42	0.2	-0.3	-0.24
WBGene00020827	5	0	0.47	0.01	-0.65	-0.05	0.29	-0.06	0.28	0.01	0.34
WBGene00013761	5	0	0.85	0.01	-1.63	0.05	1.32	-0.01	0.4	-0.26	-0.1
WBGene00022107	5	-0.01	0.73	-0.03	-0.98	0.82	-0.49	-0.08	-0.74	-0.65	-0.84
WBGene00012999	5	0	0.47	-0.01	-0.93	0.22	0.28	-0.37	0.27	-0.65	-0.16
WBGene00000585	5	-0.02	0.44	0.02	-0.73	-0.71	-0.14	-0.07	-0.11	-0.09	-0.21
WBGene00077690	5	0	0.24	-0.03	-0.86	-0.15	-0.03	-0.16	-0.56	-0.37	-0.77
WBGene00013996	5	0.01	0.28	-0.01	-1	0.27	1.57	-0.5	-0.13	-0.48	-0.93
WBGene00018328	5	0.01	0.9	-0.01	-1.15	-0.18	-0.03	0.45	-0.03	0.39	-0.4
WBGene00009944	5	-0.01	0.19	0	-0.92	-0.4	-0.18	0.23	-0.07	0.12	-0.62
WBGene00003960	5	0	0.3	0	-0.56	-0.32	0.3	-0.29	0.06	-0.43	-0.33
WBGene00021681	5	-0.02	0.34	0.01	-0.76	-0.03	-0.05	0.28	-0.13	0.26	-0.23
WBGene00021715	5	-0.02	0.82	0.02	-1.1	-0.06	-0.37	-0.12	-0.17	-0.49	0.03
WBGene00007435	5	-0.02	0.37	0.01	-0.83	0	-0.36	-0.12	-0.17	-0.36	-0.33
WBGene00012822	5	-0.01	0.94	0.03	-1.26	-0.9	-0.2	-0.3	-0.34	-0.17	-0.48
WBGene00008624	5	-0.01	0.25	-0.01	-0.77	-0.59	-0.12	-0.33	-0.7	-0.29	-0.85
WBGene00015734	5	0.01	0.42	-0.04	-0.58	0.15	0.31	0.41	0.1	0.21	-0.08
WBGene00016583	5	-0.01	0.42	-0.01	-0.73	0.01	-0.58	-0.22	-0.57	-0.26	-0.66
WBGene00021596	5	0	0.85	0.01	-1.25	-0.36	0.26	-0.65	0.61	-0.37	0.34
WBGene00019241	5	0	0.91	0	-1.18	-0.05	0.09	-0.04	0.34	0.05	0.23
WBGene00012058	5	0	0.48	-0.01	-1.02	-0.09	-0.31	-0.32	-0.37	-0.41	-0.5
WBGene00010340	5	0	0.35	-0.02	-0.93	-0.17	-0.19	0.31	0.42	-0.01	0.04
WBGene00003681	5	-0.01	0.59	0.03	-0.71	-0.02	0.15	-0.23	-0.04	-0.2	0.06
WBGene00007728	5	0	0.58	-0.01	-1.08	0.38	0.11	0.38	0.11	0.23	0.12
WBGene00022420	5	0.01	0.78	-0.03	-0.92	-0.11	-0.13	-0.02	-0.04	-0.08	-0.17
WBGene00008492	5	0.02	0.42	0	-0.68	-0.35	-0.15	-0.41	-0.17	-0.08	-0.57
WBGene00008607	5	0	0.23	0.01	-0.48	0	-0.06	0.15	-0.17	0.37	-0.27
WBGene00016750	5	0.01	0.69	0	-0.84	-0.58	-0.22	-0.19	-0.7	-0.37	-0.9
WBGene00021127	5	0	0.38	0	-1.57	-0.07	0.43	-0.13	0.31	-0.28	-0.27
WBGene00044536	5	0	0.69	0	-1.14	0.39	0.45	-1.34	0.36	-1.61	0
WBGene00003044	5	0	0.7	-0.01	-1.15	0.18	-0.16	0.69	0.1	1.03	0.2
WBGene00220226	5	-0.01	0.57	0.03	-0.87	-0.11	0.2	0.32	0	0.66	-0.09
WBGene00007675	5	0	0.57	-0.02	-0.82	-0.14	-0.14	0.13	0.11	-0.12	-0.24
WBGene00014944	5	-0.01	0.38	0	-1.33	0.17	-0.09	0.22	-0.32	0.28	-0.37
WBGene00022176	5	-0.02	0.08	0	-0.61	-0.16	-0.16	-0.02	-0.18	-0.26	-0.63
WBGene00007424	5	0.01	0.62	0	-0.83	-0.4	-0.38	0.04	-0.71	0.92	-0.38
WBGene00021348	5	0.01	0.37	-0.01	-0.59	0.24	0.26	-0.36	0.07	-0.29	-0.09
WBGene00016439	5	-0.02	0.3	0.02	-0.44	0.49	0.31	0.1	-0.08	-0.01	-0.15
WBGene00009290	5	-0.02	0.2	0.02	-0.36	0.16	0.15	0.04	-0.26	-0.01	-0.35
WBGene00010631	5	-0.03	0.32	0	-0.43	-0.32	-0.19	-0.07	-0.15	-0.35	-0.31
WBGene00012992	5	0	0.5	-0.01	-0.84	0.14	0.02	-0.21	-0.22	-0.45	-0.6
WBGene00006968	5	0	0.56	0	-0.61	-0.35	-0.02	0.37	-0.11	0.22	-0.28
WBGene00009157	5	-0.01	0.41	0	-0.53	0.5	0.32	-0.13	-0.04	-0.07	-0.01
WBGene00017574	5	0	0.42	0.06	-0.49	-0.2	-0.05	0.21	0.11	0.58	0.22
WBGene00007521	5	0	0.44	-0.02	-1.1	0.07	-0.02	0.4	-0.05	0.14	-0.51
WBGene00013197	5	0.01	0.4	-0.02	-0.71	0.5	-0.14	0.59	-0.81	0.37	-1.28
WBGene00009923	5	0	0.74	0	-0.92	0.06	-0.05	0.11	-0.29	-0.02	-0.17
WBGene00008586	5	0.01	0.56	-0.03	-0.9	0.04	-0.03	0.46	0.18	0.19	-0.18
WBGene00000172	5	0	0.16	-0.04	-0.78	0.11	-0.01	-0.14	-0.19	-0.93	-0.78
WBGene00008283	5	-0.01	0.5	0.02	-0.66	-0.24	-0.1	-0.31	-0.62	0.05	-0.42
WBGene00007558	5	0.01	0.31	0.01	-0.6	0.02	0.24	0.02	0.34	0.2	0.02
WBGene00018604	5	-0.02	0.35	-0.01	-0.44	-0.09	-0.06	-0.12	-0.34	-0.25	-0.31
WBGene00009226	5	0	0.66	0.01	-1.03	-0.32	-0.06	-0.26	0.25	-0.04	-0.49
WBGene00013201	5	-0.01	0.37	-0.02	-0.55	0.31	0.14	0.02	0.2	-0.07	-0.01
WBGene00021074	5	0	0.77	0	-1.19	-0.39	0.18	-0.25	-0.08	0.1	0.07
WBGene00022794	5	-0.01	0.48	0.01	-0.65	-0.25	-0.76	-0.42	-0.62	-0.28	-0.66
WBGene00003081	5	0.01	0.31	-0.03	-0.12	0.75	-0.03	-0.08	-0.32	0.16	-0.06
WBGene00013189	5	0.01	0.59	0.01	-0.56	-1.03	0.01	-0.37	-0.37	-0.4	-0.44
WBGene00022177	5	0.04	0.27	0.07	-0.22	-0.62	-0.14	-0.19	0.25	0.32	0.06
WBGene00017885	5	0.01	0.04	-0.03	-0.26	-0.62	-0.17	-0.14	0.1	-0.18	-0.14
WBGene00010678	5	0	0.2	0.03	-0.32	-2.53	-0.27	-0.14	-0.29	0.33	-0.21
WBGene00010132	5	0	0.1	0.01	-0.23	-0.97	-0.35	-0.14	-0.25	0.38	-0.34
WBGene00001468	5	0	0.75	0	-0.77	-2.68	0.19	0.15	-0.36	0.4	-0.02
WBGene00004140	5	-0.02	0.47	0.03	-0.43	-0.64	-0.65	0.02	-0.24	-0.16	-0.44
WBGene00004134	5	0	0.25	-0.01	-0.29	-1.3	-0.15	0.41	0.01	0.21	-0.27
WBGene00206483	5	-0.01	0.15	0.04	-0.48	-0.94	-0.46	-0.21	-0.03	-0.07	-0.31
WBGene00015423	5	0.01	0.23	0.02	-0.19	-0.63	0.08	-0.12	0.03	0.19	0.18
WBGene00016145	5	0.01	0.68	0.02	-0.34	-0.97	-0.38	-0.61	0.08	-0.17	0.34
WBGene00020090	5	0.01	0.32	0	-0.25	-1.21	-0.24	-0.53	0.07	-0.34	0.09
WBGene00015591	5	0.01	0.57	-0.02	-0.17	-1.98	0.24	0.33	0.05	1.05	0.54
WBGene00008775	5	0.02	0.36	-0.01	-0.43	-0.61	-0.43	-0.34	-0.47	-0.09	-0.44
WBGene00021689	5	0	0.16	-0.01	-0.59	-1.25	-0.15	-0.05	0.01	0.24	-0.12
WBGene00010508	5	0	0.68	0.01	-0.58	-1.7	-0.05	-0.11	0.02	0.4	0.34
WBGene00007050	5	0	0.7	0	-0.47	-0.86	-0.52	-0.57	-0.34	-0.25	0.08
WBGene00022321	5	0	0.65	0.01	-0.85	0.85	1.63	-1.32	0.87	-1.58	0.4
WBGene00010667	5	0.01	0.64	0.02	-0.25	0.47	0.66	0.25	-0.2	0.56	0.2
WBGene00019055	5	-0.01	0.38	0.02	-0.23	-0.39	-0.87	0.11	-0.46	0.14	-0.42
WBGene00003164	5	-0.01	0.37	0.02	-0.24	0.01	-1.06	0.3	-0.31	0.62	-0.22
WBGene00016676	5	0.01	0.22	-0.05	-0.3	-0.08	-0.62	-0.15	-0.27	-0.05	-0.13
WBGene00004323	5	0	0.35	0.02	-0.32	-0.24	-0.52	0.13	-0.25	0.42	-0.04
WBGene00011752	5	0.01	0.56	0	-0.13	0.12	-1.04	-0.59	-0.21	-0.28	0.17
WBGene00022166	5	-0.01	0.45	0.01	-0.41	-0.53	-1.05	-0.58	-0.12	-0.4	-0.06
WBGene00004510	5	0.01	0.62	-0.02	-0.43	-0.15	-1.11	0.35	-0.13	0.06	0.06
WBGene00003693	5	0	0.28	0.03	-0.08	-0.61	-0.7	-0.04	0.28	0	0.18
WBGene00006993	5	0.01	0.38	-0.02	-0.17	-0.38	-0.82	-0.03	-0.12	-0.11	0.05
WBGene00018140	5	-0.01	0.43	0.03	-0.21	-0.52	-0.9	-0.17	-0.27	-0.09	-0.09
WBGene00008428	5	0.01	0.47	-0.04	-0.39	-0.04	-0.69	-0.22	-0.17	-0.45	-0.16
WBGene00013129	5	-0.01	0.25	0	-0.41	-0.14	-0.84	0.24	-0.39	0.01	-0.57
WBGene00014542	5	NaN	NaN	NaN	NaN	NaN	NaN	7.36	4.56	7.71	9.45
WBGene00044928	5	NaN	NaN	NaN	NaN	NaN	NaN	8.48	7.81	8.81	9.79
WBGene00045083	5	NaN	NaN	NaN	NaN	NaN	NaN	7.09	6.08	7.44	7.91
WBGene00077461	5	NaN	NaN	NaN	NaN	NaN	NaN	6.82	6.01	7.18	7.92
WBGene00045124	5	NaN	NaN	NaN	NaN	NaN	NaN	5.22	3.1	5.62	7.77
WBGene00014691	5	NaN	NaN	NaN	NaN	NaN	NaN	5.71	4.67	6.11	6.55
WBGene00201295	5	NaN	NaN	NaN	NaN	NaN	NaN	4.73	4.05	5.14	5.72
WBGene00011432	5	NaN	NaN	NaN	NaN	NaN	NaN	4.87	4.32	5.3	6.24
WBGene00015058	5	NaN	NaN	NaN	NaN	NaN	NaN	4.96	4.14	5.38	5.81
WBGene00016692	5	NaN	NaN	NaN	NaN	NaN	NaN	4.36	3.38	4.81	6.04
WBGene00201651	5	NaN	NaN	NaN	NaN	NaN	NaN	4.71	3.48	5.14	5.94
WBGene00200041	5	NaN	NaN	NaN	NaN	NaN	NaN	4.77	2.81	5.19	6.18
WBGene00018868	5	NaN	NaN	NaN	NaN	NaN	NaN	5.04	3.71	5.46	5.41
WBGene00016072	5	NaN	NaN	NaN	NaN	NaN	NaN	3.01	2.06	3.86	3.87
WBGene00018066	5	NaN	NaN	NaN	NaN	NaN	NaN	3.02	2.68	3.61	3.99
WBGene00200456	5	NaN	NaN	NaN	NaN	NaN	NaN	4.26	3.5	4.74	5.24
WBGene00197236	5	NaN	NaN	NaN	NaN	NaN	NaN	4.18	3.27	4.69	5.93
WBGene00194992	5	NaN	NaN	NaN	NaN	NaN	NaN	3.76	2.6	4.27	6.17
WBGene00009695	5	NaN	NaN	NaN	NaN	NaN	NaN	4.08	2.73	4.56	4.46
WBGene00013107	5	NaN	NaN	NaN	NaN	NaN	NaN	3.51	1.72	3.91	5.25
WBGene00006279	5	NaN	NaN	NaN	NaN	NaN	NaN	3.27	1.78	7.1	6.32
WBGene00302974	5	NaN	NaN	NaN	NaN	NaN	NaN	3.53	2.17	4.07	4.08
WBGene00018394	5	NaN	NaN	NaN	NaN	NaN	NaN	3.32	1.57	4.42	4.57
WBGene00009453	5	0.02	0.48	0.02	-0.37	0.4	0.26	-0.1	-0.61	0.25	-0.51
WBGene00015412	5	NaN	NaN	NaN	NaN	NaN	NaN	-1.84	-2.97	-1.25	-1.4
WBGene00002095	5	0.01	0.98	0	-0.25	-0.21	0.02	-0.39	-1.19	0.63	-0.29
WBGene00013892	5	-0.01	0.57	0.01	-0.69	-0.23	-0.47	0.11	-0.86	0.4	-0.6
WBGene00018471	5	NaN	NaN	NaN	NaN	NaN	NaN	3.37	0.99	5.44	4.73
WBGene00202163	5	NaN	NaN	NaN	NaN	NaN	NaN	2.59	1.99	5.05	4.77
WBGene00199371	5	NaN	NaN	NaN	NaN	NaN	NaN	0.57	0.33	0.64	0.69
WBGene00001170	5	NaN	NaN	NaN	NaN	NaN	NaN	1.96	1.27	3.02	3.62
WBGene00043702	5	0.03	0.27	0.03	-0.34	-0.13	0.21	-0.76	-0.09	0.04	-0.22

## Sheet: C. I - (2)
Second Cluster: Priming-responsive changes characterized by downregulation in P1 vs NC (Data from the 8th group identified in K-mean analysis).
id	k_means_9	N1vsNC	P1vsNC	N2vsN1	P2vsP1	N3.3vsN2	P3.3vsP2	N3.6vsN2	P3.6vsP2	N3.6vsNC	P3.6vsNC
WBGene00001031	8	-0.02	-3.19	0.05	1.76	2.48	3.11	1.94	2.29	2.11	0.84
WBGene00010317	8	-0.01	-1.47	-0.26	0.98	0.61	0.64	0.55	0.65	0.15	0.31
WBGene00013463	8	-0.03	-0.99	-0.39	0.46	0.36	0.36	0.19	0.42	-0.3	-0.05
WBGene00045394	8	-0.15	-0.91	-0.11	0.84	0.32	0.22	0.21	0.66	-0.12	0.81
WBGene00000181	8	0	-1.28	-0.12	0.94	0.42	0.41	0.56	0.63	0.26	0.37
WBGene00012139	8	-0.03	-2.25	0.09	2.07	0.72	0.44	0.81	0.95	1.01	0.64
WBGene00016333	8	-0.01	-1.04	-0.05	0.64	0.58	0.6	0.44	0.72	0.24	0.27
WBGene00000223	8	-0.03	-1.44	-0.01	1	1.2	0.76	1.13	1.05	0.91	0.41
WBGene00012213	8	-0.04	-1.41	-0.05	0.73	0.32	0.31	0.09	0.74	-0.26	0.15
WBGene00017925	8	-0.05	-0.98	-0.26	0.47	0.31	0.22	0.07	0.27	-0.43	-0.17
WBGene00017926	8	-0.03	-1.16	-0.14	0.72	0.37	0.29	0.33	0.42	0.01	0.1
WBGene00004804	8	-0.01	-1.41	0.01	1.17	0.98	0.94	0.78	1.07	0.76	0.68
WBGene00000229	8	-0.01	-0.82	-0.39	0.4	0.19	0.2	0.29	0.32	-0.29	-0.11
WBGene00008378	8	0	-1.16	-0.03	0.92	0.14	0.21	0.26	0.54	0.08	0.38
WBGene00007385	8	-0.06	-0.86	-0.18	0.55	0.54	0.48	0.32	0.66	-0.03	0.42
WBGene00011300	8	0.01	-2.5	0	1.48	4.52	4.9	4.32	3.95	5.11	3.36
WBGene00022653	8	0.01	-1.15	0.32	1.57	0.41	0.38	0.59	0.64	1.21	1.19
WBGene00015780	8	-0.02	-1.43	-0.05	0.9	0.13	0.25	0.52	0.32	0.19	0.24
WBGene00013597	8	0	-0.88	-0.05	0.8	0.37	0.42	0.43	0.54	0.37	0.42
WBGene00016970	8	-0.01	-1.32	0.04	1.21	0.74	0.67	0.59	0.7	0.58	0.54
WBGene00021800	8	-0.01	-0.95	-0.41	0.42	0.28	0.39	0.31	0.52	-0.36	0.05
WBGene00001684	8	-0.01	-0.95	-0.07	0.66	0.61	0.72	0.84	0.75	0.43	0.43
WBGene00044080	8	-0.09	-0.64	-0.06	0.47	0.25	0.35	0.44	0.62	0.25	0.61
WBGene00011273	8	-0.02	-0.67	-0.18	0.36	0.24	0.16	0.04	0.16	-0.13	-0.08
WBGene00010085	8	-0.01	-1.33	-0.16	0.44	0.02	0.25	0.32	0.63	-0.35	-0.09
WBGene00014088	8	0.01	-1.27	-0.09	0.83	0.32	0.27	0.56	0.31	0.22	0.04
WBGene00009628	8	0	-1.38	-0.04	1.24	1.27	0.68	1.03	0.05	0.96	0.26
WBGene00007362	8	0.03	-1.45	0.02	0.59	0.02	0.41	0.09	0.79	0.45	-0.42
WBGene00012211	8	-0.01	-1.05	-0.07	0.82	0.33	0.38	0.3	0.93	-0.05	0.66
WBGene00003061	8	-0.01	-0.76	-0.07	0.35	0.43	0.41	0.44	0.53	0.12	0.21
WBGene00015810	8	0	-0.57	-0.22	0.34	0.55	0.46	0.57	0.63	0.26	0.45
WBGene00001503	8	0	-0.81	-0.12	0.42	0.28	0.3	0.25	0.49	-0.06	0.12
WBGene00022822	8	0	-0.7	0.01	0.67	0.24	0.25	0.31	0.57	0.38	0.59
WBGene00019304	8	0.01	-1.83	0.01	1.97	0.41	0.81	0.22	1.23	0.44	0.87
WBGene00000788	8	0.01	-0.76	-0.01	1	0.29	0.26	0.5	0.5	0.53	0.88
WBGene00012553	8	-0.02	-0.77	-0.17	0.44	0.39	0.31	0.26	0.49	-0.2	0.19
WBGene00003616	8	-0.02	-1.95	0.05	0.93	1.43	1.95	1.58	2.65	1.63	1.25
WBGene00019227	8	-0.03	-1.28	0.08	0.61	0.06	0.68	0.29	0.79	0.47	0.08
WBGene00019301	8	0.03	-0.69	-0.2	0.34	0.24	0.31	0.35	0.24	0.21	-0.01
WBGene00000114	8	0.01	-0.77	-0.02	0.85	0.12	0.21	0.3	0.51	0.13	0.46
WBGene00019727	8	0	-0.92	-0.13	0.48	0.37	0.45	0.79	0.58	0.34	0.13
WBGene00008262	8	-0.02	-0.55	-0.23	0.23	0.27	0.23	0.25	0.41	-0.26	0.07
WBGene00009739	8	-0.01	-0.71	-0.2	0.31	0.55	0.49	0.48	0.42	0.11	0.13
WBGene00006984	8	-0.04	-0.67	0.02	0.83	0.62	0.41	0.87	0.91	0.73	1.05
WBGene00006439	8	-0.03	-0.59	-0.13	0.22	0.15	0.14	0.01	0.22	-0.24	-0.12
WBGene00009051	8	-0.01	-0.57	-0.23	0.18	0.37	0.13	0.22	0.04	-0.06	-0.28
WBGene00017065	8	0	-1.38	-0.08	0.83	0.28	0.21	0.57	0.3	-0.03	-0.09
WBGene00016118	8	-0.01	-1.15	-0.04	0.58	0.46	0.45	0.44	0.86	0	0.33
WBGene00011232	8	0.01	-0.61	-0.06	0.77	0.38	0.44	0.09	0.38	-0.01	0.52
WBGene00021128	8	-0.01	-1.15	-0.02	0.6	0.16	0.28	0.42	0.51	-0.07	-0.04
WBGene00003893	8	0.01	-0.6	-0.13	0.41	0.49	0.62	1.01	1.04	0.68	0.88
WBGene00008706	8	-0.01	-1.18	0.04	0.94	0.22	0.25	0.52	0.64	0.78	0.32
WBGene00001520	8	-0.02	-0.67	-0.23	0.25	0.3	0.42	0.43	0.6	0.04	0.34
WBGene00022887	8	-0.05	-0.96	0.07	0.5	0.8	0.57	0.95	0.96	1.1	0.59
WBGene00011662	8	-0.03	-1.28	0.02	0.88	1.44	1.61	1.51	2.2	1.49	1.91
WBGene00016987	8	0.01	-1.47	-0.01	1.02	1.53	1.92	0.92	1.32	1.1	1.07
WBGene00013671	8	0.01	-0.89	-0.08	0.52	0.2	0.26	0.25	0.31	-0.07	-0.17
WBGene00050899	8	0	-3.94	0.01	3.27	1.59	1.99	2.08	2.84	2.3	1.9
WBGene00000751	8	-0.01	-1.01	-0.43	0.19	0.52	0.45	-0.27	0.6	-1.14	-0.33
WBGene00012819	8	-0.02	-1.6	0.02	0.63	1.49	1.13	0.92	1.2	0.4	0.31
WBGene00020690	8	0.01	-0.98	-0.03	0.9	0.54	0.46	0.69	0.43	0.68	0.34
WBGene00003695	8	0.01	-1.01	0.03	0.61	0.47	0.88	0.52	1.17	0.95	0.78
WBGene00009559	8	-0.02	-0.91	-0.19	0.27	0.58	0.31	0.44	0.13	-0.05	-0.47
WBGene00010593	8	0.01	-0.96	-0.07	0.38	0.19	0.51	0.91	0.95	0.31	0.27
WBGene00012217	8	0	-1.47	-0.05	0.8	0.53	0.6	0.75	0.49	0.27	-0.1
WBGene00017734	8	0	-1.33	-0.05	0.73	0.49	0.26	0.59	0.29	-0.12	-0.22
WBGene00018221	8	-0.02	-0.9	-0.08	0.31	0.5	0.46	0.65	0.87	0.13	0.38
WBGene00019007	8	0	-0.9	-0.05	0.39	0.26	0.33	0.18	0.27	-0.13	-0.15
WBGene00014086	8	-0.01	-0.62	-0.05	0.24	0.19	0.41	0.31	0.55	0.04	0.16
WBGene00015248	8	0	-0.65	-0.14	0.32	0.43	0.43	0.44	0.33	0.16	0.11
WBGene00020185	8	0.01	-0.68	-0.07	0.51	0.5	0.51	0.31	0.18	0.03	-0.03
WBGene00045483	8	-0.01	-0.71	-0.13	0.21	0.34	0.16	0.29	0.56	-0.07	0.07
WBGene00011110	8	-0.02	-0.73	-0.08	0.27	0.61	0.55	0.58	0.68	0.17	0.19
WBGene00013275	8	0	-0.94	-0.01	0.75	0.19	0.32	0.42	0.73	0.24	0.7
WBGene00021647	8	-0.02	-0.65	-0.06	0.56	0.49	0.54	0.52	0.72	0.31	0.73
WBGene00008414	8	-0.01	-0.77	-0.04	0.31	0.51	0.54	0.63	0.66	0.36	0.38
WBGene00021562	8	0	-0.72	-0.17	0.39	0.24	0.05	0.44	0.3	-0.12	0.06
WBGene00006819	8	-0.01	-0.73	-0.38	0.38	0.55	0.61	1.13	1.07	0.51	0.7
WBGene00009161	8	-0.03	-0.57	-0.1	0.22	0.33	0.32	0.25	0.44	0.01	0.18
WBGene00015759	8	-0.01	-1.13	0.02	0.04	0.38	0.35	0.27	0.6	0.26	-0.71
WBGene00004112	8	0	-0.77	-0.03	0.35	0.21	0.47	1.04	0.88	0.66	0.57
WBGene00006942	8	0.02	-0.83	-0.23	0.45	0.42	0.48	0.82	0.79	0.4	0.4
WBGene00015466	8	-0.03	-1.36	0.07	1.33	0.59	0.71	0.31	0.68	0.47	0.54
WBGene00003704	8	-0.01	-1.13	0	0.8	0.26	0.23	0.13	0.6	0.21	0.67
WBGene00045245	8	0	-0.64	0.01	0.57	0.29	0.3	0.09	0.6	0.07	0.46
WBGene00001993	8	-0.01	-0.82	0	0.56	0.73	0.45	0.43	0.18	0.45	-0.03
WBGene00013805	8	0	-0.91	-0.06	0.14	0.3	0.41	0.35	0.5	0	-0.25
WBGene00010878	8	-0.03	-1.04	0.01	0.82	1.59	1.27	1.43	1.01	1.13	0.91
WBGene00044712	8	0.01	-1.77	0.01	1.51	0.13	0.5	0.85	1.12	1.22	0.99
WBGene00000228	8	-0.03	-0.8	-0.06	0.15	1.16	0.93	1.6	1.56	1.09	0.91
WBGene00003171	8	0	-0.96	0.01	0.51	0.09	0.4	0.62	0.77	0.23	0.28
WBGene00014058	8	-0.02	-1.13	0.02	0.87	1.11	1.33	0.93	1.22	0.74	0.88
WBGene00009102	8	-0.03	-1.42	0.07	1.17	0.47	0.43	0.67	0.93	0.59	0.47
WBGene00020955	8	-0.01	-1.77	0.01	1.14	1.06	1.15	1.34	1.56	1.32	1.19
WBGene00004454	8	-0.02	-0.66	-0.03	0.55	0.45	0.35	0.78	0.8	0.75	0.89
WBGene00009554	8	-0.02	-0.81	-0.02	0.92	0.34	0.42	0.32	0.65	0.02	0.76
WBGene00000784	8	0.02	-0.95	0.02	0.87	0.43	0.69	0.36	1.12	0.79	1.09
WBGene00010052	8	0	-0.92	-0.03	0.44	0.65	0.79	0.32	0.65	0.32	0.18
WBGene00004476	8	-0.01	-0.63	-0.08	0.53	0.46	0.33	0.83	0.7	0.68	0.76
WBGene00002232	8	-0.02	-1.38	0.05	0.91	1.51	1.43	1.48	1.07	1.55	0.56
WBGene00004423	8	-0.04	-0.66	-0.02	0.77	0.49	0.29	0.83	0.78	0.8	1.11
WBGene00004480	8	-0.01	-0.59	-0.06	0.58	0.51	0.36	0.7	0.79	0.59	0.89
WBGene00007761	8	-0.05	-1.26	0.08	0.25	1.81	1.63	1.83	2.56	1.71	1.3
WBGene00020596	8	-0.04	-0.93	0.06	0.71	1.61	1.49	1.67	1.85	1.48	1.45
WBGene00004451	8	-0.02	-0.94	-0.02	0.73	0.49	0.31	0.64	0.84	0.58	0.91
WBGene00005657	8	-0.01	-4.18	-0.01	0.37	1.28	0.81	1.68	0.68	-0.95	-2.13
WBGene00010657	8	0.01	-1.07	-0.01	1.04	0.44	0.54	0.56	1	0.43	0.77
WBGene00018361	8	-0.02	-0.6	-0.3	0.24	0.57	0.37	0.43	0.63	0.12	0.39
WBGene00014057	8	-0.01	-1.63	-0.02	0.36	0.98	1.26	0.83	1.51	0.51	0.4
WBGene00000263	8	-0.01	-0.56	-0.11	0.39	0.49	0.34	0.28	0.31	0.19	0.25
WBGene00019433	8	-0.02	-0.65	-0.06	0.47	0.32	0.27	0.25	0.45	0.05	0.4
WBGene00050914	8	0	-0.56	0.07	0.6	0.26	0.12	0.17	0.34	0.64	0.45
WBGene00015512	8	-0.03	-1.07	-0.01	0.6	0.2	0.45	-0.23	0.5	-0.42	0.51
WBGene00000065	8	-0.01	-0.75	-0.35	0.03	0.16	0.2	0.43	0.41	-0.34	-0.31
WBGene00009712	8	-0.02	-0.63	-0.13	0.2	0.52	0.39	0.27	0.5	0.06	0.17
WBGene00018407	8	0.01	-0.83	-0.52	0.31	0.28	0.57	0.83	0.82	0.27	0.37
WBGene00303021	8	-0.01	-1.39	-0.03	0.61	0.41	0.34	0.5	0.29	-0.14	-0.17
WBGene00020808	8	0.01	-0.6	-0.47	0.09	0.45	0.65	1.05	1.02	0.33	0.4
WBGene00020275	8	-0.02	-0.51	-0.28	0.26	0.54	0.5	0.36	0.45	0.06	0.27
WBGene00206522	8	0	-1.16	0.02	0.88	0	0.23	0.3	0.55	0.44	0.31
WBGene00011510	8	-0.04	-0.6	-0.1	0.16	0.41	0.49	0.45	0.35	0.29	0.14
WBGene00012602	8	-0.01	-0.67	-0.22	0.25	0.62	0.54	0.57	0.58	0.07	0.28
WBGene00086569	8	0.02	-0.76	0.04	1.03	0.38	0.55	0.62	0.67	0.97	0.93
WBGene00003378	8	-0.03	-0.85	0.05	0.75	0.29	0.29	0.41	0.48	0.35	0.24
WBGene00006586	8	0	-0.56	-0.02	0.4	0.15	0.11	-0.02	0.51	-0.11	0.38
WBGene00009126	8	-0.01	-0.4	-0.08	0.11	0.19	0.2	0.12	0.23	-0.04	0.02
WBGene00017765	8	0.01	-0.77	-0.02	0.33	0.11	0.37	0.43	0.27	0.36	0.01
WBGene00006050	8	-0.02	-0.83	0.05	0.93	0.13	0.29	0.15	0.78	0.11	0.8
WBGene00004456	8	-0.01	-0.56	-0.05	0.56	0.51	0.38	0.81	0.73	0.79	0.9
WBGene00004426	8	-0.03	-0.58	-0.01	0.58	0.53	0.34	0.88	0.88	0.92	1.01
WBGene00016331	8	-0.04	-0.91	0.07	0.53	1.62	1.77	1.89	2.44	1.89	1.94
WBGene00019844	8	-0.01	-0.93	0.01	1.02	1.3	1.24	0.95	1.36	0.93	1.36
WBGene00019564	8	-0.01	-2.02	0	0.42	1.67	2.35	0.84	1.33	-0.39	-0.02
WBGene00004484	8	-0.03	-0.55	-0.05	0.47	0.53	0.39	0.93	0.83	0.8	0.94
WBGene00016655	8	-0.01	-0.63	-0.04	0.31	0.38	0.44	0.15	0.56	-0.02	0.31
WBGene00004479	8	-0.03	-0.65	-0.04	0.59	0.53	0.32	0.79	0.81	0.62	0.9
WBGene00000247	8	-0.01	-1.2	0.05	0.57	0.88	1.37	0.8	1.57	1.24	0.96
WBGene00022336	8	-0.02	-0.35	-0.29	0.05	0.32	0.27	0.23	0.39	-0.16	0.1
WBGene00010130	8	-0.02	-0.49	-0.02	0.18	0.37	0.44	0.33	0.5	0.24	0.29
WBGene00007942	8	-0.01	-0.48	-0.1	0.21	0.28	0.23	0.32	0.35	0.17	0.22
WBGene00000041	8	0	-0.57	-0.01	0.63	0.37	0.38	0.45	0.28	0.38	0.27
WBGene00018963	8	0	-0.63	-0.31	0.21	0.16	0.31	0.38	0.48	-0.26	0.08
WBGene00003831	8	0	-0.69	-0.09	0.24	0.36	0.51	0.49	0.68	-0.01	0.27
WBGene00014262	8	0	-0.65	-0.08	0.19	0.53	0.4	0.94	0.99	0.53	0.47
WBGene00003065	8	0	-0.57	-0.3	0.22	0.11	0.11	0.09	0.17	-0.21	-0.03
WBGene00007366	8	-0.03	-1.36	0.04	0.25	0.81	1.33	0.06	0.65	-0.26	-0.45
WBGene00022181	8	-0.02	-1.78	0.01	0.56	2.22	2.53	1.68	1.27	0.7	0.09
WBGene00014150	8	0	-0.46	0.07	0.69	0.28	0.06	0.13	0.29	0.51	0.57
WBGene00009374	8	-0.01	-1.1	-0.01	0.91	1.58	1.16	1.76	2.34	1.34	1.73
WBGene00003182	8	0	-0.98	-0.02	0.61	1.11	0.6	0.73	0.38	0.74	0.02
WBGene00010232	8	-0.5	-0.75	0.16	0.94	1.78	1.39	1.59	1.49	1.38	1.39
WBGene00021286	8	-0.01	-0.54	-0.07	0.33	0.62	0.56	0.5	0.77	0.23	0.51
WBGene00010556	8	-0.02	-0.57	-0.04	0.66	0.56	0.33	0.86	0.75	0.75	0.96
WBGene00002050	8	-0.02	-0.68	0.01	0.5	0.12	0.53	0.72	0.52	0.6	0.45
WBGene00004445	8	-0.01	-0.63	-0.06	0.53	0.63	0.37	0.82	0.81	0.67	0.87
WBGene00019240	8	0.02	-0.72	-0.06	0.68	0.42	0.58	0.36	0.46	0.08	0.34
WBGene00023451	8	0	-0.55	0.02	0.61	0.34	0.35	0.38	0.73	0.61	0.9
WBGene00020662	8	0	-0.52	0.08	0.61	0.39	0.29	0.5	0.67	0.7	0.56
WBGene00009483	8	0	-0.82	-0.05	0.27	0.04	0.08	0.33	0.39	0.21	0
WBGene00004488	8	-0.02	-0.68	-0.03	0.61	0.56	0.29	0.79	0.79	0.72	0.87
WBGene00044026	8	0	-0.55	0.02	0.52	0.33	0.46	0.09	0.2	0.17	0.21
WBGene00004096	8	-0.03	-0.91	0.03	0.33	1.32	1.01	1.4	1.61	1.13	0.71
WBGene00003834	8	-0.02	-1.28	0	0.83	1.17	1.54	1.36	1.6	0.64	0.82
WBGene00017763	8	-0.02	-0.6	-0.01	0.27	0.04	0.26	0	0.47	-0.04	0.21
WBGene00004492	8	-0.02	-0.78	-0.02	0.72	0.56	0.31	0.71	0.91	0.51	0.93
WBGene00022169	8	0	-0.58	-0.09	0.35	0.56	0.43	0.52	0.61	0.24	0.49
WBGene00000733	8	-0.01	-0.92	-0.05	0.01	0.68	0.54	0.5	0.74	-0.18	-0.41
WBGene00009992	8	-0.01	-0.47	-0.33	0.24	0.55	0.51	0.82	0.7	0.45	0.64
WBGene00010480	8	-0.01	-1.45	0.02	0.71	0.81	1.37	0.67	1.71	0.5	1
WBGene00000371	8	-0.01	-0.43	-0.14	0.19	0.38	0.44	0.35	0.56	0.09	0.32
WBGene00008377	8	0	-0.55	-0.01	0.56	0.31	0.38	0.46	0.69	0.49	0.8
WBGene00004444	8	-0.02	-0.72	-0.03	0.64	0.56	0.29	0.75	0.76	0.68	0.82
WBGene00012354	8	0	-0.43	-0.43	0.08	0.51	0.49	0.65	0.88	0.1	0.49
WBGene00007993	8	0.02	-0.45	-0.19	0.26	0.56	0.53	0.63	0.74	0.37	0.52
WBGene00004434	8	-0.03	-0.69	-0.02	0.56	0.59	0.36	0.66	0.77	0.67	0.92
WBGene00007193	8	-0.04	-0.8	0.01	0.5	1.21	0.71	1.26	0.97	0.98	0.76
WBGene00000210	8	0	-0.56	-0.12	0.3	0.5	0.53	0.63	0.73	0.37	0.56
WBGene00001076	8	-0.01	-1.56	0.03	1.98	3.05	2.4	2.36	2.69	2.68	3.37
WBGene00004443	8	-0.04	-0.49	-0.05	0.48	0.66	0.37	0.83	0.81	0.69	0.96
WBGene00006702	8	-0.05	-0.58	0.18	0.49	1.31	0.95	0.79	1.04	0.88	0.79
WBGene00019682	8	-0.01	-0.59	0	0.43	0.01	0.03	0.27	0.55	-0.06	0.17
WBGene00020215	8	-0.01	-0.5	0.01	0.39	0.38	0.3	0.05	0.41	0.14	0.43
WBGene00000677	8	-0.01	-1.27	-0.01	0.61	0.64	0.37	0.62	0.67	0.16	-0.05
WBGene00003476	8	-0.02	-0.71	0.05	0.68	0.57	0.45	0.5	0.7	0.54	0.57
WBGene00017984	8	-0.02	-0.65	-0.05	0.31	0.4	0.37	0.48	0.57	0.21	0.34
WBGene00009495	8	-0.01	-1.2	-0.01	0.56	0.85	0.34	0.66	0.83	0.34	0.48
WBGene00004477	8	-0.02	-0.47	-0.03	0.48	0.59	0.42	0.9	0.79	0.93	0.96
WBGene00002255	8	0.02	-0.56	0.01	0.71	0.35	0.33	0.33	0.47	0.58	0.62
WBGene00011430	8	0	-1.32	0	1.32	0.67	0.49	0.52	0.51	0.32	0.41
WBGene00017698	8	0	-1.07	0.01	0.4	0.17	0.87	0.19	0.9	0.34	0.2
WBGene00018953	8	-0.04	-0.66	0.01	0.6	0.57	0.58	0.62	0.81	0.32	0.59
WBGene00017975	8	-0.02	-1.43	0.01	0.72	0.19	-0.03	0.06	0.7	0.05	0.19
WBGene00004790	8	0	-0.96	-0.01	0.66	0.56	0.81	0.84	1.17	0.68	0.96
WBGene00011107	8	0	-1.3	0	0.69	0.3	-0.16	0.43	0.84	0.35	0.41
WBGene00019619	8	0.01	-0.89	0	0.74	0.17	0.07	0.46	0.38	0.33	-0.06
WBGene00006728	8	-0.02	-0.51	-0.02	0.54	0.65	0.41	0.86	0.88	0.76	0.93
WBGene00015942	8	-0.02	-0.56	0.01	0.44	1.2	0.47	0.95	0.82	0.9	0.72
WBGene00000092	8	-0.03	-0.86	0.01	0.41	-0.04	0.03	-0.06	0.52	-0.04	0.48
WBGene00004475	8	-0.03	-0.66	-0.03	0.53	0.55	0.32	0.82	0.89	0.49	0.86
WBGene00004490	8	-0.03	-0.69	-0.02	0.55	0.53	0.33	0.78	0.8	0.71	0.88
WBGene00000225	8	-0.01	-1.05	-0.01	0.8	0.71	0.3	1.04	0.11	0.74	-0.04
WBGene00001685	8	0	-0.6	-0.02	0.42	0.49	0.63	0.58	0.64	0.29	0.46
WBGene00015497	8	0.02	-0.99	-0.03	0.88	0.99	0.79	0.97	0.66	0.81	0.51
WBGene00004410	8	-0.02	-0.58	-0.03	0.54	0.47	0.35	0.76	0.77	0.53	0.83
WBGene00020950	8	0	-0.44	-0.33	0.14	0.28	0.16	0.21	0	-0.24	-0.17
WBGene00016099	8	0	-0.72	0.02	0.92	0.6	0.47	1.07	0.99	1.23	1.24
WBGene00015954	8	0.01	-0.84	-0.61	0.04	0.39	0.47	0.91	0.68	0.26	0.01
WBGene00004495	8	-0.04	-0.58	-0.05	0.44	0.71	0.45	0.97	0.88	0.79	0.9
WBGene00010752	8	-0.01	-1.21	0.04	0.59	1.8	2.1	2.21	2.84	2.04	2.08
WBGene00019270	8	0	-0.91	0	0.7	0.4	0.39	0.78	0.31	0.78	0.26
WBGene00003589	8	-0.01	-0.82	0.02	0.9	1.11	1	0.94	0.88	0.9	0.83
WBGene00007192	8	0	-0.59	-0.09	0.33	0.58	0.51	0.48	0.65	0.19	0.53
WBGene00015454	8	0	-0.75	0	0.68	0.33	0.15	0.02	0.36	0.13	0.37
WBGene00013297	8	0.01	-0.62	0.03	0.54	0.11	0.3	0.27	0.52	0.46	0.55
WBGene00003931	8	-0.01	-0.6	-0.04	0.19	0.21	0.03	0.67	0.54	0.26	0.23
WBGene00016493	8	-0.02	-0.77	-0.01	0.55	0.54	0.24	0.74	0.77	0.48	0.71
WBGene00003554	8	0	-1.54	0	1.2	-0.33	-0.09	0.39	0.55	0.53	0.81
WBGene00006433	8	-0.01	-0.73	-0.01	0.44	0.27	0.45	0.23	0.4	0.07	0.07
WBGene00009776	8	-0.02	-0.57	0.04	0.39	0.4	0.24	-0.08	0.63	-0.06	0.54
WBGene00004415	8	-0.01	-0.58	-0.04	0.49	0.46	0.37	0.81	0.75	0.63	0.8
WBGene00004470	8	-0.02	-0.61	-0.03	0.53	0.64	0.47	0.9	0.93	0.7	0.97
WBGene00004491	8	0.01	-0.54	-0.05	0.55	0.44	0.39	0.85	0.76	0.82	0.93
WBGene00011884	8	0	-0.58	-0.04	0.4	0.45	0.5	0.45	0.51	0.19	0.27
WBGene00003169	8	-0.01	-0.98	-0.01	0.55	0.47	0.4	0.94	0.8	0.34	0.43
WBGene00045308	8	-0.01	-0.95	0.01	0.67	-0.04	0.36	-0.12	1.2	-0.4	0.82
WBGene00004471	8	0	-0.52	-0.05	0.48	0.44	0.4	0.8	0.79	0.63	0.9
WBGene00010769	8	0.02	-0.74	-0.03	0.3	0.37	0.5	0.38	0.32	0.7	-0.06
WBGene00012466	8	-0.01	-1.04	0.04	0.85	0.22	1	-0.01	0.74	0.18	0.4
WBGene00004433	8	-0.02	-0.6	-0.04	0.51	0.62	0.36	0.8	0.75	0.7	0.85
WBGene00004473	8	-0.01	-0.51	-0.05	0.43	0.53	0.33	0.9	0.66	0.68	0.68
WBGene00011235	8	0.01	-1.61	0.02	1.53	0.82	1.21	0.94	1.5	1.7	1.32
WBGene00000117	8	0.03	-0.63	0.03	1.05	0.85	0.81	0.78	0.92	1.05	1.01
WBGene00009119	8	-0.05	-0.39	-0.05	0.46	0.42	0.3	0.4	0.51	0.32	0.7
WBGene00022347	8	-0.02	-0.42	-0.04	0.19	0.55	0.4	0.21	0.4	0.04	0.23
WBGene00004481	8	-0.02	-0.75	-0.01	0.63	0.58	0.27	0.63	0.68	0.62	0.84
WBGene00015567	8	0.01	-0.77	0.01	0.98	0.57	1.05	0.03	0.91	0.24	0.96
WBGene00012137	8	-0.02	-1.73	-0.01	1.48	3.23	0.99	3.1	1.36	2.66	2.11
WBGene00004449	8	-0.03	-0.51	-0.03	0.52	0.63	0.41	0.8	0.84	0.73	0.97
WBGene00011906	8	0.01	-1.1	-0.03	0.4	0.01	0.17	0.32	0.25	0.28	-0.2
WBGene00010491	8	0.01	-0.62	-0.01	0.59	0.68	0.66	0.68	0.9	0.77	0.95
WBGene00016116	8	-0.01	-0.65	0.01	0.16	0.11	0.39	0.25	0.34	0.28	-0.06
WBGene00022053	8	-0.01	-0.66	-0.04	0.25	0.59	0.56	0.54	0.72	0.1	0.36
WBGene00045060	8	0.02	-1.54	-0.04	1.37	1.85	1.62	1.9	2.18	2.11	2.18
WBGene00018602	8	0	-0.44	0.13	0.64	0.53	0.27	0.26	0.23	0.55	0.17
WBGene00006893	8	-0.01	-1.03	0.01	0.72	0.14	0.26	0.54	0.52	0.43	0.33
WBGene00044211	8	0	-1.63	0	0.86	0.44	0.45	0.3	0.21	0.34	0.23
WBGene00013514	8	-0.01	-0.7	0.01	0.71	0.39	0.25	0.62	0.98	0.68	1.06
WBGene00004469	8	-0.02	-0.66	-0.03	0.49	0.6	0.37	0.88	0.89	0.68	0.88
WBGene00003812	8	-0.01	-0.42	0.06	0.44	0.36	0.43	0.53	0.94	0.72	0.99
WBGene00014036	8	-0.04	-0.75	0.02	0.37	0.75	0.19	0.99	0.74	0.56	0.44
WBGene00017648	8	0.01	-0.5	0.05	0.35	0.36	0.41	0.45	0.74	0.73	0.36
WBGene00009531	8	0.01	-0.81	-0.06	0.15	0.19	0.34	0.72	0.58	-0.03	-0.27
WBGene00006634	8	0.01	-0.67	-0.09	0.32	0.5	0.6	0.74	0.71	0.45	0.47
WBGene00009892	8	0	-1.75	0.01	2.47	0.95	2.35	1.86	2.11	1.37	2.81
WBGene00006941	8	-0.04	-0.8	0.01	0.35	0.49	0.3	0.46	0.82	0.12	0.35
WBGene00006578	8	-0.02	-0.97	0.02	0.63	1.37	1.01	1.49	1.2	1.01	0.86
WBGene00023416	8	0	-1.31	-0.01	0.49	0.13	0.78	-0.39	1.14	-0.84	0.51
WBGene00004442	8	-0.02	-0.74	-0.02	0.63	0.6	0.29	0.76	0.8	0.57	0.89
WBGene00010084	8	-0.01	-0.28	0.03	0.59	0.16	0.12	0.18	0.35	0.26	0.7
WBGene00020836	8	-0.01	-0.72	-0.05	0.44	0.32	0.31	0.82	0.18	0.38	0.06
WBGene00004417	8	-0.02	-0.54	-0.01	0.6	0.54	0.42	0.8	0.82	0.84	1.14
WBGene00004452	8	-0.03	-0.52	-0.01	0.48	0.67	0.43	0.87	0.87	0.91	0.98
WBGene00004440	8	-0.02	-0.63	-0.03	0.51	0.6	0.31	0.79	0.73	0.64	0.76
WBGene00020557	8	0.01	-0.44	-0.03	0.35	0.25	0.24	0.01	0.09	0.03	0.23
WBGene00271812	8	0	-2.95	0	2.03	0.45	1.03	1.91	2.08	0.92	1.74
WBGene00004446	8	-0.03	-0.55	-0.01	0.57	0.54	0.29	0.77	0.75	0.84	0.95
WBGene00023209	8	-0.01	-0.39	-0.01	0.58	1	0.58	0.9	0.7	0.88	0.93
WBGene00010794	8	-0.01	-0.49	-0.16	0.17	0.59	0.45	0.73	0.88	0.31	0.63
WBGene00006824	8	-0.01	-0.98	-0.01	0.5	0.35	0.55	0.8	0.4	0.21	0.09
WBGene00000722	8	0	-1.82	-0.01	-0.12	1.04	1.51	1.16	1.49	0.98	0.44
WBGene00019333	8	-0.02	-0.41	-0.05	0.15	0.19	0.29	0.17	0.29	-0.09	0.08
WBGene00009715	8	0	-1.38	-0.01	0.74	0.6	0.61	0.78	0.95	0.65	0.7
WBGene00011543	8	0.01	-0.83	-0.04	0.46	0.68	0.48	0.67	0.07	0.42	-0.19
WBGene00003678	8	-0.01	-0.54	0.01	0.51	0.18	0.08	0.38	0.14	0.29	0.1
WBGene00008360	8	0.03	-0.71	0.05	0.6	0.36	0.62	0.65	0.75	1.49	0.57
WBGene00013406	8	0	-0.75	-0.03	0.44	0.47	0.28	0.34	0.25	-0.06	0.05
WBGene00020725	8	-0.01	-1.26	0.02	0.66	2.18	2.26	2.1	2.19	2.55	1.89
WBGene00008603	8	-0.02	-0.53	-0.11	0.28	0.79	0.57	1.13	1.07	0.69	0.95
WBGene00009122	8	-0.01	-0.44	-0.01	0.53	0.48	0.38	0.81	0.76	0.89	0.99
WBGene00020169	8	-0.05	-0.54	-0.07	-0.08	0.01	-0.2	0.27	-0.03	-0.16	-0.39
WBGene00006408	8	0	-0.48	-0.03	0.2	0.47	0.61	1.01	1.03	0.86	0.82
WBGene00003618	8	0.01	-0.96	-0.01	1.06	0.31	0.98	0.34	0.92	0.39	0.73
WBGene00077594	8	-0.01	-0.92	0.04	0.59	0.2	0.05	0.77	0.16	0.65	-0.13
WBGene00020954	8	0.01	-0.48	0.06	0.32	0.35	0.37	0.26	0.63	0.52	0.34
WBGene00016902	8	0	-0.79	0.03	0.73	0.54	0.67	0.35	0.47	0.44	0.4
WBGene00004493	8	-0.02	-0.54	-0.02	0.49	0.52	0.37	0.75	0.88	0.67	1.03
WBGene00004498	8	-0.02	-0.62	-0.02	0.55	0.57	0.33	0.79	0.88	0.66	0.94
WBGene00011474	8	0.01	-0.44	-0.09	0.15	0.42	0.36	0.74	0.55	0.42	0.17
WBGene00009897	8	0.14	-0.4	0.18	0.65	0.11	0.22	0.1	0.38	0.58	0.47
WBGene00016706	8	0	-0.77	-0.06	0.41	-0.11	-0.12	0.47	0.17	0	-0.07
WBGene00004453	8	-0.01	-0.56	-0.02	0.48	0.47	0.31	0.8	0.68	0.74	0.77
WBGene00014226	8	0	-0.52	0	0.54	0.36	0.08	0.16	0.27	0.17	0.13
WBGene00020511	8	0.01	-0.49	-0.37	0.39	0.13	0.19	0.37	0.19	-0.13	0.16
WBGene00006067	8	0	-0.99	-0.01	0.49	-0.11	-0.11	0.04	0.65	-0.02	0.38
WBGene00004438	8	-0.01	-0.36	-0.06	0.42	0.58	0.46	0.8	0.7	0.74	0.87
WBGene00020941	8	-0.01	-0.84	-0.01	0.91	0.85	0.61	1.13	0.98	0.7	0.88
WBGene00019902	8	-0.03	-0.72	0.04	0.62	0.3	0.13	0.36	0.85	0.33	0.69
WBGene00009515	8	-0.01	-1.01	-0.05	0.45	0.88	0.4	1.27	0.46	-0.21	0.6
WBGene00014224	8	0	-0.66	0.02	0.72	0.45	0.21	0.35	0.53	0.56	0.74
WBGene00013925	8	-0.04	-0.68	0.03	0.35	0.48	0.77	0.49	0.95	0.3	0.81
WBGene00019436	8	-0.01	-1.24	-0.01	0.43	0.54	0.29	1.41	0.74	0.67	0.11
WBGene00010610	8	0	-0.79	0.01	0.99	0.44	0.22	0.56	0.52	0.61	0.55
WBGene00009901	8	-0.01	-1.25	0	0.74	0.89	1.3	0.3	1.22	0.05	0.82
WBGene00002110	8	0.01	-0.49	0	0.61	0.94	0.83	0.9	1.15	0.93	1.26
WBGene00001000	8	0	-0.86	-0.05	0.08	0.33	0.36	0.97	0.92	-0.13	0.08
WBGene00016224	8	0	-1.64	0	0.76	1.04	0.62	0.9	2.04	1.69	1.54
WBGene00004409	8	-0.02	-0.75	-0.02	0.62	0.53	0.28	0.84	0.77	0.72	0.84
WBGene00012179	8	-0.01	-0.74	-0.03	0.55	0.55	0.24	0.72	0.73	0.51	0.75
WBGene00189949	8	0.01	-0.83	0.01	0.37	0.08	0.34	-0.02	0.71	0.26	0.15
WBGene00015565	8	-0.02	-0.63	-0.05	0.32	1.08	0.9	1.37	1.34	1.02	1.25
WBGene00004494	8	-0.01	-0.71	-0.01	0.55	0.59	0.31	0.83	0.76	0.77	0.81
WBGene00008633	8	0	-1.47	0.01	0.36	0.32	-0.17	0.43	0.19	0.19	-0.61
WBGene00001793	8	0.01	-0.55	-0.04	0.63	0.35	0.22	0.34	0.36	0.07	0.35
WBGene00001154	8	0	-0.69	-0.05	0.11	0.38	0.66	0.5	0.59	0.05	0.33
WBGene00012680	8	0	-1.75	0.01	0.16	1.15	0.82	1.45	1.82	1.77	0.88
WBGene00015938	8	-0.02	-0.6	0.04	0.42	0.27	0.19	0.26	0.43	0.22	0.2
WBGene00284846	8	-0.01	-0.56	0.05	0.35	0.83	0.89	0.73	1.07	1.07	0.97
WBGene00003370	8	0	-0.45	-0.17	0.2	0.14	0.19	0.45	0.52	-0.04	0.16
WBGene00004448	8	-0.02	-0.57	-0.03	0.51	0.63	0.37	0.91	0.86	0.88	0.99
WBGene00004486	8	-0.02	-0.49	-0.01	0.42	0.53	0.41	0.84	0.84	0.83	0.94
WBGene00022310	8	-0.02	-1.09	0	0.22	0.47	-0.19	0.24	0.75	-0.2	-0.24
WBGene00004413	8	-0.02	-0.46	-0.03	0.19	0.37	0.46	0.9	0.85	0.59	0.65
WBGene00017269	8	0	-0.82	0.02	0.8	0.14	-0.03	0.63	1.19	1.34	1.32
WBGene00020036	8	-0.03	-0.51	0.06	0.52	0.48	0.27	0.5	0.5	0.55	0.43
WBGene00015683	8	0.01	-0.63	0.05	0.89	0.47	0.48	0.46	1.08	1.01	1.18
WBGene00017726	8	-0.01	-1.11	0	-0.03	1.35	1.14	1.2	0.42	0	-1.08
WBGene00004487	8	-0.02	-0.6	-0.02	0.48	0.57	0.34	0.75	0.77	0.61	0.88
WBGene00021024	8	0	-0.39	-0.17	0.31	0.2	0.22	0.28	0.44	-0.12	0.39
WBGene00003828	8	0.04	-0.46	0.1	0.65	-0.09	0.2	0.1	0.24	0.84	0.39
WBGene00004439	8	-0.03	-0.54	-0.03	0.58	0.55	0.33	0.65	0.73	0.54	1.03
WBGene00015507	8	-0.02	-0.74	-0.02	0.4	1.36	0.6	1.9	1.59	1.53	1.37
WBGene00020030	8	-0.03	-0.78	0.03	0.65	1.31	1.16	1.21	1.8	1.14	1.75
WBGene00000475	8	-0.02	-0.45	-0.01	0.27	0.18	0.22	0.14	0.4	0.02	0.27
WBGene00004427	8	-0.01	-0.4	-0.03	0.43	0.62	0.51	0.98	1	0.91	1.15
WBGene00004412	8	-0.01	-0.46	-0.03	0.39	0.65	0.4	0.91	0.86	0.93	0.98
WBGene00010196	8	0.01	-0.59	0	0.46	0.39	0.42	0.46	0.77	0.46	0.68
WBGene00004478	8	-0.02	-0.61	-0.02	0.5	0.63	0.35	0.85	0.79	0.79	0.84
WBGene00011394	8	0	-0.6	-0.04	0.07	0.03	-0.04	0.43	0.35	0.39	-0.11
WBGene00000692	8	-0.02	-0.83	-0.01	0.23	0.51	0.34	0.9	0.77	0.27	0.45
WBGene00012258	8	-0.01	-0.38	-0.04	0.51	0.4	0.32	-0.09	0.27	-0.08	0.56
WBGene00006999	8	0.01	-0.59	-0.04	0.17	0.18	0.22	0.39	0.25	0.01	-0.15
WBGene00002052	8	-0.05	-0.52	-0.02	0.15	0.49	0.42	0.18	0.12	0.04	0.12
WBGene00001794	8	0	-1	-0.01	0.64	0.34	0.38	0.7	0.77	0.24	0.45
WBGene00010644	8	-0.01	-0.68	0.02	0.79	0.01	-0.12	0.55	0.48	0.76	0.73
WBGene00018784	8	0	-0.69	-0.03	0.32	0.4	0.37	0.23	0.48	-0.06	0.07
WBGene00020476	8	0	-0.98	0	1.06	-0.23	0.01	0.32	0.72	0.27	0.69
WBGene00017310	8	-0.05	-0.45	0.03	0.35	0.32	0.05	0.5	0.37	0.39	0.37
WBGene00004497	8	-0.01	-0.59	-0.01	0.63	0.51	0.26	0.59	0.72	0.63	0.97
WBGene00000652	8	0	-0.7	-0.01	0.73	0.35	0.46	0.55	0.51	0.34	0.7
WBGene00009098	8	-0.01	-0.62	0.03	0.72	0.06	0.07	0.93	0.18	0.98	0.28
WBGene00016155	8	-0.01	-1.82	-0.01	1	2.88	2.07	2.95	2.56	1.93	2.73
WBGene00018055	8	0.01	-0.82	-0.01	0.68	0.68	0.5	1.27	0.76	1.33	0.72
WBGene00004680	8	-0.03	-0.57	0	0.16	0.37	0.31	0.68	0.86	0.41	0.43
WBGene00003694	8	-0.01	-0.62	0	0.95	0.44	0.17	0.26	0.49	0.22	0.96
WBGene00017908	8	0	-1.09	0.01	0.57	0.56	1.06	0.58	0.74	0.54	0.18
WBGene00013489	8	0	-1.03	-0.01	0.5	0.81	0.43	0.67	0.71	0.17	-0.03
WBGene00006919	8	0.01	-0.4	-0.12	0.06	0.32	0.42	0.02	0.22	-0.2	-0.03
WBGene00001168	8	0	-0.4	-0.02	0.33	0.42	0.46	0.9	0.82	0.84	0.83
WBGene00009544	8	-0.02	-0.78	0	0.31	1.18	1.14	1.91	1.7	1.58	1.53
WBGene00015137	8	-0.01	-1.12	0.01	0.32	0.01	0.17	0.2	0.26	0.09	-0.22
WBGene00012921	8	0	-2.05	-0.01	0.1	1.6	3.2	1.88	3.87	0.94	1.16
WBGene00007647	8	-0.03	-0.56	0.02	0.27	0.6	0.32	0.64	0.96	0.56	0.56
WBGene00008376	8	-0.01	-1.45	0	0.78	1.42	1.1	1.64	1.35	0.18	1.03
WBGene00011187	8	-0.01	-1.96	0.01	0.19	0.05	0.26	0.37	0.52	-0.4	-0.67
WBGene00004424	8	-0.03	-0.51	-0.03	0.37	0.61	0.33	0.78	0.73	0.68	0.79
WBGene00009487	8	-0.02	-1.01	0.04	-0.29	0.15	0.43	0.22	0.88	0.04	-0.91
WBGene00013897	8	-0.01	-1.2	0.01	1.61	1.42	0.44	0.96	1.39	1.32	1.39
WBGene00019680	8	0	-0.62	-0.03	0.22	0.18	0.24	0.33	0.14	0.09	-0.19
WBGene00000753	8	0	-1.19	-0.01	-0.19	0.11	0.64	0.29	0.31	-0.9	-0.93
WBGene00003860	8	0	-0.52	-0.03	0.21	0.18	0.32	0.42	0.54	0.04	0.14
WBGene00003934	8	0.01	-0.64	-0.05	0.11	0.31	0.4	0.71	0.57	0.25	0
WBGene00005191	8	-0.01	-1.07	0	0.29	1.58	0.06	0.85	0.82	0.46	-0.32
WBGene00004999	8	0.01	-0.46	0.04	0.68	0.73	0.62	0.66	0.82	1.15	1.11
WBGene00004435	8	-0.02	-0.51	-0.01	0.48	0.57	0.31	0.78	0.7	0.83	0.9
WBGene00008332	8	0	-0.72	0.01	0.38	0.43	-0.06	0.22	0.3	0.34	-0.08
WBGene00004447	8	-0.02	-0.6	-0.01	0.57	0.59	0.31	0.87	0.77	0.86	0.96
WBGene00008632	8	0.01	-1.27	-0.01	0.57	-0.01	-0.06	0.57	0.15	0.85	-0.46
WBGene00021350	8	-0.02	-0.59	-0.02	0.47	0.58	0.38	0.81	0.89	0.76	0.91
WBGene00001493	8	-0.01	-0.67	0.02	0.31	0.84	0.88	0.89	1.24	0.87	0.65
WBGene00020946	8	0	-1.52	0.02	3.55	1.23	1.64	1.73	1.62	3.24	3.14
WBGene00011015	8	0.01	-0.54	-0.04	0.3	0.41	0.44	0.52	0.5	0.23	0.33
WBGene00019361	8	-0.04	-0.46	-0.03	0.06	0.48	0.47	0.68	0.95	0.17	0.35
WBGene00003509	8	-0.02	-0.55	-0.02	0.35	0.59	0.31	0.2	0.65	0.05	0.53
WBGene00013452	8	0	-1.8	-0.01	0.29	0.31	0.13	1.61	0.58	0.83	-0.08
WBGene00020155	8	0.02	-0.4	0.03	0.28	0.26	0.46	-0.36	0.5	-0.12	0.4
WBGene00016383	8	-0.02	-0.7	0.02	0.19	0.25	0.57	0.91	0.88	0.57	0.39
WBGene00044990	8	0.01	-0.92	-0.02	0.51	0.15	0.1	0.3	0.83	0.14	0.43
WBGene00010966	8	0	-0.72	-0.01	0.27	0.3	0.05	0.47	0.24	0.5	-0.16
WBGene00000778	8	0	-1.09	-0.01	0.63	0.46	0.39	0.28	0.43	0	-0.06
WBGene00000779	8	0.01	-0.38	-0.47	0.04	0	-0.04	0.34	0.21	-0.27	-0.21
WBGene00019401	8	0	-0.61	-0.03	0.24	0.38	0.23	0.4	0.67	0.02	0.33
WBGene00015451	8	-0.02	-0.68	0	0.22	0.89	-0.02	0.91	0.58	0.17	0.08
WBGene00020962	8	-0.01	-0.73	0.01	1.21	1.02	0.54	1.42	1.12	1.23	1.52
WBGene00004430	8	-0.01	-0.54	-0.02	0.44	0.61	0.39	0.84	0.84	0.63	0.86
WBGene00020577	8	0.01	-0.43	0.03	0.44	-0.17	0.21	0.11	0.55	0.31	0.55
WBGene00007058	8	0	-0.65	0	0.62	0.92	1.38	0.95	1.46	0.64	1.24
WBGene00022598	8	-0.03	-0.68	0.41	0.1	0.22	0.58	0.64	1.33	0.73	0.67
WBGene00013704	8	-0.01	-0.39	0.07	0.9	0.21	0.29	0.19	0.64	0.53	1.29
WBGene00001149	8	0.06	-0.33	-0.02	0.61	0.18	0.23	-0.01	0.17	0.37	0.58
WBGene00016893	8	0	-0.41	0.02	0.49	0.68	0.55	0.5	0.7	0.75	0.84
WBGene00007684	8	0.01	-0.59	-0.03	0.33	0.34	0.3	0.42	0.24	0.11	-0.03
WBGene00000608	8	-0.01	-0.91	-0.03	-0.19	0.7	0.4	1.06	0.98	-0.01	-0.38
WBGene00012228	8	0	-1.59	-0.02	1.43	3.91	1.24	2.58	2.07	1.78	1.45
WBGene00003598	8	0	-0.63	0.02	0.64	0.96	1.47	0.94	1.84	0.87	1.44
WBGene00013464	8	0	-0.59	-0.03	0.25	0.4	0.2	0.21	0.17	-0.12	-0.18
WBGene00004301	8	-0.01	-1.54	0	0.77	0.52	1.44	0.37	0.68	0.31	0.94
WBGene00004472	8	-0.01	-0.63	-0.02	0.56	0.62	0.38	0.82	0.88	0.56	0.92
WBGene00013474	8	0	-2.47	0	0.74	4.34	2.61	3.1	3.27	3.23	3.61
WBGene00004429	8	-0.01	-0.61	-0.01	0.44	0.54	0.33	0.78	0.84	0.63	0.89
WBGene00004428	8	-0.01	-0.54	-0.02	0.44	0.53	0.41	0.87	0.93	0.71	1
WBGene00004499	8	-0.01	-0.43	-0.03	0.41	0.45	0.36	0.84	0.72	0.83	0.91
WBGene00017300	8	-0.01	-0.61	-0.01	0.8	0.71	1.18	1.31	1.24	0.98	1.49
WBGene00020585	8	-0.01	-0.64	0.02	0.61	0.26	0.42	0.24	0.7	0.27	0.59
WBGene00004414	8	0	-0.51	-0.02	0.43	0.49	0.37	0.76	0.76	0.66	0.85
WBGene00019203	8	0.01	-0.42	0.09	0.43	0.34	0.56	0.61	0.87	0.91	0.77
WBGene00006725	8	-0.01	-0.66	-0.01	0.48	0.55	0.36	0.86	0.82	0.68	0.78
WBGene00023460	8	-0.01	-1.14	0	0.19	0.19	-0.22	0.24	0.03	0.01	-0.22
WBGene00020417	8	0	-0.49	-0.05	0.23	0.23	0.38	0.45	0.5	0.15	0.25
WBGene00020812	8	-0.01	-0.4	-0.02	0.4	0.32	0.26	0.55	0.7	0.1	0.61
WBGene00009850	8	-0.01	-1.02	0.01	0.43	0.35	0.47	1.26	1.37	0.75	0.74
WBGene00016415	8	0	-0.39	0	0.5	-0.06	0.1	0.14	0.23	0.19	0.37
WBGene00044719	8	-0.01	-1.04	0	0.42	0.26	-0.17	0.77	0.02	0.64	-0.19
WBGene00003562	8	-0.01	-0.96	-0.01	0.41	0.58	-0.28	0.96	0.39	0.41	0.15
WBGene00001898	8	0.03	-0.34	-0.01	2.26	3.04	1.91	2.82	1.62	3.22	3.68
WBGene00009512	8	-0.01	-0.16	0	0.85	0.28	-0.1	0.47	0.05	0.58	0.92
WBGene00001491	8	-0.02	-0.27	0.25	0.56	0.23	0.29	0.45	0.73	0.63	0.9
WBGene00011707	8	0	-0.64	-0.02	1.05	0.56	0.44	0.51	0.13	0.37	0.5
WBGene00001755	8	0.04	-0.22	-0.02	0.69	1.08	0.76	0.73	0.93	0.82	1.15
WBGene00016438	8	0	-0.63	0.01	1.05	1.39	1.49	1.62	1.86	1.83	2.14
WBGene00008849	8	0	-0.25	0.03	0.69	0.21	0.11	0.42	0.49	0.7	0.9
WBGene00016982	8	0	-0.63	0	1.31	0.53	0.46	0.59	0.95	0.79	1.48
WBGene00017041	8	0	-0.33	0.01	0.86	0.4	0.14	0.28	0.34	0.34	0.77
WBGene00007525	8	0.58	-0.37	0.01	0.77	1.19	1.52	0.54	0.78	1.38	1.09
WBGene00000975	8	0.01	-0.22	-0.05	0.59	0.51	0.3	0.47	0.35	0.21	0.69
WBGene00004988	8	-0.01	-0.3	0	0.61	0.53	0.46	0.74	0.87	0.81	1.17
WBGene00022821	8	0.01	-0.4	0.05	0.56	0.47	0.43	0.53	0.88	0.87	1.06
WBGene00044654	8	-0.01	-0.79	0.01	1.09	1.43	0.2	1.97	0.69	1.79	0.85
WBGene00019179	8	0	-0.76	0.01	2.68	3.29	2.7	2.75	2.58	3.51	3.64
WBGene00009405	8	-0.01	-0.54	0.05	1.02	1.06	1.17	-0.03	0.25	0.5	0.95
WBGene00021263	8	0.02	-0.35	0.07	0.6	0.1	0.17	0.06	0.43	0.75	0.64
WBGene00012352	8	0.01	-0.64	-0.01	0.88	-0.03	0.13	0.43	0.64	0.29	0.42
WBGene00013866	8	0.01	-0.5	0.04	0.68	0.47	0.68	0.48	0.69	0.93	0.85
WBGene00045473	8	0.01	-0.39	0.02	0.69	0.35	0.32	0.38	0.73	0.78	1.11
WBGene00043067	8	0.01	-0.52	0.03	1.47	0.03	0.35	0.9	0.59	1.84	0.99
WBGene00016084	8	0.07	-0.26	0.11	0.36	0.22	0.25	0.31	0.39	0.61	0.35
WBGene00006929	8	0.03	-0.41	0.04	0.52	0.23	0.45	0.31	0.45	0.72	0.4
WBGene00020135	8	0.01	-0.2	0	0.91	0.48	0.64	0.53	0.87	0.89	1.38
WBGene00021601	8	0	-0.83	0	2.57	3.51	3.51	2.19	2.66	3.09	3.26
WBGene00020149	8	0.01	-0.31	0	0.68	0.06	0.31	0.15	0.24	0.28	0.82
WBGene00011540	8	0	-0.23	0.01	0.5	0.58	0.49	0.67	0.97	0.65	1.16
WBGene00008341	8	0	-0.41	0	0.57	0.26	0.19	0.45	0.29	0.59	0.51
WBGene00044665	8	0	-0.6	0	0.93	0.07	0.18	0.33	0.57	0.45	1.03
WBGene00000107	8	0.01	-0.39	-0.01	0.66	0.22	0.38	0.4	0.57	0.34	0.79
WBGene00001042	8	-0.02	-0.26	0.08	0.39	0.8	0.47	0.86	0.57	0.87	0.7
WBGene00022910	8	0.01	-0.34	-0.06	0.59	0.52	0.1	0.43	0.38	0.25	0.58
WBGene00009643	8	0	-0.71	-0.01	1.85	0.66	0.57	0.92	1.76	1.12	2.6
WBGene00020366	8	-0.03	-0.27	0.05	0.38	0.22	0.3	0.29	0.52	0.08	0.51
WBGene00003040	8	-0.03	-0.53	0.02	0.59	0.49	0.25	0.47	0.36	0.19	0.24
WBGene00012362	8	-0.01	-0.37	0.08	0.53	0.55	1.11	0.63	1.19	0.81	1.41
WBGene00000370	8	0.01	-0.38	0.02	0.44	0.26	0.4	0.17	0.38	0.37	0.46
WBGene00022131	8	0.02	-0.21	-0.01	0.38	0.65	0.6	-0.03	0.62	-0.07	0.67
WBGene00004431	8	-0.01	-0.35	-0.01	0.41	0.4	0.34	0.71	0.81	0.68	0.95
WBGene00017563	8	-0.01	-0.79	0.02	0.93	1.11	1.09	0.68	0.62	0.8	0.75
WBGene00010233	8	0	-0.36	0	0.54	0.25	-0.1	0.55	0.08	0.53	0.05
WBGene00018700	8	-0.03	-0.44	0.06	0.49	0.8	0.3	0.64	0.53	0.57	0.4
WBGene00012031	8	-0.02	-0.29	0.01	0.53	0.15	-0.04	0.11	0.44	0.01	0.46
WBGene00194731	8	0.01	-0.27	0	1.17	0.36	0.21	0.64	0.6	0.8	1.58
WBGene00001671	8	0.01	-0.28	-0.02	0.91	0.2	0.2	0.63	0.11	0.65	0.65
WBGene00006709	8	0.02	-0.51	-0.01	0.56	0.3	0.45	0.48	0.51	0.56	0.58
WBGene00001441	8	-0.02	-0.27	0.01	0.52	0.82	0.65	0.6	0.56	0.51	0.75
WBGene00019877	8	-0.02	-0.36	0.07	0.56	0.48	0.42	0.63	0.86	0.79	0.93
WBGene00235316	8	0	-2.42	0	2.37	4.28	3.4	3.17	2.98	3.33	3.3
WBGene00017539	8	0	-0.57	0.01	1.09	0.08	0.19	0.27	0.44	0.77	0.8
WBGene00017422	8	0	-0.37	0	1.12	0.87	0.42	0.57	1.29	0.36	1.81
WBGene00012225	8	0.01	-0.25	-0.01	0.51	0.3	0.15	0.33	0.3	0.5	0.56
WBGene00017727	8	0	-0.56	0	0.38	1.08	0.8	0.82	0.58	0.79	0.41
WBGene00009012	8	-0.31	-0.28	0.04	0.16	0.6	0.3	0.62	0.58	0.54	0.47
WBGene00014022	8	-0.01	-0.34	-0.36	0.2	0.56	0.48	0.24	0.11	-0.17	0.07
WBGene00022748	8	0.01	-0.24	0.01	0.24	0.54	0.49	0.54	0.61	0.56	0.54
WBGene00019944	8	-0.01	-0.54	-0.02	0.41	1.01	0.52	0.39	0.19	-0.04	0.1
WBGene00017297	8	0	-0.57	0.01	0.85	1.42	1.68	1.81	1.9	1.87	2.15
WBGene00006434	8	0	-0.18	-0.05	0.31	0.55	0.54	0.06	0.43	-0.14	0.67
WBGene00016511	8	0.02	-0.37	0	0.33	0.8	0.58	0.44	0.6	0.56	0.44
WBGene00013499	8	0	-0.38	-0.01	0.34	1.22	0.57	0.93	1.03	1.11	1.01
WBGene00017979	8	0.04	-0.29	-0.04	0.42	0.61	0.61	0.57	0.48	0.56	0.49
WBGene00019001	8	0.01	-0.33	0	0.23	0.64	0.63	0.69	0.6	0.71	0.51
WBGene00004418	8	-0.02	-0.39	-0.01	0.45	0.63	0.39	0.91	0.82	0.92	1.03
WBGene00009092	8	0	-0.28	-0.05	0.26	0.55	0.72	0.29	0.85	0.25	0.91
WBGene00004326	8	-0.04	-0.5	0.03	0.29	0.87	0.63	0.68	1.55	0.42	1.11
WBGene00002201	8	-0.02	-0.6	0.01	0.45	0.83	0.68	1.16	1.05	0.65	0.55
WBGene00016496	8	-0.13	-0.29	0.05	0.14	0.48	0.29	0.5	0.54	0.39	0.41
WBGene00011299	8	-0.03	-0.44	0.02	0.28	0.71	0.71	0.37	0.42	0.19	0.16
WBGene00022306	8	0	-0.34	-0.06	0.39	0.65	0.12	0.84	0.4	0.28	0.28
WBGene00004485	8	-0.01	-0.45	-0.02	0.44	0.6	0.4	0.88	0.82	0.96	1.02
WBGene00022185	8	0	-0.45	-0.02	0.25	0.69	0.37	0.43	0.64	0.46	0.51
WBGene00016803	8	-0.01	-0.27	0	0.34	0.84	0.72	0.58	0.47	0.34	0.48
WBGene00199903	8	0	-0.48	-0.01	1.4	2.09	1.99	1.51	2.82	1.08	3.08
WBGene00009454	8	-0.01	-0.43	-0.04	0.18	0.59	0.5	0.44	0.68	0.23	0.45
WBGene00011072	8	0	-0.28	0.02	0.15	0.5	0.58	-0.32	0.31	-0.09	0.12
WBGene00010990	8	-0.01	-0.51	-0.01	0.36	0.76	0.69	0.89	0.98	0.84	0.86
WBGene00018730	8	-0.01	-0.52	0.02	0.31	0.86	1.42	-0.09	0.49	-0.15	0.23
WBGene00004474	8	-0.02	-0.46	-0.02	0.41	0.61	0.44	0.86	0.77	0.82	0.94
WBGene00015755	8	0.01	-0.33	-0.14	0.07	0.41	0.39	0.32	0.45	0.04	0.26
WBGene00004425	8	-0.01	-0.5	-0.03	0.44	0.59	0.43	0.9	0.92	0.69	0.91
WBGene00010428	8	-0.01	-0.36	-0.01	0.31	0.6	0.19	0.32	0.06	-0.05	-0.19
WBGene00016330	8	-0.01	-0.23	0.01	0.28	0.74	0.53	1.12	1.07	0.96	0.84
WBGene00009294	8	0.01	-0.4	-0.04	0.2	0.51	0.55	0.47	0.7	0.38	0.57
WBGene00007836	8	0.01	-0.16	0.04	0.29	0.46	0.76	-0.11	0.23	-0.08	0.23
WBGene00023068	8	0	-0.33	-0.02	0.29	0.46	0.44	0.57	0.63	0.65	0.75
WBGene00004496	8	-0.01	-0.4	-0.03	0.41	0.54	0.35	0.77	0.81	0.67	1.04
WBGene00004482	8	-0.01	-0.54	-0.01	0.41	0.64	0.33	0.79	0.76	0.84	0.85
WBGene00004441	8	-0.01	-0.48	-0.01	0.43	0.62	0.38	0.82	0.8	0.82	0.95
WBGene00010788	8	-0.01	-0.5	0.03	0.24	0.76	0.57	0.39	0.89	0.76	0.36
WBGene00021860	8	0	-1.12	0	0.83	1.2	0.11	1.57	0.8	1.91	0.89
WBGene00284852	8	0	-0.27	0	0.33	0.7	0.44	0.52	0.42	0.63	0.5
WBGene00013232	8	-0.03	-0.26	0	0.18	0.27	0.55	0.57	0.71	0.52	0.71
WBGene00015484	8	0	-0.58	0	0.33	0.49	0.94	0.28	0.85	0.14	0.41
WBGene00011302	8	0.01	-0.47	-0.03	0.3	0.22	0.69	0.22	0.42	0.19	0.45
WBGene00019830	8	0.02	-0.28	0	0.5	0.19	0.85	0.11	0.7	0.44	0.84
WBGene00012206	8	-0.03	-0.38	0.02	0.19	0.33	0.51	0.07	0.12	0.09	-0.06
WBGene00044588	8	0	-0.19	0.01	0.8	0.5	1.34	0.5	0.7	1.15	1.13
WBGene00008359	8	0.02	-0.52	0.1	0.46	0.49	0.64	0.48	0.89	1.39	0.73
WBGene00002249	8	0.02	-0.28	-0.03	0.27	0.26	0.48	0.32	0.34	0.2	0.44
WBGene00006910	8	-0.01	-0.34	-0.07	-0.03	0.35	0.42	-0.16	0.14	-0.28	-0.09
WBGene00019947	8	-0.02	-0.34	0.02	0.07	0.5	0.58	-0.23	0.1	-0.27	-0.07
WBGene00011263	8	0	-0.27	0	0.4	0.65	0.84	0.49	0.3	0.43	0.5
WBGene00004931	8	-0.01	-0.43	-0.04	-0.07	0.35	0.49	0.28	0.15	0	-0.23
WBGene00019673	8	0.02	-0.33	-0.06	0.22	0.27	0.58	0.41	0.57	0.08	0.48
WBGene00018701	8	0.02	-0.23	-0.05	0.17	0.31	0.44	0.41	0.49	0.13	0.35
WBGene00002267	8	0.01	-0.32	-0.02	0.24	0.49	0.6	0.38	0.28	0.31	0.17
WBGene00175027	8	0	-0.23	0.01	0.71	0.75	1.01	-0.02	0.24	0.39	0.34
WBGene00013334	8	0.01	-0.4	-0.02	0.35	0.37	0.46	0.73	1.1	0.66	0.83
WBGene00012875	8	-0.01	-0.39	-0.01	0.16	0.59	0.49	0.92	1.05	0.44	0.66
WBGene00002265	8	-0.01	-0.52	-0.03	0.06	0.44	0.43	0.46	0.66	-0.06	0.09
WBGene00006764	8	-0.01	-0.41	-0.02	0.14	0.26	0.32	0.5	0.9	0	0.51
WBGene00010539	8	0.01	-0.34	0.03	0.34	0.37	0.5	0.54	0.87	0.81	0.8
WBGene00017250	8	0	-0.26	-0.01	0.29	0.36	0.59	0.97	0.99	0.73	0.9
WBGene00004436	8	-0.01	-0.57	-0.01	0.39	0.67	0.39	0.86	0.88	0.68	0.88
WBGene00013577	8	-0.02	-0.29	0	0.14	0.31	0.26	0.27	0.56	0.19	0.35
WBGene00009192	8	0	-0.41	0.01	0.25	0.14	0.34	0.49	0.99	0.46	0.72
WBGene00000713	8	-0.01	-0.59	-0.03	-0.05	0.61	0.4	0.32	0.7	-0.4	-0.22
WBGene00012735	8	-0.01	-0.6	0	0.15	0.67	0.54	1.2	1.8	1.17	1.15
WBGene00012376	8	0	-0.4	-0.04	0.07	0.35	0.27	0.46	0.49	0.06	0.08
WBGene00020195	8	0	-0.34	-0.02	0.07	0.26	0.21	0.99	0.97	0.44	0.47
WBGene00006914	8	-0.01	-0.54	-0.02	0.04	0.32	0.37	0.27	0.52	0.15	0.17
WBGene00196176	8	NaN	NaN	NaN	NaN	NaN	NaN	3.83	5.18	2.41	3.41
WBGene00016918	8	0	-0.63	-0.01	0.23	0.29	0.36	0.84	0.93	0.51	0.37
WBGene00011736	8	-0.01	-0.79	-0.01	0.37	0.49	0.43	1.15	0.97	0.51	0.61
WBGene00000829	8	0	-0.41	-0.01	0.26	0.34	0.23	0.92	0.73	0.72	0.52
WBGene00016890	8	0	-0.55	0.01	-0.2	0.26	0.11	0.5	1.23	0.68	0.38
WBGene00001328	8	-0.01	-0.6	-0.02	0.03	-0.06	0.36	0.88	0.73	-0.05	0.22
WBGene00004416	8	-0.01	-0.43	-0.02	0.33	0.6	0.4	1.04	0.83	1.01	0.92
WBGene00020181	8	0	-0.55	-0.03	0.25	0.29	0.37	0.29	0.52	-0.07	0.19
WBGene00022267	8	NaN	NaN	NaN	NaN	NaN	NaN	4.02	5.82	1.27	2.56
WBGene00015677	8	NaN	NaN	NaN	NaN	NaN	NaN	2.13	3.09	0.79	1.46
WBGene00006754	8	0	-0.39	-0.02	0.02	0.4	0.41	0.82	0.8	0.15	0.28
WBGene00007880	8	0	-0.32	-0.02	0.07	0.46	0.47	0.7	0.73	0.38	0.47
WBGene00012565	8	NaN	NaN	NaN	NaN	NaN	NaN	4.41	4.61	2.91	4.35
WBGene00003097	8	0.01	-0.47	0.03	0.5	0.16	0.3	0.2	0.68	0.33	0.57
WBGene00021577	8	NaN	NaN	NaN	NaN	NaN	NaN	3.97	4.44	1.14	2.66
WBGene00004483	8	-0.01	-0.61	-0.02	0.42	0.62	0.3	0.8	0.76	0.6	0.76
WBGene00010541	8	0	-0.29	0.01	0.36	0.25	0.3	0.42	0.73	0.55	0.79
WBGene00000207	8	0.01	-0.3	-0.06	0.2	0.36	0.37	0.62	0.53	0.3	0.44
WBGene00004450	8	-0.01	-0.55	-0.01	0.46	0.58	0.35	0.82	0.91	0.74	1.01
WBGene00006585	8	0	-0.65	-0.01	0.11	0.45	0.39	0.84	1.04	0.34	0.22
WBGene00004419	8	-0.01	-0.39	-0.01	0.3	0.5	0.37	0.91	0.83	0.75	0.87
WBGene00019878	8	NaN	NaN	NaN	NaN	NaN	NaN	2.65	2.59	0.58	2.07
WBGene00006531	8	NaN	NaN	NaN	NaN	NaN	NaN	3.07	3.49	2.43	2.88
WBGene00271638	8	NaN	NaN	NaN	NaN	NaN	NaN	4.27	4.74	2.58	4.34
WBGene00015633	8	0.01	-0.37	0.02	0.47	0.12	0.35	0.4	0.55	0.62	0.7
WBGene00004432	8	-0.01	-0.58	-0.02	0.42	0.56	0.34	0.59	0.78	0.3	0.74
WBGene00016197	8	0	-0.25	0	0.13	0.21	0.35	0.57	0.62	0.53	0.46
WBGene00006663	8	-0.01	-0.36	0.02	0.24	0.22	0.27	0.51	0.9	0.38	0.61
WBGene00022957	8	NaN	NaN	NaN	NaN	NaN	NaN	4.26	5.38	1.67	2.32
WBGene00003929	8	0	-0.5	-0.02	0.04	0.63	0.5	0.92	0.84	0.23	0.29
WBGene00018616	8	NaN	NaN	NaN	NaN	NaN	NaN	1.49	4.53	0.09	1.15
WBGene00020743	8	NaN	NaN	NaN	NaN	NaN	NaN	3.31	2.49	1.77	2.51
WBGene00022150	8	0	-0.25	-0.03	-0.06	0.25	0.08	0.29	0.67	-0.27	0.29
WBGene00004420	8	-0.01	-0.61	-0.02	0.43	0.56	0.27	0.72	0.74	0.43	0.69
WBGene00014016	8	0.01	-0.37	-0.03	0.17	0.41	0.48	0.12	0.41	0	0.15
WBGene00004408	8	-0.02	-0.55	-0.02	0.37	0.62	0.37	0.87	0.78	0.71	0.83
WBGene00011156	8	-0.01	-0.5	0.01	0.16	0.38	0.35	0.36	0.56	0.64	0.31
WBGene00015778	8	0.01	-0.34	-0.05	0.2	0.26	0.33	0.57	0.59	0.15	0.3
WBGene00017657	8	-0.01	-0.47	0	0.31	0.17	0.36	0.5	0.69	0.14	0.5
WBGene00021244	8	-0.01	-0.82	0	0.74	0.84	0.94	1.09	1.42	0.68	0.44
WBGene00005967	8	NaN	NaN	NaN	NaN	NaN	NaN	2.41	3.63	0.58	1.4
WBGene00022597	8	0	-0.74	0	0.97	0.65	0.46	0.83	0.75	1.34	0.97
WBGene00019368	8	0.01	-0.34	0	0.95	0.3	0.44	0.37	0.82	1.09	1.42
WBGene00020146	8	0.01	-0.29	-0.02	0.12	0.1	0.35	0.49	0.53	0.23	0.23
WBGene00014442	8	NaN	NaN	NaN	NaN	NaN	NaN	3.94	3.82	1.52	2.56
WBGene00021849	8	0	-0.29	-0.02	0.03	0.41	0.43	0.61	0.59	0.17	0.21
WBGene00007848	8	0.02	-0.29	0.01	0.55	0.18	0.28	0.15	0.47	0.75	0.65
WBGene00077546	8	NaN	NaN	NaN	NaN	NaN	NaN	2.66	3.29	1.61	2.13
WBGene00022354	8	0	-0.38	-0.01	0.24	0.19	0.35	0.07	0.59	-0.12	0.44
WBGene00000100	8	-0.01	-0.29	0	0.24	0.17	0.16	0.29	0.59	-0.01	0.47
WBGene00005748	8	NaN	NaN	NaN	NaN	NaN	NaN	3.13	4.28	1.49	2.03
WBGene00009740	8	-0.01	-0.22	-0.04	-0.03	0.17	0.29	0.52	0.5	0.07	0.14
WBGene00018397	8	NaN	NaN	NaN	NaN	NaN	NaN	2.55	3.46	1.43	1.59
WBGene00017978	8	NaN	NaN	NaN	NaN	NaN	NaN	2.42	4.44	0.93	1.49
WBGene00008003	8	NaN	NaN	NaN	NaN	NaN	NaN	2.66	2.82	0.57	2.23
WBGene00019647	8	0.01	-0.27	-0.01	0.36	0.48	0.46	0.67	0.69	0.71	0.78
WBGene00189943	8	0	-1.03	0	0.53	0.13	0.51	0.3	1	0.53	0.73
WBGene00044488	8	0	-0.23	-0.01	-0.13	0.13	0.12	0.68	0.69	-0.12	-0.79
WBGene00020563	8	0.01	-0.43	0.02	0.58	0.14	0.19	0.54	0.56	0.94	0.75
WBGene00016443	8	0	-0.31	0	0.29	0.21	0.45	0.69	0.58	0.56	0.57
WBGene00019092	8	-0.01	-0.36	0.01	0.41	0.1	0.39	-0.07	0.53	-0.2	0.57
WBGene00018491	8	0	-0.79	-0.01	0.43	0.27	0.23	0.24	0.41	-0.13	0.04
WBGene00013158	8	NaN	NaN	NaN	NaN	NaN	NaN	2.59	3.96	1.26	1.69
WBGene00002280	8	0	-0.33	-0.03	0.07	0.12	0.26	0.32	0.44	0	0.32
WBGene00003375	8	0	-0.29	0	0.23	0.21	0.1	0.2	0.47	-0.2	0.34
WBGene00021043	8	0.02	-0.15	0	0.17	0.15	0.29	0.33	0.55	0.15	0.25
WBGene00008313	8	NaN	NaN	NaN	NaN	NaN	NaN	2.04	3.18	0.36	1
WBGene00007908	8	0	-0.22	0	0.3	0.73	0.68	1.04	1.03	0.71	0.77
WBGene00015184	8	0	-0.25	-0.01	0.15	0.29	0.41	0.01	0.52	-0.09	0.29
WBGene00004135	8	0.01	-0.33	-0.01	0.19	0.44	0.44	0.28	0.69	0.41	0.45
WBGene00006789	8	-0.01	-0.35	-0.05	-0.17	0.06	0.31	0.59	0.58	-0.34	-0.05
WBGene00007260	8	0	-0.42	0	0.42	0.73	0.44	1	1.54	1.29	0.93
WBGene00006827	8	0	-0.29	-0.02	0.25	0.36	0.37	0.73	0.52	0.66	0.64
WBGene00017600	8	0.02	-0.32	-0.07	0.4	0.24	0.33	0.34	0.58	0.21	0.7
WBGene00010965	8	0	-0.52	-0.01	0.11	0.36	0.31	0.86	0.57	0.74	0.15
WBGene00011123	8	-0.02	-0.48	0.02	0.16	0.54	0.55	0.6	0.81	0.5	0.45
WBGene00021758	8	0.01	-0.58	-0.02	0.36	0.48	0.39	0.24	0.5	0.29	0.35
WBGene00013400	8	0	-0.53	0.02	0.29	0.18	0.1	0.7	1.15	0.59	0.44
WBGene00010959	8	0	-0.56	-0.01	0.33	0.34	0.26	0.69	0.56	0.54	0.4
WBGene00010397	8	-0.01	-0.46	0	0.36	0.49	0.37	0.35	0.53	0.05	0.36
WBGene00008393	8	-0.02	-0.36	-0.06	0.4	0.37	0.18	0.49	0.45	0.27	0.78
WBGene00011522	8	-0.02	-0.45	-0.04	0.27	0.29	0.39	0.46	0.52	0.05	0.31
WBGene00006771	8	-0.01	-0.39	-0.04	0.29	0.54	0.4	0.72	0.46	0.23	0.35
WBGene00020037	8	0	-0.66	-0.01	0.53	0.36	0.44	0.23	0.58	0.02	0.36
WBGene00018711	8	NaN	NaN	NaN	NaN	NaN	NaN	2.85	2.26	1.72	2.06
WBGene00008881	8	NaN	NaN	NaN	NaN	NaN	NaN	2.03	1.88	0.65	1.26
WBGene00017826	8	0.02	-0.28	-0.03	0.5	0.24	0.52	0.36	0.77	0.42	0.89
WBGene00011957	8	0	-0.56	0.01	0.52	0.72	1.02	0.81	0.95	1.07	0.86
WBGene00000766	8	0.01	-0.36	-0.01	0.4	0.42	0.55	0.07	0.53	0.26	0.54
WBGene00010962	8	0.01	-0.34	-0.03	0.08	0.43	0.35	0.63	0.52	0.55	0.36
WBGene00018307	8	0	-0.4	0.01	0.19	0.42	0.34	0.81	0.98	0.27	0.98
WBGene00001451	8	0.01	-0.27	0	0.32	0.11	0.05	0.18	0.48	0.23	0.55
WBGene00010964	8	0.01	-0.46	-0.01	0.1	0.3	0.28	0.75	0.51	0.79	0.11
WBGene00219618	8	NaN	NaN	NaN	NaN	NaN	NaN	0.36	1.82	0.01	0.11
WBGene00012452	8	0.02	-0.09	0	0.17	0.34	0.29	0.42	0.43	0.37	0.49
WBGene00011259	8	-0.05	-0.25	0.14	0.28	0.22	0.06	0.55	0.56	0.51	0.54
WBGene00018151	8	0.01	-0.36	-0.04	-0.01	0.33	0.47	0.3	0.44	0.15	0.16
WBGene00015956	8	-0.01	-0.36	-0.03	0.11	0.1	0.31	0.29	0.42	0	0.19
WBGene00008254	8	0	-0.37	0	0.17	0.38	0.23	0.37	0.61	0.4	0.22
WBGene00013118	8	0.01	-0.4	-0.03	0.35	0.34	0.19	0.68	0.37	0.35	0.48
WBGene00000063	8	-0.01	-0.72	-0.05	-0.11	0.38	0.27	0.78	0.46	-0.8	-0.65
WBGene00011374	8	-0.01	-0.32	-0.04	0.18	0.3	0.32	0.72	0.42	0.49	0.5
WBGene00014249	8	-0.02	-0.26	0.01	0.37	0.2	-0.08	0.43	0.06	0.45	0.25
WBGene00014202	8	0.01	-0.2	-0.01	0.3	0.35	0.2	0.5	0.32	0.41	0.34
WBGene00010037	8	-0.02	-0.36	0	0.13	0.17	-0.16	0.57	0.32	0.28	0.05
WBGene00013762	8	-0.01	-0.49	0	0.34	0.43	-0.02	0.57	0.17	0.68	0.26
WBGene00008576	8	-0.01	-0.77	0.02	0.34	0.81	0.75	1	0.5	0.67	0.03
WBGene00015091	8	-0.01	-0.17	0.01	0.24	0.02	0.06	0.65	0.2	0.45	0.15
WBGene00016838	8	0.01	-0.5	-0.02	0.34	0.26	0.08	0.7	0.28	0.42	0.19
WBGene00002348	8	0	-0.25	-0.02	-0.01	0.29	0.28	0.67	0.49	0.29	0.18
WBGene00008309	8	-0.02	-0.63	0.01	0.27	0.02	-0.19	0.93	0.38	0.16	-0.26
WBGene00010960	8	0	-0.28	-0.01	0.29	0.27	0.16	0.59	0.31	0.66	0.46
WBGene00020679	8	0	-0.46	-0.02	0.22	0.21	0.33	0.41	0.28	0.17	-0.04
WBGene00003918	8	0	-0.21	0	0.26	0.26	0.25	0.5	0.24	0.16	0.13
WBGene00016204	8	0.01	-0.31	-0.01	0.4	0.4	0.42	0.81	0.6	0.81	0.68
WBGene00006651	8	0	-1.02	0.01	0.08	0.41	0.86	1.15	1.01	0.76	0.28
WBGene00006759	8	-0.01	-0.43	-0.01	0.09	0.17	0.25	0.48	0.37	-0.17	-0.07
WBGene00017160	8	0	-0.4	0.03	0.34	0.05	0.12	0.42	0.36	0.72	0.43
WBGene00012094	8	0	-0.62	-0.02	0.32	0.33	0.24	0.49	0.22	0.17	0.01
WBGene00003225	8	0.01	-0.46	-0.05	-0.01	0.48	0.47	0.48	0.33	-0.01	-0.2
WBGene00006504	8	-0.01	-0.28	0	0.03	0.17	0.17	0.36	0.28	0.14	-0.11
WBGene00021368	8	0	-0.38	0.01	0.02	0.05	0.29	0.55	0.54	0.34	0.07
WBGene00009645	8	0	-0.24	-0.08	0.06	0.5	0.2	0.65	0.48	0.08	0.51

## Sheet: C. II - (3)
Third Cluster: Heat Shock (HS)-responsive changes characterized by upregulation in T3 (T3-3, T3-6) vs T2 or NC (Data from the 2nd, 3rd, 6th, and 7th groups identified in K-mean analysis).
id	k_means_9	N1vsNC	P1vsNC	N2vsN1	P2vsP1	N3.3vsN2	P3.3vsP2	N3.6vsN2	P3.6vsP2	N3.6vsNC	P3.6vsNC
WBGene00045095	2	0	4.44	0	-1.67	7.58	5.18	9.92	5.62	7.39	8.43
WBGene00219912	2	-0.65	1.52	-0.01	-0.03	2.83	0.8	3.51	1.86	3.46	4.28
WBGene00004833	2	0	5.25	0	-2.08	10.1	4.87	10.73	5.89	9.29	9.12
WBGene00004834	2	0	4.39	0	-1.66	7.14	3.97	9.68	5.1	7.08	7.67
WBGene00004836	2	0	4.13	0	-0.29	8.57	3.26	9.15	4.21	8.03	7.87
WBGene00001881	2	0	2.27	-0.01	-0.66	5.22	3.31	5.68	3.26	3.93	4.88
WBGene00015160	2	0	1.06	-0.03	-0.71	0.9	-0.1	1.39	0.04	0.89	0.33
WBGene00023180	2	0	4.28	0	-1	10.35	7.58	10.98	8.11	11.3	10.75
WBGene00045189	2	0	1.33	-0.01	-0.41	4.74	3.96	6.42	4.84	6.08	5.38
WBGene00016763	2	-0.01	0.97	-0.02	-1.26	2.36	1.9	2.84	1.93	2.27	1.74
WBGene00002120	2	0	1.57	0	-0.52	2.05	0.95	4.53	1.78	2.88	3.11
WBGene00021112	2	0	1.21	0	-0.28	1.43	0.08	1.97	0.06	2.12	0.63
WBGene00017226	2	0	0.78	-0.01	-0.58	1.61	0.46	1.58	1.08	1.74	1.2
WBGene00015165	2	0	3.31	0	-0.19	8.07	4.56	8.4	5.38	8.74	9.58
WBGene00012906	2	0.01	0.66	0.01	-0.27	0.68	0.34	1.14	0.17	1.32	0.66
WBGene00020664	2	0	1.23	0	-0.38	1.86	0.11	2.01	0.93	1.64	1.94
WBGene00010244	2	-0.02	0.49	0.01	-0.39	0.95	0.61	0.77	0.38	0.68	0.38
WBGene00004716	2	0	3.24	0	-0.32	5.79	3.61	7.29	4.03	7.64	6.95
WBGene00010877	2	-0.01	0.4	0.38	-0.46	1.39	0.71	1.45	1.14	1.71	0.99
WBGene00003645	2	-0.02	-0.71	0.01	0.01	0.44	-0.14	0.74	-0.08	0.28	-1.11
WBGene00012699	2	0	-0.69	0	0.44	0.74	0.29	0.78	-0.37	0.66	-0.53
WBGene00018725	2	0	-1.46	-0.01	0.04	3.76	1.79	3.8	1.85	1.82	-0.09
WBGene00019644	2	-0.01	-0.07	0.01	0.97	2.18	0.73	2.23	0.43	1.9	1.51
WBGene00012972	2	-0.01	0.72	0	-1.65	1.59	0.8	2.94	1.85	1.98	1.24
WBGene00012272	2	-0.01	0.58	-0.01	-2.16	3.84	3.6	5.54	4.29	4.83	3.97
WBGene00012451	2	-0.01	0.43	0.01	-2.88	4.12	2.89	3.87	1.82	2.49	0.26
WBGene00000121	2	-0.01	0.48	-0.01	-0.94	2.79	1.55	2.76	2.15	2.74	1.95
WBGene00021709	2	0.01	0.22	-0.01	-0.78	2.05	0.87	1.45	0.08	1.6	-0.45
WBGene00022015	2	-0.02	0.27	0.01	-0.75	0.66	-0.12	0.45	0.08	0.27	-0.48
WBGene00000617	2	0	0.48	-0.01	-1.23	2.6	1.39	2.34	1.29	0.56	0.45
WBGene00013228	2	-0.01	0.19	-0.07	-0.57	0.56	0.29	0.66	0.44	0.19	-0.02
WBGene00044063	2	0	0.04	-0.05	-0.57	0.41	0.47	0.59	0.2	-0.08	-0.18
WBGene00019760	2	-0.01	0.52	-0.04	-0.61	1.52	0.83	1.65	1.1	1.27	1.36
WBGene00008852	2	-0.01	0.32	-0.02	-0.48	1.2	0.46	1.01	0.75	0.96	0.66
WBGene00255704	2	-0.01	0.58	-0.01	-1.13	1.34	0.9	2.5	1.23	1.92	1.04
WBGene00021552	2	-0.04	0.41	0.03	-0.49	1.24	0.03	1.11	0.4	0.85	0.42
WBGene00022152	2	0.01	0.29	-0.03	-0.62	0.85	0.61	1.09	0.7	0.7	0.38
WBGene00007885	2	0	0.18	0.02	-0.74	1.19	0.95	0.91	0.83	1.36	0.33
WBGene00005548	2	0	0.51	0	-2.16	4.71	3.51	4.69	1.51	3.97	0.84
WBGene00003020	2	-0.01	-0.36	0	0.34	3.9	2.48	3.77	2.77	3.82	3.05
WBGene00011040	2	0.01	0.14	-0.01	-0.1	2.7	2	2.69	2.23	2.91	2.3
WBGene00021862	2	0	0.17	0.01	-0.23	6.71	4.41	6.57	4.74	6.55	4.25
WBGene00006714	2	0.01	0.2	-0.03	-0.12	2.44	1.12	2.74	1.19	2.37	1.28
WBGene00023429	2	-0.01	0.7	-0.01	-0.4	3.87	2.7	5.69	3.97	6.2	5.3
WBGene00002881	2	-0.05	-0.2	-0.03	-0.4	1.9	0.53	1.8	0.96	1.1	0.18
WBGene00021733	2	0	0.26	0.01	-0.33	2.73	1.77	2.88	2.19	3.23	2.43
WBGene00012989	2	0.01	0.08	-0.02	-0.11	2.86	2.65	3.94	2.64	3.87	2.7
WBGene00017161	2	-0.02	-0.19	-0.01	-0.09	2.5	1.34	2.74	2.54	2.38	1.99
WBGene00164985	2	0.01	0.14	-0.01	-0.01	5.2	3.56	5.78	3.92	5.96	4.51
WBGene00044210	2	0.01	-0.41	-0.01	0.22	1.94	0.88	0.55	-1.06	0.49	-1.32
WBGene00003332	2	0	0.6	0	-0.46	8.91	5.86	8.71	6.78	9.03	9.36
WBGene00008144	2	0	0.15	-0.01	-0.04	10.59	6.58	10.4	6.72	7.26	6.9
WBGene00021004	2	-0.02	0.36	-0.01	-0.18	1.79	1.32	2	1.62	1.83	1.82
WBGene00003472	2	-0.01	-0.01	0.01	0.07	1.68	0.86	1.83	1.52	1.84	1.46
WBGene00013482	2	0	-0.05	0.01	0.12	3.03	2.05	3.04	2.12	3.1	2.32
WBGene00007630	2	-0.01	-0.36	-0.03	0.17	1.59	0.92	1.31	0.57	0.98	0.46
WBGene00012127	2	0	0.04	-0.01	-0.03	1.77	1.11	1.91	0.97	1.8	1.07
WBGene00269426	2	0	0.19	-0.01	0.17	9.2	3.46	7.85	3.1	8.19	7.14
WBGene00015746	2	-0.01	-0.09	0	0.16	1.52	0.56	1.13	0.96	1.41	1.04
WBGene00011184	2	0	-0.33	-0.01	0.29	3.87	2.62	3.22	2.08	3.07	2.33
WBGene00011248	2	-0.03	0.08	0.19	-0.16	1.21	0.57	1.37	0.91	1.34	0.68
WBGene00012607	2	-0.01	0.14	0.01	-0.5	3.59	2.3	3.03	1.68	2.87	1.87
WBGene00007486	2	-0.01	-0.52	-0.01	0.43	1.73	0.83	1.88	0.4	1.55	0.36
WBGene00021842	2	-0.05	-0.22	0.03	0.05	1.18	0.64	1.06	0.8	0.8	0.6
WBGene00008496	2	0	0.38	-0.01	-0.45	6.92	5.05	7.81	5.41	5.46	5.08
WBGene00020761	2	-0.01	-0.28	0	0.22	3.2	2.74	4.71	3.33	2.58	2.95
WBGene00017949	2	0	0.31	0	0.02	6.09	3.21	5.92	4.33	5.28	5.78
WBGene00197710	2	0	0.62	0	0	6.47	4.47	7.71	5.07	8.07	7.51
WBGene00005902	2	0	0.1	-0.01	-0.1	8.57	4.66	8.22	5.07	6.71	4.89
WBGene00077453	2	0	0.28	0.01	-0.13	3.54	2.12	3.78	2.33	3.28	2.35
WBGene00255728	2	0.01	0.2	-0.01	0.03	9.8	5.47	8.56	5.54	8.89	7.99
WBGene00019697	2	-0.02	-0.4	0.01	0.25	1.8	0.77	1.97	1.13	1.75	0.89
WBGene00013043	2	-0.01	0.3	0.01	-1.25	4.59	3.74	4.88	3.55	3.75	2.11
WBGene00018385	2	0.01	0.25	-0.01	-0.18	7.83	4.39	7.28	2.77	5.82	3.35
WBGene00015791	2	-0.02	-0.16	-0.08	-0.16	1.07	0.37	0.63	0.42	0.19	0.18
WBGene00045114	2	0	-0.1	-0.01	-0.03	8.18	5.9	10.44	7.67	7.16	5.97
WBGene00017289	2	0.01	0.01	0	-0.38	1.32	1	1.55	1.35	1.65	0.88
WBGene00015540	2	0	0.2	-0.05	-0.23	0.9	0.17	0.52	0.42	0.47	0.57
WBGene00004835	2	0	0.28	0	-0.07	7.42	4.55	7.87	5.41	8.22	8.53
WBGene00020740	2	-0.04	-0.19	0.05	0.2	1.15	0.57	1.09	0.79	0.9	0.63
WBGene00001512	2	0	-0.07	0.01	-0.09	3.45	1.93	3	2.04	2.73	1.5
WBGene00044358	2	0	0.18	0	-0.1	8.09	4.85	5.91	4.02	6.28	5.61
WBGene00003390	2	-0.01	0.07	-0.01	-0.61	2.13	1.37	2.22	1.8	1.66	1.44
WBGene00007200	2	-0.01	-0.15	0.35	0.34	0.97	0.85	0.76	0.44	1.3	0.63
WBGene00044924	2	0	0.13	-0.01	-0.14	1.37	1.08	1.18	0.8	1.27	0.86
WBGene00003241	2	0	-0.01	0.01	-0.01	1.27	0.53	0.93	0.91	1.36	0.98
WBGene00021541	2	0	0.3	0.01	-0.15	2.85	0.87	2.43	1.49	3.45	2.45
WBGene00197757	2	0	0.37	-0.01	-0.1	8.05	4.25	8.03	7.65	8.37	7.58
WBGene00023162	2	0	0.3	0	-0.31	4.63	3.27	5.48	3.18	6.64	4.99
WBGene00044644	2	-0.01	0.11	0.01	0.15	3.72	2.25	3.04	1.73	2.53	3.04
WBGene00002025	2	-0.01	-0.34	-0.01	-0.08	2.97	2.21	3.41	2.63	3.17	2.6
WBGene00003186	2	0	0.05	0	-0.09	1.44	0.8	1.23	0.77	1.2	0.63
WBGene00200542	2	0	-0.01	0	0.11	8.76	6.61	8.55	5.84	8.88	8.38
WBGene00003107	2	0	0.16	-0.01	-0.33	3	2.47	4.36	3.19	3.17	2.53
WBGene00021799	2	-0.01	0.26	0	-0.21	4.59	2.53	4.12	2.34	3.31	2.88
WBGene00014193	2	0	-0.07	0	0.09	7.53	2.94	5.49	2.14	3.95	2.87
WBGene00007898	2	0	-0.31	-0.04	0.27	1.49	0.49	1.45	1.01	1.09	1.1
WBGene00021271	2	0	0.19	0	0.02	2.97	2	3.11	2.27	3.41	2.91
WBGene00022629	2	0	0.12	0.01	-0.01	1.42	0.57	1	0.29	1.27	0.7
WBGene00007632	2	0	0.27	0	-0.02	7.03	3.8	6.76	4.97	7.12	8.05
WBGene00195786	2	0	0.27	0	-0.23	7.21	5.73	7.42	5.54	7.77	5.46
WBGene00011130	2	0.01	0.77	0	-0.63	2.17	1.01	2.57	2.43	2.55	2.33
WBGene00044396	2	0	-0.13	-0.01	-0.1	1.68	0.97	1.63	1.35	1.45	0.81
WBGene00010911	2	-0.02	-0.58	0.01	0.27	1.48	0.96	1.71	1.35	1.75	1.25
WBGene00016129	2	0	0.03	-0.01	-0.24	1.81	1.08	1.99	1.13	1.73	1.21
WBGene00013095	2	0.01	-0.03	-0.04	0.04	1.3	0.59	1.08	0.72	0.85	0.68
WBGene00196838	2	0	-0.01	0	0.18	7.64	2.8	6.84	7.42	7.21	7.35
WBGene00004053	2	0	0.24	-0.01	-0.19	2.09	0.58	2.34	0.89	1.94	0.87
WBGene00001534	2	0	-0.23	-0.01	0.36	3.58	3.16	7.98	3.99	3.72	4.37
WBGene00021331	2	0	-0.43	0.01	0.14	1.32	0.91	1.04	0.6	0.84	0.23
WBGene00001425	2	0	0.44	0.01	-0.35	1.7	1.32	1.86	1.54	1.95	1.61
WBGene00201458	2	0	-0.19	0	0.13	4.49	3.54	5.63	4.22	4.31	4.07
WBGene00006446	2	-0.01	0.03	0.01	-0.17	1.07	0.46	1.04	0.8	1.06	0.59
WBGene00018114	2	0	-0.07	0	0.09	6.51	4.65	7.79	5.04	6.31	5.72
WBGene00010658	2	0	-0.44	0.01	0.18	1.34	0.74	1.87	1.39	1.29	0.31
WBGene00003333	2	0	0.09	0	0.01	7.31	4.72	6.77	4.88	7.13	7.31
WBGene00001489	2	0.01	0.23	0.01	-0.22	0.64	0.34	0.61	0.26	0.76	0.38
WBGene00220000	2	0	0.26	0	-0.11	6.62	4.5	6.79	5.22	7.14	7.71
WBGene00010546	2	0	0.29	-0.01	-0.12	1.67	0.65	1.01	0.54	0.92	0.56
WBGene00012360	2	-0.01	-0.3	0	0.3	0.96	0.2	1.13	0.55	0.83	0.36
WBGene00009733	2	-0.01	0.11	-0.01	-0.32	1.27	0.53	0.59	0.11	0.16	-0.07
WBGene00005686	2	0	-0.07	0	0.08	6.82	3.45	5.03	3.78	5.44	6.2
WBGene00219601	2	0	-0.09	0	0.4	4.71	1.51	5.83	2.4	6.85	5.89
WBGene00019347	2	-0.01	0.59	-0.01	-0.66	1.74	0.88	2.27	1.65	1.35	1.39
WBGene00021589	2	0	-0.1	-0.01	-0.24	1.93	0.96	1.51	1.68	1.59	0.77
WBGene00201602	2	0	0.56	0	-0.26	6.71	1.3	6.95	4.02	7.31	6.54
WBGene00001882	2	0	1.41	0	-0.16	6.35	1.73	3.9	0.57	1.07	2.45
WBGene00011043	2	0	-0.26	-0.01	0.06	2.24	1.21	1.81	1.2	1.52	0.71
WBGene00001936	2	0	0.11	0	0.15	4.3	3.09	4.36	3.24	3.96	4.23
WBGene00003830	2	-0.02	-0.31	-0.02	-0.1	0.95	0.82	1.42	1.12	1.14	0.76
WBGene00020427	2	-0.01	0.26	0	-0.25	1.28	0.7	1.08	0.68	1.13	0.92
WBGene00004945	2	0.01	0.5	-0.01	-0.18	1.22	0.55	0.55	-0.07	0.82	0.25
WBGene00012230	2	-0.01	0.48	0.02	-0.38	1.3	0.88	1.51	0.98	1.54	0.99
WBGene00020338	2	0	-0.14	0	0.18	6.42	1.21	6.34	2.5	2.48	2.52
WBGene00021193	2	-0.01	-0.2	0.01	0.11	2.97	1.03	2.7	2.11	2.67	2.22
WBGene00001366	2	-0.05	0.07	0.03	-0.13	0.99	0.59	0.99	0.67	0.78	0.56
WBGene00220108	2	0	-0.06	0.01	0.24	4.04	3.67	8.08	3.93	6.6	6.1
WBGene00017016	2	-0.02	0.12	0.01	-0.15	0.8	0.5	0.76	0.5	0.67	0.54
WBGene00201871	2	0	0.47	0	-0.16	5.08	1.63	5.6	3.11	5.93	5.2
WBGene00009585	2	0	0.07	0	0.1	5.17	4.2	5.88	4.61	6.33	5.84
WBGene00007180	2	-0.01	-0.24	0	0.19	1.29	0.73	1.28	0.52	0.66	0.34
WBGene00022103	2	0	0.22	0.01	-0.08	2.31	0.91	2.14	1.35	1.91	1.63
WBGene00018619	2	0	-0.12	0	0.13	4.69	3.58	6.74	3.17	4.46	3.02
WBGene00014179	2	0	-0.01	0	0.05	6.73	5.02	6.44	3.79	6.81	5.45
WBGene00016002	2	-0.01	0.18	0.01	-0.29	1.43	0.59	1.82	1.36	1.65	1.28
WBGene00195660	2	0	0.22	0	0.23	5.15	1.27	5.06	2.51	7.03	6.5
WBGene00022453	2	0.01	0.3	-0.05	-0.34	1.1	0.56	0.89	0.58	0.66	0.58
WBGene00008092	2	0	0.17	0	0.03	6.19	3.37	6.94	3.23	7.28	6.76
WBGene00020903	2	0	-0.19	0.01	0.39	1.35	0.19	1.66	0.2	1.4	0.17
WBGene00012812	2	-0.01	-0.28	-0.08	-0.06	0.96	0.64	1.51	1.18	0.72	0.6
WBGene00012383	2	-0.02	0.03	0.01	-0.02	0.68	0.7	1.21	1	1.04	0.88
WBGene00017027	2	-0.03	0.43	0.01	-0.33	1.15	1.12	1.99	1.06	1.55	1.42
WBGene00003280	2	0	0.1	0	0.13	2.6	1.56	3.26	2.3	4.29	2.72
WBGene00017891	2	-0.03	0.01	0.01	-0.08	0.78	0.08	0.12	0.02	-0.13	-0.16
WBGene00019718	2	0	-0.13	0	0.15	6.39	1.58	5.3	1.6	2.08	2.53
WBGene00012403	2	0	0.13	0.01	0.11	2.53	0.22	2.97	-0.04	3.78	0.24
WBGene00021912	2	-0.02	-0.23	-0.01	0.03	1.33	0.36	1.27	1.09	1.02	1.2
WBGene00012005	2	-0.02	0.1	0.01	-0.17	1.16	0.71	1.41	0.89	1.15	1.06
WBGene00005551	2	0	-0.27	0	0.19	4.29	2.75	3.35	2.01	2.13	1.54
WBGene00200154	2	0	0.03	0	0.12	4.45	3.5	5.78	3.39	6.22	5.57
WBGene00022489	2	-0.01	0.36	-0.01	-0.56	1.1	0.45	1.13	0.67	0.64	0.4
WBGene00196735	2	0	-0.14	0	0	6.8	4.08	6.99	4.35	5.35	4.8
WBGene00022406	2	0	-0.22	0	0.04	4.56	3.57	3.95	2.59	3.08	1.09
WBGene00021922	2	-0.04	0.13	0.03	-0.14	0.79	0.22	0.98	0.88	0.79	0.6
WBGene00013999	2	0	0.37	0	0	3.25	1.54	2	0.79	1.97	1.71
WBGene00001113	2	-0.01	0.05	-0.01	-0.1	1.67	0.35	2	0.5	0.52	0.31
WBGene00012450	2	0	0.08	-0.02	-0.54	2.25	0.13	1.89	0.27	0.77	-1
WBGene00019243	2	0	0.24	-0.01	-0.08	4.62	4.34	5.56	3.04	4.99	4.42
WBGene00007218	2	-0.01	-0.16	0	0.09	2.6	1.72	3.31	2	1.73	1.73
WBGene00008969	2	0	0.2	-0.01	-0.3	1.01	0.41	1.13	0.8	1.08	0.69
WBGene00015092	2	-0.01	0.1	-0.01	-0.47	0.94	0.48	1.34	0.87	0.92	0.57
WBGene00201275	2	0	0.13	0	-0.07	6	3.25	8.17	8.23	5.91	5.59
WBGene00011770	2	-0.01	0.11	0	-0.1	1.97	1.11	2.23	1.69	1.73	1.24
WBGene00009013	2	0	-0.05	-0.02	-0.05	0.99	0.72	1.13	0.88	0.91	0.9
WBGene00007609	2	0.01	0.3	0.02	0.04	1.2	0.87	1.1	0.65	1.42	1.09
WBGene00200459	2	0	0.18	0	-0.01	4.63	2.22	7.54	7.83	5.18	5.07
WBGene00012965	2	0	0.17	0	0.05	5.53	0.23	0.1	0.32	0.24	1.12
WBGene00196303	2	0	0.13	0	-0.01	5.36	2.88	5.63	3.36	3.27	4.32
WBGene00045150	2	0	0.13	-0.01	-0.17	4.7	3.25	7.89	4.78	7.3	6.18
WBGene00021913	2	-0.01	-0.45	-0.01	0.46	1.68	0.7	1.37	0.36	0.77	0.16
WBGene00015472	2	-0.01	-0.4	-0.67	0.13	0.82	0.41	0.91	0.5	0.22	0.38
WBGene00001334	2	-0.01	0.21	-0.01	-0.4	0.8	0.02	0.64	0.02	0.58	-0.27
WBGene00009043	2	0	0.14	0.01	0.04	2.32	1.23	1.27	1.23	2.18	1.89
WBGene00017901	2	0	-0.4	-0.01	0.16	1.41	1.1	2.35	1.67	1.85	1.11
WBGene00019899	2	0.01	0.29	-0.01	-0.07	2.33	1.55	2.55	1.37	3.14	2.46
WBGene00236798	2	0	-0.03	-0.01	0.05	4.79	3.44	4.73	3.33	5.09	4.17
WBGene00015128	2	-0.01	0	-0.01	-0.03	1.04	0.55	1.2	0.77	0.84	0.59
WBGene00021351	2	0.01	0.39	-0.04	-0.24	0.69	0.66	1.08	0.54	1.19	0.83
WBGene00000001	2	-0.03	0.12	0.02	-0.11	0.99	0.39	0.95	0.88	0.84	1.02
WBGene00008563	2	0	-0.09	-0.01	0.14	2.56	0.97	1.86	1.21	1.27	1.42
WBGene00010666	2	-0.01	-0.25	0	0.16	1.85	0.55	1.03	0.67	0.39	0.58
WBGene00020981	2	0	0.28	0	-0.19	0.81	0.47	1.06	0.91	0.99	1.02
WBGene00023185	2	0	0.37	0	-0.1	5.69	1.15	3.99	0.74	4.46	3.94
WBGene00007221	2	-0.01	0.01	-0.02	-0.1	2.39	0.37	3.23	0.93	1.32	0.7
WBGene00016997	2	-0.01	-0.22	0.01	0.06	1.69	1.1	1.91	1.56	1.43	0.83
WBGene00020228	2	0	-0.01	0	0.13	6.26	2.43	4.34	0.82	4.95	4.4
WBGene00196852	2	-0.01	-0.57	0	0.3	4.91	0.86	5.92	1.89	2.37	1.81
WBGene00198605	2	0	-0.03	0	0.07	6.17	0.31	6.42	3.87	5.12	4.67
WBGene00001779	2	0.01	0.13	-0.02	0.27	1.99	0.45	0.52	-1.14	0.36	-0.28
WBGene00021921	2	-0.01	0.21	-0.02	-0.5	1.1	0.34	0.97	0.76	0.45	0.49
WBGene00004466	2	-0.02	0.19	-0.02	-0.4	0.68	0.45	0.65	0.29	0.37	0.21
WBGene00020759	2	-0.01	0.07	-0.02	-0.25	2.2	-0.07	0.83	0.37	-0.08	0.13
WBGene00004286	2	-0.03	-0.19	0.02	0.13	0.74	0.17	0.78	0.77	0.83	0.77
WBGene00013227	2	0	0.21	-0.01	-0.15	0.82	0.36	1.21	0.56	0.81	0.5
WBGene00304189	2	0	0.08	-0.01	-0.05	2.24	1.38	2.09	1.26	1.45	1.28
WBGene00000891	2	-0.02	-0.11	-0.01	-0.05	0.87	0.13	0.82	0.5	0.58	0.62
WBGene00017293	2	-0.01	0.1	0	-0.22	0.72	0.51	0.79	0.66	0.99	0.74
WBGene00044462	2	0	-0.35	0	0.22	2.98	0.51	3.95	1.56	3.42	2.72
WBGene00011878	2	0	-0.11	0.02	0.07	2.15	2.03	2.08	0.98	2.77	1.6
WBGene00201741	2	0	-0.01	0	0.04	5.88	3.5	5.67	4.16	6.06	5.87
WBGene00012590	2	0	0.06	0	0.25	6.35	1.03	4.89	0.98	5.31	7.91
WBGene00219589	2	0	0.08	0.01	0	1.37	0.2	1.39	0.86	1.52	0.62
WBGene00016265	2	-0.01	-0.65	0.01	0.07	1.77	1.54	2.13	1.06	1.14	0.07
WBGene00023483	2	-0.01	0.26	0.01	-0.19	2.57	0.76	2.28	0	1.41	0.05
WBGene00044069	2	0	0.38	-0.01	-0.26	1.17	0.39	0.73	0.57	0.66	0.74
WBGene00009451	2	0	0.15	-0.01	-0.42	1.08	0.88	1.12	0.81	0.98	0.59
WBGene00020245	2	-0.01	-0.08	0	-0.28	1.48	0.38	1.28	-0.2	0.73	-0.66
WBGene00003825	2	-0.01	0.13	-0.02	-0.09	0.65	0.5	0.92	0.63	0.73	0.66
WBGene00010038	2	0	0.32	-0.02	-0.17	0.8	0.31	0.98	0.28	0.91	0.49
WBGene00018724	2	-0.01	0.12	0	-0.13	1.58	0.53	1.39	0.52	0.68	0.46
WBGene00004384	2	-0.01	-0.11	-0.02	-0.29	0.93	0.7	0.75	0.24	0.22	-0.3
WBGene00045468	2	-0.01	0.62	0.01	-0.29	1.34	0.53	1.03	0.37	0.98	0.98
WBGene00007012	2	-0.01	-0.19	-0.01	0.22	0.69	0.2	0.79	0.64	0.53	0.56
WBGene00013763	2	-0.02	0.4	0.06	-0.26	0.9	0.97	0.88	0.2	0.82	0.46
WBGene00020011	2	0	-0.07	-0.01	0.37	2.24	0.61	1.82	1.06	1.09	1.37
WBGene00020009	2	-0.01	-0.24	0.03	0.3	0.97	0.51	0.68	0.16	0.88	0.27
WBGene00012917	2	0.01	0	-0.02	-0.09	1.3	0.93	1.37	0.17	1.32	0.25
WBGene00003847	2	-0.01	-0.19	-0.02	0.16	0.75	-0.23	0.31	-0.62	0.27	-0.46
WBGene00015566	2	0	0.21	-0.03	-0.22	1.72	0.3	1.03	0.34	0.73	0.88
WBGene00022154	2	-0.01	-0.32	0.01	0.04	1.36	0.88	1.81	0.31	1.39	0.25
WBGene00007121	2	0	-0.19	0.01	0.08	1.31	0.96	1.64	1.3	1.42	0.99
WBGene00011052	2	-0.01	0.11	0.03	0.71	1.16	0.52	1.58	0.59	1.6	1.55
WBGene00010475	2	0	0.02	0	0.03	1.34	0.45	1.46	0.49	1.27	0.41
WBGene00007025	2	0	0.36	-0.03	-0.31	0.75	0.2	0.95	0.45	0.7	0.55
WBGene00016157	2	-0.01	0.07	0	-0.1	0.73	0.15	0.85	0.58	0.68	0.46
WBGene00003743	2	0	-0.24	-0.03	0.11	0.8	0.35	0.68	0.59	0.41	0.38
WBGene00012930	2	-0.01	-0.36	0	0.23	0.78	0.41	0.96	0.71	0.89	0.8
WBGene00019303	2	0	0.48	0	-0.29	1.62	0.2	2.09	1.48	1.17	1.58
WBGene00219561	2	0	0.05	-0.01	-0.03	2.05	0.63	0.86	0.45	1.74	1.37
WBGene00044495	2	0	0.24	-0.01	0.06	2.43	0.76	1.03	0.87	1.33	1.08
WBGene00012475	2	0.02	-0.05	-0.06	0.06	0.85	0.34	0.82	0.45	0.58	0.6
WBGene00005092	2	0.01	-0.27	0	0.33	0.96	0.74	0.83	0.34	1.32	0.53
WBGene00008372	2	0	0.35	-0.02	-0.37	0.77	0.44	1.26	0.78	0.7	0.44
WBGene00021248	2	0	0.14	-0.02	-0.62	1.09	0.6	0.76	0.56	0.54	0.06
WBGene00018422	2	0.01	0.31	-0.03	-0.28	1.1	0.09	1.03	-0.2	0.92	-0.15
WBGene00019220	2	0.01	-0.09	-0.05	0.09	0.69	0.27	0.31	0.11	0.11	0.09
WBGene00008577	2	0	0.41	0	-0.25	2.01	1.08	2.41	1.62	2.12	1.86
WBGene00023064	2	0	0.39	-0.01	-0.44	2.91	3.11	6.54	3.84	7.47	4.51
WBGene00219860	2	0	0.12	0	-0.17	2.38	2.45	5.85	3.03	5.1	4.28
WBGene00200802	2	-0.01	0.31	-0.01	-0.79	4.02	0.56	2.19	0.88	0.72	2.21
WBGene00018154	2	-0.01	-0.27	-0.01	-0.22	0.98	0.07	0.69	0.42	0.96	0.37
WBGene00004827	2	-0.01	0.06	0	-0.13	1.41	0.65	1.4	0.47	1.52	0.56
WBGene00020393	2	0.01	0.14	0.02	-0.22	0.45	0.38	0.75	0.61	0.87	0.44
WBGene00044241	2	0.01	-0.37	-0.02	0.34	1.23	-0.02	0.5	-0.42	0.55	-0.47
WBGene00004221	2	-0.01	-0.26	0.03	0.08	0.85	0.47	1.29	0.89	1.28	0.7
WBGene00010096	2	0.01	-0.23	-0.02	0.13	0.45	0.36	0.52	0.32	0.61	0.4
WBGene00012813	2	0	-0.15	0	0.03	2.34	1.67	2.71	2.21	2.5	1.55
WBGene00194926	2	-0.02	-0.15	0.06	-0.21	0.95	0.36	0.87	0.12	0.87	-0.41
WBGene00015521	2	0	0.39	0	0.14	2.13	-0.38	0.44	0	0.3	1.5
WBGene00000407	2	-0.02	0.29	0.01	-0.14	0.74	-0.42	0.23	-0.19	0.1	-0.22
WBGene00022448	2	-0.01	0.41	-0.01	-0.77	1.42	1.08	1.05	0.57	0.84	0.63
WBGene00001601	2	0	-0.26	0	0.25	2.68	0.67	1.98	1.29	1.34	1.82
WBGene00017983	2	0.01	0.44	-0.02	-0.05	1.95	-0.29	0.7	-0.25	0.55	0.24
WBGene00012164	2	-0.01	0.1	0	-0.1	1.51	1.65	3.3	1.27	1.77	1.57
WBGene00000082	2	0	-0.5	-0.01	0.37	1.64	0.42	1.61	1.12	1.86	1.54
WBGene00004116	2	-0.01	-0.19	0.01	0.11	0.71	0.27	1.23	0.79	0.95	0.66
WBGene00200762	2	0	0.49	0	-0.37	3.32	0.96	4.24	2.96	3.57	3.52
WBGene00020468	2	0	0.09	-0.01	-0.47	2.11	0.49	3.3	1.6	3.07	1.24
WBGene00000071	2	-0.01	-0.18	0.02	0.07	0.71	0.09	0.61	0.38	0.92	0.1
WBGene00023405	2	-0.01	-0.25	0	0.25	0.83	0.72	1.23	0.75	1.17	0.73
WBGene00010125	2	-0.01	-0.48	-0.02	-0.54	1.15	0.24	0.94	0.19	-0.2	-1.91
WBGene00016978	2	-0.01	-0.22	0	0.1	1.13	0.7	1.6	0.9	0.93	0.82
WBGene00017355	2	-0.01	0.4	0	-0.26	0.74	0.42	0.79	0.6	0.79	0.48
WBGene00008166	2	-0.02	0.09	-0.02	0.05	0.45	-0.02	0.35	0.18	0.21	0.26
WBGene00007561	2	0	0.26	-0.01	-0.51	0.97	0.7	0.9	0.31	0.62	0.09
WBGene00012885	2	0	0.01	0.03	-0.19	0.55	0.34	0.56	0.43	0.71	0.24
WBGene00000459	2	-0.02	-0.1	0.01	0.02	0.55	-0.11	0.25	0.11	0	-0.04
WBGene00018047	2	-0.01	-0.73	0.01	0.38	1.68	-0.66	0.49	-0.2	0.21	-0.12
WBGene00194742	2	0.01	-0.36	0.01	0.41	0.73	0.55	1.07	0.67	1.2	0.75
WBGene00007791	2	-0.01	-0.32	0	-0.03	1.57	0.8	3.99	0.56	1.59	0.02
WBGene00000768	2	-0.01	-0.35	-0.03	0.09	0.85	0.68	1.29	0.66	0.36	0.38
WBGene00012924	2	0	-1.23	-0.04	0.29	1.74	-0.24	1.65	0.22	0.13	-0.3
WBGene00007726	2	-0.01	0.18	0	-0.32	1.44	0.17	0.77	0.42	0.61	0.46
WBGene00016589	2	-0.02	0.05	-0.03	-0.2	0.52	0.35	0.39	0.1	0.04	0.07
WBGene00022192	2	-0.01	0.24	0.02	-0.32	0.81	0.44	1.49	1.01	1.63	1.14
WBGene00018729	2	-0.01	-0.39	0	0.17	1.02	0.61	0.9	0.49	0.31	0.1
WBGene00013808	2	-0.01	0.02	-0.01	-0.12	0.89	0.19	1.36	1.06	0.97	1.03
WBGene00198089	2	0	0	0	-0.01	6.05	0.32	7.27	5.98	7.63	5.9
WBGene00201670	2	0	-0.08	0	-0.04	4.49	0.41	NaN	NaN	NaN	NaN
WBGene00011367	2	0	-0.14	0.02	0.27	0.89	0.59	1.04	0.78	1.07	1.01
WBGene00015890	2	0	0.06	0.01	0.09	1.86	0	1	-0.14	2.27	1.06
WBGene00002783	2	-0.01	-0.02	0	-0.26	0.72	0.76	1.28	0.93	0.93	0.57
WBGene00022375	2	-0.01	-0.37	-0.01	-0.16	1.89	0.25	0.34	-0.18	-0.42	-0.78
WBGene00006791	2	-0.04	-0.22	0.04	-0.02	0.51	0.49	0.43	0.17	0.25	-0.09
WBGene00017584	2	0	0.44	0	-0.13	1.68	0.36	1.79	0.23	1.4	0.55
WBGene00022182	2	-0.01	0.27	0	-0.36	0.93	0.13	1.27	1.04	1.09	0.82
WBGene00021811	2	-0.01	-0.19	-0.01	-0.07	0.88	0.53	1.16	0.93	0.63	0.42
WBGene00018615	2	-0.01	-0.2	0	0.21	0.9	0.65	0.99	0.23	1.23	0.37
WBGene00019672	2	-0.01	0	0	0	1.26	0.82	1.77	0.75	1.65	1.11
WBGene00018333	2	0	-0.2	-0.02	-0.32	1.32	-0.16	0.94	0.57	0.2	-0.45
WBGene00001486	2	0	0.09	0	-0.22	0.69	0.33	0.4	0.11	0.35	-0.03
WBGene00045078	2	-0.01	0.2	-0.01	-0.54	0.93	0.48	1.31	1.02	1.2	0.77
WBGene00012114	2	0	0.12	0	-0.1	1.78	0.83	1.1	0.04	0.45	0.25
WBGene00012194	2	0	-0.13	-0.01	-0.02	0.87	0.42	1.02	0.73	0.49	0.44
WBGene00020134	2	-0.01	0.09	0	0.14	1.56	-0.07	1.81	0.55	1.21	1.28
WBGene00001406	2	0	0.17	-0.01	-0.06	1.36	0.28	1.02	-0.22	-0.17	0.02
WBGene00006503	2	0	0.17	-0.01	-0.19	1.68	0.91	2.31	0.56	1.08	0.67
WBGene00013177	2	-0.01	-0.16	-0.02	-0.01	0.62	0.24	0.75	0.39	0.45	0.16
WBGene00010977	2	0	0.17	0	-0.66	1.05	0.55	1.24	0.55	1.18	-0.17
WBGene00018057	2	0	0.34	-0.01	-0.2	1.79	1.22	1.37	-0.09	0.97	-0.1
WBGene00007053	2	-0.01	0.01	0	-0.03	0.68	0.14	0.77	0.37	0.63	0.42
WBGene00021456	2	-0.01	0.04	0.02	-0.03	0.5	0.23	0.31	0.26	0.27	0.24
WBGene00012666	2	-0.01	-0.02	0.03	-0.25	0.52	0.32	0.56	0.57	0.58	0.42
WBGene00010041	2	0.01	0.09	0	-0.06	0.69	0.36	0.6	0.35	0.58	0.33
WBGene00018370	2	0	0.01	0	0.28	0.84	0.01	0.92	0.08	0.81	0.46
WBGene00015237	2	-0.01	0.09	-0.02	-0.16	0.65	0.06	0.56	0.19	0.44	0.24
WBGene00006703	2	0.01	0.11	-0.03	-0.17	0.58	0.33	0.43	0.11	0.35	0.05
WBGene00010552	2	-0.01	-0.19	0.02	0.09	0.75	-0.02	0.63	0.32	0.28	0.02
WBGene00045368	2	-0.01	-0.12	0.02	0	0.9	0.09	0.97	0.99	1.07	0.64
WBGene00008578	2	0	0.15	-0.01	-0.1	1.07	0.61	2	0.42	1.79	0.72
WBGene00013243	2	0.01	0.3	-0.02	-0.2	0.66	0.96	1.23	0.83	1.28	0.89
WBGene00008219	2	-0.01	0.3	0.02	-0.3	0.81	1.03	1.21	0.43	1.15	0.86
WBGene00016870	2	0	0.21	0	-0.03	0.58	1.36	1	0.24	1.28	0.57
WBGene00022522	2	-0.01	-0.29	-0.01	0	0.41	1.14	1.79	0.35	0.85	-0.06
WBGene00194986	2	0	0.23	0	-0.16	0.74	0.98	1.45	0.51	0.84	0.48
WBGene00009293	2	-0.01	-0.2	0.03	0.03	0.69	0.74	0.77	0.44	0.81	0.47
WBGene00013242	2	-0.01	-0.05	-0.01	-0.16	0.53	0.63	0.87	0.42	0.67	0.08
WBGene00009007	2	0	0.11	-0.03	-0.1	0.28	-0.86	0.44	-0.37	0.37	-0.32
WBGene00014593	2	NaN	NaN	NaN	NaN	NaN	NaN	6.92	4.97	4.68	6.04
WBGene00009822	2	NaN	NaN	NaN	NaN	NaN	NaN	8.42	6.83	6.9	6.71
WBGene00044927	2	NaN	NaN	NaN	NaN	NaN	NaN	6.86	4.48	5.48	6.06
WBGene00022936	2	NaN	NaN	NaN	NaN	NaN	NaN	7.14	5.24	5.73	5.99
WBGene00003085	2	-0.02	0.09	-0.01	-0.42	0.72	0.44	1.22	0.99	0.63	0.65
WBGene00009259	2	0	0.06	-0.03	-0.2	0.39	0.38	0.75	0.55	0.41	0.44
WBGene00013477	2	0	0.14	-0.01	-0.3	0.39	0.41	1.15	0.88	0.82	0.57
WBGene00196986	2	NaN	NaN	NaN	NaN	NaN	NaN	6.58	4.78	5.25	4.82
WBGene00022988	2	NaN	NaN	NaN	NaN	NaN	NaN	7.44	5.44	7.79	5.36
WBGene00006794	2	0.01	-0.01	-0.02	-0.2	0.47	0.34	1.03	0.86	0.49	0.45
WBGene00012343	2	-0.02	-0.05	0	-0.14	0.55	0.25	0.74	0.62	0.51	0.45
WBGene00197385	2	NaN	NaN	NaN	NaN	NaN	NaN	6.05	4.46	4.56	4.24
WBGene00021984	2	0.01	-0.07	-0.01	0.15	0.43	0.38	0.88	0.65	0.69	0.62
WBGene00219895	2	NaN	NaN	NaN	NaN	NaN	NaN	4.38	2.71	3.16	3.47
WBGene00016266	2	0.01	-0.31	-0.02	0.12	0.6	0.37	0.94	0.75	0.87	0.51
WBGene00006594	2	0	0.02	-0.01	0.1	0.32	-0.09	0.77	0.59	0.66	0.51
WBGene00005932	2	NaN	NaN	NaN	NaN	NaN	NaN	5.64	2.98	4.46	4.79
WBGene00009396	2	0.01	0.05	0.08	-0.3	0.24	0.43	0.54	0.71	1.18	-0.21
WBGene00000725	2	NaN	NaN	NaN	NaN	NaN	NaN	3.79	2.42	2.22	3.02
WBGene00202328	2	NaN	NaN	NaN	NaN	NaN	NaN	8.55	2.46	6.24	3.79
WBGene00008255	2	0	0.28	0	-0.77	1	0.77	1.11	0.88	0.61	0.12
WBGene00022534	2	-0.01	0.15	-0.02	-0.2	0.61	0.32	0.77	0.54	0.86	0.55
WBGene00021943	2	0.01	-0.08	-0.03	-0.4	0.32	0.31	0.88	0.58	0.66	-0.18
WBGene00013961	2	NaN	NaN	NaN	NaN	NaN	NaN	5.36	2.53	4.2	4.54
WBGene00011122	2	0.01	-0.07	-0.01	0	0.34	0.29	0.62	0.5	0.61	0.39
WBGene00200245	2	NaN	NaN	NaN	NaN	NaN	NaN	6.02	4.36	6.42	4.25
WBGene00004567	2	-0.01	-0.13	0	-0.02	0.71	0.73	1.1	0.77	0.66	0.33
WBGene00016444	2	-0.02	-0.01	0.03	-0.03	0.27	0.22	1.14	0.81	0.85	0.59
WBGene00045397	2	0	-0.04	0	-0.08	0.82	0.5	0.91	0.61	0.66	0.4
WBGene00005427	2	NaN	NaN	NaN	NaN	NaN	NaN	5.21	3.48	5.57	1.89
WBGene00200358	2	NaN	NaN	NaN	NaN	NaN	NaN	5.03	2.93	3.84	3.86
WBGene00022561	2	0	0.28	-0.01	-0.13	0.65	0.41	6.25	2.31	3.89	2.84
WBGene00201734	2	NaN	NaN	NaN	NaN	NaN	NaN	5.65	3.51	6.06	3.39
WBGene00000162	2	-0.02	-0.19	0	0.06	0.47	0.29	0.99	0.49	0.72	0.52
WBGene00004107	2	NaN	NaN	NaN	NaN	NaN	NaN	3.95	1.77	2.83	3.51
WBGene00000201	2	0	0.08	-0.05	-0.06	0.36	0.17	0.41	0.34	0.36	0.35
WBGene00012389	2	-0.01	-0.09	0	0.02	0.79	0.38	0.99	0.94	0.79	0.83
WBGene00023090	2	NaN	NaN	NaN	NaN	NaN	NaN	3.05	2.27	2.27	1.31
WBGene00197279	2	NaN	NaN	NaN	NaN	NaN	NaN	3.72	2.48	2.03	2.2
WBGene00010913	2	0	0.27	0	-0.33	0.64	0.5	0.79	0.65	0.89	0.62
WBGene00044280	2	0	0.43	0	-0.43	0.81	0.31	1.3	0.77	0.88	0.62
WBGene00009270	2	NaN	NaN	NaN	NaN	NaN	NaN	3.63	1.99	2.3	3.64
WBGene00012931	2	0	0.12	0	-0.14	0.92	0.68	0.93	0.67	0.74	0.72
WBGene00003980	2	-0.01	0.07	0	-0.19	0.55	0.17	0.66	0.56	0.41	0.4
WBGene00003738	2	-0.01	0.01	0	-0.27	0.55	0.17	0.6	0.58	0.53	0.39
WBGene00201350	2	NaN	NaN	NaN	NaN	NaN	NaN	5.5	2.55	5.93	2.49
WBGene00017823	2	0	0.28	-0.01	-0.28	0.52	0.2	1.17	0.68	0.96	0.83
WBGene00018291	2	NaN	NaN	NaN	NaN	NaN	NaN	5.27	1.89	3.15	3.02
WBGene00000663	2	0	0	0.01	0.16	0.91	0.53	7.47	1.68	5.74	4.34
WBGene00219846	2	NaN	NaN	NaN	NaN	NaN	NaN	8.44	1.06	8.78	1.3
WBGene00189950	2	0	0.25	0	-0.46	1.19	0.65	2.7	1.76	1.77	0.71
WBGene00008118	2	0	-0.23	0.01	0.26	0.86	0.11	0.75	0.75	1.06	0.76
WBGene00021196	2	NaN	NaN	NaN	NaN	NaN	NaN	-0.46	-4.05	-0.65	-3.11
WBGene00011896	2	NaN	NaN	NaN	NaN	NaN	NaN	-1.16	-3.84	-1.25	-3.75
WBGene00007595	2	NaN	NaN	NaN	NaN	NaN	NaN	-0.34	-3.25	-0.61	-3.26
WBGene00012312	2	NaN	NaN	NaN	NaN	NaN	NaN	0.37	-2	0.08	-0.94
WBGene00013383	2	NaN	NaN	NaN	NaN	NaN	NaN	-0.56	-2.08	-1.38	-1.6
WBGene00020628	2	-0.02	0.14	0.01	-0.41	0.64	0.29	1.04	0.34	0.84	0.02
WBGene00022499	2	0	0.3	-0.03	-0.22	0.36	0.24	0.83	0.36	0.7	0.56
WBGene00018562	2	0	0.3	0	-0.43	0.84	0.57	1.35	0.35	1.17	0.01
WBGene00044134	2	-0.01	-0.08	-0.01	-0.06	0.83	0.33	1.43	0.64	0.88	0.58
WBGene00003582	2	0	-0.08	-0.02	0.1	0.49	-0.02	0.71	0.11	0.59	-0.07
WBGene00013559	2	-0.03	-0.13	0	-0.18	0.66	0.17	1.14	0.2	0.03	-0.72
WBGene00022785	2	-0.04	-0.11	0.03	-0.01	0.15	0.25	0.91	0.44	0.65	0.29
WBGene00013839	2	0	-0.14	-0.01	0.1	1.27	0.38	2.42	0.83	1.77	0.86
WBGene00023051	2	NaN	NaN	NaN	NaN	NaN	NaN	5.76	1.35	4.52	3.91
WBGene00022074	2	0.01	0.26	-0.05	-0.02	0.62	0.24	1.14	0.46	0.91	0.92
WBGene00020459	2	NaN	NaN	NaN	NaN	NaN	NaN	5.08	0.76	3.8	1.06
WBGene00000679	2	NaN	NaN	NaN	NaN	NaN	NaN	5.89	1.32	6.28	1.47
WBGene00022124	2	0	-0.12	-0.01	0	0.35	-0.39	1.18	0.45	0.95	0.51
WBGene00195938	2	0	0.11	0	-0.1	-0.18	0.32	3.77	0.02	2.49	0.23
WBGene00018521	2	0	0.09	0	-0.07	1.51	0.39	2.69	1.15	0.89	1.16
WBGene00169225	2	NaN	NaN	NaN	NaN	NaN	NaN	5.81	1.33	6.21	3.15
WBGene00016865	2	-0.01	-0.38	-0.01	0.2	0.71	0.33	1.22	0.05	0.88	0.11
WBGene00022755	2	NaN	NaN	NaN	NaN	NaN	NaN	5.28	0.14	1.55	0.39
WBGene00000563	2	NaN	NaN	NaN	NaN	NaN	NaN	4.63	0.63	4.69	1.12
WBGene00013725	2	0	0.22	-0.03	-0.26	0.71	0.2	1.4	-0.06	0.93	-0.15
WBGene00196355	2	NaN	NaN	NaN	NaN	NaN	NaN	5.52	1.23	5.93	1.38
WBGene00013545	2	-0.02	0.22	0.01	-0.23	0.61	0.38	1.18	0.74	1.01	0.8
WBGene00009292	2	0	0.5	0.01	-0.14	0.06	0.13	1.52	0.21	1.21	0.82
WBGene00010341	2	-0.01	0.31	0.01	0.01	0.37	-0.21	1.15	0.2	0.77	0.65
WBGene00200656	2	NaN	NaN	NaN	NaN	NaN	NaN	6.36	1.03	6.76	1.18
WBGene00044032	2	-0.01	0.44	0	-0.46	0.81	0.12	1.22	0.77	1.14	0.53
WBGene00012345	2	NaN	NaN	NaN	NaN	NaN	NaN	4.82	0.75	2.95	1.96
WBGene00013486	2	0	-0.26	0.01	0.11	1.08	0.51	2.74	1.01	2.3	1.13
WBGene00021539	2	-0.06	-0.23	0.05	-0.03	0.33	-0.08	0.76	0.11	0.46	-0.14
WBGene00018991	2	NaN	NaN	NaN	NaN	NaN	NaN	4.09	0.35	1.21	0.14
WBGene00022767	2	0	0.27	-0.02	-0.08	0.24	-1.28	2.6	-0.3	1.01	-0.19
WBGene00008301	2	-0.01	0.27	-0.01	-0.07	0.88	0.19	1.3	0.55	0.18	0.35
WBGene00006621	2	-0.01	-0.12	0.01	-0.11	1.12	1.12	1.8	0.97	2.28	1.09
WBGene00013542	2	0	0.24	0.01	-0.07	0.12	-0.04	1.45	-0.12	1.23	0.13
WBGene00019994	2	0	0.18	0	-0.43	0.53	0.4	1.45	0.92	0.82	0.16
WBGene00019082	2	NaN	NaN	NaN	NaN	NaN	NaN	4.21	0.71	2.28	2.28
WBGene00001442	2	0	0.2	-0.01	-0.2	1.01	0.78	2.54	0.76	1.74	1.97
WBGene00020358	2	0.01	0.47	-0.02	-0.32	0.73	-0.22	1.34	0.33	1.01	0.05
WBGene00016144	2	0	-0.14	-0.03	-0.1	0.52	0.51	0.57	0.25	0.35	0.04
WBGene00018420	2	-0.01	-0.01	0.02	-0.03	0.15	-0.07	0.74	0.44	0.79	0.31
WBGene00017905	2	0	-0.1	0	-0.12	0.84	0.32	0.79	-0.01	0.41	-0.54
WBGene00219619	2	-0.01	-0.05	0.02	0.16	1.06	-0.05	1.65	-0.23	1.31	-0.27
WBGene00016146	2	0.01	0.69	-0.03	-0.22	0.36	0.05	1.93	0.15	1.15	1
WBGene00011206	2	0	0.62	-0.01	-0.19	0.11	0.01	1.57	-0.03	0.94	0.31
WBGene00001166	2	0	0.2	-0.01	-0.17	0.43	0.24	0.63	0.34	0.45	0.6
WBGene00010334	2	-0.01	-0.11	-0.02	0.11	0.54	0.13	0.95	0.4	0.57	0.61
WBGene00206478	2	NaN	NaN	NaN	NaN	NaN	NaN	3.91	0.99	1.93	2.95
WBGene00022361	2	-0.01	0.5	0.01	-0.13	0.57	-0.26	1.18	0.34	1.05	0.56
WBGene00001878	2	0	-0.01	0	-0.08	1.49	1.32	2.33	1.11	2.31	1.68
WBGene00014395	2	NaN	NaN	NaN	NaN	NaN	NaN	5.06	0.37	5.52	0.95
WBGene00015330	2	0.02	0.02	-0.03	0.1	0.48	-0.26	0.81	0.24	0.73	0.22
WBGene00001997	2	0	0.08	0	0.02	0.32	-0.22	2.03	0.26	1.05	0.51
WBGene00009166	2	0	0.03	0.02	-0.04	0.31	1.01	1.6	0.41	1.77	0.57
WBGene00008868	2	0	-0.05	-0.02	-0.04	0.47	0.4	1.15	0.79	0.6	0.45
WBGene00008310	2	-0.01	-0.21	0.01	0.06	0.39	0.27	0.71	0.28	0.64	0.26
WBGene00012189	2	NaN	NaN	NaN	NaN	NaN	NaN	3.4	0.49	1.98	0.75
WBGene00000146	2	-0.01	-0.25	-0.01	0.15	0.44	0.35	0.62	0.13	0.6	0.1
WBGene00000629	2	NaN	NaN	NaN	NaN	NaN	NaN	4.24	0.44	2.37	0.83
WBGene00016409	2	-0.02	0.41	0.01	-0.32	0.24	0.37	0.8	-0.17	0.48	-0.27
WBGene00010957	2	0	-0.14	0	0.06	0.22	0.05	0.79	0.51	0.59	0.12
WBGene00011809	2	NaN	NaN	NaN	NaN	NaN	NaN	2.82	0.34	2.96	0.9
WBGene00008037	2	NaN	NaN	NaN	NaN	NaN	NaN	3.98	0.12	2.1	0.04
WBGene00003514	2	0	0.13	-0.01	-0.34	0.34	0.43	0.8	0.55	0.5	0.33
WBGene00005662	2	0.02	0.23	-0.01	-0.1	0.11	0.21	0.78	0.17	0.61	0.03
WBGene00022862	2	0	0.15	-0.04	-0.33	0.47	0.01	1.65	0.03	0.71	-0.16
WBGene00022628	2	NaN	NaN	NaN	NaN	NaN	NaN	3.98	0.92	2.03	1.42
WBGene00012857	2	0	-0.5	-0.04	0.15	0.72	0.02	1.17	0.35	0.36	-0.02
WBGene00019295	2	0	-0.03	0	-0.02	0.41	0.37	0.65	0.5	0.57	0.34
WBGene00000036	2	-0.01	-0.35	0.02	0.07	0.5	0.19	1.39	0.55	0.81	0.44
WBGene00021319	2	0.03	0.39	-0.01	-0.14	-0.01	-0.1	0.61	-0.18	0.99	0.25
WBGene00007085	2	NaN	NaN	NaN	NaN	NaN	NaN	2.64	0.64	0.71	0.11
WBGene00019311	2	0	0.44	-0.02	-0.58	1.04	0.47	2.19	0.78	1.1	0.88
WBGene00014413	2	NaN	NaN	NaN	NaN	NaN	NaN	4.55	0.32	3.18	0.2
WBGene00000429	2	NaN	NaN	NaN	NaN	NaN	NaN	3.64	0.2	2.21	1.07
WBGene00194844	2	NaN	NaN	NaN	NaN	NaN	NaN	3.76	0.73	0.94	0.5
WBGene00202410	2	0	0.15	0	-0.22	0.28	0.29	2.35	-0.16	1.37	0.16
WBGene00219583	2	NaN	NaN	NaN	NaN	NaN	NaN	3.3	1.3	1.43	3.4
WBGene00255736	2	0	-0.12	0	0.2	0.68	0.19	1.34	0.42	0.68	0.77
WBGene00019768	2	0	0.1	0	-0.17	0.41	0.69	2.14	0.56	1.5	0.9
WBGene00220111	2	-0.01	0.6	-0.02	-0.31	0.29	-0.26	1.54	-0.05	0.55	0.01
WBGene00022172	2	0	-0.08	0	0.13	0.91	0.06	1.97	0.32	1.05	0.07
WBGene00008767	2	-0.01	0.29	-0.01	-0.07	0.49	0.22	0.63	0.17	0.54	0.54
WBGene00194982	2	0	0.7	0	-0.61	1.08	0.08	1.18	0.12	1.29	0.11
WBGene00044651	2	0	0.1	-0.01	-0.02	0.53	-0.24	0.78	0.31	0.44	0.44
WBGene00017267	2	NaN	NaN	NaN	NaN	NaN	NaN	3.21	0.05	0.9	0.7
WBGene00006577	2	-0.02	0.18	0.01	-0.38	-0.2	0.43	1.02	0.41	0.78	0.23
WBGene00044208	2	0	-0.13	0	0.12	1.28	1.22	1.48	0.85	2	1
WBGene00018405	2	0	0.07	0	-0.16	0.37	0.22	0.52	0.26	0.61	0.07
WBGene00013822	2	0	0.36	-0.02	-0.17	0.65	0.01	1	0.12	0.93	0.21
WBGene00219753	2	NaN	NaN	NaN	NaN	NaN	NaN	1.89	0.97	1.68	0.81
WBGene00016800	2	NaN	NaN	NaN	NaN	NaN	NaN	2.95	0.79	0.76	0.63
WBGene00000368	2	-0.01	-0.24	0	0.05	0.19	0.31	0.69	0.33	0.65	0.25
WBGene00011978	2	-0.01	0.2	0	-0.16	0.22	0.05	0.63	0.21	0.24	-0.01
WBGene00002497	2	0	-0.16	-0.01	0.13	0.37	-0.1	0.69	0.57	0.37	0.42
WBGene00001972	2	-0.01	-0.13	0.03	0.17	0.32	0.29	0.54	0.2	0.65	0.42
WBGene00012210	2	NaN	NaN	NaN	NaN	NaN	NaN	3.42	0.54	2.19	0.39
WBGene00004778	2	-0.03	-0.06	0.04	-0.1	0.55	0.23	0.84	0.45	0.94	0.25
WBGene00013700	2	0	-0.09	0	0.09	0.05	0.39	2.35	0.35	0.8	0.98
WBGene00018070	2	0.02	-0.12	-0.06	0.18	0.59	0.42	0.78	0.2	0.66	0.06
WBGene00198300	2	NaN	NaN	NaN	NaN	NaN	NaN	2.82	0.81	1.65	1.02
WBGene00012624	2	-0.01	0.4	0.01	-0.21	0.64	0.39	0.98	0.41	0.74	0.43
WBGene00018472	2	NaN	NaN	NaN	NaN	NaN	NaN	3.05	1.47	1.19	2.68
WBGene00023205	2	NaN	NaN	NaN	NaN	NaN	NaN	2.52	0.34	2.24	0.65
WBGene00013789	2	0	0.17	-0.01	-0.11	0.76	0.2	1.05	0.75	0.74	0.9
WBGene00012556	2	0.01	0.08	-0.02	-0.21	0.51	0.24	0.81	-0.21	0.33	-0.46
WBGene00268190	2	NaN	NaN	NaN	NaN	NaN	NaN	2.93	0.44	1.97	0.73
WBGene00009490	2	-0.01	-0.01	0.02	-0.07	0.22	-0.21	0.98	-0.02	0.47	-0.03
WBGene00219615	2	-0.01	0.3	0.01	-0.25	0.78	0.66	1.22	0.68	1.15	0.93
WBGene00003400	2	-0.01	0.25	0.01	-0.25	0.48	-0.09	0.64	-0.17	0.35	-0.39
WBGene00017361	2	0	-0.16	0.02	0.05	0.73	0.8	0.75	0.54	0.94	0.17
WBGene00004782	2	-0.02	0.01	0.03	-0.1	0.77	0.41	0.82	0.38	0.54	0.33
WBGene00007928	2	0	-0.07	-0.03	0	0.84	0.44	1.3	0.44	0.45	0.24
WBGene00019824	2	-0.01	0.14	-0.08	-0.43	0.61	-0.26	0.86	0.33	-0.01	-0.17
WBGene00019743	2	0	0.35	-0.01	0	0.79	0.17	0.83	-0.28	0.45	-0.03
WBGene00004139	2	0	-0.02	0.01	0.3	0.93	0.01	1.43	0.57	1.26	1.26
WBGene00012717	2	-0.01	-0.43	-0.01	0.1	0.36	0.11	0.6	-0.16	0.37	-0.56
WBGene00013750	2	-0.01	0.18	0	-0.17	0.72	-0.01	1.49	0.22	0.6	-0.08
WBGene00012695	2	0	0.04	-0.02	-0.36	0.04	0.24	0.89	0.6	0.49	0.29
WBGene00016582	2	0.01	0.16	0	-0.19	-0.26	0.02	0.58	0.01	0.22	-0.07
WBGene00012919	2	0.01	0.29	0.01	-0.35	0.62	0.42	0.8	0.31	1.15	0.27
WBGene00012151	2	NaN	NaN	NaN	NaN	NaN	NaN	2.29	0.46	0.15	0.46
WBGene00206532	2	0	-0.15	-0.01	0.11	0.73	0.52	0.97	0.55	0.71	0.5
WBGene00016404	2	-0.01	-0.29	0.02	0.03	0.53	0.18	0.57	0.31	0.84	0.21
WBGene00007924	2	-0.01	-0.07	-0.02	-0.3	0.25	0.18	0.45	0.36	0.29	0.02
WBGene00020361	2	NaN	NaN	NaN	NaN	NaN	NaN	2.29	0.69	0.68	0.24
WBGene00012956	2	-0.01	0.43	0.01	-0.49	1.37	0.46	1.63	0.71	1.01	0.5
WBGene00008140	2	-0.01	0.14	0.01	-0.35	0.07	0.31	0.97	0.46	0.95	0.39
WBGene00018310	2	0	0.34	-0.01	-0.17	0.47	0.07	2.39	0.53	0.31	1.3
WBGene00018849	2	-0.02	0.2	0	-0.09	0.3	0.07	0.68	0.36	0.31	0.44
WBGene00017428	2	-0.01	0.05	0	0.04	0.27	0.13	0.66	0.33	0.57	0.5
WBGene00016678	2	0.01	0.09	-0.01	0.03	0.94	0.43	1.07	0.34	1.39	0.57
WBGene00004947	2	-0.02	-0.05	0	-0.09	0.35	0.12	0.47	0.3	0.21	0.17
WBGene00019407	2	0.01	0.04	-0.03	-0.27	0.22	0.35	1.04	0.8	0.69	0.48
WBGene00021015	2	0	0.38	0.01	-0.08	1.38	0.9	1.74	0.69	1.17	1.8
WBGene00019661	2	0	-0.16	-0.03	-0.09	0.32	0.26	1.58	0.73	0.77	0.42
WBGene00011706	2	NaN	NaN	NaN	NaN	NaN	NaN	2.23	0.15	0.45	0.93
WBGene00020863	2	NaN	NaN	NaN	NaN	NaN	NaN	2.48	0.97	2.24	2.17
WBGene00012385	2	0.01	-0.13	-0.01	0.38	0.4	0.11	0.88	0.45	0.71	0.44
WBGene00011511	2	-0.01	0.04	0.08	0.15	0.29	0.28	0.47	0.24	0.54	0.23
WBGene00013602	2	0	0.4	-0.02	-0.76	0.91	-0.24	1.67	0.35	0.3	0.59
WBGene00016730	2	NaN	NaN	NaN	NaN	NaN	NaN	1.81	0.39	1.35	1.34
WBGene00010328	2	0	-0.03	-0.01	-0.1	0.66	0.08	0.78	-0.11	-0.02	-0.62
WBGene00015362	2	0	0.17	0.01	0.03	0.49	0.17	0.73	0.17	0.58	0.27
WBGene00011111	2	-0.02	-0.35	-0.02	-0.22	0.55	0.1	0.93	0.5	-0.02	0.01
WBGene00004110	2	-0.01	0.16	0	-0.15	0.06	0.13	0.61	0.24	0.24	0.08
WBGene00303000	2	-0.01	-0.21	0	0.03	0.12	0.01	0.81	-0.18	0.39	-0.53
WBGene00001080	2	-0.01	0.06	-0.01	-0.12	0.2	-0.09	0.56	0.14	0.2	0.05
WBGene00022893	2	-0.02	0.01	0.02	0	0.38	0.11	0.74	0.3	0.66	0.35
WBGene00077521	2	-0.01	-0.23	-0.01	0.14	0.61	0.23	0.68	0.27	0.15	0.25
WBGene00022279	2	0.02	0.24	-0.02	-0.21	0.56	0.36	0.82	0.5	0.86	0.55
WBGene00007858	3	0	1.38	0.04	-0.2	0.16	0.58	-0.36	0.83	0.62	2.15
WBGene00003628	3	0.02	0.58	0	-0.26	0.12	0.57	0.06	0.84	0.55	1.06
WBGene00009663	3	0	0.45	0	-0.02	0.03	0.07	-0.08	0.21	-0.08	0.72
WBGene00000118	3	0.03	-0.35	-0.04	0.28	0.05	0.5	0.39	0.77	0.43	0.82
WBGene00000212	3	0.03	-0.06	-0.01	1.52	-0.02	0	-0.13	0.33	0.63	2.02
WBGene00017469	3	0	0.2	0.03	2.6	-0.61	-0.14	-0.16	0.62	1.01	3.56
WBGene00005002	3	0	-0.19	-0.01	0.7	0.37	0.48	0.85	0.9	0.55	1.51
WBGene00009430	3	0.04	0.11	0.04	0.6	-0.08	-0.03	-0.02	0.12	0.56	0.79
WBGene00001399	3	0	-0.21	0	0.91	-0.03	-0.01	-0.04	0.41	0.13	1.69
WBGene00044811	3	0.02	-0.65	-0.03	0.89	0.05	0.05	-0.12	0.84	0.17	1.17
WBGene00269355	3	0	-0.28	0.06	0.8	0.3	0.7	0.52	1.13	1.24	1.93
WBGene00020878	3	0.01	0.12	0.01	1.15	-0.06	0.45	0.12	0.73	0.65	3.01
WBGene00303026	3	-0.01	0.17	0.01	-1.23	0.21	0.06	0.62	2.22	0.24	0.68
WBGene00009953	3	-0.01	0.25	0.02	-0.79	-0.01	0.76	0.18	1.8	0.1	0.73
WBGene00017535	3	0	-0.05	0.02	0.03	1.89	3.9	2.36	4.82	3.35	5.31
WBGene00013923	3	0	0.31	0.02	0.07	0.87	2	-0.12	1.32	-0.12	1.75
WBGene00200971	3	0	-0.01	0	0.04	3.7	4.54	0.53	4.96	1.25	6.63
WBGene00006890	3	0.03	0	0.01	0.35	0.47	0.53	0.36	0.72	0.42	0.96
WBGene00200189	3	0	0.39	0	-0.08	2.84	4.06	1.93	5.55	2.47	7.7
WBGene00014018	3	-0.01	0.28	0.08	-0.13	0.64	0.66	0.37	1.12	0.63	1.14
WBGene00017864	3	-0.01	-0.12	-0.03	0.28	0.38	0.38	0.16	0.7	0.02	0.79
WBGene00044304	3	0	0.18	0.02	0.09	0.71	1.09	-0.41	0.92	0.16	1.27
WBGene00001058	3	0	-0.04	-0.03	-0.01	0.4	0.46	0.19	0.7	-0.09	0.61
WBGene00000414	3	-0.04	0.07	0.03	-0.05	0.42	0.41	0.4	1.04	0.33	1.07
WBGene00199049	3	0	0.06	0	-0.1	2	4.12	NaN	NaN	NaN	NaN
WBGene00018195	3	0.01	-0.19	0.01	0.22	0.54	0.67	0.4	1.08	0.59	1.07
WBGene00010279	3	-0.01	0.11	0.02	0.05	0.51	0.85	0.46	1	0.49	1.1
WBGene00044954	3	0	-0.05	0	0.1	0.6	0.36	2.8	4.24	1.46	4.15
WBGene00015523	3	0.02	-0.03	-0.01	0.11	-3.35	-0.4	-0.45	0.52	0.05	0.23
WBGene00000775	3	0.01	0.06	-0.01	-0.11	-0.87	-0.41	0.18	0.24	0.25	0.32
WBGene00219780	3	0	-0.11	-0.01	-0.22	-4.09	-0.18	0.17	0.23	-0.1	-0.07
WBGene00013347	3	0.01	0.04	0.03	-0.13	-0.71	0.02	-0.11	0.08	-0.08	-0.08
WBGene00000748	3	0	0.09	5.75	0.02	-2.68	0.63	-0.53	1.36	0.55	2.29
WBGene00167685	3	0	0.01	0.01	0.04	-1.99	-0.1	-0.58	-0.01	-0.37	0.26
WBGene00001188	3	-0.02	-0.14	0.02	-0.28	-0.91	0.16	-0.55	0.27	-0.59	-0.09
WBGene00019012	3	0	-0.57	0.01	0.28	-2.3	0	-0.41	0.19	-0.22	0.15
WBGene00006832	3	0.01	0.1	0.01	-0.21	-1.06	0.06	-0.46	0.14	-0.05	0.15
WBGene00021867	3	0.01	0.01	-0.01	-0.11	-1.97	-0.55	-0.6	0.25	-0.53	0.25
WBGene00021116	3	0	-0.02	0	0.01	-1.63	0.35	-0.43	0.23	-0.3	0.17
WBGene00018838	3	-0.01	-0.1	0.01	0.05	-1.47	-0.06	-0.13	0.81	0.01	0.45
WBGene00000533	3	-0.01	0.43	0.03	-0.37	-0.9	-0.28	-0.7	0.49	-0.14	0.41
WBGene00018101	3	-0.01	0.14	0.08	-0.51	0.5	1.36	0.39	1.84	0.79	1.3
WBGene00009948	3	-0.01	0.01	0.06	0.22	0.64	1.7	0.87	2.07	1.19	2.53
WBGene00018845	3	0	-0.34	0	0.28	0.43	1.99	0.94	2.77	1.72	2.38
WBGene00010825	3	0	-0.4	0	0.09	0.85	1.87	0.91	2.9	0.82	1.8
WBGene00007762	3	0	0	0.01	-0.27	0.15	3.76	1.14	3.4	2.39	3.02
WBGene00019667	3	0	-0.35	0.01	0.37	0.71	4.17	0.94	2.97	3.05	4.86
WBGene00003249	3	0.03	-0.12	-0.05	-0.03	0.52	0.9	0.62	1.41	0.56	1.24
WBGene00003228	3	0	-0.27	0.02	0.21	0.65	2.97	0.44	4.21	2.23	3.88
WBGene00019163	3	0	0.22	0.02	-0.12	0.32	0.58	0.35	0.72	0.44	0.81
WBGene00009702	3	0.02	0.03	0.01	0.52	0.37	1.37	0.32	1.2	1.06	2.05
WBGene00200707	3	0	0.02	0	-0.07	0.46	8.56	1.03	7.9	1.6	5.81
WBGene00011798	3	0	0.17	0.01	-0.2	1.02	1.85	0.11	2.01	0.34	1.76
WBGene00017353	3	0.01	0.14	0	0.03	0.73	1.53	1.12	2.29	1.91	2.8
WBGene00016792	3	0.01	-0.08	-0.01	-0.22	0.42	1.07	0.22	1.26	0.63	1.07
WBGene00001067	3	0	-0.03	3.4	-0.03	-0.51	4.13	0.67	5.04	2.92	4.68
WBGene00220106	3	0	0.09	0.01	-0.13	0.67	3.17	1.23	4.03	3.3	4.27
WBGene00019843	3	0	0.09	0.01	0	0.68	1.73	0.58	1.74	1.33	2.26
WBGene00001869	3	-0.01	0	0.02	-0.08	0.44	2.12	0.84	2.81	2.28	3.71
WBGene00016432	3	-0.02	0.01	0.08	0.08	0.46	0.9	0.09	0.85	0.36	1.12
WBGene00000191	3	-0.01	0.21	0.01	-0.61	0.38	1.74	0.24	1.93	0.32	1.13
WBGene00002368	3	0	0.31	0.01	-0.14	1.18	1.66	1.22	2.69	1.08	2.74
WBGene00017367	3	0	0.14	0.01	-0.23	0.58	2.37	-0.03	1.95	0.2	1.44
WBGene00007215	3	0	0.27	0.01	-0.15	0.84	1.44	0.82	2.54	1.78	2.64
WBGene00016501	3	0.01	0.44	0	-0.23	0.53	1.76	0.34	1.68	2.08	3.29
WBGene00021527	3	0	-0.28	-0.01	-0.04	0.6	1.03	-0.19	1.12	0.08	1.15
WBGene00219603	3	0	0.17	0.01	-0.1	1.12	2.4	1.42	3.16	2.25	3.11
WBGene00018613	3	0.01	0.14	-0.01	-0.08	0.45	3.42	1.22	5.18	4.49	5.08
WBGene00015972	3	0	-0.04	0	-0.26	0.6	0.9	0.42	1.45	0.52	1.48
WBGene00015687	3	0.02	-0.03	0.01	0.17	-0.01	0.48	0.33	0.51	0.37	0.68
WBGene00001763	3	0	0.05	0.04	0.05	0.23	0.97	0.6	1.32	1.01	1.33
WBGene00004031	3	0.01	0.34	-0.01	-0.18	0.41	1.08	0.72	1.23	0.44	1.44
WBGene00000711	3	0	-0.18	2.61	-0.25	-1.16	2.4	0.09	3.61	0.12	1.2
WBGene00000257	3	0	0.17	0.02	-0.27	-0.43	1.58	-0.5	1.01	-0.62	0.77
WBGene00200355	3	0	-0.22	0	0.36	0.59	1.51	0.41	1.17	1.1	2.06
WBGene00007658	3	0	0.07	-0.02	-0.26	0.67	1.05	0.49	1.69	0.39	1.19
WBGene00017852	3	0.05	0.05	0.01	0.2	0.18	0.46	0.25	0.54	0.56	0.8
WBGene00020021	3	0	0.22	0	0.17	0.57	1.83	0.47	1.1	0.67	4.04
WBGene00017158	3	-0.02	0.19	0.05	-0.16	-0.01	0.68	-0.18	0.37	-0.07	0.55
WBGene00013380	3	0	0.09	0.01	0.08	0.65	2.35	1.88	5.26	3.28	5.03
WBGene00009972	3	0	-0.39	-0.01	0.6	1.18	1.35	0.68	1.85	0.74	2.24
WBGene00206489	3	-0.01	0.1	0.01	-0.46	0.27	1.32	-0.3	1.32	-0.44	0.66
WBGene00015102	3	0.01	-0.17	0.01	0.18	-0.08	1.79	-1.24	0.49	1.67	2.1
WBGene00008403	3	0	0.23	0.02	-0.16	0.82	1.6	0.78	2.77	1.57	2.99
WBGene00194869	3	-0.01	0.06	0	0.04	0.57	1.18	-1.3	0.64	-1.69	0.52
WBGene00219581	3	0	0.24	0.01	-0.42	0.2	1.38	-0.28	1	-0.08	0.8
WBGene00010231	3	-0.01	0.32	0.02	-0.2	0.22	0.7	0.39	0.9	0.69	1.03
WBGene00045055	3	0	1.04	0	-1.02	0.5	1.96	0.51	2.7	1.35	2.37
WBGene00006665	3	0	-0.14	0.01	-0.15	0.13	1.56	2.18	3.31	1.8	1.76
WBGene00015298	3	0.02	-0.05	-0.01	0.27	0.15	0.53	0.23	0.51	0.17	0.93
WBGene00010730	3	-0.02	0.04	0.04	-0.03	0.13	0.56	-0.04	0.56	0.02	0.49
WBGene00015926	3	0	-0.14	0.03	0.07	0.15	0.55	0.17	0.49	0.41	0.57
WBGene00008238	3	0.01	0.14	0	-0.12	-0.15	0.47	-0.24	0.25	-0.14	0.34
WBGene00202479	3	0	-0.05	0	-0.01	0.33	5.87	4.22	7.18	4.71	7.09
WBGene00219325	3	-0.01	-0.3	0	-0.38	0.63	1.54	0.31	2.46	0.01	1.08
WBGene00044423	3	0	-0.22	0.01	-0.15	0.29	1.94	-0.64	1.63	-0.06	0.57
WBGene00044389	3	-0.02	-0.09	0.05	0.1	0.38	0.5	-0.55	0.34	-0.37	0.45
WBGene00012826	3	-0.01	-0.42	0.01	0.21	0.11	1.26	-0.68	0.74	-0.86	0.31
WBGene00012879	3	0	0.12	0.01	-0.12	0.8	1.99	1.29	5.39	5.36	5.31
WBGene00007651	3	0	0.24	0.03	0.03	0.07	0.62	-0.02	0.49	-0.01	0.48
WBGene00011868	3	0	-0.04	0.03	-0.1	-0.03	0.6	0.1	1.05	0.24	0.89
WBGene00018803	3	0	-0.21	-0.01	0.37	0.48	0.73	0.47	1.37	0.63	1.52
WBGene00018510	3	0	0.1	0	-0.2	0.72	1.18	0.57	1.87	1.1	1.61
WBGene00019171	3	0	-0.01	0.01	0.05	0.18	0.79	-0.11	0.82	0.05	1.01
WBGene00017548	3	0	0.39	0	-1.04	0.51	1.35	0.57	2.82	0.93	1.85
WBGene00010902	3	-0.04	-0.11	0.21	0.19	0.01	0.51	0.1	0.21	0.06	0.38
WBGene00006575	3	0	-0.2	0.01	0.02	0.11	0.62	-0.1	0.79	-0.2	0.26
WBGene00015433	3	0.03	0.13	-0.04	0.38	0.19	0.55	0.01	0.55	-0.11	1.17
WBGene00017540	3	0	0.01	0.02	0.04	0.34	1.3	-0.11	1.17	0.46	1.21
WBGene00003457	3	0	-0.01	0.01	0.2	0.27	2.04	0.38	0.69	0.91	6.36
WBGene00008448	3	0	-0.04	1.85	-0.09	-0.29	1.59	-0.26	0.58	0.66	0.73
WBGene00007657	3	0	0.19	0	-0.23	0.95	1.57	0.25	3.79	0.11	2.87
WBGene00016610	3	-0.02	0.25	0.24	-0.2	0.15	0.41	0.05	0.53	0.12	0.47
WBGene00201646	3	0	-0.02	0	-0.01	0.28	0.35	1.89	4.51	1.2	3.88
WBGene00001853	3	0.01	0.17	0	0.01	0.04	1.18	0.75	2.18	1.85	3.1
WBGene00012212	3	0	-0.06	0	0.48	0.46	0.52	0.76	1.01	0.72	1.5
WBGene00000647	3	0	-0.02	2.42	-0.17	0.03	0.95	2.15	2.39	1.8	1.91
WBGene00044970	3	NaN	NaN	NaN	NaN	NaN	NaN	4.78	8.04	6.96	7.98
WBGene00050935	3	NaN	NaN	NaN	NaN	NaN	NaN	1.71	4.46	2.61	6.43
WBGene00195484	3	NaN	NaN	NaN	NaN	NaN	NaN	4.28	7.74	7.2	7.67
WBGene00196721	3	0	0	0	-0.01	0.24	0.23	5.42	7.98	5.82	7.91
WBGene00195000	3	NaN	NaN	NaN	NaN	NaN	NaN	2.47	7.75	4.5	7.69
WBGene00199897	3	NaN	NaN	NaN	NaN	NaN	NaN	4.71	7.44	6.84	7.37
WBGene00008591	3	0	-0.44	0.01	0.99	-0.14	0.67	-1.02	2.53	-0.33	2.01
WBGene00023002	3	NaN	NaN	NaN	NaN	NaN	NaN	0.88	7.25	1.15	7.17
WBGene00016230	3	NaN	NaN	NaN	NaN	NaN	NaN	6.56	7.76	6.93	7.67
WBGene00009477	3	-0.02	-0.18	0.01	0.21	0.45	0.17	0.69	1.22	0.34	1.05
WBGene00197723	3	NaN	NaN	NaN	NaN	NaN	NaN	3.67	7.62	4.19	7.54
WBGene00016360	3	-0.01	0.13	0	-0.02	0.35	0.46	0.57	1.18	0.3	1.16
WBGene00003770	3	0	-0.07	0	0.71	0.73	0.59	-0.33	4.12	-0.28	4.23
WBGene00199840	3	NaN	NaN	NaN	NaN	NaN	NaN	3.54	7.32	4.06	7.24
WBGene00044957	3	NaN	NaN	NaN	NaN	NaN	NaN	3.12	7.04	3.69	6.96
WBGene00023125	3	NaN	NaN	NaN	NaN	NaN	NaN	5	7.43	5.43	7.34
WBGene00045142	3	NaN	NaN	NaN	NaN	NaN	NaN	3.68	4.19	3.84	4.62
WBGene00006960	3	0.01	0.9	0.01	-0.07	0.23	0.86	1.21	2.29	2.2	2.67
WBGene00011304	3	-0.01	-0.52	0.02	0.45	0.39	0.4	0.28	1.3	0.56	1.22
WBGene00017294	3	0	-0.01	-0.01	0.19	0.33	0.28	0.7	0.94	0.53	1.18
WBGene00004422	3	0	0.23	0	-0.03	0.57	0.57	0.42	1.06	0.5	1.55
WBGene00019058	3	0	-0.42	0.01	-0.23	0.48	0.27	0.94	2.58	1.18	1.33
WBGene00006321	3	-0.01	0.13	0	-0.13	0.44	0.43	0.37	0.94	0.43	1.07
WBGene00194669	3	NaN	NaN	NaN	NaN	NaN	NaN	3	6.44	6.02	6.35
WBGene00016791	3	-0.01	-0.24	0.02	0.14	0.34	0.19	0.47	1.11	0.46	0.87
WBGene00045378	3	NaN	NaN	NaN	NaN	NaN	NaN	5.98	6.68	6.37	6.6
WBGene00199910	3	NaN	NaN	NaN	NaN	NaN	NaN	3.14	6.72	5.6	6.63
WBGene00201660	3	NaN	NaN	NaN	NaN	NaN	NaN	3.3	6.38	5.66	6.31
WBGene00197604	3	NaN	NaN	NaN	NaN	NaN	NaN	4.69	6.82	5.14	6.73
WBGene00014070	3	NaN	NaN	NaN	NaN	NaN	NaN	0.61	4.21	0.82	4.37
WBGene00200160	3	NaN	NaN	NaN	NaN	NaN	NaN	3.39	6.45	3.94	6.37
WBGene00077488	3	NaN	NaN	NaN	NaN	NaN	NaN	3.39	5.21	3.7	5.01
WBGene00019980	3	NaN	NaN	NaN	NaN	NaN	NaN	1.1	6.95	1.57	6.84
WBGene00011489	3	0	0.12	0.01	0	0.47	0.31	0.83	2.91	3.06	3.83
WBGene00017524	3	NaN	NaN	NaN	NaN	NaN	NaN	5.74	6.51	6.13	6.42
WBGene00015177	3	-0.01	-0.64	0	0.62	-0.38	0.05	-0.14	1.18	-0.36	0.79
WBGene00016565	3	NaN	NaN	NaN	NaN	NaN	NaN	2.58	6.21	5.07	6.12
WBGene00020843	3	-0.01	-0.32	0.01	0.16	0.23	0.47	1.01	1.92	0.81	1.51
WBGene00046698	3	0	-0.02	0	0.04	0.2	0.16	0.66	1.15	0.69	1.33
WBGene00010876	3	NaN	NaN	NaN	NaN	NaN	NaN	0.29	5.1	0.34	6.89
WBGene00018182	3	NaN	NaN	NaN	NaN	NaN	NaN	5.02	6.44	5.46	6.35
WBGene00048140	3	NaN	NaN	NaN	NaN	NaN	NaN	3.69	6.28	4.21	6.19
WBGene00219791	3	NaN	NaN	NaN	NaN	NaN	NaN	5.22	6.14	5.64	6.05
WBGene00019592	3	0	-0.11	0	0.35	0.28	0.34	0.03	1.11	-0.08	1.08
WBGene00194652	3	0	-0.27	0	-0.03	0.44	0.7	0.35	1.97	0.62	1.44
WBGene00014987	3	NaN	NaN	NaN	NaN	NaN	NaN	0.53	6.3	4.57	6.2
WBGene00022570	3	NaN	NaN	NaN	NaN	NaN	NaN	0.87	4.28	2.18	3.75
WBGene00005283	3	NaN	NaN	NaN	NaN	NaN	NaN	4.54	6.46	5.01	6.36
WBGene00009165	3	0.01	0.06	-0.01	-0.26	0.31	0.25	0.21	0.76	0.36	0.64
WBGene00016410	3	0	-0.04	0	0.03	0.17	0.23	0.56	4.89	0.4	4.8
WBGene00012549	3	NaN	NaN	NaN	NaN	NaN	NaN	0.27	6.15	0.59	6.06
WBGene00044041	3	-0.01	-0.36	0.03	0.08	-0.3	0.48	0.17	1.75	0.64	1.8
WBGene00004847	3	NaN	NaN	NaN	NaN	NaN	NaN	0.97	6.32	1.31	6.21
WBGene00020802	3	NaN	NaN	NaN	NaN	NaN	NaN	1.04	5.94	3	5.85
WBGene00198782	3	NaN	NaN	NaN	NaN	NaN	NaN	0.67	6.26	0.82	6.16
WBGene00009946	3	NaN	NaN	NaN	NaN	NaN	NaN	0.91	4.24	0.72	5.09
WBGene00004363	3	-0.02	-0.24	0.03	0.1	-0.1	0.06	0.35	0.72	0.26	0.49
WBGene00007044	3	-0.01	-0.13	0.02	0.16	0.24	0.32	0.3	1.28	0.41	1.13
WBGene00001531	3	NaN	NaN	NaN	NaN	NaN	NaN	1.42	3.52	1.92	4.67
WBGene00044007	3	0.01	-0.1	0	0.27	0.1	0.3	0.44	0.73	0.57	1.06
WBGene00020898	3	NaN	NaN	NaN	NaN	NaN	NaN	0.75	4.42	1.41	4.12
WBGene00013784	3	0.01	0.15	0.01	0.43	0.26	0.15	0.11	0.6	0.54	1.41
WBGene00022612	3	0.01	-0.06	-0.02	0.1	0.7	0.59	0.56	2.29	0.98	1.63
WBGene00020286	3	-0.03	0.19	0.04	-0.13	0.43	-0.06	0.42	0.96	0.16	0.84
WBGene00009820	3	-0.01	-0.13	0.02	0.37	0.29	0.7	0.32	0.95	0.47	1.16
WBGene00003621	3	-0.01	-0.28	0.01	0.23	0.11	0.63	0.45	1.29	0.29	1.17
WBGene00196729	3	NaN	NaN	NaN	NaN	NaN	NaN	2.61	5.79	5.38	5.69
WBGene00006983	3	-0.01	-0.49	0.02	0.37	0.01	0.4	0.4	1.07	0.45	0.82
WBGene00020220	3	NaN	NaN	NaN	NaN	NaN	NaN	5.17	5.7	5.59	5.59
WBGene00019779	3	0.01	0.51	0.04	0.3	0.22	0.34	0.51	0.8	0.94	1.77
WBGene00008323	3	0	-0.03	0.02	0.3	-0.14	0.34	0.08	1.26	0.88	1.89
WBGene00219568	3	NaN	NaN	NaN	NaN	NaN	NaN	4.54	5.54	4.99	5.44
WBGene00022898	3	NaN	NaN	NaN	NaN	NaN	NaN	6.55	7.02	6.95	6.88
WBGene00012219	3	NaN	NaN	NaN	NaN	NaN	NaN	2.52	5.03	4.65	4.95
WBGene00001552	3	0	0.15	0	-0.03	0.93	0.94	1.5	2.13	0.7	2.62
WBGene00197227	3	NaN	NaN	NaN	NaN	NaN	NaN	3.3	6.29	4.01	6.17
WBGene00045127	3	NaN	NaN	NaN	NaN	NaN	NaN	4.09	5.81	4.61	5.7
WBGene00010738	3	0	0.3	0.01	0.04	1.05	0.79	0.25	1.71	0.96	2.44
WBGene00197033	3	NaN	NaN	NaN	NaN	NaN	NaN	2.73	5.83	5.02	5.71
WBGene00045082	3	NaN	NaN	NaN	NaN	NaN	NaN	0.48	4.44	2.4	6.11
WBGene00021101	3	0	-0.04	0	-0.01	0.2	0.18	6.14	7.3	0.89	4.27
WBGene00010116	3	0.03	0.21	-0.04	0.32	0.32	0.29	0.56	0.67	0.44	1.03
WBGene00009690	3	NaN	NaN	NaN	NaN	NaN	NaN	3.85	5.87	4.42	5.75
WBGene00000250	3	NaN	NaN	NaN	NaN	NaN	NaN	-0.04	3.33	0.86	3.69
WBGene00011205	3	0	-0.32	-0.01	0.3	-0.02	0.22	0.06	0.56	-0.06	0.61
WBGene00005580	3	NaN	NaN	NaN	NaN	NaN	NaN	2.49	4.01	2.97	4.78
WBGene00001613	3	0	0.26	-0.01	-0.32	0.15	0.17	1.06	1.73	0.99	1.47
WBGene00044925	3	NaN	NaN	NaN	NaN	NaN	NaN	2.34	3.39	2.1	4.36
WBGene00004699	3	0	0.13	-0.01	-0.18	0.53	0.27	0.07	0.86	-0.08	0.72
WBGene00200485	3	NaN	NaN	NaN	NaN	NaN	NaN	0.65	3.85	1.56	3.28
WBGene00014322	3	NaN	NaN	NaN	NaN	NaN	NaN	0.89	5.74	2.67	5.62
WBGene00008263	3	0	0.74	0.02	-0.26	0.14	0.7	0.5	1.99	1.79	2.6
WBGene00023026	3	NaN	NaN	NaN	NaN	NaN	NaN	0.61	5.59	0.74	5.47
WBGene00195900	3	NaN	NaN	NaN	NaN	NaN	NaN	2.69	4.82	4.82	4.73
WBGene00020722	3	0	-0.01	0.02	0.16	0.33	0.66	0.13	0.74	0.6	1.1
WBGene00200215	3	NaN	NaN	NaN	NaN	NaN	NaN	0.93	5.52	2.87	5.4
WBGene00009044	3	0	-0.1	0	-0.15	0.17	0.48	0.34	1.23	0.36	0.74
WBGene00174231	3	NaN	NaN	NaN	NaN	NaN	NaN	0.76	5.36	0.94	5.25
WBGene00004168	3	-0.04	-0.42	0.04	0.39	-0.15	-0.23	-0.24	0.67	-0.1	0.71
WBGene00007988	3	-0.01	-0.06	0.04	-0.05	0.16	0.58	-0.17	1.18	-0.12	0.57
WBGene00200247	3	NaN	NaN	NaN	NaN	NaN	NaN	3.32	4.69	3.88	4.6
WBGene00206356	3	NaN	NaN	NaN	NaN	NaN	NaN	-0.07	4.03	0.42	4.02
WBGene00015681	3	NaN	NaN	NaN	NaN	NaN	NaN	3.73	4.96	4.27	4.85
WBGene00022460	3	-0.01	0.05	0.02	-0.11	0.33	0.38	0.36	0.77	0.49	0.94
WBGene00015520	3	NaN	NaN	NaN	NaN	NaN	NaN	1.73	3.52	2.77	4.05
WBGene00012282	3	-0.01	-0.23	-0.01	-0.08	0.29	0.9	0.34	1.72	-0.17	1.27
WBGene00008690	3	-0.01	-0.21	0	0.11	0.14	0.31	-0.26	1.17	-0.38	0.59
WBGene00017244	3	0.01	-0.14	0	0.23	0.31	0.34	0.2	0.5	0.3	0.65
WBGene00000081	3	0	-0.26	-0.02	-0.03	0.08	0.29	-0.1	0.47	-0.19	0.27
WBGene00009127	3	-0.02	0.22	0.03	-0.21	0.08	0.39	0.42	0.91	0.08	0.4
WBGene00008802	3	0	-0.26	-0.01	0.12	0.2	0.22	-0.16	0.89	-0.27	0.73
WBGene00008561	3	NaN	NaN	NaN	NaN	NaN	NaN	0.54	1.83	1.04	1.88
WBGene00001402	3	NaN	NaN	NaN	NaN	NaN	NaN	0.67	3.02	0.59	2.6
WBGene00003248	3	0.01	0.07	-0.01	0.03	0.18	0.26	-0.05	0.85	0.06	0.85
WBGene00049353	3	NaN	NaN	NaN	NaN	NaN	NaN	0.87	3.38	1.68	2.86
WBGene00200818	3	NaN	NaN	NaN	NaN	NaN	NaN	0.91	5.08	1.2	4.96
WBGene00008142	3	0	0.17	-0.01	-0.01	0.72	1.02	0.9	1.45	0.8	2.05
WBGene00019506	3	0	0.29	0.02	-0.18	0.56	0.61	0.4	1.24	1	1.41
WBGene00013791	3	NaN	NaN	NaN	NaN	NaN	NaN	-0.09	3.33	0.2	3.06
WBGene00003149	3	0	-0.05	-0.01	-0.03	-0.04	0.67	0.37	0.9	0.13	0.71
WBGene00003214	3	-0.01	-0.31	-0.06	0.1	0.08	0.28	-0.13	0.37	-0.17	0.44
WBGene00012381	3	0	-0.35	-0.01	0.2	0.28	0.07	0.23	0.87	0.29	0.86
WBGene00235159	3	NaN	NaN	NaN	NaN	NaN	NaN	1.1	4.84	1.6	4.72
WBGene00021859	3	NaN	NaN	NaN	NaN	NaN	NaN	0.86	3.52	1.79	3.2
WBGene00017140	3	-0.01	-0.24	0.01	0.04	0.37	0.27	-0.06	1.49	0.06	0.93
WBGene00022019	3	-0.02	0.06	0.02	-0.11	0.34	0.07	0.43	0.86	0.3	0.62
WBGene00015410	3	0	-0.03	0	-0.18	-0.02	0.59	-0.1	0.69	0.06	0.38
WBGene00219378	3	-0.01	-0.01	0.01	0.43	0.94	0.28	0.22	1.2	0.28	1.91
WBGene00004895	3	-0.01	-0.04	0.02	-0.29	0.08	0.61	0.23	1.1	0.2	0.58
WBGene00219798	3	NaN	NaN	NaN	NaN	NaN	NaN	0.46	4.14	0.55	5.93
WBGene00012504	3	NaN	NaN	NaN	NaN	NaN	NaN	0.98	4.93	1.32	4.79
WBGene00014628	3	NaN	NaN	NaN	NaN	NaN	NaN	0.98	4.39	1.32	4.28
WBGene00018579	3	0.01	0.26	-0.02	0.02	0.22	0.36	0.46	1.03	0.61	1.12
WBGene00017562	3	NaN	NaN	NaN	NaN	NaN	NaN	0.57	5.09	0.68	4.94
WBGene00009209	3	0.01	-0.25	0.04	0.24	0.06	0.58	0.31	0.93	0.82	0.79
WBGene00018807	3	NaN	NaN	NaN	NaN	NaN	NaN	0.5	2.08	1.05	2.27
WBGene00022529	3	NaN	NaN	NaN	NaN	NaN	NaN	1.19	2.88	0.63	3.79
WBGene00013883	3	-0.01	-0.63	-0.01	0.04	-0.05	0.12	0.62	1.46	0.11	0.81
WBGene00018778	3	-0.01	0.21	0.01	-0.22	0.09	0.12	0.61	0.81	0.19	0.71
WBGene00019261	3	0.01	0.19	0.07	0.13	0.05	0.23	0.25	0.56	0.46	0.78
WBGene00003638	3	0	-0.07	0	0.01	0.5	0.71	0.27	1.05	0.03	0.82
WBGene00016231	3	NaN	NaN	NaN	NaN	NaN	NaN	1.67	4.71	3.01	4.58
WBGene00012070	3	0	-0.05	0.01	0.01	-0.18	0.57	0.1	1.52	0.29	1.38
WBGene00201492	3	NaN	NaN	NaN	NaN	NaN	NaN	2.39	4.36	3.27	4.23
WBGene00019294	3	0	-0.2	0	0.4	0.12	0.35	0.07	0.74	0.39	0.93
WBGene00019216	3	NaN	NaN	NaN	NaN	NaN	NaN	0.4	5.43	0.59	5.19
WBGene00016860	3	0	-0.27	-0.01	0.54	-0.01	0.23	0.3	0.54	0.16	0.94
WBGene00016846	3	-0.01	-0.29	0	0.22	0.04	0.03	0.25	0.71	0.03	0.63
WBGene00011191	3	NaN	NaN	NaN	NaN	NaN	NaN	0.11	3.45	0.6	5.96
WBGene00001885	3	-0.01	0.07	0.01	-0.37	0.14	0.4	0.14	1.79	-0.84	0.76
WBGene00199603	3	NaN	NaN	NaN	NaN	NaN	NaN	2	4.64	3.17	4.51
WBGene00010234	3	0	0.55	0.02	0.01	0.2	0.86	0.62	1.48	0.87	3.05
WBGene00014640	3	NaN	NaN	NaN	NaN	NaN	NaN	3.9	5.14	4.57	4.99
WBGene00045091	3	NaN	NaN	NaN	NaN	NaN	NaN	0.68	4.8	0.82	4.65
WBGene00010039	3	NaN	NaN	NaN	NaN	NaN	NaN	0.81	3.08	1.73	3.86
WBGene00044724	3	0	-0.01	0.01	0.06	0.46	1.47	0.49	1.9	0.71	2.41
WBGene00010291	3	0	0.09	-0.01	-0.05	0.08	0.47	-0.28	1.35	-0.2	1.56
WBGene00001877	3	0	0.4	0.02	-0.26	0.46	1.13	0.28	1.46	0.67	2.5
WBGene00011642	3	NaN	NaN	NaN	NaN	NaN	NaN	0.74	3.01	0.34	2.76
WBGene00010815	3	0	0.07	0.01	0.13	0.29	-0.07	0.37	0.98	0.29	0.95
WBGene00016626	3	0	0.22	-0.01	-0.23	0.76	0.53	0.19	1.12	0.18	1.18
WBGene00006810	3	-0.01	-0.15	-0.03	-0.12	-0.01	0.22	0.48	0.59	-0.12	0.31
WBGene00023188	3	NaN	NaN	NaN	NaN	NaN	NaN	0.56	5.66	0.62	5.37
WBGene00001075	3	NaN	NaN	NaN	NaN	NaN	NaN	0.6	3.42	2.04	5.11
WBGene00020864	3	NaN	NaN	NaN	NaN	NaN	NaN	1.24	2.66	1.71	2.26
WBGene00015063	3	0	0.51	0.01	-0.43	-0.04	1.2	-0.18	1.64	0.25	1.65
WBGene00001455	3	0	-0.03	0	-0.07	0.1	0.27	0	0.52	0.08	0.39
WBGene00271830	3	0	0.24	0	-0.51	0.16	0.37	-0.33	1.06	-0.16	0.39
WBGene00011415	3	0	0.25	-0.01	-0.16	0.18	-0.05	0.22	0.86	0.1	0.84
WBGene00000422	3	NaN	NaN	NaN	NaN	NaN	NaN	-0.11	2.41	0.21	2.36
WBGene00018648	3	NaN	NaN	NaN	NaN	NaN	NaN	0.44	4.91	0.5	4.29
WBGene00197097	3	NaN	NaN	NaN	NaN	NaN	NaN	0.37	3.53	0.69	5.34
WBGene00198327	3	NaN	NaN	NaN	NaN	NaN	NaN	3.14	4.14	3.89	3.99
WBGene00016251	3	NaN	NaN	NaN	NaN	NaN	NaN	0.51	2.51	0.19	3.35
WBGene00007578	3	NaN	NaN	NaN	NaN	NaN	NaN	0.77	2.12	0.35	2.21
WBGene00017686	3	0	0.21	-0.01	-0.18	0	0.44	0.13	0.73	0.09	0.8
WBGene00201530	3	NaN	NaN	NaN	NaN	NaN	NaN	1.03	4.2	1.47	4.04
WBGene00044949	3	0	-0.15	-0.01	0.22	0.39	0.31	0.68	1.04	0.48	0.96
WBGene00017471	3	0	0.37	0.02	-0.04	0.25	0.31	0.25	0.68	0.39	0.88
WBGene00004176	3	NaN	NaN	NaN	NaN	NaN	NaN	1.39	2.34	0.98	2.89
WBGene00219841	3	NaN	NaN	NaN	NaN	NaN	NaN	0.84	4.5	4.39	4.23
WBGene00017589	3	0.01	0.2	0.01	-0.27	-0.15	0.36	0.37	0.87	0.59	0.59
WBGene00001129	3	-0.01	-0.06	0.01	-0.12	0.03	1.04	0.45	2.01	-0.13	1.01
WBGene00022932	3	NaN	NaN	NaN	NaN	NaN	NaN	0.29	3.1	0.52	5.25
WBGene00000817	3	0.02	0.21	-0.01	-0.11	0.29	0.42	0.11	0.6	0.25	0.78
WBGene00006063	3	0	0.47	0.02	-0.21	0.3	0.7	0.06	0.77	0.37	0.98
WBGene00007892	3	-0.01	0.01	0.03	0	-0.08	0.59	-0.35	0.82	-0.31	0.97
WBGene00013622	3	NaN	NaN	NaN	NaN	NaN	NaN	0.4	4.13	0.46	3.96
WBGene00016179	3	0	0.07	0.01	-0.12	0.71	0.74	0.45	1.58	1.05	1.6
WBGene00016421	3	NaN	NaN	NaN	NaN	NaN	NaN	0.62	2.26	1.38	1.84
WBGene00019642	3	0	0.51	0	-0.09	0.74	0.26	-0.03	1.63	0.75	3.17
WBGene00007152	3	0	0.38	0	-0.31	0.33	0.49	-0.18	0.79	-0.23	0.77
WBGene00017952	3	0.01	0.17	0.01	-0.03	0.43	0.72	0.26	1.11	0.9	1.09
WBGene00001570	3	0	-0.21	-0.01	-0.05	0.05	0.71	0.58	1.38	0.11	1.71
WBGene00021371	3	0	0.11	0.02	0.03	0.01	0.13	0.26	0.56	-0.07	0.57
WBGene00235340	3	-0.01	-0.06	0	-0.06	0.17	0.86	0.54	1.56	-0.04	1.36
WBGene00220236	3	0	0.01	0	0.02	0.07	0.16	0.37	1.92	0.08	1.1
WBGene00011414	3	NaN	NaN	NaN	NaN	NaN	NaN	1.56	1.55	0.45	2.14
WBGene00021089	3	0	0.81	0.01	-0.33	0.41	0.81	0.2	1.44	0.39	1.94
WBGene00019729	3	-0.01	-0.07	0.01	-0.04	-0.16	0.29	0.24	0.8	-0.12	0.36
WBGene00235343	3	0	-0.16	0.01	-0.19	-0.06	0.92	-0.56	1.64	-0.9	0.17
WBGene00010978	3	NaN	NaN	NaN	NaN	NaN	NaN	1.01	2.22	0.63	2.4
WBGene00010837	3	0	0.26	0	-0.73	-0.05	0.78	-0.2	1.21	-0.17	1.07
WBGene00004276	3	0.01	0.19	-0.01	-0.17	0.34	0.5	0.01	0.57	0.08	0.63
WBGene00044178	3	-0.02	-0.23	0.01	0.18	0.13	0.21	0.14	0.51	0	0.55
WBGene00007763	3	NaN	NaN	NaN	NaN	NaN	NaN	-0.3	2.2	0.05	1.61
WBGene00011405	3	NaN	NaN	NaN	NaN	NaN	NaN	0.38	2.15	0.6	3.17
WBGene00197564	3	NaN	NaN	NaN	NaN	NaN	NaN	1.13	3.5	1.79	3.34
WBGene00019549	3	NaN	NaN	NaN	NaN	NaN	NaN	0.81	2.8	0.49	2.73
WBGene00012268	3	NaN	NaN	NaN	NaN	NaN	NaN	-0.09	2	-0.36	2.65
WBGene00012441	3	0.01	0.21	0.01	0.22	0.25	0.86	-0.12	1.08	0.75	2.33
WBGene00018233	3	NaN	NaN	NaN	NaN	NaN	NaN	0.57	3.43	0.68	3.22
WBGene00003886	3	-0.01	0.01	0.02	0.66	0.1	0.52	-0.28	1.23	-0.05	2.58
WBGene00199636	3	NaN	NaN	NaN	NaN	NaN	NaN	1.01	3.4	1.41	3.19
WBGene00010402	3	0	-0.31	0.02	0.03	0.21	0.86	-0.44	1.28	-0.33	0.54
WBGene00020893	3	NaN	NaN	NaN	NaN	NaN	NaN	0.66	1.45	0.86	1.76
WBGene00021117	3	NaN	NaN	NaN	NaN	NaN	NaN	0.34	1.72	0.48	2.57
WBGene00017071	3	0.01	0.13	0.01	0.27	-0.14	0.18	0.23	0.42	0.47	0.86
WBGene00004189	3	0	0.12	-0.01	-0.01	0.05	0.24	0.21	0.45	0.2	0.51
WBGene00014014	3	0	0.23	-0.01	0	0.58	0.37	0.24	0.88	0.59	1.58
WBGene00002037	3	0	-0.11	-0.01	0	-0.29	0.05	-0.04	0.5	0.1	0.39
WBGene00007691	3	-0.01	0.06	0.06	0.25	-0.37	-0.03	0.26	0.63	0.35	0.84
WBGene00007683	3	-0.02	0.06	0.02	-0.13	-0.29	-0.17	-0.19	0.33	-0.24	0.14
WBGene00000929	3	0.03	0.34	0	-0.05	0.05	0.31	0.11	0.4	0.34	0.69
WBGene00044787	3	0	-0.32	0	0.16	0.11	0.45	-0.24	1.73	-0.45	0.79
WBGene00015103	3	0.01	-0.04	-0.01	0.34	0.67	0.67	0.36	1.44	1.48	3.07
WBGene00044395	3	NaN	NaN	NaN	NaN	NaN	NaN	-0.14	1.62	0.29	1.1
WBGene00003329	3	NaN	NaN	NaN	NaN	NaN	NaN	0.45	1.16	0.52	1.57
WBGene00007204	3	NaN	NaN	NaN	NaN	NaN	NaN	0.54	1.8	0.48	2.7
WBGene00235318	3	0	0.27	0.01	-0.23	0.44	0.77	-1	1.35	-0.45	1.26
WBGene00021365	3	0.01	0.51	-0.01	-0.26	0.16	0.14	0	1.03	-0.17	0.77
WBGene00011813	3	-0.01	-0.37	0.03	0.12	0.03	0.38	0.35	0.81	0.5	0.58
WBGene00007938	3	0	0.16	0	0.01	0.44	1.08	-0.31	1.45	0.03	1.85
WBGene00004068	3	0.02	0.22	-0.01	-0.12	-0.08	0.23	0.05	0.31	0.28	0.4
WBGene00015813	3	0	0.29	0	-0.15	-0.09	0.13	-0.08	0.52	-0.11	0.39
WBGene00008272	3	NaN	NaN	NaN	NaN	NaN	NaN	0.57	1.39	0.73	1.4
WBGene00017421	3	0	-0.34	0.01	0.31	-0.28	0.46	-0.98	1.02	-0.86	0.82
WBGene00195785	3	0	0.26	0.01	-0.12	0.06	0.03	0.13	1.46	0.11	2.38
WBGene00017025	3	0	0.04	0	-0.01	-0.02	0.08	0.1	0.61	-0.05	0.29
WBGene00011124	3	0.01	-0.19	0.08	0.46	0.16	0.22	0.04	0.4	0.57	0.73
WBGene00001998	3	NaN	NaN	NaN	NaN	NaN	NaN	0.77	1.57	0.24	2.61
WBGene00010737	3	0	0.2	0	-0.11	0.41	0.21	-0.17	0.96	-0.2	1.01
WBGene00201953	3	NaN	NaN	NaN	NaN	NaN	NaN	0.81	1.39	0.99	1.73
WBGene00002253	3	0	-0.19	-0.01	0.23	0.09	0.32	-0.01	0.38	-0.08	0.55
WBGene00010901	3	0.01	0.18	0.01	0.3	0.21	0.12	0.11	0.45	0.48	1.13
WBGene00013764	3	NaN	NaN	NaN	NaN	NaN	NaN	0.3	2.16	0.61	3.96
WBGene00018497	3	NaN	NaN	NaN	NaN	NaN	NaN	0.26	0.46	0.34	0.55
WBGene00017439	3	0	0.14	0	-0.35	-1.41	0.35	-0.86	1.36	-1.06	0.75
WBGene00021646	3	-0.02	-0.32	-0.02	0.1	0.45	0.11	-0.3	0.5	-0.57	0.5
WBGene00001729	3	NaN	NaN	NaN	NaN	NaN	NaN	0.34	1.19	0.38	1.02
WBGene00019143	3	-0.01	-0.32	0.01	0.14	-0.26	-0.08	0.03	1.33	-0.03	0.77
WBGene00017060	3	0	0.14	0.02	-0.57	0.04	0.42	0.04	1.06	0.5	0.35
WBGene00003864	3	0	0.17	0.01	-0.07	0.15	0.54	-0.15	1.69	0.27	1.69
WBGene00219771	3	0	0.16	-0.01	-0.04	0.16	0.26	0.26	0.58	0.38	0.91
WBGene00004321	3	0	0.09	0.01	-0.03	0.22	0.44	0.11	0.61	0.02	0.66
WBGene00284845	3	NaN	NaN	NaN	NaN	NaN	NaN	0.37	1.31	0.76	1.52
WBGene00194814	3	0	-0.05	0	0.15	0.22	0.23	0.23	0.64	0.25	0.76
WBGene00011360	3	NaN	NaN	NaN	NaN	NaN	NaN	-0.1	1.87	0.01	2.32
WBGene00021208	3	0	-0.12	-0.01	0.07	0.04	-0.1	0.03	0.47	-0.02	0.29
WBGene00005834	3	NaN	NaN	NaN	NaN	NaN	NaN	-4.49	-0.17	-3.4	-0.69
WBGene00011762	3	NaN	NaN	NaN	NaN	NaN	NaN	-4.23	-1.49	-1.82	-0.58
WBGene00000478	3	NaN	NaN	NaN	NaN	NaN	NaN	-3.68	-0.81	-1.81	-0.22
WBGene00019669	3	0	-0.17	0.02	0.39	-0.64	0.56	-2.95	1.03	-1.06	1.83
WBGene00016181	3	-0.01	0.62	0.04	0.1	0.68	-0.18	-1.79	0.26	-0.7	1.24
WBGene00007709	3	0	0.12	0.01	-0.05	-0.04	0.63	-2.53	-0.06	0.14	0.89
WBGene00001872	3	NaN	NaN	NaN	NaN	NaN	NaN	-3.2	-1.22	-2.32	-0.74
WBGene00015795	3	0	-0.15	0.02	0.11	-0.18	0.24	-1.44	0.61	-0.61	0.37
WBGene00045510	3	NaN	NaN	NaN	NaN	NaN	NaN	-2.86	-0.46	-1.96	-0.24
WBGene00000133	3	-0.01	0.25	0.02	0.06	0.2	0.18	-0.76	0.22	-0.92	0.54
WBGene00016106	3	NaN	NaN	NaN	NaN	NaN	NaN	-2.71	-0.79	-2.74	-0.96
WBGene00014077	3	NaN	NaN	NaN	NaN	NaN	NaN	-2.14	-0.28	-1.32	-0.58
WBGene00020720	3	NaN	NaN	NaN	NaN	NaN	NaN	-2.35	0.07	-1.8	-0.19
WBGene00013510	3	NaN	NaN	NaN	NaN	NaN	NaN	-2.7	-0.48	-0.98	-0.26
WBGene00009731	3	0	0.38	0.01	-0.17	-1.19	0.07	-1.95	0.69	-1.02	0.73
WBGene00010143	3	NaN	NaN	NaN	NaN	NaN	NaN	-2.61	-0.72	-1.36	-0.46
WBGene00012707	3	NaN	NaN	NaN	NaN	NaN	NaN	-2.41	0.08	-2.63	0.54
WBGene00007174	3	NaN	NaN	NaN	NaN	NaN	NaN	-2.22	-0.02	-1.58	0.03
WBGene00010754	3	NaN	NaN	NaN	NaN	NaN	NaN	-2.34	0.22	-2.23	0.18
WBGene00206358	3	NaN	NaN	NaN	NaN	NaN	NaN	-2.27	-0.66	-1.26	-0.23
WBGene00044293	6	0	3.92	0	-0.08	5.9	2.86	5.56	3.25	8.92	9.47
WBGene00219849	6	0	4.02	0.01	-0.24	3.02	2.13	7.33	4.3	7.68	9.73
WBGene00044929	6	0.02	1.27	0.01	-0.35	4.69	3.92	7.02	5.49	7.71	6.23
WBGene00015393	6	0.04	0.88	0.64	0.2	0.59	0.67	0.84	0.9	2.17	2.16
WBGene00045133	6	0	2.07	0	-0.88	3.9	2.67	5.78	5.33	5.36	6.42
WBGene00007055	6	0.06	0.42	0.03	0.02	0.28	0.28	0.57	0.62	0.81	1.01
WBGene00012603	6	0	0.6	0	0.13	6.58	1.89	3.76	1.49	5.57	9.39
WBGene00006315	6	0.01	1.56	0	-0.39	1.6	2.53	3.94	4.18	4.96	5.77
WBGene00011103	6	0.01	0.75	0.01	0.5	1.07	0.67	1.23	1.06	1.4	2.29
WBGene00009215	6	0.34	0.48	0.03	0.37	0.38	0.4	0.39	0.65	1.15	1.64
WBGene00014164	6	-0.01	0.62	0.38	0	0.36	0.45	0.89	0.75	1.16	1.14
WBGene00020931	6	0.05	0.29	0.07	0.09	0.49	0.45	0.52	0.56	0.84	0.92
WBGene00016188	6	0	0.48	0.08	-0.13	0.12	0.35	0.53	0.42	1.03	0.78
WBGene00004279	6	0.02	0.73	0	-0.2	0.61	0.61	1.02	1.12	1.62	1.83
WBGene00013181	6	0.03	0.35	0.09	0.39	0.61	0.64	0.97	0.99	1.34	1.66
WBGene00020834	6	0.01	0.91	0.01	-0.23	1.2	0.6	1.88	1.38	2.61	2.01
WBGene00003429	6	0.03	1.12	0.01	0.84	1.9	2.31	2.14	2.07	3.98	4.48
WBGene00008500	6	0.01	1.06	0.01	-0.24	0.27	0.46	4.43	3.9	4.07	4.57
WBGene00012544	6	0.01	-0.32	0.07	0.33	0.57	0.62	1.13	1.09	1.42	1.15
WBGene00008027	6	-0.01	-0.12	0.59	0.71	-0.16	-0.19	0.18	0.11	1.04	0.88
WBGene00008356	6	0.01	-0.08	0.44	0.17	1	1	1.15	1.31	1.9	1.45
WBGene00008388	6	0.04	0.43	0.65	0.51	0.5	0.41	0.42	0.26	1.65	1.18
WBGene00017717	6	0.01	-0.24	0.11	0.5	0.67	0.71	0.63	0.86	0.99	1.15
WBGene00022801	6	0.04	-0.23	0.13	0.49	0.36	0.45	0.91	0.9	1.22	1.17
WBGene00219447	6	0.01	-0.28	1.42	2.58	0.47	0.44	0.68	0.99	3.63	2.82
WBGene00018605	6	0.09	-0.22	0.29	0.59	0.36	0.38	0.43	0.52	1.08	0.74
WBGene00016782	6	0.01	-0.05	0.03	1.02	0.28	0.16	0.54	0.38	1.14	1.75
WBGene00018846	6	-0.01	-0.24	-0.01	0.56	0.47	0.35	0.87	0.75	0.97	1.19
WBGene00004995	6	0.02	-0.03	0.19	0.43	0.48	0.55	0.66	0.76	1.1	1.17
WBGene00014251	6	0.05	0.05	0.05	0.74	0.28	0.48	0.52	0.67	1.07	1.38
WBGene00014108	6	0.03	-0.22	0.23	0.39	0.63	0.51	0.72	0.63	1.19	0.83
WBGene00005642	6	0.04	0.02	0.11	0.56	0.5	0.53	1.27	0.91	1.75	1.44
WBGene00002102	6	0.02	-0.06	0.02	1.68	0.29	0.17	0.45	0.63	2.75	2.33
WBGene00016627	6	0.06	-0.06	0.28	0.42	0.67	0.68	0.8	1.05	1.32	1.29
WBGene00020886	6	0.15	0.04	0.1	0.45	0.69	0.75	1	0.85	1.39	1.26
WBGene00008295	6	0.01	0.11	0.02	2.2	0.09	0.23	0.47	1.12	2.78	3.4
WBGene00020471	6	0.01	-0.22	0.27	0.46	0.5	0.51	0.7	1.02	1.08	1.11
WBGene00010578	6	0.01	-0.03	0	2.49	0.66	0.2	1.21	0.13	2.49	2.41
WBGene00021114	6	0.05	-0.03	0.13	0.48	-0.14	0.03	0.1	0.17	0.74	0.49
WBGene00044242	6	0.01	0.17	0.01	2	0.2	0.14	0.37	0.89	3.05	3.43
WBGene00011832	6	0.04	-0.03	0.17	0.38	-0.12	0.02	0.13	0.13	0.48	0.4
WBGene00007313	6	0.01	-0.17	0.02	0.7	0.49	0.3	0.73	0.92	0.91	1.37
WBGene00011213	6	0	-0.28	0.04	0.79	0.8	0.85	1.11	1.27	1.46	1.7
WBGene00018646	6	0.02	0.02	0.03	1.01	0.29	0.29	0.7	0.63	1.61	1.79
WBGene00013884	6	0.04	-0.12	0.01	0.57	0.68	0.81	1.09	1.18	1.55	1.4
WBGene00019376	6	0.01	0.08	0.01	0.91	-0.21	-0.58	0.04	-0.23	0.93	1.06
WBGene00009514	6	0.02	-0.12	0.07	0.41	0.65	0.72	1.1	1.29	1.41	1.47
WBGene00008920	6	-0.01	-0.27	-0.01	0.34	0.44	0.51	0.84	0.81	0.82	1.02
WBGene00016097	6	0.02	0.05	0.21	0.52	0.38	0.4	0.33	0.56	1.11	1.04
WBGene00012768	6	0	-0.25	-0.03	0.41	0.44	0.43	0.63	0.75	0.62	1.16
WBGene00020869	6	0.02	-0.04	0.03	0.57	0.7	0.65	0.8	0.89	1.29	1.52
WBGene00003096	6	0.01	-0.13	0.04	0.67	0.36	0.44	0.73	0.9	1.44	1.26
WBGene00001390	6	0.01	-0.16	0.04	0.52	0.27	0.22	0.53	0.42	1.01	0.82
WBGene00010337	6	-0.02	-0.07	0.01	0.32	0.56	0.46	0.64	0.74	0.7	1
WBGene00017374	6	0.02	0.02	0.01	0.53	0.19	0.16	0.23	0.28	0.55	0.86
WBGene00017771	6	0.02	0.01	0.03	0.34	0.52	0.41	0.47	0.6	0.63	0.86
WBGene00045119	6	0	0.34	0	-0.31	4.3	2.82	6.89	5.94	6.18	6.14
WBGene00284856	6	-0.02	0.13	-0.01	-0.57	4.93	3.98	6.23	5.29	6.21	6.34
WBGene00044443	6	0	0.13	0	0.75	7.25	6.07	7.83	6.95	9.45	10.47
WBGene00012195	6	0	0.38	-0.01	-0.1	7.5	6.31	7.27	6.37	10.14	10.01
WBGene00010272	6	-0.01	0.12	0.03	0.14	1.14	0.87	1.27	1.4	1.39	1.54
WBGene00219700	6	-0.01	0.8	0.01	-0.07	4.71	4.24	5.98	5.4	5.38	7.32
WBGene00045371	6	0	0.74	0	-0.02	3.61	2.8	5.3	4.8	5.42	6.5
WBGene00021895	6	0.02	0.14	-0.01	0.36	2.25	1.96	2.77	2.45	3.05	3.05
WBGene00045164	6	0	0.29	0	-0.13	7.73	7.65	10.42	8.23	10.74	11.01
WBGene00014447	6	-1.75	-0.18	0.02	0.02	4.67	5.3	6.96	7.77	7.63	8.54
WBGene00016637	6	0	-0.16	0.01	0.37	4.3	4.12	4.29	4.77	6.26	7.27
WBGene00004136	6	0.02	0.44	-0.04	-0.38	1.43	1.66	2.36	2.33	2.35	2.56
WBGene00020318	6	0	-0.07	0	0.18	7.49	5.9	7.54	5.44	9.73	8.76
WBGene00199051	6	0.01	0.3	0	0.25	4.49	5.07	4.19	5.3	6.3	6.79
WBGene00013573	6	0	-0.01	0.01	0.1	6.37	6.49	5.92	7.51	8.84	9.31
WBGene00195363	6	0	-0.04	0.01	0.32	4.25	4.75	4.74	5.02	7.59	7.51
WBGene00045117	6	0	0.3	0	-0.04	4.25	3.3	5.14	4.94	5.05	6.2
WBGene00045071	6	0	0.46	0.01	-0.06	6.13	5.27	7.16	8.15	10.16	11.3
WBGene00017074	6	0.01	0.35	0.01	0.11	2.16	2.78	2.52	3.27	3.38	3.99
WBGene00001386	6	0.02	-0.05	0.07	0.2	0.82	0.92	1.25	1.37	1.6	1.49
WBGene00022983	6	0	0.46	0	-0.33	4.25	3.16	5.4	3.84	7.34	6.32
WBGene00304182	6	0	0.02	0	-0.01	7.92	6.89	12.48	10.81	12.79	12.67
WBGene00219696	6	0	0.17	0	-0.13	4.57	4.54	6.92	5.78	6.74	7.13
WBGene00020801	6	0.67	0.3	-0.02	0.2	1.46	1.11	1.6	1.21	2.31	1.93
WBGene00202233	6	0	-0.03	0.01	0.17	5.13	4.29	4.72	4.45	6.37	6.57
WBGene00015392	6	0	0.04	0.18	0.09	0.82	0.81	0.7	1.06	1.16	1.21
WBGene00004398	6	0	-0.31	0.04	0.28	1.98	1.61	1.61	2.2	2.34	2.62
WBGene00219942	6	0	0.46	0.01	-0.58	4.49	6.58	6.61	8.37	8.93	9.57
WBGene00220233	6	0	0.25	0.01	-0.07	3.27	4.83	4.31	5	6.2	5.93
WBGene00044638	6	-0.02	0.25	0	-0.12	2.45	1.61	3.57	2.79	4.14	4.72
WBGene00198232	6	0	0.09	0.01	0.02	5.44	6.86	5.85	8.81	8.93	8.74
WBGene00206525	6	0.01	0.37	0	-0.11	1.1	0.81	0.98	1.24	1.29	1.66
WBGene00019593	6	0	0.2	-0.01	-0.08	1.65	1.21	1.98	2.37	1.83	2.46
WBGene00020092	6	0	-0.33	-0.01	0.24	1.66	1.59	2.41	2.16	2.31	2.27
WBGene00202175	6	0	0.09	0.01	0.01	4.79	3.28	5.46	5.13	9.52	7.48
WBGene00019178	6	0	-0.15	0.01	1.03	2.91	3.52	2.66	3.84	3.65	5.08
WBGene00020234	6	-0.02	0.16	0.04	-0.05	1.4	0.9	1.65	1.74	1.59	1.8
WBGene00045147	6	0	0.26	0.01	-0.09	2.78	2.66	3.86	4.05	4.55	4.16
WBGene00004993	6	0.02	0.36	0.04	-0.18	0.77	0.63	1.15	1.06	1.46	1.05
WBGene00045160	6	0	0.42	0.01	-0.28	4.39	6.23	9.63	7.88	8.17	8.61
WBGene00022982	6	0	0.09	0.02	0.27	2.56	2.9	2.92	3.28	3.79	3.93
WBGene00010269	6	0	0.09	-0.01	-0.1	2.53	1.42	3.22	3	2.6	3.22
WBGene00003902	6	-0.01	-0.19	-0.03	0.28	0.66	0.52	0.83	0.77	0.75	0.88
WBGene00001854	6	0	-0.69	0	1.04	2.49	2.28	3.3	3.45	2.88	3.76
WBGene00219272	6	0	-0.01	0	0.18	5.31	3.29	5.52	4.05	7.7	6.96
WBGene00009584	6	0	-0.38	0.01	0.48	1.24	1.29	1.71	1.66	2.07	1.81
WBGene00011104	6	0	0.62	0.01	0.01	2.27	2.45	1.63	2.69	2.46	4.02
WBGene00004051	6	-0.03	-0.27	0.08	0.22	1.29	1.33	1.39	1.72	1.86	1.95
WBGene00008832	6	0	0.3	0.03	-0.06	1.1	1.16	1.5	1.9	1.84	2.13
WBGene00045136	6	0	0.19	0.01	-0.01	4.35	4.41	6.55	6.39	10.16	8.08
WBGene00023066	6	0	-0.03	0	0.14	2.51	1.81	2.93	2.42	3.67	2.92
WBGene00014510	6	0	0.1	0.01	0.03	4.24	4.3	7.23	5.12	8.63	6.36
WBGene00016461	6	0	-0.02	0	0.07	4.21	4.75	6.73	5.83	7.73	7.26
WBGene00206479	6	0	-0.05	0	-0.03	6.28	6.03	8.55	8.02	8.88	9.9
WBGene00045074	6	0	1.06	0.01	-0.04	2.64	1.77	2.28	2.57	3.77	4.43
WBGene00201065	6	0	0.17	0.02	-0.09	1.87	2.8	2.83	3.72	3.33	3.76
WBGene00017965	6	0	0.23	-0.01	-0.22	2.15	1.9	1.81	2.15	2.79	3.59
WBGene00012551	6	0.01	0.78	-0.02	-0.36	2.34	3.32	3.2	4.02	3.88	4.32
WBGene00284861	6	0.01	0.26	-0.02	0.14	3.2	0.64	3.71	2.58	4.65	4.34
WBGene00014505	6	0.02	0.08	-0.01	-0.04	0.65	0.75	1.09	0.95	1.22	1.01
WBGene00194673	6	0	0.36	0	-0.13	4.15	5.37	2.62	4.46	5.88	7.35
WBGene00008506	6	-0.01	-0.21	-0.04	0.33	0.67	0.59	0.86	0.73	0.74	0.97
WBGene00044340	6	0.03	-0.11	0.08	0.46	0.83	0.56	0.68	0.82	1.53	1.22
WBGene00219491	6	0	-0.01	0	0.08	5.05	4.94	5.73	5.18	7.97	7.67
WBGene00045163	6	0	-0.31	-0.01	0.1	3.29	2.76	6.13	6.17	6.65	6.6
WBGene00019658	6	0.01	-0.24	-0.01	0.27	1.18	0.75	1.35	1.38	1.41	1.68
WBGene00017362	6	-0.01	-0.12	0.15	0.3	0.57	0.56	0.76	1.08	1.16	1.16
WBGene00045084	6	-0.01	0.18	0.01	-0.19	2.4	2.12	3.87	3	4.37	3.76
WBGene00016638	6	0.04	-0.11	0.05	0.23	0.6	0.69	0.91	0.88	1.23	0.9
WBGene00045129	6	-0.01	-0.06	-0.02	-0.26	2.61	1.77	3.25	2.88	3.4	3.66
WBGene00003979	6	0.01	0.43	0	0.1	2.1	1.77	1.56	1.71	2.53	3.29
WBGene00044517	6	0	0.04	0	0.01	2.24	1.47	2.28	2.5	2.75	2.62
WBGene00219729	6	0	0.52	-0.01	0.05	3.33	1.89	3.94	3.52	6.79	7.18
WBGene00014397	6	0	-0.01	0	0.12	6.09	3.78	8.23	6.06	8.57	9.19
WBGene00000822	6	0	-0.28	-0.03	0.19	0.7	0.72	1.11	1.11	1.02	1.01
WBGene00017780	6	0	-0.26	0.01	0.3	0.73	0.67	1.17	1.05	1.21	1.06
WBGene00001385	6	0.01	-0.33	0.01	0.21	0.67	0.81	1.08	1.2	1.24	1.13
WBGene00008395	6	0.01	0.08	-0.01	-0.04	0.87	0.9	1.38	1.19	1.56	1.33
WBGene00017042	6	0.01	0.3	0.01	0.34	0.99	0.81	1.64	1.04	1.71	1.72
WBGene00010049	6	0.01	0.33	0.06	0.33	0.7	0.64	1.12	1.03	1.66	1.65
WBGene00077753	6	0.01	0.36	0	0.02	3.98	3.4	4.97	5.66	8.18	8.03
WBGene00012728	6	-0.01	-0.45	0.02	0.84	1.49	1.46	1.62	1.84	1.97	2.28
WBGene00044339	6	0.03	0.17	0.12	0.05	0.69	0.87	0.93	1.05	1.65	1.35
WBGene00009637	6	0.03	0.22	0.49	0.31	0.73	0.96	0.88	1.1	1.91	1.71
WBGene00010289	6	0.01	-0.51	-0.01	0.27	1.16	0.97	1.33	1.97	1.96	1.79
WBGene00014472	6	0.02	0.06	0.04	-0.19	0.74	0.8	1.85	1.5	2.36	1.48
WBGene00023284	6	0	0.23	0.01	-0.18	2.14	1.29	1.89	2.58	2.37	3
WBGene00004421	6	0.01	-0.17	-0.01	0.34	0.54	0.45	0.97	0.84	1.07	1.13
WBGene00304181	6	0	-0.01	0	0.09	4.66	3.25	5.44	4.29	7.51	5.9
WBGene00014871	6	0.01	0.62	0.01	-0.06	1.78	2.86	2.46	4.42	3.48	4.52
WBGene00016217	6	0.03	0.36	0	0.11	0.81	1	0.93	1.34	1.18	1.81
WBGene00007072	6	0	0.2	0	0.17	1.64	1.43	1.92	1.82	2.11	2.78
WBGene00219720	6	0	0.07	0.01	-0.07	1.4	1.79	1.64	2.08	2.22	2.27
WBGene00015682	6	0	0.04	0	0.49	2.29	1.72	2.95	1.52	5.02	4.04
WBGene00021637	6	0	0.24	0.03	-0.13	0.64	0.58	0.85	1.04	1.08	1.18
WBGene00011493	6	-0.01	0.24	0.04	0.04	1.42	1.38	2.31	2.35	3.14	3.17
WBGene00271786	6	0	-0.04	0.03	0.59	1.81	2.65	2.57	3.94	4.91	5.42
WBGene00045188	6	0.01	-0.12	0	0.52	2.05	1.5	1.27	2.36	2.99	3.77
WBGene00008609	6	0	-0.06	-0.01	-0.16	3.73	4.7	4.02	5.11	7.4	7.45
WBGene00001237	6	0	-0.31	-0.01	0.31	1.72	1.14	2.14	1.79	2.81	2.72
WBGene00004841	6	0	0.23	0	-0.07	3.85	4.24	6.73	8.18	7.09	8.11
WBGene00009634	6	0.01	0.16	0.08	0.13	0.81	0.93	1.09	1.17	1.95	1.62
WBGene00004249	6	0.01	0.34	0.43	0.43	0.64	0.75	0.99	1.18	1.54	2.12
WBGene00007939	6	0	0.07	0.02	-0.13	0.83	0.7	1.27	1.09	1.35	1.05
WBGene00020862	6	0.02	-0.14	0.03	0.28	0.59	0.62	0.93	0.97	1.37	1.14
WBGene00014852	6	0	-0.15	0.01	0.28	3.08	3.07	5.01	4.04	4.24	4.95
WBGene00235277	6	0	-0.01	0	0.09	3.35	3.59	3.86	4.84	6.71	7.32
WBGene00003308	6	0	0.18	0	-0.22	2.85	3.38	3.17	3.99	4.55	5.05
WBGene00013956	6	0	0.09	0.01	0.05	2.56	4.89	2.76	4.71	6.57	7.03
WBGene00012500	6	0	0.29	0	-0.27	2.61	3.57	2.31	2.82	4.54	4.29
WBGene00219876	6	-0.01	-0.26	-0.02	-0.14	2.09	0.58	3.56	2.53	2.09	3.65
WBGene00019162	6	0.02	0.19	0	0.09	0.5	0.52	0.47	0.47	0.63	0.78
WBGene00000819	6	0	0.85	0	-0.03	2.9	3.28	3.09	3.01	6.23	7.31
WBGene00011984	6	0.01	0.35	0.02	-0.23	0.77	0.81	0.42	1.07	1.14	1.4
WBGene00014470	6	0	0.25	0	-0.22	4.08	4.88	5.89	6.67	7.03	6.44
WBGene00196676	6	0	0.15	0	0.18	3.43	3.24	4.36	4.58	7.31	7.53
WBGene00023318	6	0	-0.16	0	0.02	2.92	2.98	2.98	5.63	4.19	4.7
WBGene00044392	6	0	0.15	0.01	0.07	2.7	3.26	2.85	4.6	6.67	7.47
WBGene00019892	6	0.02	0.27	-0.01	0.13	0.95	1.08	0.78	1.02	1.38	1.65
WBGene00011885	6	0	0.16	0.01	-0.06	0.69	0.58	0.83	0.79	0.9	0.94
WBGene00000090	6	-0.01	0.01	0.03	-0.04	0.85	0.82	1	1.28	1.26	1.25
WBGene00006452	6	0	-0.22	0.02	0.26	0.78	0.86	1.23	1.36	1.53	1.41
WBGene00014454	6	0.01	-0.04	0.05	-0.08	0.59	0.66	1.19	1.01	1.67	1
WBGene00200756	6	0	0.26	0	-0.17	3.37	7	4.98	6.42	7.15	8.19
WBGene00017559	6	0	0.26	0.01	-0.21	1.53	2.83	2.65	3.18	3.18	3.2
WBGene00044974	6	0	0.07	0	-0.22	2.49	3.07	5.01	5.74	4.44	4.51
WBGene00011763	6	0.02	0.05	-0.07	0.3	0.75	0.4	0.69	0.61	0.65	1.15
WBGene00007132	6	0	-0.09	0.02	0.74	1.44	1.17	1.32	0.78	2.06	1.58
WBGene00045168	6	-0.01	-0.03	0.01	0.01	2.03	1.49	5.68	6.74	5.43	6
WBGene00014252	6	0.02	-0.09	0.04	0.33	0.57	0.62	0.67	0.83	1.14	1.05
WBGene00044348	6	0	0.26	0.01	-0.08	2.49	3.03	1.56	1.53	5.7	4.38
WBGene00004798	6	0	0.13	0.01	-0.08	2.13	3.65	1.6	5.3	5.49	7.46
WBGene00000012	6	0	0.44	0.07	0.28	0.62	0.12	0.79	0.56	1.43	1.4
WBGene00008298	6	0.02	0.02	0.09	0.04	0.45	0.72	0.74	0.91	1.3	0.96
WBGene00003827	6	-0.01	0.04	0.01	-0.02	0.99	0.77	1.38	1.36	1.3	1.34
WBGene00199627	6	0	-0.09	0.01	0.3	2.47	1.65	3.06	3.89	4.58	3.88
WBGene00006672	6	-0.01	-0.21	-0.14	-0.01	0.58	0.49	1.13	0.91	0.81	0.86
WBGene00013381	6	0	0.35	0	0.11	2.25	2.09	5.08	2.27	6.27	6.5
WBGene00020003	6	0	0.39	0	-0.12	1.1	0.96	1.74	1.76	1.88	2.64
WBGene00013596	6	0	0.13	0	0.2	0.91	0.44	1.26	1.1	1.51	1.71
WBGene00008358	6	0.02	-0.42	0.04	0.62	0.84	0.83	1.01	1.07	1.99	1.27
WBGene00000273	6	0.02	0.28	0.05	0	0.45	0.56	0.49	0.67	0.77	0.77
WBGene00009445	6	0	0.42	0.02	-0.15	0.81	0.74	0.89	1.17	1.05	1.42
WBGene00001666	6	0	0.16	0.01	-0.2	1.65	2.03	2.66	3.18	2.47	3.13
WBGene00009640	6	0.03	0.23	0.07	0.13	0.62	0.75	0.89	1.02	1.82	1.49
WBGene00019097	6	0	0.13	-0.01	0.07	0.38	0.19	0.37	0.28	0.37	0.52
WBGene00000782	6	0	-0.05	0	0.05	1.93	3.4	2.82	2.43	4.45	2.92
WBGene00012148	6	0.06	0.32	-0.02	-0.07	0.46	0.57	0.88	0.85	1.03	1.05
WBGene00013679	6	-0.01	0.4	0.01	-0.35	0.86	0.39	1.25	1.13	1.62	1.2
WBGene00012866	6	0	-0.03	0.01	0.14	0.53	0.28	0.39	0.61	0.52	0.71
WBGene00008357	6	0.02	-0.1	0.04	0.45	0.78	0.96	1.08	1.24	2.12	1.57
WBGene00004156	6	0	0.15	0.01	0.07	1.26	1.14	1.93	1.56	1.42	1.94
WBGene00044958	6	0	0.2	0.01	0.21	1.75	1.38	2.81	2.6	5.07	4.98
WBGene00010989	6	0	0.09	0.01	0.26	1.95	2.53	1.35	3.76	6.33	7.91
WBGene00045141	6	0	0.7	0.01	-0.5	1.94	2.88	2.74	4.85	3.95	5.1
WBGene00007008	6	0	0.27	-0.02	-0.37	0.63	0.67	1.21	0.83	1.38	1.08
WBGene00001446	6	0	-0.11	-0.01	0	0.45	0.46	0.63	0.81	0.87	0.8
WBGene00007667	6	0	-0.08	0	0.02	1.42	1.09	1.99	1.99	1.7	2.22
WBGene00044391	6	0	-0.19	0	0.29	1.3	1.89	2.9	2.7	2.86	2.28
WBGene00201626	6	0	-0.01	0	-0.01	3.76	4.24	4.11	6.1	6.23	6.02
WBGene00199908	6	0	0.25	0	-0.07	2.43	3.45	3.15	4.08	6.63	7.17
WBGene00014316	6	0	0.75	-0.01	-0.26	2.81	3.63	4.47	5.02	4.73	7.06
WBGene00001856	6	0	-0.08	0	0.08	2.23	3.53	4.24	5.2	6.9	7.26
WBGene00017072	6	-0.01	-0.16	0.01	0.79	1.29	0.63	0.97	1.59	1.32	2.43
WBGene00017675	6	0	0.04	0.06	0.18	0.41	0.28	0.4	0.66	0.67	0.74
WBGene00023323	6	0.01	0.58	-0.02	-1.05	1.89	0.64	1.1	0.6	3.56	2.99
WBGene00019332	6	0.03	-0.27	0	0.11	0.42	0.57	0.9	0.95	0.88	0.82
WBGene00011624	6	0	-0.11	0	-0.02	2.11	1.85	4.2	4.76	3.8	4.56
WBGene00006611	6	0.01	-0.48	0.03	0.63	0.9	1.73	0.74	1.12	1.91	1.69
WBGene00016474	6	0	-0.21	0.04	0.32	0.59	0.21	0.63	0.68	1.09	0.88
WBGene00009025	6	0	-0.06	0.01	0.38	0.7	0.32	0.67	0.79	0.78	1.05
WBGene00020200	6	0.01	-0.01	0.03	0.16	0.49	0.28	0.48	0.36	0.88	0.62
WBGene00002268	6	0.02	-0.12	0.03	0.33	0.53	0.7	1.05	0.95	1.47	1.2
WBGene00045487	6	0	-0.07	0	0.04	2.91	5.32	3.65	4.33	5.65	6.05
WBGene00010136	6	0.01	0	0.02	0.21	1.25	1.13	0.85	1.61	2.23	2.33
WBGene00045157	6	0	0.21	-0.01	-0.24	1.08	1.64	2.7	3.02	2.68	2.6
WBGene00007624	6	0	0.41	0.01	-0.21	1.93	4.19	4.31	6.51	6.02	7.29
WBGene00044998	6	0.01	0.26	0.03	0.31	0.83	0.37	0.64	1.04	1.01	1.43
WBGene00044374	6	0	0.33	0	0	1.67	2.22	1.43	2.42	4.36	4.95
WBGene00202011	6	0	-0.06	0	0.07	1.53	2.62	3.33	3.16	3.03	3.57
WBGene00006579	6	-0.01	-0.18	0.02	0.31	0.63	0.55	0.8	1.02	0.94	1.18
WBGene00009638	6	0.01	0.09	0.07	0.08	0.55	0.68	0.46	0.77	1.19	1
WBGene00001553	6	0.01	0.11	0.01	0.06	1.12	1.14	0.73	2.03	1.68	2.03
WBGene00007730	6	0	0.34	0.05	0.12	0.44	0.34	0.77	0.97	0.88	1.2
WBGene00194744	6	0	-0.01	0	0.05	2.25	4.6	3.51	6.49	6.53	6.42
WBGene00021282	6	0	-0.05	0.01	0.05	1.51	3.58	1.99	3.58	3.21	4.44
WBGene00044660	6	0	0.32	0	-0.09	1.48	0.73	1.47	0.8	4.26	3.85
WBGene00220259	6	0	0.22	-0.01	-0.15	1.42	1.83	1.83	2.3	2.09	3.01
WBGene00015495	6	0.01	0.19	0.28	0.12	0.54	0.5	0.95	0.98	1.81	1.46
WBGene00015553	6	-0.01	0.27	0.02	0.03	0.39	0.24	0.49	0.43	0.54	0.7
WBGene00219659	6	0	0.14	0.03	-0.09	0.68	1.96	0.72	1.95	1.88	2.59
WBGene00010999	6	0	-0.01	0	0.09	0.2	5.22	3.71	3.26	4.2	5.74
WBGene00195245	6	0	-0.02	0	0.04	1.29	3.6	4.76	4.04	3.39	4.66
WBGene00194650	6	0.01	-0.27	0.01	0.48	0.48	1.43	0.63	1.11	1.35	1.51
WBGene00011445	6	0.01	-0.05	0.01	0.23	0.52	1.1	0.76	1.03	1.19	1.17
WBGene00219544	6	0	-0.01	0	-0.01	1.21	6.59	3.2	6.58	6.72	6.51
WBGene00018610	6	0	0.16	0.04	-0.17	0.25	0.55	0.67	0.89	0.61	0.78
WBGene00008779	6	0	-0.03	0.01	0.02	0.9	2.72	3.06	3.4	3.54	2.92
WBGene00003184	6	0	0.68	0.02	0.06	1.02	2.43	1.66	1.86	4.34	4.17
WBGene00012420	6	0	-0.37	-0.01	0.18	0.79	1.99	2.79	2.67	2.76	2.73
WBGene00219572	6	-0.01	0.09	0.03	-0.04	0.92	2.05	2.59	2.13	3.79	2.97
WBGene00011321	6	0.01	0.03	0	0.28	0.92	1.48	1.32	1.51	1.53	2.04
WBGene00007913	6	0.01	-0.37	0.01	0.51	0.65	1.12	1.07	1.19	1.97	1.68
WBGene00023477	6	0.03	-0.12	0.43	0.21	0.22	0.52	0.25	0.64	1.04	0.79
WBGene00000275	6	0.01	0.25	0.01	-0.05	0.16	3.02	1.19	2.35	3.02	4.1
WBGene00017973	6	-0.01	-0.07	0	0.12	0.37	1.16	1.23	1.42	1.67	2.06
WBGene00020995	6	0.01	0.16	0	0.07	0.32	0.79	0.97	0.69	0.86	0.94
WBGene00011254	6	0	-0.02	0	-0.18	0.55	2.88	2.59	2.83	2.96	3.21
WBGene00013569	6	0	0.13	0	-0.05	0.91	1.4	0.98	1.96	1.98	2.68
WBGene00020482	6	-0.01	-0.17	0.01	-0.03	0.8	1.65	2.06	1.99	1.96	2.19
WBGene00000875	6	0	-0.12	0.01	0	0.39	1.37	1.23	1.7	1.13	1.84
WBGene00012281	6	0	-0.01	0.01	-0.01	0.89	1.95	2.03	1.97	2.99	2.87
WBGene00015716	6	0.01	0.19	0	-0.14	0.6	0.84	1.06	1.04	1.22	1.01
WBGene00219903	6	0	0.11	0	-0.01	0.21	2.33	2.65	3.37	3.74	4.05
WBGene00001858	6	0	0.09	0.01	0	0.8	2.18	1.76	1.76	2.59	2.44
WBGene00022545	6	-0.01	-0.47	0.02	0.55	0.64	1.17	1.42	2.12	1.64	2.23
WBGene00044933	6	0	0.32	-0.01	-0.37	1.33	2.21	2.58	3.32	2.85	3.08
WBGene00044563	6	0	0.14	0	-0.12	0.75	5.33	2.82	4.57	6.74	4.5
WBGene00019070	6	0	0.48	0.02	0.25	0.23	1.68	1.77	2.66	4.44	5.51
WBGene00006732	6	0.01	0.02	0.02	0.09	0.23	0.77	0.9	0.99	1.12	1.33
WBGene00016636	6	0.02	-0.19	0.02	0.28	0.49	0.66	1.05	1.08	1.32	1.06
WBGene00045139	6	0	0.31	0	-0.05	0.95	2.24	2.76	2.41	4.51	5.06
WBGene00000264	6	0	0.16	0.01	-0.17	0.55	2.53	1.6	3.06	2.87	2.87
WBGene00000251	6	0	0.1	0	0.1	0.01	1.75	1.04	1.13	2.59	1.77
WBGene00011788	6	0	-0.2	0.01	0.44	0.01	1.11	1.84	0.83	2.19	1.56
WBGene00000628	6	0	0.25	0.01	0.02	1.35	2	0.55	2.49	3.81	4.39
WBGene00219587	6	0	0.02	-0.01	0	0.98	1.84	1.31	0.96	1.94	2.1
WBGene00195030	6	0	0.7	0.01	-0.39	1.48	1.98	1.74	2.96	3.1	3.46
WBGene00020126	6	0.01	-0.01	0.07	-0.02	0.13	0.62	0.31	0.71	0.8	0.69
WBGene00001156	6	0.02	0.35	0.03	0.11	0.36	0.65	0.58	0.92	1.21	1.49
WBGene00022427	6	0.02	-0.04	0	0.19	0.34	0.54	0.79	0.44	0.96	0.6
WBGene00021370	6	-0.01	0.01	0.12	0.16	0.21	0.45	0.54	0.72	0.74	0.89
WBGene00014814	6	0.01	1.22	0.02	0.21	1.14	1.44	1.21	1.43	5.15	5.2
WBGene00016495	6	-0.01	-0.08	0.03	0.02	0.32	0.88	0.94	1.61	1.24	1.74
WBGene00016531	6	0	-0.38	0.02	0.14	0.08	0.55	0.72	0.96	0.77	0.63
WBGene00009729	6	0.92	-0.04	0.02	0.51	0.34	0.84	-0.03	0.33	1.3	0.87
WBGene00003262	6	0.01	0.01	0	0.11	0.56	1.7	1.59	2.22	2.82	1.97
WBGene00016957	6	0.01	0.11	0.01	0.08	0.53	0.72	0.64	0.77	0.96	1.1
WBGene00013035	6	0.04	-0.1	0.05	0.36	0.28	0.4	0.5	0.59	0.82	0.82
WBGene00009996	6	-0.03	0.05	0.03	-0.17	0.43	0.62	0.9	1.33	0.79	1.11
WBGene00006386	6	0	-0.34	0.03	0.22	0.34	0.59	0.74	0.83	1.2	1.05
WBGene00006555	6	0	0.19	0.01	0	1.31	1.74	1.72	2.64	3.22	3.85
WBGene00010057	6	0.01	0.13	-0.01	-0.05	0.46	1.08	1.17	1.58	1.27	1.44
WBGene00010282	6	0	0	0	-0.03	-0.54	1.08	0.97	0.77	1.04	0.77
WBGene00012620	6	0	0.06	0	-0.05	0.29	5.43	5.27	7.36	5.68	7.28
WBGene00005021	6	0	0.16	0.02	-0.3	0.49	0.76	1.05	0.92	1.41	1.19
WBGene00020269	6	-0.01	-0.11	-0.08	0.06	0.25	0.41	0.67	0.65	0.5	0.65
WBGene00002254	6	0.01	-0.16	0.02	0.27	0.62	0.71	1.14	1.16	1.56	1.38
WBGene00022277	6	0	0.14	0.01	-0.27	0.47	0.7	0.9	1.06	0.95	0.89
WBGene00015124	6	0	-0.16	-0.01	-0.03	0.38	1.05	1.41	1.73	1.18	1.36
WBGene00013173	6	0	0.03	0.01	0.06	0.58	2.04	1.12	1.77	3.73	3.41
WBGene00012241	6	-0.01	-0.19	-0.01	-0.17	0.91	0.98	1.27	2.05	1.42	2
WBGene00022775	6	0	0.09	0	-0.15	1.07	0.87	2.45	5.01	3.68	3.38
WBGene00020218	6	0.02	-0.01	0.11	0.37	0.51	0.56	0.71	0.92	1.66	1.26
WBGene00004092	6	0.01	-0.08	0.01	0.34	0.72	0.73	1.17	1.04	1.78	1.48
WBGene00020227	6	0	0.1	0	-0.03	0.8	2.13	1.69	2.31	2.5	3.73
WBGene00010488	6	0.01	-0.09	0.04	0.15	0.22	0.45	0.31	0.66	0.61	0.75
WBGene00004677	6	0	0.06	0.01	0.01	0.27	0.31	3.55	3.84	3.46	3.34
WBGene00195017	6	0	-0.06	0	-0.01	0.63	0.48	3.66	4.91	4.01	4.6
WBGene00195016	6	0	-0.05	0	-0.02	0.44	0.37	1.91	2.57	2.56	2.61
WBGene00008040	6	0.01	0.21	0.02	0.35	0.55	0.58	1.14	1	2.1	1.81
WBGene00021005	6	0.01	-0.06	0.01	0.27	0.47	0.55	0.97	1.17	1.43	1.46
WBGene00017127	6	0.01	0.29	0.03	0.36	0.44	0.49	0.63	0.92	1.58	1.8
WBGene00013077	6	0.01	0.06	0	0.18	0.46	0.55	1.08	1.04	1.41	1.48
WBGene00013078	6	0.01	-0.08	0.01	0.54	0.45	0.6	1.09	1.06	1.61	1.7
WBGene00015796	6	0	0.41	0	0.13	0.92	0.13	2.08	3.47	3.83	5.33
WBGene00014511	6	NaN	NaN	NaN	NaN	NaN	NaN	4.72	5.05	7.63	8.38
WBGene00017128	6	0.02	0	0.03	0.38	0.51	0.64	0.68	0.94	1.41	1.37
WBGene00010440	6	0.01	0.08	0.02	0.26	0.43	0.41	0.77	0.78	1.18	1.28
WBGene00020374	6	0.01	0.09	0	0.03	0.46	0.46	0.58	0.84	0.72	1.04
WBGene00001394	6	0.01	0.27	0.03	0.16	0.57	0.53	0.96	1.02	1.71	1.53
WBGene00005000	6	0.01	-0.01	0.01	0.34	0.46	0.42	1.1	0.91	1.86	1.58
WBGene00020038	6	0	-0.03	0.01	0.01	0.57	0.58	0.87	0.86	1.16	1
WBGene00010242	6	0.02	0.05	0.03	0.18	0.23	0.38	0.52	0.9	0.96	1.24
WBGene00007458	6	0.01	-0.37	0.02	0.36	0.28	0.37	0.43	0.85	0.99	0.87
WBGene00001393	6	0.01	0.2	0	0.02	0.5	0.53	0.93	0.95	1.27	1.25
WBGene00045132	6	-0.01	-0.05	0	0.01	0.91	0.65	1.77	1.55	2.23	1.64
WBGene00013340	6	-0.01	0.05	0	-0.16	0.47	0.22	0.95	0.84	0.85	0.69
WBGene00016434	6	0.01	-0.33	0.02	0.5	0.38	0.41	0.75	0.83	1.07	1.06
WBGene00045388	6	-0.01	0.17	0.03	-0.07	0.54	0.83	1.98	2.28	2.98	2.86
WBGene00018271	6	0.01	-0.08	0.01	0.17	0.22	0.38	0.53	0.65	1.05	0.83
WBGene00002130	6	0.01	-0.12	0.02	0.18	0.24	0.23	0.29	0.55	0.67	0.63
WBGene00008149	6	0.01	0.08	0	-0.06	0.32	0.36	0.5	0.65	0.52	0.66
WBGene00023207	6	NaN	NaN	NaN	NaN	NaN	NaN	5.04	6.83	7.4	6.75
WBGene00014253	6	0.01	-0.1	0.01	0.35	0.28	0.39	0.4	0.68	0.62	0.91
WBGene00196644	6	0	0.18	0	0.09	0.31	0.31	3.62	3.8	5.54	7.64
WBGene00004489	6	0	-0.27	-0.01	0.21	0.33	0.31	1.03	0.94	0.89	0.93
WBGene00195266	6	0	-0.33	0	0.13	0.29	0.99	1.98	2.57	2.32	3.09
WBGene00008191	6	0.01	0.16	-0.01	-0.13	0.48	0.44	0.78	0.94	0.83	0.99
WBGene00044081	6	-0.02	-0.22	-0.02	0.04	0.61	0.41	0.8	1.04	0.53	1.15
WBGene00021161	6	0.01	-0.28	0	0.37	0.31	0.49	0.47	0.75	0.79	0.87
WBGene00045154	6	NaN	NaN	NaN	NaN	NaN	NaN	3.2	4.5	5.97	7.5
WBGene00009393	6	0.01	0.05	0.05	0.5	0.42	0.33	0.68	0.86	1.07	1.26
WBGene00004980	6	-0.01	0.09	0.02	0.08	0.33	0.21	0.4	0.62	0.49	0.71
WBGene00004987	6	0	0.2	0	-0.03	0.29	0.27	0.55	0.79	1.05	1.33
WBGene00008921	6	0	0.09	0.01	0.08	1.36	0.96	1.04	2.82	2.56	3.32
WBGene00045089	6	0	0.77	-0.01	-0.45	-0.22	0.94	2.47	2.52	2.56	3.77
WBGene00022194	6	0.01	-0.08	0.01	0.31	0.22	0.32	0.48	0.66	0.69	0.89
WBGene00001855	6	0.01	0.17	0	-0.1	0.29	1.13	0.89	4.21	6.27	7.55
WBGene00014003	6	-0.01	-0.08	0.01	0.27	0.58	0.73	0.82	0.85	0.69	1.54
WBGene00014218	6	-0.02	0.16	0.01	-0.29	0.44	0.27	0.83	0.77	0.79	0.68
WBGene00000889	6	0	0.32	0	-0.12	0.74	0.42	1.16	0.9	1.14	1.15
WBGene00045171	6	0	0	0	-0.05	0.78	0.76	1.48	1.26	2.03	1.4
WBGene00007592	6	0	0.02	0	0	0.54	0.21	0.49	0.84	0.76	0.96
WBGene00008910	6	-0.01	-0.07	0.03	0.21	0.54	0.46	1.01	1.12	1.31	1.17
WBGene00007419	6	0	0.14	0.01	0.07	0.36	0.41	0.49	0.72	0.91	1.12
WBGene00198530	6	NaN	NaN	NaN	NaN	NaN	NaN	4.26	6.29	6.41	6.2
WBGene00200397	6	NaN	NaN	NaN	NaN	NaN	NaN	4.71	5.94	6.77	5.85
WBGene00008865	6	0	0.24	-0.01	-0.05	0.58	0.58	1.08	0.87	1.03	1.22
WBGene00012382	6	0.01	-0.26	0	0.32	0.41	0.37	0.92	0.75	1.05	0.89
WBGene00013711	6	0	0.16	-0.02	-0.24	0.58	0.58	0.7	1.31	1.01	1.38
WBGene00020066	6	0	-0.17	0	0.32	0.77	0.67	1.66	1.48	1.8	2.18
WBGene00000535	6	0.01	0.1	0.02	0.22	0.35	0.42	0.48	0.7	1.32	1.25
WBGene00003581	6	0	0.04	-0.01	0.05	0.4	0.36	0.61	0.62	0.6	0.95
WBGene00021598	6	0	0.03	0	0.19	0.93	0.29	1.73	1.53	1.19	2.03
WBGene00004512	6	0	-0.16	0	0.04	0.53	0.51	0.92	1.04	1.46	1.03
WBGene00000876	6	0	0.06	0	0.06	0.41	0.22	0.39	0.63	0.35	0.63
WBGene00009940	6	0.02	0.1	0.03	0.34	0.12	0.47	0.47	0.69	0.91	1.24
WBGene00022440	6	0.01	0.15	0.03	0.06	0.31	0.27	0.75	0.89	1.33	1.2
WBGene00000224	6	0.01	-0.27	0.02	0.24	0.18	0.2	0.51	0.65	0.75	0.62
WBGene00196013	6	0	0	0	-0.01	0.2	0.2	6.92	6.08	7.28	5.99
WBGene00022916	6	NaN	NaN	NaN	NaN	NaN	NaN	5.63	6.01	6.03	5.92
WBGene00199870	6	NaN	NaN	NaN	NaN	NaN	NaN	3.48	4.64	6.92	6.33
WBGene00006060	6	0	-0.03	0	-0.06	0.43	0.3	0.74	0.87	0.83	0.97
WBGene00006965	6	0	0.64	0.01	-0.19	0.88	0.83	1.12	1.26	1.41	1.78
WBGene00001337	6	-0.01	0.09	-0.01	-0.04	0.4	0.33	0.51	0.62	0.44	0.86
WBGene00019651	6	0.01	0.24	-0.02	-0.26	0.02	0.86	0.89	1.45	1.33	1.56
WBGene00021990	6	0	0.04	0	-0.04	0.21	0.21	5.26	5.87	5.68	5.78
WBGene00013093	6	-0.02	0.01	0.01	-0.07	0.12	0.18	0.78	1.03	0.6	0.58
WBGene00045370	6	0	0.45	0	-0.23	0.46	0.29	1.75	2.39	3.51	3.56
WBGene00019624	6	0.01	-0.11	0.02	0.45	0.11	0.32	0.47	0.61	0.84	0.94
WBGene00015973	6	0	0.2	0.01	-0.07	0.83	0.99	2.26	2.36	2.62	3.04
WBGene00000163	6	-0.02	-0.17	0.01	0.14	0.41	0.28	0.62	0.84	0.46	0.75
WBGene00023485	6	-0.02	-0.16	0.05	0.22	0.36	0.39	0.81	0.75	0.91	0.89
WBGene00007966	6	NaN	NaN	NaN	NaN	NaN	NaN	5.32	5.7	5.74	5.61
WBGene00009789	6	0.02	-0.19	-0.02	0.32	0.63	0.5	0.76	1.02	1.03	1.27
WBGene00004922	6	-0.01	0.13	0.01	-0.18	0.13	0.05	1.05	1.15	0.92	0.66
WBGene00043982	6	0	-0.03	0	0.14	0.46	0.34	1.02	0.95	0.93	1.11
WBGene00196129	6	0	-0.01	0	-0.01	0.17	0.19	6.83	5.49	7.2	5.4
WBGene00022445	6	0.02	0.23	0.02	-0.09	0.29	0.34	0.63	0.79	1.02	0.87
WBGene00022051	6	0	-0.01	0	0	0.35	0.53	0.88	0.69	0.76	0.78
WBGene00022501	6	0	-0.38	-0.03	0.29	0.51	0.33	0.63	0.96	0.73	1.31
WBGene00006931	6	0	-0.21	0.04	0.29	0	0.47	0.54	0.8	0.75	0.99
WBGene00011399	6	0.02	0.36	0	-0.02	0.46	0.48	0.34	0.6	0.78	0.97
WBGene00011774	6	0.01	0.29	0	0.09	0.49	0.47	0.54	0.68	1.27	1.33
WBGene00008345	6	0.02	-0.19	0.01	0.24	0.37	0.37	0.81	0.68	0.9	0.7
WBGene00166664	6	0	0	0	-0.01	0.21	0.21	5.04	5.46	5.48	5.36
WBGene00200349	6	NaN	NaN	NaN	NaN	NaN	NaN	3.96	4.24	6.32	6.7
WBGene00022276	6	0.01	0	0	0	0.31	0.23	0.37	0.47	0.59	0.49
WBGene00194828	6	0	0.06	0	-0.01	0.17	0.12	1.1	1.55	2.36	2.06
WBGene00006978	6	0	-0.47	-0.01	0.25	0.21	0.41	1.05	0.9	1.08	0.84
WBGene00016173	6	0	0.17	-0.01	0.05	0.59	0.68	0.82	0.72	0.77	1.08
WBGene00003035	6	0	-0.09	0.01	0.06	0.41	0.42	0.46	1.01	0.68	0.9
WBGene00001444	6	0.02	0.01	0.03	0.14	0.33	0.32	0.7	0.65	1.17	1.05
WBGene00077539	6	0	0.13	0.03	-0.03	0.36	0.48	0.66	0.87	0.72	0.7
WBGene00008139	6	0.01	0.01	-0.01	0.15	0.44	0.32	0.49	0.5	0.56	0.66
WBGene00023071	6	0	0.1	0.01	0.08	0.71	0.78	1.82	2.08	2.96	3.38
WBGene00044686	6	0.01	0.02	0	0.11	0.32	0.39	0.5	0.68	0.53	0.87
WBGene00201372	6	NaN	NaN	NaN	NaN	NaN	NaN	1.71	4.98	5.1	4.89
WBGene00009394	6	0	-0.03	0.05	0.2	0.33	0.22	0.59	0.54	0.58	0.37
WBGene00016937	6	-0.02	-0.21	0	0.06	0.63	0.33	0.68	0.9	0.67	1.03
WBGene00044082	6	0.01	0.26	0	-0.08	0.49	0.37	0.79	0.61	0.97	0.95
WBGene00219680	6	-0.01	0.04	0.03	-0.14	0.72	0.41	0.43	1	0.68	1.08
WBGene00003792	6	-0.01	0.34	0.01	-0.23	0.88	0.58	1.18	1.43	0.79	1.67
WBGene00044227	6	NaN	NaN	NaN	NaN	NaN	NaN	3.07	3.89	5.77	5.56
WBGene00010617	6	0	-0.28	0	0.2	0.36	0.3	0.6	0.56	0.73	0.6
WBGene00017482	6	0	0.33	0	-0.26	0.66	0.85	2.48	2.82	2.16	3.01
WBGene00007778	6	0	-0.17	0.01	0.22	1.36	1.11	2.35	2.66	1.83	2.88
WBGene00022285	6	0	0.43	0.01	-0.17	-0.04	0.43	1.48	1.5	1.71	1.82
WBGene00014562	6	0.01	-0.17	0	0.43	0.38	0.27	0.77	0.76	1.44	1.36
WBGene00045376	6	0	0.38	0.01	-0.22	0.09	0.4	2.06	2.63	2.8	2.65
WBGene00012821	6	0.01	0.37	0.01	-0.11	0.47	0.52	1.03	1.02	1.61	1.38
WBGene00007135	6	0	0.39	0.02	-0.36	0.16	0.01	0.68	0.89	0.95	1
WBGene00012588	6	0	-0.22	0.03	0.04	-0.08	0.45	0.54	1	1.14	0.92
WBGene00017133	6	0	-0.05	0.05	0.23	0.3	0.15	0.6	0.53	0.82	0.57
WBGene00044166	6	0	0.34	0	0.04	0.91	0.51	1.29	0.86	1.22	1.51
WBGene00003286	6	-0.01	-0.32	0	-0.03	0.64	0.56	3.5	2.77	3.42	2.7
WBGene00003310	6	NaN	NaN	NaN	NaN	NaN	NaN	1.3	4.43	4.78	4.32
WBGene00008841	6	-0.01	-0.04	0.06	0.37	0.41	0.37	0.77	0.88	1.07	1.28
WBGene00004271	6	-0.02	-0.21	0.01	0.08	0.36	0.13	0.59	0.76	0.55	0.47
WBGene00010362	6	0.01	0.43	0	0.23	0.94	0.89	0.97	1.31	1.34	2.49
WBGene00018877	6	0.01	-0.1	0.02	0.14	0.04	0.08	0.35	0.42	0.37	0.38
WBGene00007621	6	-0.03	-0.16	0.02	0.02	0.35	0.21	0.56	0.57	0.55	0.4
WBGene00000534	6	0.01	0.08	0.02	0.01	0.36	0.31	0.29	0.43	0.52	0.49
WBGene00004991	6	0	0.06	0.01	0.3	0.69	0.33	1.2	1.16	1.99	2.02
WBGene00005725	6	0	-0.01	0	-0.01	0.32	0.3	4.47	4.05	7.41	3.96
WBGene00009885	6	0	-0.19	0.02	0.22	0.14	0.42	0.38	0.55	0.72	0.6
WBGene00019556	6	NaN	NaN	NaN	NaN	NaN	NaN	2.63	4.18	5.54	4.08
WBGene00001167	6	0.01	0.05	0	0.24	0.41	0.37	0.76	0.6	0.84	0.99
WBGene00013713	6	0	-0.05	0	0.09	0.76	0.19	2.05	2.16	2.38	3.05
WBGene00006039	6	0	0.41	0.03	0.49	0.39	0.42	0.74	0.75	1.28	1.84
WBGene00006342	6	0	0.18	0	-0.18	0.15	-0.04	0.7	0.7	0.78	0.84
WBGene00004990	6	0.01	-0.11	0.01	0.63	0.35	0.33	0.18	0.52	0.73	1.17
WBGene00006695	6	0	-0.12	0	-0.16	0.83	0.43	1.09	1.29	1.23	1.08
WBGene00198746	6	0	0	0	-0.01	0.19	0.18	4.21	4.7	4.75	4.56
WBGene00016976	6	-0.01	0.05	0	-0.26	0.28	0.03	1.44	1.25	1	1.48
WBGene00045093	6	0	0.08	0	0.06	0.54	0.65	3.41	2.69	3.81	3.69
WBGene00044737	6	0	0.17	0.02	0.25	0.28	0.24	0.52	0.45	0.79	0.94
WBGene00199368	6	NaN	NaN	NaN	NaN	NaN	NaN	4.08	4.63	4.66	4.48
WBGene00044936	6	0	0.02	-0.01	-0.08	0.52	0.9	1.96	1.87	3.54	3.04
WBGene00008537	6	NaN	NaN	NaN	NaN	NaN	NaN	2.74	3.52	4.93	5.21
WBGene00004765	6	-0.01	-0.06	0	0.05	0.43	0.07	0.7	0.78	0.54	0.8
WBGene00021100	6	0	0.28	0	-0.21	0.4	0.17	1.39	0.89	1.22	0.98
WBGene00018120	6	NaN	NaN	NaN	NaN	NaN	NaN	3.35	3.45	5.51	5.18
WBGene00013481	6	0	0	0	0.29	0.19	0.26	0.51	0.44	0.76	0.93
WBGene00196607	6	NaN	NaN	NaN	NaN	NaN	NaN	1.21	3.51	5.91	5.22
WBGene00021000	6	0.01	0	-0.02	0.23	0.26	0.61	0.91	1.17	0.76	1.06
WBGene00167825	6	NaN	NaN	NaN	NaN	NaN	NaN	1.99	3.06	3.44	3.85
WBGene00009441	6	0.01	0.27	0.01	0.06	0.43	0.44	0.62	0.9	0.93	1.23
WBGene00004241	6	0	0.01	0	0.17	0.67	0.61	1.27	0.91	2.09	1.54
WBGene00004157	6	0	-0.14	0.03	0.24	0.28	0.17	0.95	0.61	1.37	0.73
WBGene00077462	6	0	0.15	0	-0.06	0.32	0.52	1.07	1.77	2.61	2.38
WBGene00044078	6	-0.03	-0.15	0.03	0.18	0.32	0.22	0.49	0.62	0.5	0.65
WBGene00011562	6	0	0.16	0	-0.14	0.11	0.68	1.42	1.02	1.58	1.31
WBGene00001537	6	-0.01	-0.14	0.01	0.08	0.35	0.44	0.76	0.71	0.46	0.81
WBGene00022144	6	-0.01	-0.01	0.01	-0.01	0.14	0.1	0.31	0.43	0.33	0.39
WBGene00001165	6	0.01	0.04	0.02	0.31	0.61	0.42	0.61	0.66	1.37	1.11
WBGene00007309	6	0	0.18	0.02	0.15	0.05	0.09	0.38	0.42	0.54	0.9
WBGene00022043	6	0	0.26	0	-0.15	1.37	0.74	2.54	1.68	3.54	4.75
WBGene00013137	6	0.01	-0.13	0	0.17	0.79	0.24	0.78	1.03	0.95	0.85
WBGene00009639	6	0.01	0.07	0.02	0.13	0.15	0.61	0.6	0.84	1.2	1.15
WBGene00236800	6	0.01	0.42	0	0.13	0.67	0.69	0.36	2.23	3.17	3.46
WBGene00010662	6	NaN	NaN	NaN	NaN	NaN	NaN	1.88	2.72	3.6	3.54
WBGene00010994	6	-0.01	0.06	0	0.09	0.51	0.2	1.08	0.74	1.37	1.1
WBGene00006352	6	-0.03	0.12	0.07	-0.04	0.37	0.21	0.56	0.48	0.51	0.5
WBGene00003216	6	NaN	NaN	NaN	NaN	NaN	NaN	2.62	2.74	4.7	5.18
WBGene00019554	6	0	-0.17	-0.01	0.14	0.59	0.33	0.89	0.75	0.9	0.86
WBGene00020844	6	0	-0.1	0	0.52	0.75	0.5	0.63	0.98	1.12	1.9
WBGene00017647	6	0	0.07	0.02	0.24	0.21	0.59	1.09	1.31	2.06	2.34
WBGene00022026	6	0.01	-0.18	-0.02	0.04	0.15	0.08	0.8	0.82	0.56	0.36
WBGene00022516	6	0	-0.11	-0.02	0.09	0.51	0.41	0.89	0.67	0.74	0.78
WBGene00005522	6	NaN	NaN	NaN	NaN	NaN	NaN	0.8	1.68	1.89	2.19
WBGene00219297	6	0	0.17	0	-0.04	0.75	0.41	0.64	1.22	1.47	1.94
WBGene00017814	6	-0.01	0.24	0.03	-0.06	0.49	0.73	0.69	1.24	1.41	1.37
WBGene00018774	6	0.01	0.2	0	0.28	0.37	0.74	0.69	0.8	1.22	1.73
WBGene00196167	6	NaN	NaN	NaN	NaN	NaN	NaN	0.75	2.65	4.16	5.28
WBGene00022888	6	NaN	NaN	NaN	NaN	NaN	NaN	1.47	2.39	5.05	4.69
WBGene00000594	6	0	-0.25	0.01	-0.03	-0.2	0.28	1.23	0.91	0.4	0.81
WBGene00006825	6	-0.01	-0.22	-0.01	-0.12	-0.09	0.28	0.53	0.52	0.36	0.3
WBGene00017834	6	0	-0.08	0.01	0.13	0.2	0.41	0.38	0.65	0.44	0.53
WBGene00011324	6	0	0.16	0	-0.15	0.29	0.04	1.07	0.95	1.25	1.33
WBGene00002224	6	0.01	0.17	0	0.26	0.61	0.83	1.88	1.34	3.09	2.74
WBGene00206381	6	0.01	0.51	0	-0.16	0.85	1.06	1.42	1.36	2.56	1.91
WBGene00001979	6	0	0.07	0	-0.02	0.24	0.1	1.36	0.75	1.09	0.84
WBGene00002228	6	NaN	NaN	NaN	NaN	NaN	NaN	0.66	2.34	4.59	4.86
WBGene00016539	6	0.01	0	-0.02	0.07	0.13	0.47	1.04	0.79	1.1	0.91
WBGene00009830	6	-0.01	-0.5	-0.01	-0.11	0.18	0.26	0.87	1.19	0.61	0.93
WBGene00016575	6	0	-0.11	0	0.03	0.41	0.02	0.65	0.81	0.54	0.69
WBGene00000072	6	0	-0.07	-0.02	0.12	0.27	0.17	0.77	0.74	1.01	0.92
WBGene00017247	6	0.04	0.19	0.03	0.11	0.16	0.11	0.63	0.52	1	0.76
WBGene00003056	6	0	0.14	0	-0.01	0.38	0.28	0.65	0.5	1.23	1.1
WBGene00000217	6	0.01	0.08	0.01	0.18	-0.06	0.23	0.03	0.41	0.79	0.81
WBGene00004622	6	0	-0.14	0	0.03	0.28	0.48	0.96	0.72	1.45	0.52
WBGene00200266	6	0	-0.01	0	0.05	0.11	0.16	3.65	1.98	4.21	5.66
WBGene00007927	6	-0.01	0	-0.02	-0.08	0.84	0.63	1.42	0.79	1.38	1.55
WBGene00044306	6	0	0.05	0	0.05	0.26	0.17	4.51	1.31	4.95	5.67
WBGene00043050	6	0	-0.08	-0.02	0.13	0.35	0.43	0.94	0.62	0.84	0.6
WBGene00012662	6	0.01	-0.29	-0.02	0.28	0.23	0.08	0.85	0.5	0.85	0.45
WBGene00019772	6	-0.01	-0.13	0.08	0.36	0.2	-0.06	0.78	0.44	0.98	0.71
WBGene00022515	6	0	0.02	0.01	0.37	0.13	0.17	0.53	0.26	0.94	0.97
WBGene00004513	6	-0.01	-0.08	0.02	0.04	0.34	0.63	0.95	0.72	1.6	0.87
WBGene00015171	6	0	0.1	0.01	-0.04	-0.03	0.6	1.44	0.54	1.85	0.99
WBGene00011530	6	0	0.48	0	-0.77	-0.03	0.34	2.47	0.75	2.06	1.76
WBGene00003777	6	-0.01	0.21	0.01	-0.01	0.37	0.13	0.64	0.52	0.31	0.66
WBGene00011683	6	-0.01	0.01	0.39	0.35	0.19	0.1	0.72	0.57	1.37	1.06
WBGene00220198	6	0	0.26	0.03	-0.11	0.43	0.32	0.68	0.3	1.43	0.54
WBGene00020466	6	0	0.15	0.01	-0.32	0.3	0.95	1.67	1.36	1.79	0.9
WBGene00022633	6	-0.02	0.07	0.07	-0.06	0.02	0.36	0.52	0.4	0.71	0.55
WBGene00004040	6	-0.02	0.15	0.01	-0.06	0.08	-0.02	0.46	0.38	0.21	0.4
WBGene00020544	6	0	0.57	0.02	-0.25	0.2	0.26	1.13	0.43	1.99	0.64
WBGene00021011	6	-0.01	0.12	0	-0.22	0.45	0.75	1.24	0.84	1.35	1.02
WBGene00044646	6	0	-0.1	0.01	0.56	0.63	0.79	1.1	0.33	1.36	1.52
WBGene00010967	6	0	-0.26	0	0.28	0.24	0.16	0.69	0.45	0.88	0.61
WBGene00016781	6	0	-0.15	0.04	0.37	0.22	0.39	0.68	0.62	0.95	0.88
WBGene00003592	6	-0.01	0	-0.01	0.02	0.38	0.07	0.59	0.48	0.45	0.67
WBGene00016601	6	-0.01	0.15	0	-0.1	0.32	0.16	0.63	0.5	0.64	0.69
WBGene00009091	6	0.01	-0.14	0	0.25	0.27	0.32	0.45	0.32	0.56	0.49
WBGene00015430	6	-0.01	-0.08	0.03	0.25	0.16	0.25	0.56	0.51	0.61	0.46
WBGene00194717	6	0	0.11	0.02	0.4	0.4	0.13	0.65	0.53	0.68	0.95
WBGene00008575	6	0	0.12	0.01	0.45	0.46	-0.05	1.15	0.49	0.84	1.12
WBGene00022116	6	0	-0.14	-0.01	0.11	0.31	0.31	1.19	0.76	1.42	1.14
WBGene00206371	6	0.01	0.1	-0.01	-0.01	0.5	0.24	1.08	0.8	1.3	1.28
WBGene00194855	6	0	-0.12	0.01	0.07	0.63	0.34	0.74	0.67	1.21	0.77
WBGene00016130	6	0.01	-0.26	-0.01	0.23	0.51	0.46	0.94	0.72	0.86	0.76
WBGene00019226	6	0	0.29	0.01	-0.24	0.64	-0.07	1.29	0.72	1.56	1.76
WBGene00007168	6	0	0.41	0	-0.04	0.82	0.13	1.42	1	1.35	1.44
WBGene00219424	6	NaN	NaN	NaN	NaN	NaN	NaN	-2.4	-1.05	-0.55	-0.27
WBGene00004882	7	-0.63	-0.38	0.06	0.03	0.88	0.92	0.88	1.35	0.67	1.13
WBGene00000915	7	-0.08	0.84	0.05	-1.76	3.71	3.4	3.7	4.01	3.63	3.57
WBGene00002026	7	-0.02	2.68	0.03	-4.21	7.83	8.9	7.61	8.81	7.38	7.09
WBGene00008405	7	0	1.7	0.02	-1.48	6.23	5.7	6.32	5.9	6.48	6.27
WBGene00219886	7	-1.2	2.28	0.03	-1.23	6.46	5.37	8	6.68	7.26	8.13
WBGene00219609	7	0	1.06	0.01	-0.21	4.2	3.79	4.85	4.28	4.84	5.59
WBGene00012600	7	0	1.3	0.02	-2.54	5.93	6.08	6.34	6.86	6.77	5.74
WBGene00012621	7	0	3.06	0	-2.69	8.47	8.7	7.83	8.56	8.58	9.45
WBGene00008447	7	0	0.92	0	-0.71	2.53	2.54	2.62	3.37	2.58	3.3
WBGene00002263	7	0.01	0.72	0.01	-0.61	1.63	2.09	1.69	2.3	1.73	2.23
WBGene00045162	7	0	3.79	0	-2.08	9.13	8.28	10.24	8.8	10.56	10.7
WBGene00271646	7	0	2.25	-0.01	-0.66	6.07	4.68	5.78	4.42	4.62	6
WBGene00020999	7	0	0.83	0	-0.91	6.45	5.6	6.4	5.85	6.56	5.78
WBGene00003124	7	-0.04	0.44	0	-0.27	1.5	1.43	1.16	1.29	0.76	1.27
WBGene00012593	7	0	1.75	0	0.08	5.89	5.73	6.35	4.16	5.49	7.57
WBGene00007682	7	-0.01	1.18	0.02	-0.15	3.9	3.12	3.5	2.79	3.35	3.98
WBGene00022599	7	-0.03	0.52	0.01	-1.36	1.93	1.64	1.55	1.93	1.48	1.38
WBGene00201783	7	0.01	1.43	0.01	-0.07	3.37	2.96	2.48	1.64	3.86	3.89
WBGene00004460	7	-0.01	0.36	-0.02	-0.65	2.51	2.19	2.5	2.51	2.39	2.24
WBGene00008143	7	-0.03	-1.2	0.06	0.6	2.17	2.33	2.6	2.78	2.65	2.18
WBGene00009180	7	-0.04	-1.01	0.02	0.19	4.33	4.43	4.53	4.98	4.24	4.13
WBGene00011230	7	-0.02	-1.09	0.02	0.45	2.63	2.93	2.62	3.21	2.73	2.61
WBGene00009974	7	-0.02	-0.72	0.04	0.3	1.15	1.44	1.12	1.84	1.23	1.47
WBGene00000097	7	-0.02	-1.05	0.05	0.25	5.53	5.06	5.27	5.36	5.4	4.27
WBGene00008317	7	-0.03	-0.9	0.02	0.06	2	1.33	1.94	1.77	1.54	0.99
WBGene00011209	7	-0.02	-1.55	0.01	0.01	2.91	2.91	3.51	3.74	2.21	2.06
WBGene00000211	7	0	-0.77	0.01	0.5	1.69	1.51	1.49	1.63	1.65	1.5
WBGene00003594	7	-0.01	-0.49	-0.03	0.14	1.07	0.92	1.24	1.23	0.86	0.93
WBGene00197215	7	0	-2.13	-0.01	2.41	8.88	7.74	9.48	8.91	9.82	9.99
WBGene00009688	7	-0.02	-0.32	-0.35	-0.01	0.57	0.5	0.59	0.57	0.11	0.29
WBGene00020912	7	-0.01	-1.19	0	0.29	2.2	3.26	1.49	2.57	1.84	2.2
WBGene00019280	7	0	-0.44	-0.01	0.05	1.77	1.47	1.33	0.78	1.24	0.56
WBGene00018781	7	-0.01	-0.82	0	-0.04	1.58	1.56	0.98	1.47	0.65	0.58
WBGene00016315	7	0	-0.72	0.01	0.41	1.43	1.79	1.51	1.86	1.41	1.36
WBGene00000423	7	-0.01	-0.6	0	0.37	2.52	2.48	2.38	2.2	2.17	1.77
WBGene00021352	7	-0.03	-0.37	-0.01	0.26	1.55	0.89	1.46	1.3	1.29	1.19
WBGene00001910	7	-0.02	-0.74	0.03	0.26	5.25	5.77	5.23	4.89	4.82	4.56
WBGene00004118	7	0	-2.47	0	0.5	6.3	4.71	7.14	5.1	5.01	4.75
WBGene00009813	7	-0.05	0.14	-0.58	-0.53	0.38	0.51	-0.1	-0.02	-0.94	-0.32
WBGene00045272	7	-0.02	0.08	0.01	0.94	7.17	6.09	7.71	7.12	7.54	8.93
WBGene00001160	7	-0.02	-0.35	0.07	0.61	1.74	1.2	1.62	1.52	1.72	1.53
WBGene00004464	7	-0.05	-0.32	0.07	0.39	1.03	1.11	1.33	1.42	1.35	1.51
WBGene00008944	7	-0.04	-0.26	0.43	-1.42	3.34	4.9	3.35	4.93	3.59	3.2
WBGene00001030	7	-0.04	0.53	0.04	-1.18	2.35	1.84	2.14	2.4	2.09	1.81
WBGene00002005	7	-0.46	-0.19	0.07	-0.93	2.86	3.43	2.71	3.3	2.57	2.19
WBGene00001037	7	-0.41	0.35	0.09	-0.97	1.57	1.55	1.68	2.32	1.65	1.71
WBGene00022382	7	-0.01	-0.03	0.03	-1.9	3.12	4.61	3.16	4.97	3.18	2.79
WBGene00000480	7	-0.04	0.06	0.01	-0.99	1.04	1.48	1.04	1.8	0.78	0.72
WBGene00004704	7	-0.01	0.47	-0.02	-0.9	1.72	1.74	1.8	2.09	1.55	1.82
WBGene00019983	7	0	0.68	0	-1.92	2.61	2.62	2.59	2.97	2.3	2.01
WBGene00007235	7	-0.01	0.79	0.01	-1.44	2.54	2.23	3	3.02	2.94	2.55
WBGene00014439	7	0	0.56	0	-5.01	7.8	10.24	9.36	12.39	7.79	8.51
WBGene00006863	7	-0.03	-0.27	-0.49	-0.67	3.53	2.95	3.47	3.13	2.74	2.21
WBGene00010409	7	-0.01	0.84	0.01	-1.72	2.83	3.75	2.11	4	2.11	2.91
WBGene00200503	7	-0.01	0.08	0.01	-2.09	1.73	4.73	1.84	3.48	1.41	1.48
WBGene00045411	7	-0.01	0.54	0.01	-2.74	3.06	3.77	2.23	2.59	1.75	0.98
WBGene00000378	7	-0.02	0.19	-0.01	-0.82	2.04	1.49	2.03	2.36	1.75	1.79
WBGene00021768	7	0.01	0.2	0.03	-0.97	0.55	1.2	0.78	1.61	1.27	0.08
WBGene00009691	7	-0.02	-0.21	0.02	-1.43	7.81	9.05	7.28	8.5	7.05	6.25
WBGene00044174	7	0	-0.18	-0.02	-0.8	0.39	0.07	-0.33	0.18	-0.45	-0.5
WBGene00008940	7	-0.02	0.3	0	-0.82	1.64	2.42	1.84	2.37	1.38	1.53
WBGene00015011	7	-0.01	0.42	0	-0.86	1.47	1	1.12	1.12	0.83	0.6
WBGene00016721	7	-0.01	0.1	-0.05	-0.5	0.42	0.48	0.43	0.52	0.17	0.16
WBGene00000780	7	-0.01	0.26	0.01	-0.62	0.9	0.92	1.03	1.07	1.12	0.85
WBGene00009115	7	-0.01	0.17	0	-1.44	2.91	2.78	4.23	4.17	1.8	2.34
WBGene00012101	7	0	0.13	-0.01	-0.9	3.07	2.99	2.94	2.58	2.7	1.69
WBGene00006959	7	-0.53	0.17	0.03	-0.6	0.87	0.63	0.8	0.82	0.51	0.36
WBGene00219547	7	0	0.32	0.01	-1.71	1.43	3.39	2.28	3.71	1.94	2.16
WBGene00018393	7	-0.06	-0.07	0	-0.65	0.97	0.82	0.98	0.83	1.05	0.82
WBGene00022649	7	0	0.29	-0.01	-0.92	1.09	1.54	1.73	1.8	1.09	1.21
WBGene00009692	7	-1.13	-0.26	0.03	-1.19	7.7	8.63	7.23	7.83	6.87	6.14
WBGene00013838	7	0	0.19	0	-1.06	0.92	1.58	1.29	1.84	1.05	1.25
WBGene00016508	7	-0.01	0.33	0.01	-0.61	4.72	4.14	4.84	4.93	4.6	4.31
WBGene00022045	7	0	0.32	0	-0.56	1.15	1.1	1.27	1.14	1.2	0.87
WBGene00000787	7	0	0.15	-0.05	-0.48	0.69	0.56	0.87	0.94	0.63	0.52
WBGene00008932	7	-0.01	0.81	0.01	-0.95	2.21	2.1	2.34	2.45	2.4	2.39
WBGene00021945	7	-0.02	0.32	0.04	-0.88	1.62	1.63	1.71	1.9	1.22	1.09
WBGene00006760	7	-0.04	-0.24	0.04	-0.44	3.19	3.06	3.23	3.2	3.2	2.7
WBGene00007237	7	0	0.23	-0.01	-1.01	2.04	2.96	2.42	3.5	2.17	2.46
WBGene00000216	7	0.01	0.05	0.1	-0.43	0.59	0.6	0.82	0.99	1.18	0.28
WBGene00020799	7	0.01	0.37	0.01	-0.7	3.84	4.01	3.93	3.9	4.2	3.51
WBGene00022866	7	0	0.27	0	-2.54	7.79	9.47	7.19	8.57	7.11	5.61
WBGene00022419	7	-0.01	0.57	0	-0.93	1.76	1.61	1.46	1.37	1.42	1.5
WBGene00006947	7	0	0.85	0.02	-0.95	2.12	3.29	1.88	3.27	2.3	3.34
WBGene00009672	7	-0.03	0.16	0.04	-0.51	0.53	0.83	0.31	0.89	0.22	0.5
WBGene00011231	7	-0.01	0.25	0.03	0.6	10.24	9.3	9.95	9.47	10.48	10.99
WBGene00004131	7	0	-0.01	0.06	-0.01	2.75	2.33	2.75	2.32	2.85	2.27
WBGene00004744	7	0.01	-0.27	0	0.14	4.41	4.42	4.61	4.61	4.42	4.45
WBGene00045366	7	0.01	0.48	0	-0.4	5.65	6.37	5.45	6.49	5.79	6.49
WBGene00009588	7	-0.01	0.41	0	-0.12	5.45	4.75	5.54	5.15	5.02	5.24
WBGene00023020	7	-0.01	0.22	0	-0.16	4.43	3.99	5.43	5.09	5.64	5.45
WBGene00004232	7	0	-0.84	0	0.48	6.39	5.3	6.53	5.06	6.68	5.34
WBGene00009589	7	0	-0.08	-0.02	0.05	4.91	4.69	4.94	5.27	4.99	5.29
WBGene00007723	7	0	-0.11	0.01	-0.11	8.42	10.21	8.49	11.02	9.68	9.02
WBGene00002214	7	0	0.38	-0.01	-0.3	5.44	5.6	5.06	6.64	5.06	5.96
WBGene00014181	7	0	-0.03	-0.02	-0.37	5.8	5.46	5.47	6.08	5.38	4.91
WBGene00007553	7	0.02	-0.14	0	0.73	4.02	4.14	3.41	3.66	3.86	4.53
WBGene00012180	7	0	-0.24	-0.02	-0.23	6.19	7.11	6.34	7.57	6.37	6.83
WBGene00016250	7	-0.02	-0.18	0.03	-0.56	4.07	4.08	3.67	3.92	3.48	2.82
WBGene00013155	7	0	-0.35	-0.01	-0.11	10.71	11.04	10.18	13.22	8.42	8.48
WBGene00018804	7	-0.85	-0.35	0	-0.19	3.48	2.43	3.79	3.21	2.51	2.39
WBGene00001707	7	-0.02	-0.22	0.01	0.12	3.68	3.26	2.98	2.63	2.92	2.84
WBGene00001683	7	-0.02	0.06	0	-0.13	2.86	2.88	2.48	2.65	2.19	2.76
WBGene00003844	7	-0.03	0.28	0	-0.47	2.29	2.19	2.41	2.47	1.94	2.13
WBGene00023401	7	0	0.98	0	-0.27	6.44	6.19	7.41	6.96	7.31	8.37
WBGene00012468	7	-0.02	-0.11	0.02	-0.45	2.75	2.7	2.49	2.93	2.34	2.18
WBGene00219675	7	-0.01	0.92	0	-0.81	5.97	5	7.58	6.42	7.81	7.38
WBGene00006385	7	0	0.35	0	-0.19	4.25	4.17	5.01	4.72	5.12	4.99
WBGene00017385	7	-0.02	-0.1	0.03	0.14	2.01	1.33	1.42	1.39	1.47	1.31
WBGene00009178	7	-0.01	-0.2	0.01	0.21	5.52	4.88	5.82	5.22	5.47	5.42
WBGene00011737	7	-0.01	0.16	0.04	-0.25	2.58	2.62	2.66	3.03	2.64	2.69
WBGene00019888	7	-0.02	-0.26	0.03	0.26	1.75	1.23	1.53	1.56	1.41	1.55
WBGene00008880	7	0	-0.04	0.03	-0.12	2.55	2.71	2.7	2.85	2.94	2.74
WBGene00013154	7	0	-0.01	0	-0.01	13.61	12.65	11.82	12.68	12.13	12.6
WBGene00219343	7	0	0.38	-0.01	-0.45	8.44	8.98	8.41	10.06	8.93	9.75
WBGene00010476	7	0	-0.12	-0.03	-0.27	2.56	2.97	2.71	3.17	2.55	3.01
WBGene00004143	7	-0.04	0.07	0.04	-0.04	1.83	1.31	1.88	1.97	1.8	1.77
WBGene00022549	7	0	-0.53	0.03	0.24	2.77	2.77	3.19	3.65	3.73	3.44
WBGene00000502	7	-0.01	-0.22	-0.01	-0.09	3.15	2.19	3.08	2.76	2.64	2.29
WBGene00044180	7	-2.53	0.1	0.01	-0.04	8.21	6.55	7.91	6.74	6.21	6.92
WBGene00009534	7	0.01	0.04	-0.01	-0.01	2.08	1.68	2.04	1.91	1.97	1.83
WBGene00003674	7	-0.01	-0.33	0.01	-0.47	2.6	3.24	2.49	3.06	2.19	1.88
WBGene00000236	7	0	0.43	0	-0.69	3.87	3	3.9	3.42	3.73	2.97
WBGene00023486	7	0.01	0.58	-0.01	-0.38	2.8	2.63	2.31	2.02	2.65	2.52
WBGene00012444	7	-0.02	-0.46	0.03	0.35	2.72	2.25	2.33	2.2	2.03	1.84
WBGene00011735	7	0	0.38	-0.02	-0.63	2.61	2.33	2.74	2.6	2.42	2.37
WBGene00013483	7	0	-0.07	0	-0.01	10.76	10.31	9.06	8.36	7.43	6.41
WBGene00022872	7	0	-0.03	0.01	-0.09	6.63	9.82	5.42	8.71	7.31	6.12
WBGene00011039	7	0	-0.09	0	0.13	3.45	2.71	3.17	3.03	3.76	3.51
WBGene00001831	7	0.01	-0.11	-0.01	0.07	3.48	3.82	3.53	4.17	4.13	4.4
WBGene00017088	7	-0.04	-0.03	0	-0.01	1.2	0.75	0.87	0.89	0.76	0.89
WBGene00197228	7	0	-0.09	0	0.11	13.71	9.79	13.25	11.44	11.56	12.17
WBGene00022092	7	-0.01	0.23	0.03	-0.44	2.73	3.33	2.8	3.33	2.82	3.24
WBGene00000391	7	-0.01	-0.05	0.02	-0.51	2.07	2.26	1.97	2.71	2.02	2.15
WBGene00019002	7	0	-0.73	0	0.35	4.17	4.68	4.73	4.4	3.83	3.88
WBGene00021382	7	0	-0.44	-0.02	0.28	4.9	4.85	4.7	5.06	4.79	5.37
WBGene00023263	7	0	0.83	0	-0.25	4.37	4.12	5.59	5.34	5.28	6.07
WBGene00006448	7	-0.02	0.45	0.09	-0.49	1.78	1.98	2.07	2.06	2.18	2.31
WBGene00003954	7	-0.01	0.31	0.02	-0.49	2.29	1.95	2.53	2.69	2.86	2.65
WBGene00044207	7	0	0.17	0	-0.01	7.01	5.98	7.28	6.27	7.97	7.55
WBGene00009156	7	0	0.08	-0.01	0.05	5.56	3.65	4.76	3.56	3.69	3.49
WBGene00219899	7	0	0.08	0.01	-0.14	6.42	7.23	7.03	7.79	6.9	7.18
WBGene00022951	7	0.02	0.15	0.01	0.22	1.83	1.86	2.1	2.22	2.33	2.55
WBGene00004205	7	0	-0.01	0.01	0.1	2.08	1.71	2.16	2.29	2.44	2.34
WBGene00016115	7	-0.01	0.12	0	-0.18	3.31	3.83	4.11	4.28	4.09	4.41
WBGene00005291	7	-0.01	-0.47	-0.02	-0.83	4.73	5.38	5.67	5.24	3.47	3.11
WBGene00001756	7	0	-0.25	0	1.06	5.07	4.23	5.1	4.41	4.44	4.94
WBGene00023345	7	0	0.11	0	-0.24	10.01	10.06	9.22	10.01	6.83	7.2
WBGene00006706	7	0	-0.19	-0.02	-0.03	2.63	2.15	2.35	2.17	2.04	2
WBGene00013244	7	-0.02	-0.32	0.05	0.3	2.78	3.22	3.15	2.67	3.09	2.58
WBGene00020481	7	-0.03	0.25	0.06	-0.12	1.37	0.94	1.29	1.28	1.22	1.24
WBGene00012117	7	0	-0.43	0.01	0.09	2.4	3.37	2.27	3.48	2.51	3.04
WBGene00019893	7	0.01	0.27	-0.03	-0.51	2.26	1.78	2.25	1.88	1.91	1.58
WBGene00219917	7	0.01	0.05	-0.01	-0.06	6.89	7.58	6.95	7.45	7.31	7.41
WBGene00022812	7	0	0.22	0	-0.25	2.19	2.64	2.06	3.17	2.08	2.92
WBGene00045372	7	0	-0.25	-0.01	0.1	8.94	6.25	9.21	8.02	6.47	6.68
WBGene00003901	7	-0.01	-0.12	-0.05	0.14	1.22	0.82	1.14	1.07	0.82	1.12
WBGene00004906	7	0	0.2	0	-0.17	8.83	8.99	7.98	7.77	8.32	7.7
WBGene00012618	7	0	0.29	0	-0.25	7.71	10.43	7.74	10.83	9.87	10.75
WBGene00012594	7	0.02	0.95	0	-0.22	3.83	3.51	0.35	0.48	1.94	1.46
WBGene00001784	7	0.01	0.13	0	-0.17	2.27	1.77	2.16	1.85	2.23	1.85
WBGene00011108	7	0.01	0.22	-0.01	-0.25	1.86	1.21	1.49	1.78	1.59	1.82
WBGene00018020	7	0	-0.07	0	0.05	7.6	7.65	7.49	9.85	7.63	7.79
WBGene00219562	7	0	0.13	0.01	-0.23	6.58	6.56	6.82	7.79	7.2	6.57
WBGene00219716	7	0	-0.02	0	0.82	4.61	3.53	4.28	4	5.23	5.27
WBGene00000973	7	0.02	0.06	-0.02	-0.28	1.63	1.6	1.74	1.93	1.88	1.72
WBGene00002023	7	0.03	-0.02	-0.17	-0.19	0.97	0.93	0.78	1.05	0.6	0.79
WBGene00019842	7	0	-0.2	0.01	0.22	2.23	2.36	1.76	2.22	2.04	2.55
WBGene00022401	7	-0.02	0.12	0.03	-0.07	1.13	1.15	1.22	1.57	1.3	1.56
WBGene00012456	7	0	-0.01	0	-0.01	8.73	11.36	8.36	11.5	10.8	11.43
WBGene00220074	7	0	0.09	0.01	-0.09	6.33	5.63	8.02	7.26	7.09	7.23
WBGene00002010	7	0	-0.2	0.01	0.03	3.19	2.78	3.4	2.8	3.49	2.62
WBGene00014155	7	0	-0.06	0	-0.01	8.82	8.37	7.38	7.97	5.91	6.07
WBGene00015176	7	0.01	-0.01	0.02	0.24	2.01	1.69	1.89	1.62	2.5	2.18
WBGene00022548	7	0	-0.77	-0.02	0.67	2.62	2.59	2.92	2.9	2.68	3.15
WBGene00019668	7	0	0.13	0	-0.1	3.82	5.4	4.13	5.49	4.45	5.11
WBGene00019331	7	0	0.18	0	0.06	4.67	4.36	0.89	2.99	1.3	3.49
WBGene00009280	7	0	-0.36	-0.01	0.47	5.35	3.11	4.63	3.76	3.29	3.49
WBGene00012136	7	-0.01	-0.31	-0.1	-0.07	1.39	1.48	2.02	1.77	1.3	1.31
WBGene00016520	7	0	-0.29	0.01	0.14	2.29	1.57	1.64	1.6	1.8	1.4
WBGene00044410	7	0	-0.16	0.02	0.13	2.09	1.91	2.35	2.38	2.43	2.01
WBGene00019719	7	0.01	0.2	0.05	0.01	1.39	1.65	1.2	1.93	1.38	1.89
WBGene00021486	7	0	0.19	-0.02	-0.16	2.32	1.73	2	1.95	1.78	2.01
WBGene00011663	7	0	0.33	0.03	0.36	2.94	2.88	2.47	3.03	2.85	4.26
WBGene00002250	7	-0.04	-0.09	0.02	-0.04	1.17	0.79	0.78	0.89	0.66	0.79
WBGene00013172	7	0	0	0	-0.01	8.9	8.36	7.19	8.72	7.55	8.65
WBGene00003601	7	0	0.14	-0.01	-0.12	8.22	6.36	6.59	8.45	4.52	5.84
WBGene00044168	7	0	-0.15	0	-0.09	4.96	5.17	4.58	5.06	4.01	3.69
WBGene00001311	7	0	-0.01	0	0.05	8.33	6.84	7.62	6.51	7.97	8.37
WBGene00017101	7	0.01	0.13	-0.01	-0.13	1.23	1.26	1.42	1.22	1.36	1.26
WBGene00016041	7	0	-0.28	-0.01	0.16	6.32	6.45	7.58	5.93	6.67	6.26
WBGene00010874	7	-0.01	-1.14	-0.01	0.24	4.89	3.97	5.3	3.72	2.63	3.18
WBGene00003970	7	-0.08	-0.43	0.44	0.03	1.4	1.51	1.5	1.94	1.45	1.38
WBGene00019767	7	-0.03	-0.45	0.01	0.12	1.71	1.57	1.55	1.92	1.1	1.3
WBGene00018208	7	-0.04	0.38	0.02	-0.5	1.48	0.94	1.4	1.43	1.1	1.21
WBGene00019664	7	0	0.07	0	-0.17	1.99	1.49	1.85	1.48	1.73	1.35
WBGene00015056	7	0	-0.5	-0.01	0.22	1.71	1.15	0.84	0.89	0.66	0.6
WBGene00003692	7	-0.01	-0.24	0	-0.16	1.65	1.36	1.43	1.65	1.16	1.15
WBGene00004169	7	0	0.01	-0.01	-0.24	2.41	2.25	2.35	2.31	2.32	1.99
WBGene00016576	7	0	0.02	-0.03	-0.01	1.83	1.32	0.54	0.4	0.26	0.59
WBGene00004459	7	-0.01	0.06	-0.01	-0.14	1.18	1.21	1.33	1.44	1.28	1.5
WBGene00013171	7	0	0.06	0.01	0.12	4.85	4.57	4.2	4.51	6.26	6.06
WBGene00022383	7	-0.01	0.03	-0.01	-0.52	2.91	2.59	1.38	2.17	0.78	1.65
WBGene00235164	7	0	0.64	0.02	-0.35	2.53	2.79	2.84	3.6	3.49	4.02
WBGene00021599	7	0	-0.08	0	0.06	5.76	6.17	6.86	7.09	5.97	6.59
WBGene00012589	7	0.01	0.06	0.01	0.59	2.09	3.06	1.81	2.47	1.95	3.13
WBGene00006699	7	-0.01	0.4	0	-0.58	1.68	1.28	1.72	1.85	1.48	1.73
WBGene00017146	7	-0.01	-0.26	0.02	0.25	2.33	2.49	2.52	3.41	2.87	3.43
WBGene00044743	7	-0.01	0.16	0.02	-0.2	1.86	1.78	1.61	2.11	2.1	2.24
WBGene00001431	7	-0.01	-0.32	0.01	-0.25	2	2.05	2.12	2.43	1.92	1.55
WBGene00011501	7	0.01	-0.35	0.01	0.54	1.84	1.65	0.65	1.11	0.83	1.12
WBGene00023089	7	0	0	0	-0.01	8.76	8.48	10.73	9.74	11.05	9.67
WBGene00019511	7	0	0.09	-0.03	-0.29	1.05	1.37	1.5	1.72	1.19	1.39
WBGene00019890	7	-0.01	-0.53	0.02	0.37	1.69	1.34	1.92	1.97	1.93	1.78
WBGene00023083	7	-0.01	0.61	0.01	-1	4.31	3.28	4.84	4.48	4.76	4.34
WBGene00011734	7	0.01	0.06	0	-0.05	1.5	1.26	1.47	1.59	1.44	1.56
WBGene00017668	7	0	0.12	0	-0.08	4.75	4.96	5.66	4.62	4.63	4.66
WBGene00004185	7	-0.01	0.4	0	-0.37	1.51	1.22	1.62	1.84	1.16	1.63
WBGene00011544	7	0	-0.01	0	0.13	8.21	7.62	7.53	6.26	9.71	9.28
WBGene00000910	7	0.01	-0.3	0	0.25	1.09	1.33	1.31	1.66	1.48	1.43
WBGene00000549	7	0	-0.07	-0.01	0.05	4.07	3.56	3.82	3.62	3.51	3.52
WBGene00014095	7	0.04	0.06	-0.09	-0.2	0.66	0.65	0.59	0.64	0.53	0.51
WBGene00016527	7	0	-0.01	0	-0.09	4.64	5	4.9	4.37	4.17	3.71
WBGene00006684	7	0	0.03	-0.01	-0.01	4.5	3.35	3.88	4.43	3.05	4.05
WBGene00219916	7	0	-0.04	0	-0.09	6.38	8.3	6.14	8.01	8.21	7.94
WBGene00018624	7	0	0.2	0.01	-0.55	3.75	3.68	4.79	4.58	4.67	3.58
WBGene00011045	7	0.01	-0.05	-0.03	-0.1	0.9	0.86	0.94	1.14	0.82	0.87
WBGene00014602	7	0	0.37	0	-0.24	8.04	6.57	6.61	7.93	6.98	9.74
WBGene00007386	7	-0.04	-0.16	0.05	0	1.01	1.2	1.13	1.57	1.09	1.31
WBGene00016014	7	0.01	0.62	-0.01	-0.31	2.15	1.54	1.82	1.86	1.97	2.08
WBGene00219847	7	0	0.63	-0.01	-0.61	6.97	5.65	6.11	6.24	4.91	5.32
WBGene00219672	7	0	0.17	0.01	-0.09	2.16	2.64	1.72	2.62	2.37	2.86
WBGene00009811	7	0	-0.07	0	0.09	7.4	6.46	7.02	6.09	5.57	6.69
WBGene00011949	7	0	-0.1	-0.01	0.23	5.72	4.69	5.84	5.12	5.56	5.7
WBGene00016040	7	0	-0.13	0	-0.05	4.84	6.31	3.47	6.22	3.82	5.63
WBGene00006698	7	0	0.69	-0.01	-0.41	1.86	1.44	1.97	1.64	1.81	2
WBGene00012724	7	0	-0.01	0	-0.01	8.06	8.68	6.88	7.4	7.24	7.33
WBGene00199488	7	0	0.09	0	-0.08	8.09	9.13	7.9	8.14	8.24	8.08
WBGene00009188	7	-0.01	-0.09	0.01	-0.21	1.34	1.08	1.08	1.35	1.4	1.13
WBGene00023308	7	0	0.47	0	-0.06	7.87	4.41	7.49	5.79	4.98	7.56
WBGene00014836	7	0	0.59	0.01	-0.66	2.14	1.96	2.42	2.82	2.84	3
WBGene00006169	7	0	0.03	0.01	0.05	4.79	5.58	5.45	6.13	6.62	6.8
WBGene00007216	7	-0.02	-0.02	0.03	-0.22	1.95	1.64	1.9	1.78	1.53	1.33
WBGene00001027	7	0	-0.02	0.01	-0.3	2	2.35	2.32	2.62	2.47	2.39
WBGene00044070	7	-0.01	-0.14	-0.07	-0.3	1.62	0.96	1.94	1.9	1.24	1.39
WBGene00012505	7	0	0.28	0	-0.24	6.22	9.13	6.53	8.71	8.8	8.64
WBGene00020861	7	0	0.06	0	0.12	2.48	2.4	2.63	2.81	2.69	3.07
WBGene00003989	7	-0.01	0.15	0.01	-0.18	1.26	1.18	0.93	0.88	0.71	0.7
WBGene00011741	7	0	0.18	-0.01	-0.16	4.62	4.16	4.87	4.77	4.96	5.99
WBGene00008497	7	0	0	0	-0.01	8.19	7.83	6.67	6.2	7.07	6.05
WBGene00016393	7	-0.01	-0.01	-0.07	-0.08	0.66	0.56	0.57	0.72	0.5	0.71
WBGene00011077	7	0	0.18	0	-0.05	7.38	6.5	7.44	6.63	7.79	9.27
WBGene00017681	7	0	-0.32	0	-0.15	2.31	3.47	2.29	3.25	2.37	2.57
WBGene00220237	7	0	0.93	0	-0.08	4.26	4.19	3.01	4.8	3.98	5.55
WBGene00002219	7	0.01	0.29	-0.03	-0.02	1.84	1.23	1.66	1.47	1.48	1.63
WBGene00011528	7	-0.01	-0.14	0	-0.02	0.9	0.63	0.68	0.88	0.61	0.73
WBGene00219709	7	0	0.38	0	-0.57	3.27	4.16	1.96	3.68	2.22	3.34
WBGene00194925	7	0	-0.22	0	-0.21	4.34	4.47	4.47	5.13	3.7	3.13
WBGene00016196	7	0	-0.47	0.02	0.35	2.89	4.05	3.18	4.54	3.85	4.06
WBGene00200598	7	0	-0.01	0	0.12	9.09	6.7	8.63	7.06	8.97	8.9
WBGene00006977	7	-0.01	-0.4	-0.02	0.32	1.45	1.38	1.2	1.69	0.98	1.86
WBGene00012980	7	-0.02	0.33	0.04	-0.46	1.41	1.32	1.43	1.88	1.51	1.81
WBGene00045386	7	0	0.04	0.01	0.15	2	1.91	1.69	2.31	2.18	2.64
WBGene00009367	7	0.01	0.45	-0.02	-0.53	1.79	1.82	1.83	2.2	1.8	2.37
WBGene00007439	7	0	-0.24	0	0.18	4.51	5.6	1.27	3.67	1.03	3.67
WBGene00020658	7	0.02	0.27	0	-0.29	0.82	0.81	0.49	0.51	0.69	0.35
WBGene00009101	7	-0.02	-0.82	0.01	0.32	2.06	1.64	2.11	1.6	1.48	1
WBGene00019770	7	-0.05	0.12	0.02	-0.22	0.95	1.04	0.53	0.73	0.39	0.71
WBGene00022569	7	0	-0.16	0	-0.06	2.68	1.84	2.22	1.76	1.9	1.29
WBGene00010585	7	0.01	0.02	0	-0.04	3.24	5.14	4.28	5.13	5.28	5.1
WBGene00001748	7	-0.01	-0.01	0	-0.11	0.92	0.91	0.97	1.21	0.79	1.03
WBGene00010458	7	0.01	-0.4	-0.33	-0.06	1.1	0.6	0.74	0.55	0.38	0.14
WBGene00017163	7	0	0.4	0	-0.62	2.2	1.77	2.64	2.46	2.4	2.23
WBGene00015658	7	-0.01	-0.29	0.01	-0.16	2.38	2.28	2.34	3.13	2.04	1.95
WBGene00001911	7	-0.01	-0.09	0.02	-0.04	0.87	0.94	0.84	0.86	0.76	0.76
WBGene00000904	7	0	-0.04	0.06	-0.06	1.64	1.89	1.64	2.37	2.28	1.93
WBGene00006624	7	0.01	-0.31	-0.02	-0.04	2.2	2.59	2.18	3.03	2.04	2.45
WBGene00018990	7	0.01	0.21	0.01	-0.05	1.97	1.86	1.38	2.9	1.79	2.55
WBGene00010053	7	0	0.12	0.01	-0.16	4.07	5.62	3.36	5.26	4.31	5.42
WBGene00016249	7	0	-0.03	0.01	-0.07	1.5	1.74	1.44	1.51	1.62	1.44
WBGene00001974	7	-0.01	0.27	0	-0.1	1.35	0.74	1.44	1.47	1.37	1.48
WBGene00201808	7	0	0.01	-0.01	-0.02	7.09	5.27	6.46	7.55	6.83	7.47
WBGene00014290	7	0	0.04	0	0.04	4.89	4.58	4.61	5.19	4.24	5.25
WBGene00200753	7	0	0.03	-0.01	0.18	5.85	3.68	5.36	4.87	5.71	5.58
WBGene00019400	7	-0.04	0.27	0.02	-0.52	1.38	0.97	1.32	1.41	1.32	1.57
WBGene00016971	7	-0.01	-0.26	0.03	0.29	1.07	0.74	0.84	1.04	0.8	1.05
WBGene00022248	7	0	-0.18	-0.01	0.02	1.52	1.13	1.36	1.41	1.15	1.11
WBGene00001909	7	0	0.22	0.01	-0.11	0.93	1.05	0.96	1.12	0.9	1.3
WBGene00003389	7	-0.02	0.21	0	-0.34	1.18	0.94	1.29	1.42	1.04	1.09
WBGene00007772	7	-0.01	-0.28	0.02	-0.14	1.81	1.85	1.91	2.2	1.53	1.61
WBGene00008943	7	0	1.62	0	-0.52	4.6	5.32	4.25	4.1	5.23	5.18
WBGene00001749	7	0	0.21	0.01	-0.44	2.16	2.47	2.27	2.9	2.49	2.53
WBGene00017921	7	0	-0.09	0	0.09	2.77	3.1	3	3.53	3.45	3.43
WBGene00199642	7	0	0.02	0	-0.08	6.06	7.14	6.58	8	8.84	7.93
WBGene00004892	7	-0.02	-0.47	0.01	0.28	1.12	1.1	1.16	0.97	0.98	0.67
WBGene00010199	7	0	0.03	-0.03	-0.27	1.12	1.58	1.56	1.79	1.07	1.44
WBGene00016796	7	0	0.02	-0.01	-0.05	1.68	1.98	1.67	2.03	0.84	1.64
WBGene00200645	7	0	-0.2	0	-0.08	4.44	5.32	4.38	5.42	3.66	4.19
WBGene00013082	7	0.01	-0.32	-0.01	0.01	2.1	2.06	2.68	2.37	2.57	1.91
WBGene00018391	7	0.01	0.16	-0.03	-0.2	1.35	1.36	1.09	1.4	1.08	1.32
WBGene00199742	7	0	-0.01	0	-0.01	10.74	12.13	10.31	10.57	10.63	10.5
WBGene00044900	7	-0.01	-0.76	0.01	1.11	2.81	3.63	0.25	1.54	0.15	1.79
WBGene00003623	7	0.01	0.3	-0.02	-0.05	3.99	3.37	2.37	2.71	2.73	3.71
WBGene00271817	7	-0.02	-0.08	0	-0.52	1.83	1.44	1.84	1.44	1.36	0.62
WBGene00201919	7	0	-0.05	0	0.03	4.83	5.97	6.42	8.73	6.75	6.83
WBGene00011859	7	0	-0.24	0	0.08	0.81	0.8	0.44	0.76	0.47	0.55
WBGene00008228	7	-0.01	-0.32	-0.03	0.06	1.51	0.99	1.94	1.67	0.93	1.29
WBGene00001633	7	0.01	0.44	0.01	-0.32	1.22	0.82	0.97	0.98	1.02	1
WBGene00219702	7	0	0.53	0.01	-0.25	3.51	3.56	3.14	3.67	4.01	4.77
WBGene00045176	7	0	-0.06	0	-0.01	7.32	7.92	8.06	9.25	6.55	7.27
WBGene00001542	7	0	0.15	0	-0.31	4.65	4.12	5	3.65	3.61	2.28
WBGene00012942	7	0	-0.17	0.01	0.1	6.48	7.97	10.46	7.36	7.96	6.91
WBGene00200347	7	0	0.69	-0.01	-0.5	4.77	4.45	5.16	5.16	5.39	5.56
WBGene00022233	7	0	-0.18	0.02	-0.08	1.27	1.61	1.28	1.75	1.29	1.45
WBGene00018046	7	-0.03	-0.49	0.01	0.24	1.17	0.88	1.21	1.25	1.41	1.24
WBGene00196698	7	0	0.09	0	-0.08	7.49	7.3	7.14	7.21	7.49	7.13
WBGene00008339	7	-0.01	0.28	0.01	-0.59	1.55	1.97	1.08	2.41	1.15	1.58
WBGene00008980	7	0	0.21	0.03	-0.19	0.71	0.6	0.49	0.89	0.61	0.92
WBGene00020402	7	-0.02	-0.45	0.07	0.25	0.96	0.72	1.01	1.39	1.22	1.04
WBGene00016961	7	-0.01	-0.17	0.02	0.1	1.22	0.95	1.29	1.39	1.26	1.17
WBGene00010099	7	0	0	0	-0.01	7.27	7.09	5.81	5.75	6.2	5.68
WBGene00017159	7	-0.02	-0.46	0.01	0.12	1.03	1.15	1.01	1.43	0.99	1.23
WBGene00018989	7	-0.01	-0.3	-0.01	-0.05	1.2	1.04	1.46	1.74	1.19	1.34
WBGene00011234	7	0.01	0.3	-0.01	-0.26	7.15	6.85	6.61	5.85	6.97	5.78
WBGene00044926	7	0	0.1	0	-0.17	5.04	6.71	6.81	7.38	5.93	6.1
WBGene00007631	7	0	0.04	0	-0.08	2.46	2.71	3.66	3.08	2.68	2.8
WBGene00003951	7	0.02	-0.03	-0.11	0	0.72	0.58	0.31	0.45	0.16	0.41
WBGene00020063	7	0	-0.07	0	-0.01	6.89	7.86	6.24	8.77	6.61	8.7
WBGene00013918	7	0	0	0	-0.01	7.35	7.9	7.44	7.71	7.8	7.6
WBGene00019057	7	-0.01	0.09	0.03	-0.66	1.6	1.38	1.88	2.11	1.75	1.24
WBGene00000555	7	0	-0.13	0.02	1.09	2.55	3.75	0.43	2.01	1.28	3.43
WBGene00022746	7	0	0.17	0	-0.22	4.61	8.51	5.3	8.07	6.38	6.34
WBGene00009223	7	0.01	0.19	-0.03	-0.19	1.1	0.84	0.74	0.76	0.75	0.84
WBGene00002078	7	-0.01	0.38	0.01	-0.52	1.07	1.29	0.93	1.56	0.68	1.22
WBGene00020648	7	0	-0.12	0	0.24	4.05	4.97	3.63	4.54	3.16	5.23
WBGene00000498	7	0	0.22	-0.01	-0.32	4.41	4.61	3.79	4.85	3.83	4.18
WBGene00004822	7	-0.01	0.17	0	-0.32	1.25	0.71	1.1	1.19	0.86	1.01
WBGene00002013	7	0	0.29	0.01	-0.14	4.42	4.15	4.13	4.51	4.06	5.06
WBGene00021022	7	0	0.19	0.01	-0.46	1.54	1.54	1.82	1.91	1.66	1.27
WBGene00220191	7	0	0.13	0	0.04	3.89	2.95	3.56	3.02	2.69	3.69
WBGene00014115	7	-0.01	-0.45	0.01	0.11	1.73	1.65	2.32	2.3	1.98	1.96
WBGene00050890	7	0	-0.24	0.01	0.45	2.5	3.82	1.71	4.22	2.57	3.93
WBGene00020035	7	0.01	0.05	-0.01	-0.14	2.72	5.4	3	5.8	3.05	5.36
WBGene00020737	7	-0.01	0.23	0.01	-0.03	3.05	3.21	1.69	2.18	1.8	3.17
WBGene00021238	7	0	-0.63	0.02	0.29	2	2.24	3.17	2.7	2.98	2.29
WBGene00015460	7	0	-0.11	0	-0.13	0.9	0.55	0.57	0.48	0.57	0.19
WBGene00220035	7	0	0.05	0	-0.1	8.47	8.79	5.71	6.94	4.42	5.15
WBGene00010082	7	0	0.09	-0.01	0.01	2.44	1.35	1.13	1.45	0.96	1.75
WBGene00013567	7	0	-0.13	0.01	0.34	3.83	4.09	2.88	3.88	4.1	5.07
WBGene00018090	7	-0.02	-0.21	0.02	0.04	1.02	1.17	0.77	1.17	0.63	1
WBGene00044235	7	0	0.09	0	-0.08	6.35	5.95	1.36	6.1	1.98	6
WBGene00006519	7	-0.02	-0.27	-0.02	0.2	0.7	0.5	0.71	0.79	0.6	0.75
WBGene00199458	7	0	0.11	0	-0.03	5.49	3.97	5.68	5.94	6.15	4.21
WBGene00014318	7	0	0.33	-0.01	-0.28	6.2	6.18	3.9	5.94	4.37	5.86
WBGene00000774	7	0.01	0.34	-0.06	-0.16	1.01	0.62	0.82	0.84	0.62	0.89
WBGene00016760	7	0	-0.31	-0.01	0.03	1.45	1.36	1.71	1.54	1.68	1.59
WBGene00009975	7	-0.01	-0.29	0.01	0.11	1.05	1.04	1.41	1.63	1.3	1.32
WBGene00004268	7	-0.01	0.08	0.02	-0.12	0.97	1.19	0.98	1.31	0.99	1.3
WBGene00022457	7	0.01	0.49	0.01	-0.47	1.41	2.07	1.37	2.31	1.78	2.34
WBGene00011674	7	0	0.17	0	-0.24	3.67	3.5	-0.09	2.98	-0.34	1
WBGene00010481	7	0.01	0.31	0	-0.61	1.89	3.14	2.05	2.98	1.7	2.51
WBGene00044973	7	0	0.1	0.01	-0.05	3.9	2.19	4.13	5.35	4.04	4.55
WBGene00045167	7	0	0.11	0	-0.05	4.55	4.37	7.9	8.83	6.37	6.84
WBGene00201526	7	0	0.17	0	-0.15	6.79	7.09	6.99	8.07	7.35	7.99
WBGene00006391	7	0	0.2	0.01	-0.35	1.67	1.56	1.72	1.43	1.57	1.31
WBGene00020448	7	-0.01	-0.09	0.01	0.09	1.41	0.93	1.47	1.59	1.29	1.4
WBGene00195341	7	0	0	0	-0.01	6.7	7.66	6.94	6.52	7.31	6.45
WBGene00011915	7	-0.01	-0.28	0.01	0.01	1.31	0.71	1.26	1.85	0.99	1.3
WBGene00012107	7	0.01	0.2	0.03	0.32	1.56	2.4	-0.01	1.72	1.41	2.93
WBGene00022763	7	-0.01	-0.27	0	-0.03	5.98	5.34	3.24	3.79	0.55	1.53
WBGene00015517	7	0	0.1	0.02	0.05	0.97	0.74	0.55	0.9	0.65	0.89
WBGene00007234	7	0	-0.12	0	-0.2	1.67	1.51	1.73	1.91	1.58	1.26
WBGene00019322	7	-0.02	-0.56	-0.04	-0.35	1.4	1.03	1.17	1.06	0.74	0.74
WBGene00017735	7	-0.27	-0.16	0.05	-0.2	0.58	0.51	0.59	0.53	0.37	0.05
WBGene00008380	7	0.01	0.5	0	-0.16	1.29	1.07	0.72	1.14	1.26	1.62
WBGene00198348	7	0	-0.01	0	-0.01	8.75	10.01	8.34	8.23	8.68	8.16
WBGene00219655	7	0	-0.07	0.01	0.23	3.17	2.61	2.87	4.22	3.68	4.35
WBGene00006727	7	0	-0.21	0.02	0.22	0.99	0.88	0.85	0.91	0.99	0.93
WBGene00219567	7	0	-0.42	0	0.09	4.11	4.28	3.41	5.1	3.61	1.32
WBGene00008407	7	0	0.76	-0.01	-0.36	2.44	1.9	1.54	1.13	1.13	1.48
WBGene00199794	7	0	0	0	-0.01	7.13	6.99	6.98	6.49	7.34	6.39
WBGene00016387	7	0	0.38	0	-0.3	2.59	2.66	1.26	1.74	1.71	1.97
WBGene00021360	7	0	0.27	0	-0.06	4.46	2.27	3.37	2.72	2.85	3.87
WBGene00014207	7	0	-0.18	-0.06	0.02	0.61	0.6	1.01	0.92	0.71	0.79
WBGene00017420	7	-0.01	0.36	0.01	-1.08	2.53	3.26	2.79	3.42	2.81	2.61
WBGene00011078	7	0	-0.12	0	0.09	5.86	5.09	4.94	4.74	2.7	4.48
WBGene00019976	7	0	0.09	0	-0.03	5.72	5.93	6.38	5.56	6.76	7.27
WBGene00000230	7	-0.01	-0.17	-0.12	-0.1	0.55	0.54	0.56	0.66	0.26	0.51
WBGene00003797	7	0.01	0.47	-0.02	-0.34	1.69	1.69	2.05	2.09	2.03	2.18
WBGene00050977	7	0	-0.01	0	-0.01	6	8.22	6.27	7.64	6.65	7.57
WBGene00001996	7	0.01	0.16	0	-0.05	1	1.34	1.04	1	1.07	1.26
WBGene00021029	7	0	0.22	0	-0.19	6.69	5.94	6.01	4.78	6.39	4.7
WBGene00012927	7	0.01	-0.02	-0.01	0.09	2.02	2.13	1.97	2.53	2.34	2.63
WBGene00012514	7	0.02	-0.16	-0.09	0.16	0.59	0.56	-0.22	0.36	-0.4	0.2
WBGene00018523	7	-0.02	0.11	0.04	-0.25	1.1	0.81	1.34	1.57	1.16	1.3
WBGene00000936	7	-0.01	-0.27	0.02	0.1	1.1	1.07	0.45	0.71	0.57	0.4
WBGene00044670	7	0	-0.01	0	-0.01	6.48	6.03	6.11	7.2	6.49	7.11
WBGene00044938	7	0	0.12	0	-0.11	7.52	8.73	9.84	10.93	10.17	10.85
WBGene00044891	7	0	0.03	0.02	0.1	1.07	1.34	0.88	1.33	1.16	1.7
WBGene00001899	7	-0.01	0.14	0	0.06	1.77	1.04	1.42	1.51	1.02	1.88
WBGene00011298	7	0.01	-0.27	-0.01	-0.03	0.74	0.8	0.59	0.72	0.55	0.42
WBGene00012758	7	-0.01	-0.19	0.02	-0.28	1.06	0.7	0.75	1.4	0.95	0.8
WBGene00022889	7	0	0	0	-0.01	6.67	6.41	4.67	6.37	5.11	6.28
WBGene00006371	7	0.01	0.08	-0.02	-0.13	1.08	1.08	0.99	1.22	1.28	1.41
WBGene00017692	7	0	0.03	0	-0.05	1.99	1.03	1.69	1.91	2.16	1.71
WBGene00006733	7	0	-0.07	-0.01	0.12	0.67	0.85	0.55	0.87	0.63	0.88
WBGene00004883	7	-0.01	-0.2	0.04	0.31	1.53	1.32	1.72	1.76	1.91	1.87
WBGene00015207	7	-0.03	0.03	-0.02	-0.08	0.83	0.72	1.1	1	0.67	1.04
WBGene00198634	7	0.01	-0.1	-0.01	0.11	3.76	4.62	7.08	6.72	5.86	5.15
WBGene00303011	7	-0.01	-0.02	0.02	-0.08	2.69	3.48	3.75	4.54	3.51	4.66
WBGene00008747	7	0	0.08	0	0.27	1.78	0.97	1.02	1.07	1.35	1.7
WBGene00044930	7	0	0	0	-0.01	6.71	6.66	8.47	9.59	8.81	9.52
WBGene00002103	7	0	-0.14	0	0.14	4.26	4.34	1.34	2.3	1.18	3.59
WBGene00003920	7	-0.01	0.1	-0.03	-0.19	0.47	0.28	0.34	0.53	0.27	0.42
WBGene00006381	7	0	0.28	-0.07	-0.42	0.75	0.76	0.81	0.74	0.45	0.65
WBGene00022284	7	-0.01	0	-0.01	0.07	1.21	0.7	0.89	0.84	0.9	1.05
WBGene00001966	7	0	0.15	0	-0.19	6.58	6.18	5.8	5.01	4.06	2.74
WBGene00006739	7	-0.01	0.3	0.03	-0.35	0.9	1.32	0.66	1.18	0.73	1.02
WBGene00195155	7	0	0.15	0	-0.13	6.29	7.83	6.89	8.36	7.25	8.29
WBGene00219743	7	0	0.31	0	0.06	3.52	2.79	3.63	2.77	3.13	3.51
WBGene00001345	7	-0.04	-0.34	0	-0.06	0.97	0.49	1.02	1.18	0.47	0.49
WBGene00003936	7	0	-0.27	-0.12	0.03	0.51	0.5	0.36	0.54	-0.02	0.29
WBGene00004959	7	-0.01	-0.74	0.01	-0.16	2.63	4.03	3.09	3.81	2.39	1.72
WBGene00018409	7	0	-0.36	-0.04	-0.03	0.92	0.83	0.58	0.52	0.37	0.13
WBGene00006781	7	-0.01	0.12	-0.02	-0.54	0.93	0.84	1.29	1.2	1.09	1.1
WBGene00044952	7	0	-0.07	-0.01	0	5.61	4.98	6.54	5.95	3.65	5.14
WBGene00003019	7	0	0.08	0	-0.12	0.9	0.79	0.14	0.3	0.46	0.47
WBGene00045298	7	-0.01	-0.35	0	-0.01	3.97	5.91	2.23	6.41	2.22	3.28
WBGene00001762	7	0	-0.02	0	0.21	2.09	2.92	1.12	1.78	1.26	2.7
WBGene00007024	7	-0.03	0.1	0.03	-0.2	0.73	0.86	0.52	0.81	0.49	0.64
WBGene00010882	7	0	-0.19	0	0	1.21	1.21	1.61	1.64	1.32	1.6
WBGene00219941	7	0	-0.1	0	-0.01	6.21	5.33	7.39	8.17	5.17	5.49
WBGene00219852	7	-0.01	-0.12	-0.01	-0.18	2.48	3.02	2.01	3.02	2.38	3.12
WBGene00199553	7	0	0	0	-0.01	6.59	6.95	7.18	7.13	7.54	7.06
WBGene00007652	7	0	0.13	0	0.19	1.13	0.69	0.82	1	1.04	1.21
WBGene00271567	7	0	-0.53	0	0.35	3.24	2.75	3.94	3.32	3.14	4.26
WBGene00194713	7	0	0.3	0.01	-0.25	2.49	2.9	3.06	2.51	2.17	2.33
WBGene00012462	7	0	-0.39	0.03	0.09	0.99	0.96	1.23	1.37	1.35	0.7
WBGene00001839	7	0	0.01	-0.01	0.11	4.12	3.02	2.86	3.38	3.83	5.14
WBGene00018519	7	0	-0.17	-0.13	-0.02	0.54	0.59	0.91	1.01	0.47	0.74
WBGene00003415	7	0	0.17	-0.03	-0.13	1.03	0.94	0.9	1.22	0.67	1.6
WBGene00165826	7	0	-0.18	-0.01	-0.11	3.15	5.11	3.73	3.78	3.66	2.9
WBGene00013170	7	0	-0.01	0	0.04	7.61	6.36	6.85	5.56	7.21	7.34
WBGene00044746	7	0	0.17	-0.11	-0.28	0.76	0.42	0.45	0.42	0.39	0.47
WBGene00018937	7	0	0.01	-0.01	0.07	2.61	0.82	1.68	1.85	0.98	2.06
WBGene00219592	7	0	-0.29	-0.01	0.21	2.87	2.49	1.84	2.26	1.93	2.05
WBGene00022820	7	-0.01	-0.12	-0.06	0.3	0.65	0.59	0.74	0.92	0.44	1.13
WBGene00021239	7	0	-0.57	0	0.32	1.54	1.65	1.76	1.77	1.43	1.46
WBGene00197023	7	0	-0.09	0	-0.14	2.94	3.38	4.15	4.04	4.94	3.8
WBGene00009176	7	0	0.03	0	0.19	1.85	2.12	0.78	2.01	1.35	2.56
WBGene00007099	7	0	-0.23	-0.05	0.13	0.51	0.46	0.54	0.71	0.44	0.69
WBGene00008945	7	-0.01	0.27	0.01	-0.09	0.94	0.7	1.19	1.25	1.03	1.27
WBGene00006481	7	0.01	0.01	-0.05	-0.09	0.87	0.75	1.13	1.02	1.01	1.29
WBGene00199935	7	0	0.1	0	-0.02	4.21	4.01	3.16	4.07	4.15	4.7
WBGene00003252	7	0.01	0.51	-0.01	-0.07	2.93	1.87	1.82	2.24	2.3	3.9
WBGene00022400	7	-0.02	-0.18	0.03	-0.05	1.28	1.42	1.36	1.38	1.14	0.97
WBGene00009272	7	0	0.24	0.01	-0.17	1.06	1.29	0.44	1.49	0.66	1.65
WBGene00018744	7	0.02	-0.32	-0.04	-0.02	1	1.17	1.39	1.53	0.97	0.99
WBGene00023458	7	0	-0.04	0	-0.34	1.81	1.94	1.49	2.15	0.91	1.34
WBGene00010700	7	-0.03	-0.15	0.04	-0.14	1.09	1.88	0.57	1.55	0.56	1.13
WBGene00000381	7	0	0.29	0	-0.8	1.76	1.67	1.96	2.23	2	1.62
WBGene00021438	7	0	-0.11	0.01	0.01	2.73	2.95	3.03	4.37	3.34	3.63
WBGene00014196	7	0	0	-0.01	0.01	4.15	3.57	3.48	2.3	2.92	2.81
WBGene00011972	7	-0.43	0.2	0.11	-0.28	0.64	0.57	0.64	0.47	0.42	0.33
WBGene00017296	7	-0.01	-0.18	0	-0.05	5.16	4.48	5.6	4.62	4.37	5.43
WBGene00003745	7	0.03	0.11	-0.03	-0.03	0.66	0.43	0.67	0.65	0.72	0.71
WBGene00010036	7	0.01	0.5	-0.03	-0.31	2.68	2.76	3.41	1.99	2.56	2.84
WBGene00000220	7	0	-0.06	0	0.21	1.77	1.74	1.63	0.91	1.17	1.16
WBGene00008117	7	0	-0.3	0	0.05	1.37	1.06	1.45	1.48	1.08	1.08
WBGene00001913	7	0	0	0	-0.01	6.11	6.67	3.96	5.75	4.44	5.67
WBGene00000536	7	0.01	-0.19	0.01	-0.01	0.73	0.58	0.26	0.59	0.5	0.35
WBGene00017801	7	0	-0.08	-0.01	0.08	1.1	1.15	1.3	1.52	1.31	1.57
WBGene00017719	7	0.01	-0.24	-0.14	0.03	0.53	0.34	0.64	0.58	0.48	0.43
WBGene00009155	7	0	-0.12	0	-0.03	3.67	3.38	3.17	3.23	1.55	1.81
WBGene00011849	7	0	-0.31	0.02	0.26	0.92	1.34	0.64	1.34	1.23	1.1
WBGene00012546	7	0	-0.3	0.02	-0.14	1.33	2.17	1.23	2.35	1.79	1.79
WBGene00138715	7	0	0.17	0	-0.4	3.83	6.49	3.85	6.06	2.84	2.8
WBGene00008975	7	0	0.16	-0.01	-0.17	0.49	0.45	0.39	0.64	0.19	0.43
WBGene00009306	7	0.02	0.06	-0.29	-0.19	0.68	0.73	0.42	0.66	0.17	0.72
WBGene00012216	7	0	-0.49	0	0.36	1.14	1.48	0.72	1.41	0.81	1.3
WBGene00002162	7	-0.02	-0.27	-0.22	-0.08	0.43	0.4	0.37	0.53	-0.07	0.19
WBGene00012834	7	0.02	0.15	-0.03	-0.35	0.73	0.6	0.87	0.93	0.88	0.67
WBGene00003331	7	0	0.7	0.01	-0.32	1.81	2.56	2.59	1.79	2.36	1.84
WBGene00018561	7	0	-0.07	0	-0.05	3.86	2.84	4.78	3.48	2.31	2.86
WBGene00045412	7	0	0.16	0	-0.26	4.14	5.03	3.97	4.72	2.86	3.26
WBGene00019004	7	0	0.15	0.02	-0.1	0.71	0.7	0.92	1.26	0.8	1.17
WBGene00011722	7	-0.01	0.12	0	-0.17	0.7	0.76	0.64	0.51	0.72	0.43
WBGene00019801	7	-0.01	-0.33	0.03	0.15	0.78	0.82	0.88	1.01	0.81	0.62
WBGene00021926	7	0	-0.1	-0.01	0.1	0.65	0.46	0.49	0.85	0.55	0.74
WBGene00003237	7	0.01	0.44	0	-0.18	1.33	1.55	1.17	1.37	1.85	1.87
WBGene00009233	7	0	0.21	0	-0.3	1.11	0.91	0.97	1.61	1.27	1.7
WBGene00004199	7	-0.01	-0.08	0.03	-0.04	0.94	0.9	0.89	1.05	0.96	0.83
WBGene00014554	7	0	0.02	0	-0.08	3.66	7.39	3.03	7.23	5.14	7.15
WBGene00009881	7	0.02	-0.06	-0.01	0	0.37	0.3	-0.32	-0.03	-0.21	0.03
WBGene00007786	7	0	0.2	0.02	-0.36	0.67	0.73	0.68	0.93	0.66	0.68
WBGene00016394	7	0	-0.28	0	0.04	1.23	1.43	1.17	1.4	1.34	1.3
WBGene00009116	7	-0.02	-0.45	0.02	0.15	0.99	1.2	1.07	1.39	0.96	1.26
WBGene00002054	7	-0.01	-0.5	-0.43	0.04	0.76	0.61	1	1.09	0.43	0.71
WBGene00017729	7	0	-0.01	0	-0.01	3.79	8.04	4.39	6.98	6.66	6.91
WBGene00003036	7	-0.01	0.47	0.04	-0.41	1.07	1.42	0.84	1.49	0.87	1.38
WBGene00004703	7	0	-0.1	-0.02	0.04	0.98	1	0.7	1.2	0.64	1.14
WBGene00010936	7	0	-0.13	0	0.3	1.96	1.7	1.74	1.78	1.33	2.38
WBGene00007932	7	-0.02	-0.36	0	-0.5	1.21	1.2	1.68	1.33	0.3	-0.26
WBGene00019221	7	0.01	0.34	-0.01	-0.22	1.51	1.2	1.63	1.4	1.73	1.6
WBGene00022090	7	0	0.03	0	0.04	5.27	3.81	4.6	3.94	3.46	5.28
WBGene00003371	7	0	-0.23	-0.25	-0.17	0.56	0.61	1.05	0.91	0.55	0.5
WBGene00045121	7	0	-0.01	0	-0.01	5.67	6.63	7.64	8.62	7.98	8.55
WBGene00017676	7	0.01	0.34	-0.01	-0.12	1.39	1.9	1.45	2.12	1.92	2.45
WBGene00010935	7	-0.01	-0.06	0.02	-0.06	0.94	1.28	0.31	1.22	0.11	0.88
WBGene00016469	7	0.01	0.3	-0.01	-0.31	1.16	0.84	0.79	1.42	0.88	1.49
WBGene00012552	7	0	0.85	0	-0.21	2.2	1.55	1.75	1.92	1.86	2.77
WBGene00197821	7	0	0.15	0	-0.13	5.65	5.02	3.33	6.14	3.9	6.04
WBGene00199315	7	0	0.09	0	-0.07	5.82	6.74	4.39	6.94	4.86	6.84
WBGene00201801	7	0	-0.01	0	0.04	6.74	6.14	6.35	5.78	6.72	7.57
WBGene00219458	7	0	0.05	0.01	-0.19	2.47	4.2	0.41	3.23	0.32	2.02
WBGene00014197	7	0	0.09	0	-0.03	4.22	5.27	2.53	0.92	4.75	1.89
WBGene00202029	7	0	0.12	0	-0.1	7.07	6.12	5.69	6.2	6.08	6.12
WBGene00000881	7	0.03	-0.22	-0.07	0.08	0.41	0.47	0.38	0.58	0.28	0.44
WBGene00011517	7	-0.01	0.02	0	-0.51	2.14	1.48	1.75	1.84	0.71	0.49
WBGene00200308	7	0	-0.01	-0.01	-0.01	6.93	6.63	6.19	7.17	6.57	7.1
WBGene00000516	7	0	0.09	-0.01	-0.4	1.46	2.16	1.95	2.33	1.93	1.87
WBGene00013266	7	0	-0.3	0.03	0.2	0.65	1.01	0.76	1.19	0.68	0.88
WBGene00201778	7	0	0	0	-0.01	5.4	7.55	6.45	7.38	6.82	7.3
WBGene00013735	7	0	-0.09	-0.02	-0.25	0.82	0.79	1.15	0.95	0.98	0.65
[truncated: 384 more rows]

## Sheet: C. II - (4)
Fourth Cluster: HS-responsive changes characterized by downregulation in T3 (T3-3, T3-6) vs T2 or nC (Data from the 4th group identified in K-mean analysis).
id	k_means_9	N1vsNC	P1vsNC	N2vsN1	P2vsP1	N3.3vsN2	P3.3vsP2	N3.6vsN2	P3.6vsP2	N3.6vsNC	P3.6vsNC
WBGene00007474	4	1.11	0.47	-0.01	0.18	-1.25	-0.96	-2.82	-2.33	-1.7	-1.28
WBGene00018400	4	0.96	0.05	-0.01	0.37	-0.5	-0.14	-0.93	-0.39	-0.14	-0.11
WBGene00014300	4	1.24	0.89	-0.01	0.16	-0.37	-0.2	-2.56	-1.37	-1.57	-0.52
WBGene00001240	4	0.75	0.55	-0.03	-0.29	-0.48	-0.14	-0.66	-0.86	-0.11	-0.55
WBGene00004228	4	1.02	0.71	0.02	0.02	-1.14	-0.13	-1.58	-1.08	-0.3	-0.49
WBGene00009626	4	0.66	0.48	-0.01	-0.34	-1.15	-0.9	-2.29	-2.46	-1.52	-2.17
WBGene00006418	4	0.02	2.44	0.03	-1.31	-1.68	-2.73	-1.62	-3.35	-0.83	-2.24
WBGene00010896	4	0.02	2.26	0.04	-1.55	-1.13	-0.4	-2.19	-1.98	-1.13	-1.29
WBGene00013263	4	0.02	2	0.01	-1.17	-1.03	-0.32	-2.02	-2.02	-1.01	-0.55
WBGene00019060	4	0.65	1.62	0.04	-1.07	-1	-0.79	-1.03	-1.75	-0.22	-1.52
WBGene00016335	4	0.02	1.18	0.05	-0.84	-1.09	-1.05	-0.79	-1.25	-0.44	-1.2
WBGene00003012	4	0.01	1.46	0	-1.29	-1.46	-1.04	-2.37	-1.71	-2.37	-1.55
WBGene00016319	4	0	1.33	0.63	-0.18	-0.87	-1.5	-1.04	-0.74	-0.34	0.33
WBGene00011713	4	0.01	0.87	0.02	-0.88	-0.86	-0.76	-0.51	-1.27	-0.34	-1.31
WBGene00017093	4	0.01	1.63	0.03	-2.09	-1.54	-1.27	-1.79	-1.88	-1.24	-2.58
WBGene00010638	4	0.01	1.12	0.01	-0.74	-0.7	-0.93	-0.73	-1.35	-0.42	-1.04
WBGene00002074	4	0.01	0.82	-0.03	-0.59	-0.89	-0.95	-0.63	-1.12	-0.5	-0.81
WBGene00044792	4	0.01	1.04	-0.01	-1.01	-0.59	-0.95	-0.98	-2.24	-0.81	-2.28
WBGene00009783	4	0	0.61	0	-0.61	-0.96	-1.02	-1.11	-1.32	-0.99	-1.29
WBGene00016505	4	-0.01	1.1	0.08	-0.81	-1.15	-1.08	-2.97	-1.99	-2.35	-1.81
WBGene00011538	4	-0.01	1.31	0.04	-0.47	-0.54	-1.17	-1.93	-1.32	-1.56	-0.45
WBGene00012187	4	0	0.96	-0.01	-0.93	0.06	-0.34	-0.49	-1.71	-0.66	-1.71
WBGene00001001	4	-0.01	1.02	-0.01	-0.95	-1.12	-1.44	-0.8	-1.76	-0.9	-1.65
WBGene00019380	4	0.01	1.53	0	-0.88	-2.26	-0.87	-1.26	-2.13	-0.48	-1.21
WBGene00012443	4	0.01	1.12	0.01	-0.66	-0.68	-0.2	-1.59	-1.42	-1.3	-0.92
WBGene00219308	4	0	1.27	0.02	-0.67	0.17	-0.23	-2.72	-1.45	-2.66	-0.94
WBGene00021197	4	0.01	1.44	0.02	-1.02	-0.91	-0.4	-1.71	-2.03	-0.81	-1.45
WBGene00016147	4	0.03	0.77	0.06	-0.23	-1.46	-1.07	-2.64	-2.12	-1.98	-1.63
WBGene00023492	4	0	1.23	0.04	-0.48	-0.96	-0.72	-3.32	-2.12	-2.59	-1.47
WBGene00003729	4	0.01	1.36	0.01	-0.37	-1.85	-1.24	-0.53	-1.81	0.04	-0.68
WBGene00001623	4	0.01	1.31	0.04	-0.3	-0.66	-0.65	-0.84	-1.31	0.02	-0.18
WBGene00003133	4	0.03	0.98	-0.04	-0.2	-0.95	-0.96	-0.86	-1.42	-0.89	-0.7
WBGene00045488	4	0.01	1.07	0.02	-0.48	-0.37	-0.67	-1.28	-1.94	-0.68	-1.37
WBGene00009059	4	0.68	0.93	-0.03	-0.6	-2.13	-1.5	-2.58	-2.15	-2.06	-1.68
WBGene00022631	4	0.03	0.63	0.05	-0.28	-0.72	-0.97	-0.99	-0.8	-0.54	-0.49
WBGene00018986	4	0.01	0.72	0.04	-0.31	-0.34	-0.9	-2.15	-2.85	-1.61	-2.43
WBGene00008476	4	-0.01	0.88	0.04	-1.35	-0.67	-0.72	-0.52	-1.46	-0.53	-2.1
WBGene00016874	4	0.01	0.71	0.02	-0.45	-0.51	-0.41	-0.68	-0.78	-0.51	-0.58
WBGene00020335	4	0.01	0.97	0.02	-0.46	0.05	0.22	-2.33	-1.82	-1.93	-1.46
WBGene00018893	4	-0.01	0.94	0.02	-0.79	-0.16	-0.51	-0.28	-1.66	-0.38	-1.41
WBGene00001135	4	0.01	1.14	-0.02	-0.22	-0.55	-0.28	-0.92	-1.38	-0.84	-0.48
WBGene00194681	4	0	0.76	-0.01	-0.12	0.14	-0.14	-0.1	-0.89	-0.11	-0.18
WBGene00020613	4	0	1.89	0	-0.28	-0.59	0.21	-2.75	-2.17	-2.64	-0.5
WBGene00020824	4	-0.01	0.48	0.01	-0.41	-1.2	-1.16	-1.53	-1.36	-1.45	-1.27
WBGene00004173	4	0.01	0.52	-0.06	-0.71	-0.14	-0.43	-0.84	-0.98	-1.1	-1.19
WBGene00001702	4	-0.02	0.74	-0.08	-1.15	-0.41	-0.28	-3.78	-3.18	-4.08	-3.05
WBGene00020346	4	-0.01	0.89	0.01	-0.67	-1	-0.78	-0.58	-1.1	-0.8	-0.99
WBGene00004197	4	0.02	0.81	0	-0.84	-1.21	-2.14	-1.45	-2.89	-0.98	-2.92
WBGene00022644	4	0	0.89	0.03	-0.59	-0.82	-0.98	-0.74	-0.92	-0.51	-0.87
WBGene00011520	4	0	1.02	0.01	-1.04	-2.06	-0.69	-1.41	-1.82	-1.24	-2.1
WBGene00007717	4	0.01	0.87	0	-1.16	-1.01	-1.08	-0.76	-1.01	-0.77	-1.65
WBGene00012531	4	-0.02	0.65	0.03	-0.09	-1.05	-1.1	-0.79	-1.02	-0.82	-0.29
WBGene00202501	4	0	1.08	0.03	-0.35	0.04	0.04	-0.86	-0.8	-0.74	-0.44
WBGene00009322	4	0	0.45	-0.01	-0.56	-0.59	-0.62	-0.7	-0.45	-0.73	-0.55
WBGene00009583	4	0.02	0.39	0.01	-0.1	-0.88	-0.85	-0.68	-0.93	-0.62	-0.65
WBGene00021375	4	-0.01	0.71	-0.02	-0.31	-0.97	-1.22	-0.8	-1.95	-1.14	-1.35
WBGene00018689	4	0.01	1.2	-0.02	-0.51	-0.08	-1.11	-2.05	-0.25	-2.25	0.22
WBGene00012152	4	-0.01	0.67	0.01	-0.68	-0.4	-0.36	-1.96	-1.58	-2.05	-1.53
WBGene00009823	4	0	0.94	0.02	-0.16	-1.89	-1.65	-2	-1.34	-1.81	-0.59
WBGene00016920	4	0.01	0.99	0	-0.73	-0.16	0.18	-1.54	-2.27	-1.05	-1.97
WBGene00004126	4	0.01	0.58	0	-0.27	-0.93	-0.52	-0.43	-0.54	-0.45	-0.38
WBGene00013737	4	-0.01	0.44	0.01	-0.36	-0.23	-0.4	-0.32	-0.68	-0.27	-0.37
WBGene00185118	4	0	1.21	-0.01	-0.9	-0.01	-0.64	-0.87	-1.37	-1.16	-1.09
WBGene00011730	4	0.01	1.17	-0.01	-0.83	-0.47	-1.11	-0.88	-1.48	-0.55	-1.04
WBGene00004768	4	-0.02	0.55	0.03	-0.68	-0.83	-0.52	-0.61	-0.73	-0.67	-0.95
WBGene00011802	4	0	0.47	0.03	-0.34	-1.08	-0.64	-1.01	-1.17	-1	-0.92
WBGene00086565	4	-0.01	1.04	0.02	-0.44	-0.67	-0.45	-0.62	-0.78	-0.71	-0.16
WBGene00000963	4	0.03	0.61	0.04	-0.31	-0.97	-0.4	-1.02	-1.34	-0.45	-1.4
WBGene00013270	4	0.01	1.16	-0.02	-0.58	-0.86	-1.11	-0.76	-2.34	-0.82	-1.59
WBGene00008089	4	0.03	0.59	-0.05	-0.77	-1.21	-1.01	-2.22	-1.33	-2.14	-1.44
WBGene00018594	4	0	0.75	0.01	-0.47	-0.46	-1.46	-0.18	-1.67	-0.23	-1.39
WBGene00008830	4	0.01	0.79	0.07	-0.18	-0.95	-0.76	-0.7	-1.11	-0.12	-0.56
WBGene00016674	4	1.34	1.71	0	-0.77	-4.88	-0.08	-0.48	-2.42	0.45	-1.66
WBGene00021018	4	-0.01	0.81	-0.01	-0.08	-0.27	-0.48	-0.69	-0.66	-1.05	0.1
WBGene00008639	4	0.01	0.79	0.02	-0.76	-1.33	-1.29	-0.84	-1.24	-0.55	-1.03
WBGene00010582	4	0	0.94	0.03	-0.61	-1.08	-1.44	-1.48	-1.29	-0.86	-0.83
WBGene00020049	4	-0.01	0.84	0	-0.75	-0.72	-0.07	-1.92	-2.18	-2.4	-2.1
WBGene00018305	4	0.01	1.13	0	-0.53	-1.38	-0.82	-1.02	-0.69	-0.8	-0.25
WBGene00014120	4	0.02	1.02	-0.02	-0.39	-1	-1.37	-0.53	-1.46	-0.33	-0.98
WBGene00044294	4	0.02	0.54	0.07	-0.31	-0.67	-0.58	-1.09	-1.31	-0.55	-1.17
WBGene00002083	4	0.02	0.62	-0.03	-0.47	-0.09	0.15	-0.75	-1.06	-0.61	-0.67
WBGene00012532	4	0.01	0.72	0	-0.58	-1.21	-1.06	-1.01	-1.81	-0.99	-1.81
WBGene00000466	4	-0.02	0.54	0.3	-0.24	-0.74	-0.58	-0.53	-0.88	-0.39	-0.62
WBGene00009935	4	0.56	0.77	0.01	-0.31	-0.2	0.24	-0.83	-0.86	0.06	-0.41
WBGene00007943	4	0	0.94	-0.02	-0.5	-0.28	-0.62	-0.79	-0.87	-1.52	-0.46
WBGene00012408	4	0.01	1.03	-0.01	-0.39	0.37	-1.52	-0.48	-1.82	-0.83	-1.01
WBGene00003583	4	0.01	0.99	0	-0.54	-0.83	-1.11	-1.24	-2.4	-0.95	-1.94
WBGene00011497	4	0.01	1.1	0.01	-0.84	-0.43	-0.49	-0.72	-1.36	-0.33	-1.25
WBGene00015783	4	-0.03	0.73	0.04	-0.65	-1.19	-1.71	-2.2	-2.5	-2.39	-2.46
WBGene00002080	4	0	0.8	0.01	-0.61	-0.9	-0.83	-0.49	-1.47	-0.33	-1.09
WBGene00013497	4	0.02	0.77	-0.01	-0.65	-1.07	-0.81	-0.98	-1.08	-0.55	-0.84
WBGene00013740	4	0.01	0.86	0	-1.02	-0.1	-0.57	-0.7	-1.44	-0.62	-1.53
WBGene00017022	4	0	1.32	0	0.04	-0.24	-0.07	-2.67	-0.64	-1.17	1.56
WBGene00010945	4	0	0.56	0.08	-0.41	-0.6	-0.83	-0.97	-0.7	-0.68	-0.63
WBGene00044292	4	0.01	1.41	0.02	-0.21	0.17	0.22	-1.79	-0.96	-0.3	-0.12
WBGene00006373	4	0.01	0.45	-0.02	-0.52	-0.83	-1.16	-0.77	-1.05	-0.8	-1.15
WBGene00011195	4	0	0.58	0.02	-0.16	-0.62	-0.73	-1.25	-1.09	-1.11	-0.65
WBGene00020929	4	0	0.72	0.02	0.03	-0.51	-1.06	-0.67	-2.22	-0.45	-1.53
WBGene00011276	4	0.01	0.44	0.05	-0.12	-0.61	-0.85	-0.95	-1.33	-0.76	-1.04
WBGene00014111	4	0.01	0.72	0.01	-0.38	-1.62	-2.3	-2.33	-2.21	-1.99	-1.85
WBGene00018282	4	0.03	0.74	-0.03	-0.51	-0.44	-0.63	-1.74	-1.39	-1.6	-1.35
WBGene00021547	4	0	0.81	0.03	-0.48	-1.75	-1.44	-2.74	-2.37	-2.46	-2.09
WBGene00004003	4	0.01	0.53	0.01	-0.76	-0.26	-0.09	-0.51	-0.74	-0.56	-1.01
WBGene00044071	4	0.03	0.56	0.01	-0.26	-0.5	-0.42	-0.62	-1.19	-0.3	-0.93
WBGene00004004	4	0.01	0.89	-0.01	-0.22	-1.51	-0.53	-1.4	-0.86	-0.63	0.17
WBGene00016124	4	-0.02	0.62	0.04	-0.4	-0.11	-0.78	-0.46	-0.76	-0.36	-0.36
WBGene00015538	4	0.01	0.98	0.01	0	-1.29	-0.64	-1.35	-1.35	-0.25	0
WBGene00008598	4	0.02	0.93	-0.02	-1.31	-1.45	-0.33	-0.91	-2.81	-0.49	-3.31
WBGene00001331	4	0.01	0.46	-0.01	-0.5	-1.07	-1.01	-1.46	-1.68	-1.29	-1.57
WBGene00013551	4	0	1	0	-0.37	-0.37	-1.86	-0.79	-0.86	-0.83	-0.28
WBGene00021703	4	-0.01	0.88	0.01	0.2	0.42	-0.4	0.21	-0.86	-0.19	0.16
WBGene00013874	4	-0.02	0.56	0.03	-0.29	-0.76	-0.35	-0.54	-0.42	-0.71	-0.13
WBGene00000951	4	0.02	0.91	-0.01	-0.46	-0.85	-0.22	-0.6	-1.7	0.07	-1.26
WBGene00009211	4	0	0.9	0.01	-1.05	-0.55	-0.1	-1.01	-0.8	-1.27	-0.98
WBGene00022762	4	0.01	0.72	0.03	-0.26	-1.36	-0.8	-0.68	-1.06	0.08	-0.44
WBGene00021834	4	0.02	0.45	-0.02	-0.23	-0.87	-0.84	-0.86	-0.62	-0.72	-0.52
WBGene00004965	4	0	1.35	0.01	0.03	-0.54	-0.18	-0.81	-1.05	-0.36	0.63
WBGene00015920	4	0.02	0.82	-0.01	-0.28	-0.37	-0.29	-1.1	-1.33	-0.91	-0.78
WBGene00014166	4	0.01	1.2	0.01	-0.26	-0.39	-1.26	-0.74	-0.72	-0.1	-0.27
WBGene00000511	4	0.02	0.68	-0.04	-0.45	-0.64	-0.65	-1.11	-1.18	-1.05	-0.92
WBGene00006442	4	0.01	0.79	0.01	-0.39	-1.54	-2.13	-1.02	-1	-0.52	-0.44
WBGene00014938	4	0.02	0.58	0	-0.6	-1.17	-1.11	-1.28	-1.33	-1.24	-1.6
WBGene00004756	4	0	0.45	0	-0.35	-1.05	-1.39	-1.18	-1.41	-1.18	-1.18
WBGene00009843	4	0	0.98	0.02	-0.44	-2.18	-0.33	-4.52	-1.08	-4.17	-0.77
WBGene00012522	4	0	0.9	0.02	-0.26	-0.52	-0.95	-0.97	-1.13	-0.08	-0.62
WBGene00010605	4	0.01	0.37	0.19	0.24	-0.81	-0.96	-0.52	-0.76	-0.13	-0.22
WBGene00007167	4	0.01	0.46	-0.03	-0.47	-0.78	-0.5	-0.35	-0.56	-0.49	-0.76
WBGene00013695	4	-0.11	0.32	0.28	-0.2	-0.75	-0.82	-0.64	-0.58	-0.48	-0.49
WBGene00022281	4	0	0.63	-0.02	-0.94	-0.72	-0.64	-1.05	-1.73	-1.19	-1.9
WBGene00010723	4	-0.01	0.62	-0.02	-0.83	0.22	0.22	-0.96	-0.73	-1.36	-0.71
WBGene00022014	4	0.01	0.71	0.02	-0.18	-0.76	-0.15	-1.12	-1.06	-0.44	-0.35
WBGene00017217	4	-0.01	0.43	0	-0.5	-0.34	-0.21	-0.61	-0.35	-0.75	-0.16
WBGene00006464	4	0	0.86	0.02	-0.13	-1.08	-1.23	-1.36	-1.61	-1.02	-0.79
WBGene00007529	4	0.01	0.62	-0.01	-0.15	-1.08	-1.28	-0.95	-1.75	-0.76	-1.27
WBGene00006397	4	0	0.46	0.03	-0.33	-0.17	-0.98	-0.65	-1.5	-0.5	-1.28
WBGene00009542	4	0.01	0.46	-0.03	-0.35	-0.81	-0.54	-1.23	-1.08	-1.46	-1.1
WBGene00012783	4	0	0.75	0	-0.78	-0.15	0.07	-2.43	-2.44	-2.67	-2.47
WBGene00020782	4	0.01	0.53	-0.04	-0.52	0	-0.42	-0.66	-0.83	-0.71	-0.8
WBGene00012439	4	0.01	0.7	0.01	-0.39	-0.35	-0.08	-1.49	-1.33	-1.12	-1.22
WBGene00006565	4	0.02	0.63	-0.05	-0.86	-0.83	-0.46	-0.65	-0.78	-1.45	-0.89
WBGene00021789	4	0.01	0.82	-0.04	-0.65	-1.52	-1.1	-0.32	-1.01	-0.98	-1.16
WBGene00021195	4	0	0.77	0.01	-0.39	0.02	-0.5	-0.5	-1.05	-0.17	-0.68
WBGene00006220	4	0.02	0.49	0.04	-0.24	-0.45	-0.47	-0.61	-0.27	-0.25	-0.21
WBGene00022232	4	0	1.03	0	-0.43	-0.31	-0.75	-0.14	-0.93	-0.64	-1.05
WBGene00021840	4	0.02	0.8	-0.04	0.06	-0.76	-1.82	-0.86	-0.57	-0.65	0.2
WBGene00015046	4	-0.01	0.89	0.03	-0.25	-0.31	0.57	-2.57	-1.5	-2.45	-1.35
WBGene00200344	4	0	1.22	0	-0.22	-0.28	-0.8	-0.35	-2.31	0.04	-0.47
WBGene00007375	4	0.01	0.89	-0.01	-0.82	-0.48	-0.33	-2.22	-2.38	-1.79	-2.01
WBGene00007118	4	0.01	0.93	-0.04	-0.57	-0.09	0.1	-0.52	-1.48	-0.79	-1.66
WBGene00008195	4	-0.01	0.53	0	-0.4	0.1	-0.6	-0.26	-1.37	-0.32	-1.18
WBGene00004194	4	0	0.53	0.02	-0.53	-0.53	-0.42	-0.29	-0.73	-0.26	-0.77
WBGene00013434	4	0	0.47	-0.01	-0.38	-0.83	-0.85	-0.67	-1.42	-0.7	-1.31
WBGene00012457	4	0.01	-2.54	-0.04	1.88	-2.28	-2.06	-2.7	-2.78	-3.03	-3.52
WBGene00016658	4	0	-2.32	-0.05	1.64	-0.2	0.12	-3.5	-2.17	-3.75	-2.77
WBGene00022191	4	-0.01	-1.3	0.02	0.91	-0.88	-0.93	-1.29	-1.4	-1.46	-1.88
WBGene00017718	4	0.03	-1.47	-0.05	1.34	-1.69	-1.84	-1.93	-2.73	-2.19	-2.96
WBGene00015206	4	0	-1.01	-0.07	0.7	-0.97	-0.86	-1.02	-1.02	-1.28	-1.33
WBGene00000882	4	0.05	-1.09	-0.06	0.57	-1.39	-1.37	-1.95	-2.03	-1.96	-2.54
WBGene00021136	4	0.01	-1.72	0	1.53	-0.13	-0.16	-2.9	-2.63	-2.95	-2.9
WBGene00019656	4	0	-0.98	-0.04	0.81	-0.64	-0.65	-0.87	-1.35	-1.04	-1.5
WBGene00000752	4	0	-1.95	-0.93	0.37	-1.21	-1.68	-2.2	-3.93	-3.49	-5.42
WBGene00007947	4	0.01	-1.25	0.04	1.51	-1.46	-1.74	-2.14	-1.73	-1.66	-1.72
WBGene00017565	4	0	-1.72	-0.01	1.65	-1.94	-1.51	-2.23	-1.81	-2.36	-2.08
WBGene00008333	4	0.01	-1.42	-0.04	0.74	-2.33	-2.17	-1.94	-3.34	-1.96	-3.86
WBGene00007989	4	-0.01	-2.44	0.02	2.46	-1.9	-1.4	-3.92	-3.68	-4	-4.06
WBGene00012123	4	0	-1.61	-0.01	1.19	-2.39	-2.4	-4.5	-4.78	-4.56	-4.98
WBGene00014092	4	-0.02	-1.07	0.06	1.06	-1.78	-2.15	-2.12	-2.37	-1.9	-2.43
WBGene00009488	4	-0.01	-1.83	-0.01	-0.82	-0.38	-0.24	-0.27	-0.95	-1.03	-4.38
WBGene00000657	4	-0.01	-2.27	-0.08	0.08	-0.58	-1.25	-2.92	-2.66	-5.05	-4.63
WBGene00021540	4	0.03	-1.69	0.02	2.3	-3	-2.08	-4.27	-6.87	-3.34	-6.14
WBGene00003987	4	-0.01	-0.78	0	0.68	-0.98	-0.92	-1.62	-1.04	-1.62	-1.06
WBGene00014030	4	0.02	-1.37	-0.01	1.31	-0.25	-0.11	-3.07	-2.7	-2.88	-3.07
WBGene00022490	4	0.05	-0.74	0.05	0.99	-0.81	-0.97	-1.14	-0.98	-0.76	-0.85
WBGene00020788	4	0	-1.27	-0.06	0.86	-1.27	-1.7	-1.35	-2.94	-1.63	-3.2
WBGene00206386	4	0.01	-1.83	0.01	1.34	-2.2	-1.49	-3.78	-4.16	-3.36	-4.71
WBGene00012535	4	0	-1.32	0.02	0.95	-1.87	-0.74	-2.33	-1.66	-2.21	-2.1
WBGene00003769	4	-0.02	-1.25	0.03	0.56	-1.54	-0.71	-5.14	-4.01	-5.21	-4.82
WBGene00009237	4	0.02	-1.39	-0.03	1	-0.96	-1.28	-1.6	-1.62	-1.79	-2.15
WBGene00019017	4	0	-1.09	-0.44	0.59	-1.08	-0.97	-0.78	-1.29	-1.84	-1.77
WBGene00044667	4	-0.03	-1.14	0.01	0.96	-2.25	-1.82	-1.83	-2.3	-2.12	-2.35
WBGene00010780	4	0.03	-0.71	-0.02	0.93	-1.18	-1.35	-1.35	-1.99	-1.27	-1.8
WBGene00016013	4	0.02	-1.47	-0.01	1.56	-3.26	-3.4	-3.09	-3.26	-2.93	-3.45
WBGene00016659	4	0	-1.88	-0.02	1.77	-0.89	0.01	-3.26	-2.55	-3.65	-2.3
WBGene00003731	4	-0.01	-1.09	-0.02	0.86	-1.07	-1.38	-0.77	-1.45	-1.08	-1.59
WBGene00017968	4	-0.02	-0.8	-0.02	0.58	-1.78	-1.65	-2.78	-2.07	-3.02	-2.22
WBGene00003877	4	0	-1.81	-0.05	0.71	-0.84	-1.36	-1.54	-2.16	-2.18	-2.85
WBGene00022245	4	0.59	-1.02	-0.01	1.23	-2.33	-2.44	-2.81	-3.72	-2.3	-3.74
WBGene00045275	4	0	-1.19	0.01	1.14	-1.56	-0.78	-3.59	-1.49	-3.2	-1.67
WBGene00015043	4	0.03	-0.82	0.01	1.25	-1.13	-1.21	-1.62	-1.47	-1.36	-1.36
WBGene00010135	4	0.01	-0.73	-0.01	0.78	-0.56	-0.64	-4.28	-4.05	-4.36	-4.32
WBGene00000245	4	-0.01	-0.74	-0.06	0.41	-0.6	-0.64	-1.49	-1.33	-1.58	-1.54
WBGene00001480	4	0.01	-1.36	0.01	0.77	-1.57	-0.72	-1.46	-0.98	-1.27	-2.11
WBGene00003813	4	0.01	-0.55	-0.08	0.49	-0.92	-1.25	-0.63	-1.47	-0.88	-1.43
WBGene00012428	4	0	-0.84	0	0.48	-1.83	-2.68	-2.15	-3.96	-2.08	-4.41
WBGene00017509	4	0.01	-1.55	0.06	2.88	-3.41	-3.58	-5.18	-5.89	-3.8	-5.14
WBGene00021779	4	0.01	-1.7	-0.02	0.12	-1.14	-0.84	-2.06	-1.46	-2.54	-3.2
WBGene00016628	4	-0.03	-1.13	0.53	1.91	-1.26	-1.32	-1.96	-2.02	-1.83	-1.54
WBGene00011997	4	0.02	-1.09	0.06	1.27	-1.14	-1.25	-2.79	-2.47	-1.76	-2.51
WBGene00016896	4	0	-1.51	0.01	1.65	-1.53	-0.66	-2.59	-1.96	-2.32	-1.8
WBGene00015879	4	0	-1.46	0.01	1.01	-1.48	-1.84	-1.22	-2.3	-1.79	-3.25
WBGene00020315	4	-0.32	-0.7	0.05	0.26	-0.66	-0.32	-0.97	-0.56	-1.1	-1.05
WBGene00015794	4	0	-0.8	-0.01	0.62	-0.87	-0.93	-1.43	-0.87	-1.48	-1.04
WBGene00014698	4	-0.01	-1.68	0.02	1.55	-1.2	-0.45	-3.88	-2.26	-3.82	-2.49
WBGene00010811	4	0	-0.82	0.03	0.75	-0.63	-0.58	-0.87	-0.95	-0.82	-1.18
WBGene00044611	4	-0.01	-1.63	0.02	1.46	-2.85	-1.36	-2.98	-3.07	-2.19	-2.95
WBGene00013515	4	0	-0.75	0.01	0.64	-0.7	-0.88	-2.46	-2.24	-2.22	-2.19
WBGene00006592	4	-0.04	-0.75	0.07	0.42	-0.89	-1.18	-1.39	-1.72	-1.24	-1.85
WBGene00043062	4	0.03	-0.69	-0.05	0.66	-0.5	-0.95	-0.89	-1.03	-0.85	-1.17
WBGene00008110	4	0.01	-0.81	-0.02	0.89	-1.22	-1.49	-1.16	-2.66	-1.31	-2.71
WBGene00004889	4	0	-1.11	0.01	0.92	-1.34	-0.85	-1.51	-1.37	-1.36	-1.56
WBGene00021952	4	0	-0.44	-0.05	0.14	-0.51	-0.63	-0.37	-0.72	-0.54	-0.94
WBGene00006912	4	-0.01	-0.64	-0.11	0.3	-0.09	-0.34	-0.65	-1.18	-0.95	-1.33
WBGene00007340	4	0.01	-0.83	-0.01	0.96	-1.33	-1.68	-2.01	-1.81	-1.86	-1.69
WBGene00000557	4	0.01	-0.91	0.03	1.03	-0.84	-0.69	-3.7	-2.17	-3.37	-2.17
WBGene00017506	4	0.02	-0.86	0.02	0.68	-1.44	-1.07	-4.38	-3.71	-3.99	-3.94
WBGene00010988	4	-0.05	-0.88	0.03	0.58	-1.1	-0.73	-1.34	-1.49	-1.31	-1.29
WBGene00019961	4	0.01	-1.47	0.02	1.63	-2.01	-3.28	-2.14	-2.37	-1.67	-2.42
WBGene00017789	4	-0.01	-1.06	0.02	0.78	-1.51	-0.89	-1.65	-1.36	-1.76	-1.92
WBGene00015709	4	0.03	-0.72	0.07	1.33	-1.82	-1.8	-1.67	-2.17	-1.41	-1.94
WBGene00016403	4	-0.03	-0.97	-0.03	0.26	-2.95	-2.46	-2.7	-1.86	-3.51	-2.8
WBGene00019111	4	-0.82	-1.08	0.01	0.42	-1.08	-0.33	-2	-1.64	-2.65	-1.95
WBGene00012035	4	-0.04	-1.09	0.01	0.3	-0.82	-0.76	-1.58	-1.06	-2.22	-1.99
WBGene00008820	4	-0.01	-0.69	0	0.68	-0.63	-0.69	-0.98	-0.73	-0.98	-0.7
WBGene00000739	4	0	-0.67	-0.39	0.03	-0.39	-0.33	-2.59	-1.54	-3.41	-2.04
WBGene00020924	4	0	-1.45	-0.01	1.2	-1.76	-2.31	-2.96	-2.11	-2.72	-2.17
WBGene00001333	4	0.01	-0.55	-0.41	0.29	-0.6	-0.65	-0.65	-0.97	-1.18	-1.2
WBGene00001776	4	0	-0.85	-0.04	0.69	-0.42	-0.63	-1.51	-1.35	-2.09	-1.38
WBGene00017841	4	0	-1.16	0.01	0.96	-0.82	-0.76	-1.27	-2.45	-1.06	-2.55
WBGene00022718	4	-0.05	-0.73	0.05	0.66	-0.95	-0.8	-1.11	-1.24	-1.29	-1.23
WBGene00016645	4	-0.01	-1.96	-0.02	1.22	-0.58	-1.34	-4.52	-2.48	-5.77	-3.03
WBGene00003747	4	-0.01	-0.77	0	0.53	-1.29	-1.26	-1.9	-1.35	-1.98	-1.69
WBGene00008803	4	0.01	-0.62	0.53	0.67	-3.27	-2.05	-3.84	-4.03	-3.16	-4.15
WBGene00013358	4	0.02	-0.66	-0.02	0.55	-0.39	-0.5	-0.91	-0.96	-0.84	-1.05
WBGene00017484	4	0.01	-1.6	0.01	2.03	-0.8	-0.95	-2.05	-2.64	-1.35	-2.53
WBGene00269434	4	-0.01	-0.79	0.01	0.32	-0.46	-1.21	0.11	-1.11	-0.17	-1.66
WBGene00016422	4	0.02	-0.97	-0.02	0.78	-2.14	-1.02	-1.03	-2.05	-1.18	-2.32
WBGene00003409	4	0	-1.03	-0.01	1.17	-0.96	-1.19	-0.98	-1.96	-1.27	-1.47
WBGene00012184	4	0	-0.87	0	0.63	-0.73	-1.24	-1.4	-2.02	-1.38	-2.38
WBGene00021441	4	0.02	-0.51	-0.15	0.42	-0.88	-1.17	-1.38	-1.53	-1.61	-1.5
WBGene00018348	4	-0.01	-1.58	0.02	1.24	-1.49	-1.99	-2.06	-2.34	-2.92	-2.65
WBGene00017944	4	0	-1.73	-0.02	1.42	-1.12	-0.89	-1.31	-2.37	-1.85	-2.58
WBGene00185005	4	0.01	-0.94	0	0.7	-1.03	-0.89	-0.99	-1.41	-0.82	-1.67
WBGene00001477	4	0.01	-2.29	0	3.23	-6.28	-4.84	-4.17	-3.03	-3.03	-2.31
WBGene00021159	4	0.03	-0.75	0.01	1.08	-1.17	-1.23	-1.28	-1.93	-0.82	-1.99
WBGene00003609	4	-0.01	-0.77	0.02	0.42	-1.61	-1.89	-1.61	-2.69	-1.62	-2.99
WBGene00002238	4	0.01	-0.62	0	0.97	-0.96	-0.59	-1.38	-0.99	-1.04	-0.44
WBGene00018268	4	0.01	-1.02	0	0.79	-1.35	-0.3	-2.68	-1.81	-2.49	-2.07
WBGene00003586	4	0.02	-0.75	-0.01	0.51	-0.66	-0.31	-0.71	-1.06	-0.67	-1.29
WBGene00206423	4	-0.01	-0.48	-0.02	0.28	-0.21	-0.65	-0.56	-0.74	-0.72	-0.82
WBGene00043302	4	0.01	-1.09	0	0.79	-2.1	-1.49	-1.38	-1.43	-1.02	-1.86
WBGene00019738	4	0.01	-0.76	-0.01	0.18	-0.42	-0.59	-0.68	-0.83	-0.8	-1.91
WBGene00017703	4	0	-1.46	0	0.72	-1.35	-1.14	-1.37	-2.08	-1.43	-2.82
WBGene00010472	4	0	-0.81	-0.04	0.2	-0.87	-0.43	-0.93	-1.51	-1.46	-2.04
WBGene00003768	4	-0.01	-1.32	0.04	1.38	-2.65	-1.37	-5.35	-2.76	-4.56	-2.48
WBGene00011006	4	-0.01	-0.74	-0.03	0.07	-0.96	-1.58	-0.66	-1.91	-0.95	-2.49
WBGene00022743	4	0	-0.72	-0.01	0.48	-0.84	-1.33	-1.27	-2.6	-1.34	-2.68
WBGene00015897	4	-0.02	-1.27	0.01	0.56	-2.79	-2.1	-3.97	-3.47	-4.23	-3.4
WBGene00007018	4	0	-0.87	0.03	0.5	-1.49	-0.92	-1.16	-1.7	-0.54	-1.96
WBGene00219950	4	0	-1.64	-0.01	1.75	-2.23	-2.28	-6.96	-3.25	-7.49	-3.2
WBGene00009334	4	0	-1.35	0.01	1.22	-2.25	-1.05	-2.1	-2.4	-1.81	-2.66
WBGene00003658	4	0.02	-0.92	-0.01	0.75	-1.5	-1.34	-1.01	-1.5	-0.62	-1.52
WBGene00008595	4	0.06	-0.62	-0.03	0.77	-1.02	-0.63	-1.01	-0.99	-0.63	-0.76
WBGene00045276	4	0	-1.21	0	0.78	-1.3	-0.51	-3.1	-1.35	-2.89	-1.78
WBGene00020649	4	0	-0.58	0	0.53	-0.56	-1.14	-0.36	-1.56	-0.27	-1.52
WBGene00004008	4	0	-1.45	-0.02	0.81	-1.12	-0.45	-1.24	-1.91	-1.71	-2.2
WBGene00011244	4	0.01	-0.76	0	0.88	-0.08	-0.19	-1.94	-1.53	-1.83	-1.45
WBGene00003959	4	-0.03	-0.75	-0.03	-0.22	-0.63	-0.19	-0.27	-0.33	-1.08	-1.47
WBGene00000556	4	0.02	-0.91	0.68	2.37	0.02	0.25	-3.05	-1.05	-2.08	-0.43
WBGene00011554	4	-0.01	-1.02	-0.02	0.66	-1.67	-1.53	-2.77	-2.11	-4.13	-2.43
WBGene00000558	4	-0.01	-1.41	0.02	1.02	-0.31	0.48	-3.06	-0.79	-3	-1.2
WBGene00018958	4	0.02	-0.65	0.03	0.75	-0.98	-1.28	-1.33	-1.25	-1.16	-1.49
WBGene00017364	4	0.01	-1.45	0	1	-1.09	-1.28	-2	-1.29	-1.62	-1.68
WBGene00003767	4	-0.01	-0.69	0.06	0.66	-0.92	-0.59	-4.56	-2.99	-4.28	-3.22
WBGene00012375	4	-0.03	-0.51	-0.02	0.19	-0.43	-0.22	-0.59	-0.57	-0.79	-0.83
WBGene00008252	4	0	-0.64	-0.02	0.35	-0.46	-0.52	-0.45	-0.67	-0.67	-0.92
WBGene00013905	4	-0.01	-1.07	0	1.14	-1.65	-0.98	-2.04	-1.05	-2.29	-1.03
WBGene00007562	4	-0.03	-0.73	0.07	0.65	-0.69	-1.46	-0.75	-2.06	-0.71	-2.04
WBGene00010575	4	0	-0.93	0	0.62	-2.19	-1.21	-2.61	-2.55	-2.53	-2.72
WBGene00015814	4	0.16	-0.41	0.03	0.91	-0.67	-0.71	-0.95	-0.97	-0.49	-0.57
WBGene00020576	4	0	-0.93	-0.04	-0.05	-1.87	-0.68	-0.69	-2.12	-1.23	-3.07
WBGene00020556	4	-0.02	-0.6	0.06	0.67	-1.07	-1.31	-1.22	-1.32	-0.95	-1.34
WBGene00010383	4	0.02	-0.54	0.01	0.61	-0.49	-0.52	-0.53	-1.12	-0.27	-0.99
WBGene00003764	4	0	-0.78	-0.02	0.51	-1.08	-0.59	-3.27	-2.47	-3.59	-2.68
WBGene00219423	4	-0.01	-1.23	-0.01	0.48	-1.47	-1	-2.26	-2.43	-3.38	-3.37
WBGene00000785	4	0	-1.13	-0.05	-1.2	-0.11	-0.06	-0.02	-0.04	-1.56	-2.54
WBGene00045177	4	0	-0.83	0	0.85	-1.33	-1.09	-2.76	-2.06	-2.53	-1.91
WBGene00013644	4	0.01	-0.91	0	1.16	-1.12	-1.45	-1.04	-1.7	-0.61	-1.72
WBGene00008214	4	0.01	-0.65	-0.03	0.49	-1.49	-1.06	-2.16	-1.64	-2.09	-1.77
WBGene00002113	4	0.03	-0.88	-0.01	0.73	-2.12	-1.69	-2.57	-2.45	-1.98	-2.45
WBGene00016684	4	0.02	-0.65	-0.01	0.4	-0.64	-0.98	-1.98	-1.54	-1.99	-1.73
WBGene00185014	4	0.01	-0.68	-0.09	0.5	-0.12	-1.23	-1.15	-1.59	-1.28	-1.6
WBGene00007384	4	0.02	-0.82	0	0.73	-2.19	-1.67	-3.2	-2.51	-2.61	-2.59
WBGene00006921	4	0.01	-0.38	-0.29	0.09	-0.33	-0.44	-0.81	-0.65	-1.23	-0.88
WBGene00017537	4	0.02	-0.76	-0.03	0.75	-1.49	-0.57	-1.66	-2.24	-1.8	-2.17
WBGene00044479	4	0	-1.29	0.02	1.39	-0.4	0.04	-3.25	-2.55	-2.52	-2.71
WBGene00003528	4	-0.02	-0.87	0.02	0.94	-0.69	-0.83	-1.84	-2.17	-2.11	-2.37
WBGene00010259	4	0	-0.63	-0.02	0.44	-0.73	-0.81	-0.46	-0.82	-0.63	-0.85
WBGene00007753	4	-0.01	-0.67	0.02	0.66	-0.98	-1.1	-1.22	-1.7	-1.08	-1.56
WBGene00019284	4	-0.04	-0.63	0.1	0.55	-0.84	-0.49	-1.05	-0.76	-1.14	-1.08
WBGene00007241	4	-0.01	-2.23	0.01	-0.13	-5.56	-0.25	-3.5	-0.4	-3.4	-5.27
WBGene00010005	4	0	-1.01	0.02	2.43	-1.42	-0.57	-3.41	-4.4	-3.15	-3.5
WBGene00009620	4	-0.02	-0.6	-0.02	0.15	-0.9	-0.73	-4.09	-2.75	-4.27	-2.99
WBGene00009533	4	0	-0.94	0.01	0.5	-0.08	0.15	-1.09	-1.05	-1.02	-1.54
WBGene00022610	4	0.01	-0.71	-0.01	0.39	-0.59	-0.79	-0.53	-1.22	-0.47	-1.57
WBGene00015539	4	0.01	-0.61	-0.01	0.59	-0.67	-0.85	-1.18	-0.5	-0.94	-0.39
WBGene00022766	4	-0.03	-0.85	0.04	0.29	-0.39	-0.77	-1.29	-1.92	-1.15	-2.31
WBGene00009408	4	0.01	-0.7	0	1.16	-2.27	-2.14	-2.9	-1.45	-2.84	-0.85
WBGene00022235	4	0	-0.45	-0.04	0.41	-0.37	-0.43	-0.65	-0.52	-0.94	-0.5
WBGene00020029	4	-0.01	-0.55	0	0.85	-0.56	-0.84	-0.78	-1.4	-0.77	-1.13
WBGene00014452	4	0	-2.28	0.01	2.76	-4.41	-4.33	-4.21	-2.4	-3.01	-1.5
WBGene00077775	4	0.02	-0.73	-0.03	0.7	-1.18	-1.02	-2.1	-1.87	-2.02	-1.8
WBGene00010772	4	-0.01	-0.66	0.02	0.57	-0.69	-1.28	-0.93	-1.28	-0.93	-1.67
WBGene00010727	4	0.01	-0.61	-0.02	0.37	-0.02	0.03	-0.73	-1.08	-0.75	-1.22
WBGene00000206	4	-0.01	-0.64	0.01	0.58	-0.83	-0.56	-0.91	-1.52	-1.22	-1.88
WBGene00012850	4	-0.02	-0.74	0.04	0.65	-0.71	-1.07	-1.18	-1.1	-0.8	-1.21
WBGene00016436	4	0	-1.29	0.01	0.67	-2.5	-3.01	-3.47	-2.9	-3.6	-3.49
WBGene00022856	4	0.03	-0.43	0	0.5	-1.63	-1.8	-2.08	-2.28	-1.8	-2.27
WBGene00011854	4	0.01	-0.48	-0.04	0.58	-0.36	-0.79	-1.51	-1.44	-1.73	-1.43
WBGene00007697	4	0.01	-1.01	0.06	1.73	-1.02	-0.66	-1.21	-2.07	-0.18	-1.64
WBGene00008914	4	0	-0.46	0.02	0.16	-0.52	-0.43	-1.2	-1.03	-1.1	-1.26
WBGene00023407	4	0	-0.55	-0.05	0.12	-0.27	-0.68	-0.87	-0.4	-1.05	-1.06
WBGene00002105	4	0	-1.12	0	1.44	-2.46	-1.52	-2.55	-1.61	-2.38	-1.14
WBGene00015793	4	0	-0.54	0.04	0.43	-0.51	-0.85	-0.71	-0.67	-0.4	-0.95
[truncated: 2,458 more rows]

## Sheet: C. III - (5)
Fifth Cluster: Priming and HS-responsive changes characterized by upregulation in T1 and T3 (Data from the 1st group identified in K-mean analysis).
[truncated: 725 more rows]

[truncated: 1 more sheets: C. III - (6)]
