# Supplementary material for: Transcriptomic and chromatin accessibility profiling unveils new regulators of heat hormesis in Caenorhabditis elegans
Source: PLoS Biol. 2026 Feb 20;24(2):e3003639. doi: 10.1371/journal.pbio.3003639 (PMC12923026; doi:10.1371/journal.pbio.3003639)
Supplement: S3 Data — Referred to as S3 Data in the main text. (XLSX) [file pbio.3003639.s012.xlsx]

## Sheet: lo2FC of peak(associated genes)
A total of 10,837 genes associated with peaks with significant chromatin accessibility changes across the indicated horizontal comparisons, with log2FC detailed in each pairwise comparison. *Each row represents a gene and its associated peak, formatted as PeakID_geneID (e.g., 4reps.HS6hr_ConsensusPeaks_peak_11872,WBGene00045167).
Peak_associated gene	N1vsNC	P1vsNC	N2vsN1	P2vsP1	N3.3vsN2	P3.3vsP2	N3.6vsN2	P3.6vsP2	N3.6vsNC	P3.6vsNC
4reps.HS6hr_ConsensusPeaks_peak_2146a,WBGene00004509	0	1.01	0	-0.94	1.09	1.42	0.87	1.49	0.87	1.56
4reps.HS6hr_ConsensusPeaks_peak_459a,WBGene00003387	0	0.99	0	-0.82	0.93	0.86	0.78	1.32	0.83	1.48
4reps.HS6hr_ConsensusPeaks_peak_3086b,WBGene00019858	0	1	0	-0.65	1.21	1.42	0.55	1.65	0.63	1.96
4reps.HS6hr_ConsensusPeaks_peak_6447c,WBGene00003002	0	1	0	-0.82	1	1.04	0.59	1.21	0.54	1.37
4reps.HS6hr_ConsensusPeaks_peak_6447c,WBGene00015386	0	1	0	-0.82	1	1.04	0.59	1.21	0.54	1.37
4reps.HS6hr_ConsensusPeaks_peak_7319,WBGene00013737	0	0.56	0	-0.53	1.26	1.46	0.74	1.49	0.89	1.51
4reps.HS6hr_ConsensusPeaks_peak_4892,WBGene00008578	0	0.59	0	-0.54	0.87	0.93	0.27	1.08	0.41	1.12
4reps.HS6hr_ConsensusPeaks_peak_1776,WBGene00010731	0	0.65	0	-0.64	0.7	0.86	0.12	0.81	0.34	0.8
4reps.HS6hr_ConsensusPeaks_peak_12673,WBGene00012522	0	0.83	0	-0.92	1.33	1.54	1.04	1.73	0.97	1.63
4reps.HS6hr_ConsensusPeaks_peak_7911a,WBGene00022377	0	0.72	0	-0.19	1.37	1.32	0.84	1.49	1.11	1.95
4reps.HS6hr_ConsensusPeaks_peak_13380,WBGene00000797	0	0.68	0	-0.74	0.92	0.91	0.33	1.14	0.27	1.07
4reps.HS6hr_ConsensusPeaks_peak_4964,WBGene00004456	0	0.66	0	-0.58	0.68	0.35	0.6	0.94	0.67	1
4reps.HS6hr_ConsensusPeaks_peak_4964,WBGene00012978	0	0.66	0	-0.58	0.68	0.35	0.6	0.94	0.67	1
4reps.HS6hr_ConsensusPeaks_peak_722b,WBGene00004479	0	0.64	0	-0.52	0.8	0.62	0.75	1.39	0.93	1.48
4reps.HS6hr_ConsensusPeaks_peak_89,WBGene00022037	0	0.57	0	-0.39	0.57	0.48	0.3	0.82	0.5	0.98
4reps.HS6hr_ConsensusPeaks_peak_14817,WBGene00003277	0	0.53	0	-0.13	0.14	0.65	0.02	0.48	0.19	0.86
4reps.HS6hr_ConsensusPeaks_peak_15614a,WBGene00003602	0	0.5	0	-0.52	0.49	0.82	-0.06	0.68	-0.03	0.65
4reps.HS6hr_ConsensusPeaks_peak_729f,WBGene00016653	0	0.68	0	-0.4	0.47	0.71	0.17	0.95	0.49	1.19
4reps.HS6hr_ConsensusPeaks_peak_6776g,WBGene00001094	0	0.55	0	-0.41	0.33	0.29	0.29	0.88	0.45	0.99
4reps.HS6hr_ConsensusPeaks_peak_6447a,WBGene00003002	0	0.41	0	-0.47	0.6	0.6	0.25	0.57	0.27	0.51
4reps.HS6hr_ConsensusPeaks_peak_6447a,WBGene00015386	0	0.41	0	-0.47	0.6	0.6	0.25	0.57	0.27	0.51
4reps.HS6hr_ConsensusPeaks_peak_4347b,WBGene00004704	0	0.56	0	-0.65	0.39	0.44	0.26	0.88	0.4	0.78
4reps.HS6hr_ConsensusPeaks_peak_4347b,WBGene00010896	0	0.56	0	-0.65	0.39	0.44	0.26	0.88	0.4	0.78
4reps.HS6hr_ConsensusPeaks_peak_5402b,WBGene00021260	0	0.73	0	-0.29	0.39	0.5	0.49	0.8	0.92	1.14
4reps.HS6hr_ConsensusPeaks_peak_1995,WBGene00206530	0	0.48	0	-0.34	0.66	0.99	0.31	0.73	0.51	0.83
4reps.HS6hr_ConsensusPeaks_peak_7267a,WBGene00220172	0	0.48	0	-0.49	1.23	1.24	0.93	1.87	1	1.85
4reps.HS6hr_ConsensusPeaks_peak_3010,WBGene00021727	0	0.68	0	-0.06	0.52	0.68	0.37	1.03	0.79	1.69
4reps.HS6hr_ConsensusPeaks_peak_3010,WBGene00021730	0	0.68	0	-0.06	0.52	0.68	0.37	1.03	0.79	1.69
4reps.HS6hr_ConsensusPeaks_peak_2759,WBGene00016305	0	0.55	0	-0.09	0.28	0.8	0.26	0.82	0.69	1.26
4reps.HS6hr_ConsensusPeaks_peak_2909b,WBGene00020230	0	0.68	0	-0.29	0.41	0.66	0.38	1.6	0.47	1.87
4reps.HS6hr_ConsensusPeaks_peak_2805b,WBGene00006924	0	0.48	0	-0.25	0.29	0.28	-0.03	0.63	0.31	0.82
4reps.HS6hr_ConsensusPeaks_peak_1146d,WBGene00016493	0	0.49	0	-0.17	0.33	0.16	0.45	0.62	0.6	0.9
4reps.HS6hr_ConsensusPeaks_peak_3668b,WBGene00017344	0	0.59	0	-0.16	0.46	0.47	0.52	1.2	0.8	1.59
4reps.HS6hr_ConsensusPeaks_peak_9529b,WBGene00008948	0	0.41	0	-0.28	0.5	0.76	0.02	0.46	0.19	0.56
4reps.HS6hr_ConsensusPeaks_peak_4996,WBGene00003220	0	0.61	0	-0.18	0.74	0.71	0.33	1.01	0.56	1.38
4reps.HS6hr_ConsensusPeaks_peak_722c,WBGene00004436	0	0.42	0	-0.5	0.53	0.92	0.31	1	0.58	0.92
4reps.HS6hr_ConsensusPeaks_peak_722c,WBGene00004479	0	0.42	0	-0.5	0.53	0.92	0.31	1	0.58	0.92
4reps.HS6hr_ConsensusPeaks_peak_10586,WBGene00019177	0	0.5	0	-0.08	0.11	0.6	-0.19	0.35	0.07	0.77
4reps.HS6hr_ConsensusPeaks_peak_154f,WBGene00005002	0	0.68	0	-0.87	0.96	0.95	0.46	1.1	0.28	0.92
4reps.HS6hr_ConsensusPeaks_peak_15737a,WBGene00002203	0	0.48	0	-0.42	0.78	0.66	0.26	0.86	0.4	0.9
4reps.HS6hr_ConsensusPeaks_peak_2341,WBGene00007219	0	0.5	0	-0.29	0.45	0.96	0.07	0.95	0.28	1.12
4reps.HS6hr_ConsensusPeaks_peak_1717a,WBGene00002027	0	0.39	0	-0.46	0.32	0.35	0.19	0.65	0.3	0.56
4reps.HS6hr_ConsensusPeaks_peak_1717a,WBGene00004488	0	0.39	0	-0.46	0.32	0.35	0.19	0.65	0.3	0.56
4reps.HS6hr_ConsensusPeaks_peak_10534,WBGene00000478	0	0.59	0	-0.68	0.34	0.87	0.26	0.84	0.31	0.74
4reps.HS6hr_ConsensusPeaks_peak_10113c,WBGene00001240	0	0.48	0	-0.4	0.57	0.32	0.26	0.93	0.25	0.99
4reps.HS6hr_ConsensusPeaks_peak_15456,WBGene00007287	0	0.44	0	-0.35	0.75	0.86	-0.1	0.53	0.04	0.6
4reps.HS6hr_ConsensusPeaks_peak_488d,WBGene00003258	0	0.51	0	-0.85	0.71	0.71	0.4	1.02	0.27	0.7
4reps.HS6hr_ConsensusPeaks_peak_488d,WBGene00021834	0	0.51	0	-0.85	0.71	0.71	0.4	1.02	0.27	0.7
4reps.HS6hr_ConsensusPeaks_peak_4740,WBGene00010263	0	0.69	0	-0.92	1.33	1.36	0.56	1.59	0.52	1.37
4reps.HS6hr_ConsensusPeaks_peak_4740,WBGene00010264	0	0.69	0	-0.92	1.33	1.36	0.56	1.59	0.52	1.37
4reps.HS6hr_ConsensusPeaks_peak_12565a,WBGene00007370	0	0.5	0	-0.32	0.39	0.41	0.06	1.01	0.11	1.15
4reps.HS6hr_ConsensusPeaks_peak_12565a,WBGene00008997	0	0.5	0	-0.32	0.39	0.41	0.06	1.01	0.11	1.15
4reps.HS6hr_ConsensusPeaks_peak_4584,WBGene00010785	0	0.36	0	-0.38	0.3	0.45	0.13	0.51	0.26	0.47
4reps.HS6hr_ConsensusPeaks_peak_4584,WBGene00003789	0	0.36	0	-0.38	0.3	0.45	0.13	0.51	0.26	0.47
4reps.HS6hr_ConsensusPeaks_peak_5401,WBGene00021260	0	0.55	0	-0.17	1.02	0.89	0.63	1.18	0.87	1.49
4reps.HS6hr_ConsensusPeaks_peak_2973b,WBGene00002997	0	0.42	0	-0.31	0.84	1.04	0.21	0.92	0.48	0.99
4reps.HS6hr_ConsensusPeaks_peak_2973b,WBGene00015200	0	0.42	0	-0.31	0.84	1.04	0.21	0.92	0.48	0.99
4reps.HS6hr_ConsensusPeaks_peak_10628a,WBGene00017981	0	0.59	0	-0.02	0.37	0.38	0.33	0.93	0.66	1.65
4reps.HS6hr_ConsensusPeaks_peak_563,WBGene00016321	0	0.34	0	-0.29	0.76	0.71	0.49	0.82	0.55	0.86
4reps.HS6hr_ConsensusPeaks_peak_2817,WBGene00015597	0	0.69	0	-0.18	0.7	0.84	0.3	1.3	0.48	1.66
4reps.HS6hr_ConsensusPeaks_peak_11180a,WBGene00001719	0	0.39	0	-0.13	0.43	0.62	-0.1	0.41	0.13	0.65
4reps.HS6hr_ConsensusPeaks_peak_488e,WBGene00021834	0	0.41	0	-0.53	0.92	1.06	0.32	0.76	0.32	0.63
4reps.HS6hr_ConsensusPeaks_peak_11807,WBGene00010742	0	0.5	0	-0.11	0.6	0.81	-0.01	0.25	0.13	0.58
4reps.HS6hr_ConsensusPeaks_peak_11759a,WBGene00008920	0	0.39	0	-0.4	0.58	0.47	0.35	0.6	0.38	0.58
4reps.HS6hr_ConsensusPeaks_peak_11759a,WBGene00008921	0	0.39	0	-0.4	0.58	0.47	0.35	0.6	0.38	0.58
4reps.HS6hr_ConsensusPeaks_peak_5600c,WBGene00004183	0	0.49	0	-0.13	0.44	0.69	0.15	0.24	0.38	0.54
4reps.HS6hr_ConsensusPeaks_peak_9676,WBGene00003037	0	0.38	0	-0.28	0.36	0.15	0.17	0.86	0.34	0.94
4reps.HS6hr_ConsensusPeaks_peak_9676,WBGene00077462	0	0.38	0	-0.28	0.36	0.15	0.17	0.86	0.34	0.94
4reps.HS6hr_ConsensusPeaks_peak_9676,WBGene00004424	0	0.38	0	-0.28	0.36	0.15	0.17	0.86	0.34	0.94
4reps.HS6hr_ConsensusPeaks_peak_90,WBGene00022037	0	0.4	0	-0.4	0.58	0.47	0.38	0.56	0.27	0.54
4reps.HS6hr_ConsensusPeaks_peak_5560b,WBGene00045092	0	0.44	0	-0.14	0.29	0.28	0.35	0.42	0.54	0.68
4reps.HS6hr_ConsensusPeaks_peak_11325,WBGene00001879	0	0.34	0	-0.29	0.92	1.23	0.82	1.08	0.64	1.12
4reps.HS6hr_ConsensusPeaks_peak_11325,WBGene00001880	0	0.34	0	-0.29	0.92	1.23	0.82	1.08	0.64	1.12
4reps.HS6hr_ConsensusPeaks_peak_414a,WBGene00004946	0	0.41	0	-0.32	0.34	0.44	0.26	0.57	0.48	0.63
4reps.HS6hr_ConsensusPeaks_peak_9690a,WBGene00013464	0	0.59	0	-0.29	1.52	1.5	1.17	1.95	1.15	2.14
4reps.HS6hr_ConsensusPeaks_peak_5412b,WBGene00000545	0	0.45	0	-0.32	0.91	1.16	0.64	1.1	0.74	1.2
4reps.HS6hr_ConsensusPeaks_peak_722d,WBGene00045094	0	0.43	0	-0.11	0.37	0.09	0.33	0.72	0.49	1.03
4reps.HS6hr_ConsensusPeaks_peak_6346a,WBGene00015099	0	0.51	0	-0.19	0.36	0.13	0.1	0.66	0.15	0.92
4reps.HS6hr_ConsensusPeaks_peak_6346a,WBGene00015105	0	0.51	0	-0.19	0.36	0.13	0.1	0.66	0.15	0.92
4reps.HS6hr_ConsensusPeaks_peak_6353b,WBGene00018152	0	0.29	0	-0.34	0.64	0.68	0.26	0.75	0.35	0.72
4reps.HS6hr_ConsensusPeaks_peak_7110f,WBGene00012127	0	0.43	0	-0.36	1.11	0.8	0.67	1.27	0.46	1.31
4reps.HS6hr_ConsensusPeaks_peak_10592a,WBGene00015905	0	0.71	0	-0.09	1.53	1.88	1.01	2.15	1.28	2.73
4reps.HS6hr_ConsensusPeaks_peak_301e,WBGene00044931	0	0.38	0	-0.28	0.53	0.15	0.15	0.57	0.12	0.63
4reps.HS6hr_ConsensusPeaks_peak_10691b,WBGene00018208	0	0.48	0	-0.17	0.9	0.93	0.18	0.88	0.36	1.14
4reps.HS6hr_ConsensusPeaks_peak_5277a,WBGene00018362	0	0.4	0	-0.17	0.32	0.23	0.05	0.6	0.19	0.79
4reps.HS6hr_ConsensusPeaks_peak_5277a,WBGene00018364	0	0.4	0	-0.17	0.32	0.23	0.05	0.6	0.19	0.79
4reps.HS6hr_ConsensusPeaks_peak_12277f,WBGene00010425	0	0.41	0	-0.13	0.27	0.07	-0.29	0.54	-0.22	0.79
4reps.HS6hr_ConsensusPeaks_peak_10998b,WBGene00018488	0	-0.49	0	0.11	1.09	1.44	0.72	1.55	0.54	1.18
4reps.HS6hr_ConsensusPeaks_peak_2189a,WBGene00012210	0	-0.39	0	0.23	0.52	1	0.21	1.11	0.24	0.97
4reps.HS6hr_ConsensusPeaks_peak_12307a,WBGene00006684	0	-0.34	0	0.11	0.45	1.24	0.66	1.21	0.69	0.98
4reps.HS6hr_ConsensusPeaks_peak_13391,WBGene00020135	0	-0.33	0	0.73	0.8	0.96	0.5	1.13	0.77	1.5
4reps.HS6hr_ConsensusPeaks_peak_10801a,WBGene00016060	0	-0.46	0	0.32	0.59	0.66	0.21	1.11	0.12	1.01
4reps.HS6hr_ConsensusPeaks_peak_10801a,WBGene00016061	0	-0.46	0	0.32	0.59	0.66	0.21	1.11	0.12	1.01
4reps.HS6hr_ConsensusPeaks_peak_2198,WBGene00001008	0	-0.46	0	0.16	0.92	0.83	0.35	1.4	0.34	1.15
4reps.HS6hr_ConsensusPeaks_peak_10866a,WBGene00017834	0	-0.43	0	0.43	0.8	1.04	0.54	1.16	0.52	1.18
4reps.HS6hr_ConsensusPeaks_peak_11798h,WBGene00007390	0	-0.33	0	0.19	0.93	1.08	0.58	1.19	0.42	1.06
4reps.HS6hr_ConsensusPeaks_peak_4820e,WBGene00008446	0	-0.43	0	0.24	1.32	1.52	0.77	1.53	0.53	1.39
4reps.HS6hr_ConsensusPeaks_peak_10707,WBGene00045308	0	-0.37	0	0.2	0.68	1.02	0.52	1.16	0.5	1
4reps.HS6hr_ConsensusPeaks_peak_13942b,WBGene00017973	0	-0.46	0	0.25	0.39	0.61	0.08	1.17	-0.05	1.02
4reps.HS6hr_ConsensusPeaks_peak_3928a,WBGene00010876	0	-0.44	0	0.18	0.89	1.75	0.66	1.62	1.02	1.4
4reps.HS6hr_ConsensusPeaks_peak_15751b,WBGene00012444	0	-0.37	0	0.33	0.96	1.36	0.46	1.22	0.65	1.21
4reps.HS6hr_ConsensusPeaks_peak_3192d,WBGene00017838	0	-0.26	0	0.59	0.54	0.79	0.26	1.08	0.51	1.41
4reps.HS6hr_ConsensusPeaks_peak_14841b,WBGene00012326	0	-0.18	0	0.61	0.01	0.13	0.01	0.26	0.33	0.68
4reps.HS6hr_ConsensusPeaks_peak_13389,WBGene00002039	0	-0.16	0	0.57	0.76	0.97	0.42	0.77	0.75	1.18
4reps.HS6hr_ConsensusPeaks_peak_4613b,WBGene00012463	0	-0.21	0	0.45	1.1	1.35	0.89	1.43	1.2	1.68
4reps.HS6hr_ConsensusPeaks_peak_13392d,WBGene00020135	0	-0.16	0	0.59	1.05	1.4	0.74	1.37	1.17	1.83
4reps.HS6hr_ConsensusPeaks_peak_11583h,WBGene00002263	0	-0.41	0	0.73	0.96	1.83	0.92	1.53	1.24	1.83
4reps.HS6hr_ConsensusPeaks_peak_4613a,WBGene00012463	0	-0.18	0.21	0.42	0.75	1.17	0.51	1.25	0.88	1.51
4reps.HS6hr_ConsensusPeaks_peak_3192a,WBGene00017838	0	-0.25	0	0.48	0.26	0.84	-0.1	0.8	0.23	1.06
4reps.HS6hr_ConsensusPeaks_peak_14089,WBGene00003778	0	-0.16	0	0.54	0.69	0.98	0.47	1.2	0.51	1.61
4reps.HS6hr_ConsensusPeaks_peak_4152b,WBGene00011849	0	-0.34	0	0.64	0.92	0.91	0.65	1.1	0.7	1.38
4reps.HS6hr_ConsensusPeaks_peak_4152a,WBGene00011849	0	-0.33	0	0.41	0.91	1.33	0.57	1.25	0.8	1.34
4reps.HS6hr_ConsensusPeaks_peak_7504d,WBGene00003048	0	-0.23	0	0.36	0.4	0.41	0.34	0.62	0.54	0.77
4reps.HS6hr_ConsensusPeaks_peak_7084d,WBGene00012927	0	-0.2	0	0.41	0.7	0.88	0.37	1.36	0.58	1.57
4reps.HS6hr_ConsensusPeaks_peak_6654a,WBGene00019304	0	-0.26	0	0.34	0.66	0.65	0.24	0.91	0.33	1.02
4reps.HS6hr_ConsensusPeaks_peak_14173,WBGene00016090	0	-0.36	0	0.52	0.72	1.14	0.69	1.66	0.63	1.83
4reps.HS6hr_ConsensusPeaks_peak_11583c,WBGene00002263	0	-0.2	0	0.6	0.96	1.78	0.49	1.36	0.96	1.76
4reps.HS6hr_ConsensusPeaks_peak_15880a,WBGene00014213	0	-0.13	0	0.5	0.17	0.77	0.22	0.98	0.72	1.4
4reps.HS6hr_ConsensusPeaks_peak_2246,WBGene00003989	0	0.22	0	-0.53	0.44	0.87	-0.13	0.78	-0.17	0.47
4reps.HS6hr_ConsensusPeaks_peak_9611b,WBGene00010828	0	0.14	0	-0.43	0.47	0.49	0.25	0.55	0.07	0.24
4reps.HS6hr_ConsensusPeaks_peak_10113h,WBGene00001240	0	0.35	0	-0.56	0.53	0.53	0.4	0.82	0.32	0.63
4reps.HS6hr_ConsensusPeaks_peak_6113d,WBGene00020021	0	0.19	0	-0.5	0.47	0.71	0.21	0.84	0.05	0.51
4reps.HS6hr_ConsensusPeaks_peak_15104a,WBGene00003239	0	0.27	0	-0.46	0.23	0.45	0.12	0.61	0.19	0.42
4reps.HS6hr_ConsensusPeaks_peak_8907b,WBGene00007492	0	0.25	0	-0.49	0.56	0.48	0.47	0.88	0.23	0.63
4reps.HS6hr_ConsensusPeaks_peak_13891f,WBGene00006926	0	0.13	0	-0.74	0.33	0.78	0.25	0.55	-0.04	0.05
4reps.HS6hr_ConsensusPeaks_peak_12761,WBGene00013340	0	0.35	0	-0.51	0.72	0.55	0.28	1.09	0.18	0.91
4reps.HS6hr_ConsensusPeaks_peak_9005,WBGene00007506	0	0.15	0	-0.57	0.38	0.33	-0.19	0.53	-0.52	0.14
4reps.HS6hr_ConsensusPeaks_peak_687b,WBGene00016562	0	0.33	0	-0.42	0.41	0.41	0.26	0.57	0.13	0.48
4reps.HS6hr_ConsensusPeaks_peak_7267b,WBGene00001946	0	0.27	0	-0.37	0.96	1.15	0.66	1.27	0.64	1.16
4reps.HS6hr_ConsensusPeaks_peak_9031,WBGene00001239	0	0.18	0	-0.42	0.24	0.13	0.08	0.48	-0.14	0.22
4reps.HS6hr_ConsensusPeaks_peak_9031,WBGene00007880	0	0.18	0	-0.42	0.24	0.13	0.08	0.48	-0.14	0.22
4reps.HS6hr_ConsensusPeaks_peak_14397c,WBGene00001169	0	0.37	0	-0.48	0.14	0.4	-0.05	0.68	0.04	0.58
4reps.HS6hr_ConsensusPeaks_peak_9916,WBGene00013522	0	0.3	0	-0.35	0.62	0.59	0.16	0.5	0.07	0.45
4reps.HS6hr_ConsensusPeaks_peak_8176,WBGene00021281	0	0.21	0	-0.42	0.37	0.56	0.01	0.28	0.13	0.07
4reps.HS6hr_ConsensusPeaks_peak_8176,WBGene00021283	0	0.21	0	-0.42	0.37	0.56	0.01	0.28	0.13	0.07
4reps.HS6hr_ConsensusPeaks_peak_13695b,WBGene00006321	0	0.25	0	-0.46	0.26	0.82	-0.19	0.49	-0.14	0.28
4reps.HS6hr_ConsensusPeaks_peak_7379c,WBGene00012717	0	0.26	0	-0.33	0.8	0.7	0.46	0.88	0.63	0.79
4reps.HS6hr_ConsensusPeaks_peak_13186,WBGene00018987	0	0.09	0	-0.31	0.39	0.64	-0.06	0.64	-0.01	0.38
4reps.HS6hr_ConsensusPeaks_peak_154a,WBGene00005002	0	0.38	0	-0.43	1.29	1.4	0.88	1.33	0.63	1.25
4reps.HS6hr_ConsensusPeaks_peak_8610b,WBGene00004411	0	0.36	0	-0.51	0.41	0.34	0.01	0.91	-0.05	0.76
4reps.HS6hr_ConsensusPeaks_peak_11810b,WBGene00010744	0	0.37	0	-0.45	0.36	0.06	0.48	0.8	0.41	0.69
4reps.HS6hr_ConsensusPeaks_peak_9975d,WBGene00013658	0	0.38	0	-0.46	0.39	0.67	0.31	0.75	0.41	0.65
4reps.HS6hr_ConsensusPeaks_peak_3377a,WBGene00006988	0	0.24	0	-0.36	0.08	0.19	0.26	0.46	0.3	0.33
4reps.HS6hr_ConsensusPeaks_peak_3377a,WBGene00019126	0	0.24	0	-0.36	0.08	0.19	0.26	0.46	0.3	0.33
4reps.HS6hr_ConsensusPeaks_peak_13614d,WBGene00006863	0	0.07	0	-0.03	1.61	1.99	1.15	1.91	1.25	1.95
4reps.HS6hr_ConsensusPeaks_peak_7136,WBGene00013448	0	0.16	0	-0.28	1.22	1.18	0.81	1.44	0.89	1.29
4reps.HS6hr_ConsensusPeaks_peak_7136,WBGene00013447	0	0.16	0	-0.28	1.22	1.18	0.81	1.44	0.89	1.29
4reps.HS6hr_ConsensusPeaks_peak_8377d,WBGene00016955	0	-0.02	0	0	1.7	1.96	0.89	1.59	0.81	1.55
4reps.HS6hr_ConsensusPeaks_peak_13001b,WBGene00010006	0	-0.3	0	0.24	1.28	1.43	1.13	1.73	0.99	1.68
4reps.HS6hr_ConsensusPeaks_peak_84c,WBGene00001814	0	-0.24	0	0.09	1.51	1.76	0.95	2.15	1.06	1.99
4reps.HS6hr_ConsensusPeaks_peak_2189b,WBGene00012216	0	-0.1	0	0.11	1.16	1.59	0.84	1.78	1.01	1.82
4reps.HS6hr_ConsensusPeaks_peak_2189b,WBGene00012210	0	-0.1	0	0.11	1.16	1.59	0.84	1.78	1.01	1.82
4reps.HS6hr_ConsensusPeaks_peak_10340,WBGene00000976	0	-0.22	0	0.04	1.35	1.75	0.92	1.75	0.93	1.53
4reps.HS6hr_ConsensusPeaks_peak_9360e,WBGene00004892	0	-0.12	0	-0.04	1.27	1.36	0.87	1.45	0.56	1.19
4reps.HS6hr_ConsensusPeaks_peak_4528e,WBGene00013923	0	-0.02	0	-0.06	1.18	1.39	0.95	1.55	0.87	1.42
4reps.HS6hr_ConsensusPeaks_peak_4528e,WBGene00013925	0	-0.02	0	-0.06	1.18	1.39	0.95	1.55	0.87	1.42
4reps.HS6hr_ConsensusPeaks_peak_8008,WBGene00021089	0	0.03	0	-0.01	1.36	1.85	0.85	1.67	0.89	1.68
4reps.HS6hr_ConsensusPeaks_peak_9291b,WBGene00002344	0	-0.17	0	0.01	1.07	1.23	0.76	1.54	0.73	1.33
4reps.HS6hr_ConsensusPeaks_peak_842c,WBGene00003132	0	0	0	-0.09	1.33	1.77	1.24	2.16	1.24	1.98
4reps.HS6hr_ConsensusPeaks_peak_842c,WBGene00022457	0	0	0	-0.09	1.33	1.77	1.24	2.16	1.24	1.98
4reps.HS6hr_ConsensusPeaks_peak_14964e,WBGene00008748	0	-0.19	0	0.07	1.4	1.27	0.88	1.39	0.56	1.25
4reps.HS6hr_ConsensusPeaks_peak_14129b,WBGene00003053	0	0.1	0	-0.28	1.1	1.37	0.6	1.7	0.47	1.5
4reps.HS6hr_ConsensusPeaks_peak_241,WBGene00006702	0	-0.27	0	0.2	1.39	1.51	0.94	1.61	1.02	1.58
4reps.HS6hr_ConsensusPeaks_peak_11764b,WBGene00007553	0	-0.14	0	0.21	1.33	2.05	0.96	1.78	1.22	1.92
4reps.HS6hr_ConsensusPeaks_peak_15810e,WBGene00004276	0	-0.11	0	-0.01	1.2	1.14	0.59	1.57	0.59	1.4
4reps.HS6hr_ConsensusPeaks_peak_15810e,WBGene00010700	0	-0.11	0	-0.01	1.2	1.14	0.59	1.57	0.59	1.4
4reps.HS6hr_ConsensusPeaks_peak_11709b,WBGene00012117	0	0	0	-0.01	1.44	2.2	0.87	1.96	1.43	1.93
4reps.HS6hr_ConsensusPeaks_peak_7294c,WBGene00013732	0	-0.1	0	0.08	1.09	1.41	0.86	1.49	1.08	1.49
4reps.HS6hr_ConsensusPeaks_peak_12305e,WBGene00009974	0	-0.26	0	0.12	1.12	1.47	0.69	1.56	0.67	1.41
4reps.HS6hr_ConsensusPeaks_peak_12305e,WBGene00009975	0	-0.26	0	0.12	1.12	1.47	0.69	1.56	0.67	1.41
4reps.HS6hr_ConsensusPeaks_peak_11225a,WBGene00001152	0	-0.01	0	0.06	1.3	1.6	0.63	2	0.68	2.12
4reps.HS6hr_ConsensusPeaks_peak_842d,WBGene00003132	0	-0.13	0	0.12	1.2	1.07	0.9	1.79	0.84	1.81
4reps.HS6hr_ConsensusPeaks_peak_8377c,WBGene00016955	0	0.03	0	-0.01	1.42	1.87	0.5	1.53	0.69	1.55
4reps.HS6hr_ConsensusPeaks_peak_4849f,WBGene00007836	0	-0.06	0	0.15	1.11	1.35	0.57	1.53	0.88	1.69
4reps.HS6hr_ConsensusPeaks_peak_15177,WBGene00004859	0	-0.4	0	-0.03	1.41	1.52	0.81	1.9	0.35	1.28
4reps.HS6hr_ConsensusPeaks_peak_15177,WBGene00012158	0	-0.4	0	-0.03	1.41	1.52	0.81	1.9	0.35	1.28
4reps.HS6hr_ConsensusPeaks_peak_4176g,WBGene00001038	0	0.09	0	-0.16	1.13	1.19	0.47	1.19	0.26	1.06
4reps.HS6hr_ConsensusPeaks_peak_4176g,WBGene00014249	0	0.09	0	-0.16	1.13	1.19	0.47	1.19	0.26	1.06
4reps.HS6hr_ConsensusPeaks_peak_7921,WBGene00044485	0	0.29	0	-0.1	1.14	1.43	1	1.57	1.21	1.77
4reps.HS6hr_ConsensusPeaks_peak_6708,WBGene00006977	0	-0.1	0	0.02	1.12	1.63	0.84	1.52	0.86	1.42
4reps.HS6hr_ConsensusPeaks_peak_6708,WBGene00185006	0	-0.1	0	0.02	1.12	1.63	0.84	1.52	0.86	1.42
4reps.HS6hr_ConsensusPeaks_peak_5757b,WBGene00003423	0	-0.09	0	0.15	1.26	1.38	0.76	1.37	0.81	1.51
4reps.HS6hr_ConsensusPeaks_peak_6934,WBGene00003589	0	-0.2	0	0.31	1.03	1.16	0.53	1	0.49	1.13
4reps.HS6hr_ConsensusPeaks_peak_12343b,WBGene00010260	0	0.01	0	0	1.26	1.32	0.89	1.47	0.92	1.5
4reps.HS6hr_ConsensusPeaks_peak_14809a,WBGene00007651	0	-0.06	0	-0.05	1.33	1.72	0.8	2	0.91	1.78
4reps.HS6hr_ConsensusPeaks_peak_83a,WBGene00001814	0	-0.12	0	0.03	1.12	1.22	0.67	1.94	0.8	1.84
4reps.HS6hr_ConsensusPeaks_peak_15438a,WBGene00003903	0	-0.08	0	-0.07	1.04	1.55	0.53	1.79	0.59	1.56
4reps.HS6hr_ConsensusPeaks_peak_8514b,WBGene00001091	0	-0.04	0	-0.09	1.07	1.42	0.56	1.49	0.57	1.27
4reps.HS6hr_ConsensusPeaks_peak_15076f,WBGene00002037	0	-0.06	0	0.03	1.5	2	0.92	1.7	0.83	1.68
4reps.HS6hr_ConsensusPeaks_peak_15397b,WBGene00009797	0	-0.14	0	-0.1	1.16	1.54	0.77	1.57	0.5	1.15
4reps.HS6hr_ConsensusPeaks_peak_6455d,WBGene00003559	0	0	0	-0.12	0.95	0.84	0.2	1.17	0.06	0.98
4reps.HS6hr_ConsensusPeaks_peak_4897b,WBGene00013093	0	0.19	0	-0.34	1.33	1.12	0.87	1.75	0.69	1.55
4reps.HS6hr_ConsensusPeaks_peak_13982,WBGene00020738	0	-0.08	0	0.13	0.92	1.03	0.6	1.08	0.53	1.17
4reps.HS6hr_ConsensusPeaks_peak_7219a,WBGene00013242	0	0.19	0	-0.14	0.9	0.96	0.28	1	0.43	1.04
4reps.HS6hr_ConsensusPeaks_peak_7219a,WBGene00013243	0	0.19	0	-0.14	0.9	0.96	0.28	1	0.43	1.04
4reps.HS6hr_ConsensusPeaks_peak_1640a,WBGene00008780	0	-0.25	0	0.06	1.03	1.33	0.73	1.45	0.71	1.24
4reps.HS6hr_ConsensusPeaks_peak_1640a,WBGene00009173	0	-0.25	0	0.06	1.03	1.33	0.73	1.45	0.71	1.24
4reps.HS6hr_ConsensusPeaks_peak_15376f,WBGene00000217	0	0.19	0	-0.06	1.25	1.75	0.85	1.9	1.17	2.08
4reps.HS6hr_ConsensusPeaks_peak_7639a,WBGene00019658	0	0.08	0	0.07	1.06	1.06	0.61	1.06	0.78	1.32
4reps.HS6hr_ConsensusPeaks_peak_7639a,WBGene00004427	0	0.08	0	0.07	1.06	1.06	0.61	1.06	0.78	1.32
4reps.HS6hr_ConsensusPeaks_peak_1596,WBGene00014115	0	-0.21	0	-0.09	1.15	1.33	0.95	1.59	0.51	1.09
4reps.HS6hr_ConsensusPeaks_peak_4838c,WBGene00013008	0	0.06	0	0.01	1.08	1.39	0.77	1.47	0.9	1.58
4reps.HS6hr_ConsensusPeaks_peak_5542a,WBGene00019994	0	0.35	0	-0.13	1.65	1.79	1.02	1.9	1.21	2.09
4reps.HS6hr_ConsensusPeaks_peak_5542a,WBGene00019995	0	0.35	0	-0.13	1.65	1.79	1.02	1.9	1.21	2.09
4reps.HS6hr_ConsensusPeaks_peak_5536c,WBGene00018990	0	-0.06	0	-0.04	1.31	1.02	0.64	1.36	0.37	1.13
4reps.HS6hr_ConsensusPeaks_peak_15398,WBGene00009797	0	-0.1	0	0.03	1.14	1.35	0.55	1.4	0.47	1.31
4reps.HS6hr_ConsensusPeaks_peak_15615a,WBGene00003602	0	0.29	0	-0.27	0.99	1.16	0.57	1.09	0.52	1.09
4reps.HS6hr_ConsensusPeaks_peak_2178b,WBGene00010768	0	-0.02	0	0.01	1.28	1.8	0.58	1.43	0.97	1.44
4reps.HS6hr_ConsensusPeaks_peak_2178b,WBGene00012107	0	-0.02	0	0.01	1.28	1.8	0.58	1.43	0.97	1.44
4reps.HS6hr_ConsensusPeaks_peak_8095a,WBGene00018146	0	0.12	0	-0.15	0.94	1.08	0.39	1.11	0.35	1.05
4reps.HS6hr_ConsensusPeaks_peak_15397c,WBGene00009797	0	-0.17	0	-0.19	1.12	1.69	0.75	1.87	0.43	1.29
4reps.HS6hr_ConsensusPeaks_peak_15076b,WBGene00002037	0	-0.16	0	0.17	1.21	1.31	0.3	1.09	0.26	1.16
4reps.HS6hr_ConsensusPeaks_peak_4410e,WBGene00009354	0	0.05	0	-0.05	1.4	1.74	0.67	1.39	0.82	1.36
4reps.HS6hr_ConsensusPeaks_peak_10857,WBGene00045305	0	-0.1	0	0.09	1.15	1.65	0.76	1.55	0.88	1.58
4reps.HS6hr_ConsensusPeaks_peak_13723g,WBGene00022745	0	-0.1	0	0.08	1.29	1.58	0.74	1.51	0.95	1.54
4reps.HS6hr_ConsensusPeaks_peak_7630,WBGene00015497	0	-0.22	0	-0.01	1.24	1.92	0.72	1.65	0.62	1.26
4reps.HS6hr_ConsensusPeaks_peak_12305c,WBGene00009974	0	-0.33	0	0.07	1	1.52	0.56	1.55	0.47	1.27
4reps.HS6hr_ConsensusPeaks_peak_12305c,WBGene00009975	0	-0.33	0	0.07	1	1.52	0.56	1.55	0.47	1.27
4reps.HS6hr_ConsensusPeaks_peak_13614c,WBGene00006863	0	-0.22	0	0.04	1.16	1.38	0.6	1.25	0.32	1.01
4reps.HS6hr_ConsensusPeaks_peak_12849,WBGene00045366	0	0.24	0	-0.05	1.29	1.85	0.98	1.85	1.43	2.09
4reps.HS6hr_ConsensusPeaks_peak_5536b,WBGene00018990	0	-0.34	0	0.04	1.45	1.44	1.11	1.93	0.92	1.53
4reps.HS6hr_ConsensusPeaks_peak_466,WBGene00003654	0	0.18	0	-0.07	1.23	1.07	0.82	1.51	0.95	1.62
4reps.HS6hr_ConsensusPeaks_peak_12392a,WBGene00009811	0	0.01	0	-0.11	1.21	1.81	1.02	2.08	0.85	1.85
4reps.HS6hr_ConsensusPeaks_peak_10433,WBGene00023284	0	0.08	0	-0.09	1.13	1.36	0.65	1.59	0.58	1.54
4reps.HS6hr_ConsensusPeaks_peak_10433,WBGene00006279	0	0.08	0	-0.09	1.13	1.36	0.65	1.59	0.58	1.54
4reps.HS6hr_ConsensusPeaks_peak_14661d,WBGene00016438	0	-0.16	0	0.06	1.48	1.5	0.88	1.48	0.63	1.37
4reps.HS6hr_ConsensusPeaks_peak_13353e,WBGene00018657	0	-0.22	0	0.04	1	1.24	0.6	1.16	0.46	0.94
4reps.HS6hr_ConsensusPeaks_peak_6831b,WBGene00011501	0	-0.03	0	0.01	1.08	1.33	0.47	1.1	0.56	1.07
4reps.HS6hr_ConsensusPeaks_peak_6831b,WBGene00011503	0	-0.03	0	0.01	1.08	1.33	0.47	1.1	0.56	1.07
4reps.HS6hr_ConsensusPeaks_peak_9141a,WBGene00000910	0	-0.29	0	0.23	1	1.2	0.91	1.39	0.82	1.36
4reps.HS6hr_ConsensusPeaks_peak_4410d,WBGene00009354	0	-0.01	0	0.02	1.44	1.84	0.86	1.68	1.12	1.72
4reps.HS6hr_ConsensusPeaks_peak_15311,WBGene00001149	0	-0.28	0	0.09	1.18	1.14	0.69	1.27	0.41	1.05
4reps.HS6hr_ConsensusPeaks_peak_8377b,WBGene00016955	0	-0.04	0	0.05	1.24	1.6	0.63	1.37	0.87	1.43
4reps.HS6hr_ConsensusPeaks_peak_11300e,WBGene00018700	0	-0.3	0	0.26	1.12	1.24	0.69	1.15	0.59	1.14
4reps.HS6hr_ConsensusPeaks_peak_14599,WBGene00016187	0	0.13	0	0.08	0.89	0.73	0.42	1.08	0.55	1.39
4reps.HS6hr_ConsensusPeaks_peak_14599,WBGene00016188	0	0.13	0	0.08	0.89	0.73	0.42	1.08	0.55	1.39
4reps.HS6hr_ConsensusPeaks_peak_11765,WBGene00007553	0	0	0	-0.04	1.37	2.07	0.67	1.78	0.67	1.65
4reps.HS6hr_ConsensusPeaks_peak_1189d,WBGene00003964	0	0.01	0	0	1.1	1.37	0.76	1.49	0.79	1.51
4reps.HS6hr_ConsensusPeaks_peak_9534d,WBGene00000376	0	0.09	0	-0.03	0.92	0.44	0.34	0.95	0.47	1.02
4reps.HS6hr_ConsensusPeaks_peak_15076e,WBGene00002037	0	-0.19	0	0.1	1.39	1.78	0.67	1.43	0.61	1.37
4reps.HS6hr_ConsensusPeaks_peak_1742b,WBGene00001582	0	0.04	0	-0.06	0.98	0.75	0.47	1	0.38	0.96
4reps.HS6hr_ConsensusPeaks_peak_14895d,WBGene00011105	0	-0.1	0	0.01	0.99	1.2	0.57	1.07	0.52	0.94
4reps.HS6hr_ConsensusPeaks_peak_1189c,WBGene00003964	0	-0.31	0	0.13	1.07	1.03	0.64	1.22	0.29	1.04
4reps.HS6hr_ConsensusPeaks_peak_4092c,WBGene00002299	0	0.02	0	-0.01	1.23	1.86	0.95	1.66	1.23	1.67
4reps.HS6hr_ConsensusPeaks_peak_4092c,WBGene00006659	0	0.02	0	-0.01	1.23	1.86	0.95	1.66	1.23	1.67
4reps.HS6hr_ConsensusPeaks_peak_8908,WBGene00007492	0	-0.13	0	0.04	0.97	1.05	0.58	1.01	0.45	0.88
4reps.HS6hr_ConsensusPeaks_peak_13606b,WBGene00001620	0	0.01	0	0.03	0.93	1.25	0.83	1.35	0.84	1.42
4reps.HS6hr_ConsensusPeaks_peak_3035,WBGene00018803	0	0.03	0	-0.05	0.85	1.13	0.51	1.2	0.53	1.16
4reps.HS6hr_ConsensusPeaks_peak_3035,WBGene00018807	0	0.03	0	-0.05	0.85	1.13	0.51	1.2	0.53	1.16
4reps.HS6hr_ConsensusPeaks_peak_1189b,WBGene00003964	0	0.04	0	-0.03	0.97	1.23	0.81	1.42	0.95	1.43
4reps.HS6hr_ConsensusPeaks_peak_10389,WBGene00021492	0	0.33	0	0.02	1.22	1.44	0.89	1.64	1.24	2.16
4reps.HS6hr_ConsensusPeaks_peak_12086a,WBGene00010174	0	-0.25	0	0.22	0.93	1.03	0.64	1.11	0.47	1.11
4reps.HS6hr_ConsensusPeaks_peak_6453c,WBGene00003559	0	0	0	-0.04	1.02	1.17	0.38	1.05	0.38	0.97
4reps.HS6hr_ConsensusPeaks_peak_1189e,WBGene00008852	0	-0.08	0	0.01	1.29	1.51	0.83	1.68	0.81	1.54
4reps.HS6hr_ConsensusPeaks_peak_1189e,WBGene00003964	0	-0.08	0	0.01	1.29	1.51	0.83	1.68	0.81	1.54
4reps.HS6hr_ConsensusPeaks_peak_11707,WBGene00012117	0	-0.17	0	0.13	1.01	1.53	0.63	1.23	0.8	1.21
4reps.HS6hr_ConsensusPeaks_peak_10867b,WBGene00017834	0	-0.27	0	0.23	1.07	1.3	0.66	1.27	0.71	1.26
4reps.HS6hr_ConsensusPeaks_peak_10619e,WBGene00021561	0	-0.21	0	0.06	0.88	0.93	0.58	1.07	0.57	0.91
4reps.HS6hr_ConsensusPeaks_peak_10619e,WBGene00003704	0	-0.21	0	0.06	0.88	0.93	0.58	1.07	0.57	0.91
4reps.HS6hr_ConsensusPeaks_peak_1564b,WBGene00009342	0	0.12	0	-0.14	1.15	1.49	0.5	1.12	0.68	1.03
4reps.HS6hr_ConsensusPeaks_peak_13991b,WBGene00017463	0	0.04	0	-0.03	1.47	1.48	0.5	0.99	0.5	0.95
4reps.HS6hr_ConsensusPeaks_peak_9140c,WBGene00008506	0	-0.14	0	0.03	0.98	1.62	0.58	1.77	0.66	1.61
4reps.HS6hr_ConsensusPeaks_peak_3987a,WBGene00010681	0	-0.04	0	0.1	1.04	1.14	0.83	1.28	0.83	1.42
4reps.HS6hr_ConsensusPeaks_peak_13479b,WBGene00022201	0	-0.05	0	0.02	0.8	0.85	0.28	0.99	0.4	0.96
4reps.HS6hr_ConsensusPeaks_peak_7639b,WBGene00045051	0	0.1	0	0.03	0.97	1.1	0.67	1.01	0.8	1.22
4reps.HS6hr_ConsensusPeaks_peak_13723h,WBGene00022745	0	-0.26	0	0.09	0.98	1.43	0.62	1.33	0.61	1.15
4reps.HS6hr_ConsensusPeaks_peak_13723h,WBGene00022746	0	-0.26	0	0.09	0.98	1.43	0.62	1.33	0.61	1.15
4reps.HS6hr_ConsensusPeaks_peak_3585,WBGene00016003	0	0.13	0	-0.12	1.12	1.23	0.64	1.3	0.69	1.27
4reps.HS6hr_ConsensusPeaks_peak_15278d,WBGene00011564	0	0.06	0	-0.13	0.75	0.69	0.09	1.09	0.2	0.99
4reps.HS6hr_ConsensusPeaks_peak_15278d,WBGene00003290	0	0.06	0	-0.13	0.75	0.69	0.09	1.09	0.2	0.99
4reps.HS6hr_ConsensusPeaks_peak_4795d,WBGene00002264	0	0	0	-0.04	1.06	1.23	0.84	1.5	0.74	1.41
4reps.HS6hr_ConsensusPeaks_peak_14484,WBGene00019780	0	-0.06	0	0.09	0.79	1.11	0.22	0.91	0.32	0.96
4reps.HS6hr_ConsensusPeaks_peak_3662,WBGene00020170	0	-0.28	0	0.17	1.05	1.38	0.91	1.63	0.86	1.56
4reps.HS6hr_ConsensusPeaks_peak_11709a,WBGene00012117	0	0.06	0	0	0.94	1.27	0.45	1.17	0.74	1.26
4reps.HS6hr_ConsensusPeaks_peak_11425a,WBGene00020865	0	-0.23	0	0.13	1.03	1.3	0.59	1.14	0.6	1.05
4reps.HS6hr_ConsensusPeaks_peak_2245h,WBGene00003989	0	-0.2	0	0.03	1.03	1.08	0.7	1.34	0.47	1.11
4reps.HS6hr_ConsensusPeaks_peak_11708a,WBGene00012117	0	-0.19	0	0.13	0.92	1.3	0.8	1.42	0.86	1.38
4reps.HS6hr_ConsensusPeaks_peak_5338b,WBGene00022493	0	0.16	0	-0.04	1.27	1.4	0.87	1.65	1.14	1.82
4reps.HS6hr_ConsensusPeaks_peak_10479b,WBGene00020954	0	-0.15	0	0.03	0.87	1.78	0.51	1.8	0.61	1.64
4reps.HS6hr_ConsensusPeaks_peak_11495g,WBGene00018090	0	0.02	0	-0.11	0.82	0.83	0.47	0.85	0.4	0.7
4reps.HS6hr_ConsensusPeaks_peak_7629,WBGene00015497	0	-0.09	0	-0.05	1.01	1.34	0.57	1.13	0.48	0.88
4reps.HS6hr_ConsensusPeaks_peak_9325,WBGene00010047	0	0.14	0	-0.17	0.98	0.59	0.52	0.96	0.35	0.86
4reps.HS6hr_ConsensusPeaks_peak_15178a,WBGene00004859	0	-0.12	0	-0.19	1.09	1.32	0.37	1.4	0.03	0.83
4reps.HS6hr_ConsensusPeaks_peak_15178a,WBGene00012158	0	-0.12	0	-0.19	1.09	1.32	0.37	1.4	0.03	0.83
4reps.HS6hr_ConsensusPeaks_peak_3771b,WBGene00020114	0	0.1	0	0.06	1.12	1.4	0.7	1.03	0.8	1.35
4reps.HS6hr_ConsensusPeaks_peak_4795c,WBGene00002264	0	-0.07	0	-0.01	0.75	0.98	0.52	1.09	0.46	0.98
4reps.HS6hr_ConsensusPeaks_peak_7639d,WBGene00019664	0	-0.44	0	0.21	1.3	1.53	0.73	1.56	0.61	1.4
4reps.HS6hr_ConsensusPeaks_peak_4410a,WBGene00009729	0	0.37	0	-0.14	1.01	1.05	0.34	1.06	0.47	1.27
4reps.HS6hr_ConsensusPeaks_peak_5554,WBGene00000898	0	-0.24	0	0.09	0.98	1.03	0.88	1.36	0.68	1.21
4reps.HS6hr_ConsensusPeaks_peak_10866d,WBGene00017834	0	-0.16	0	0.03	1.14	1.44	0.75	1.55	0.65	1.33
4reps.HS6hr_ConsensusPeaks_peak_9365,WBGene00004892	0	0.06	0	0.01	1.19	1.05	0.07	0.75	0.16	0.9
4reps.HS6hr_ConsensusPeaks_peak_9365,WBGene00219458	0	0.06	0	0.01	1.19	1.05	0.07	0.75	0.16	0.9
4reps.HS6hr_ConsensusPeaks_peak_10313a,WBGene00006794	0	0.19	0	-0.3	0.76	0.92	0.38	0.92	0.42	0.79
4reps.HS6hr_ConsensusPeaks_peak_15661b,WBGene00007772	0	-0.37	0	-0.01	1.1	1.6	1.02	1.84	0.81	1.3
4reps.HS6hr_ConsensusPeaks_peak_6591c,WBGene00018370	0	0.11	0	-0.09	0.8	0.87	0.67	1.04	0.65	1.06
4reps.HS6hr_ConsensusPeaks_peak_5679g,WBGene00003962	0	-0.1	0	-0.06	0.98	0.99	0.71	1.63	0.53	1.33
4reps.HS6hr_ConsensusPeaks_peak_5679g,WBGene00007574	0	-0.1	0	-0.06	0.98	0.99	0.71	1.63	0.53	1.33
4reps.HS6hr_ConsensusPeaks_peak_10396,WBGene00021486	0	0	0	0.02	0.88	1.37	0.46	1.37	0.73	1.42
4reps.HS6hr_ConsensusPeaks_peak_10396,WBGene00003676	0	0	0	0.02	0.88	1.37	0.46	1.37	0.73	1.42
4reps.HS6hr_ConsensusPeaks_peak_10835a,WBGene00023276	0	0.01	0	-0.02	1.04	1.02	0.47	1.28	0.4	1.25
4reps.HS6hr_ConsensusPeaks_peak_10835a,WBGene00017770	0	0.01	0	-0.02	1.04	1.02	0.47	1.28	0.4	1.25
4reps.HS6hr_ConsensusPeaks_peak_14895c,WBGene00011105	0	0.09	0	-0.24	0.85	1.1	0.58	1.07	0.51	0.85
4reps.HS6hr_ConsensusPeaks_peak_15312b,WBGene00001149	0	-0.18	0	0.02	0.76	0.87	0.52	1.13	0.4	0.92
4reps.HS6hr_ConsensusPeaks_peak_9528a,WBGene00019579	0	0.12	0	-0.42	1.15	0.68	0.51	1.04	0.25	0.67
4reps.HS6hr_ConsensusPeaks_peak_3902,WBGene00006562	0	-0.26	0	0.18	0.73	0.79	0.38	0.95	0.14	0.88
4reps.HS6hr_ConsensusPeaks_peak_707a,WBGene00020131	0	-0.21	0	0.15	0.79	0.62	0.36	0.84	0.36	0.8
4reps.HS6hr_ConsensusPeaks_peak_6372c,WBGene00015159	0	-0.14	0	0	0.96	1.17	0.74	1.27	0.51	1.03
4reps.HS6hr_ConsensusPeaks_peak_2199b,WBGene00001008	0	-0.07	0	0	0.73	0.83	0.3	0.87	0.29	0.77
4reps.HS6hr_ConsensusPeaks_peak_11708c,WBGene00012117	0	-0.05	0	0.07	0.93	1.26	0.68	1.32	0.88	1.38
4reps.HS6hr_ConsensusPeaks_peak_15441c,WBGene00000282	0	-0.3	0	-0.09	0.8	1.57	0.43	1.48	0.33	0.94
4reps.HS6hr_ConsensusPeaks_peak_9992,WBGene00012420	0	0.06	0	-0.07	0.6	0.9	0.55	0.77	0.44	0.74
4reps.HS6hr_ConsensusPeaks_peak_7891,WBGene00022089	0	0.09	0	-0.15	1.06	1.21	0.28	0.92	0.22	0.75
4reps.HS6hr_ConsensusPeaks_peak_15093,WBGene00009259	0	-0.01	0	-0.09	1.27	0.75	0.65	1.55	0.58	1.25
4reps.HS6hr_ConsensusPeaks_peak_12086g,WBGene00001670	0	-0.23	0	0.06	0.98	1.43	0.89	1.38	0.69	1.18
4reps.HS6hr_ConsensusPeaks_peak_172b,WBGene00021691	0	-0.28	0	0.05	0.87	1.03	0.49	1.21	0.35	0.95
4reps.HS6hr_ConsensusPeaks_peak_3990g,WBGene00000240	0	-0.01	0	0.03	1.04	1.31	0.35	0.91	0.43	0.97
4reps.HS6hr_ConsensusPeaks_peak_11706d,WBGene00012117	0	-0.03	0	0	0.9	1.5	0.49	1.44	0.77	1.39
4reps.HS6hr_ConsensusPeaks_peak_12968a,WBGene00008945	0	-0.04	0	-0.02	1.22	1.86	1.05	1.57	0.84	1.42
4reps.HS6hr_ConsensusPeaks_peak_11224,WBGene00018398	0	-0.16	0	0.05	0.94	1.23	0.51	1.31	0.38	1.18
4reps.HS6hr_ConsensusPeaks_peak_7504c,WBGene00003048	0	-0.26	0	0.13	0.74	1.18	0.48	1.18	0.67	1.06
4reps.HS6hr_ConsensusPeaks_peak_12392b,WBGene00009811	0	0.05	0	0.12	1.21	1.32	0.48	1.85	0.78	2.28
4reps.HS6hr_ConsensusPeaks_peak_14766,WBGene00008865	0	0.29	0	-0.15	0.92	1.01	0.59	1.22	0.58	1.33
4reps.HS6hr_ConsensusPeaks_peak_4455,WBGene00044038	0	0.19	0	-0.14	0.79	0.76	0.68	1.1	0.7	1.12
4reps.HS6hr_ConsensusPeaks_peak_4455,WBGene00008165	0	0.19	0	-0.14	0.79	0.76	0.68	1.1	0.7	1.12
4reps.HS6hr_ConsensusPeaks_peak_2505e,WBGene00013682	0	0.05	0	-0.12	0.96	1.03	0.81	1.6	0.53	1.44
4reps.HS6hr_ConsensusPeaks_peak_6690,WBGene00045132	0	0.1	0	-0.08	0.85	1.17	0.74	1.05	0.63	1.06
4reps.HS6hr_ConsensusPeaks_peak_6690,WBGene00014035	0	0.1	0	-0.08	0.85	1.17	0.74	1.05	0.63	1.06
4reps.HS6hr_ConsensusPeaks_peak_4332,WBGene00045152	0	-0.2	0	0.18	0.86	1.26	0.38	1.31	0.5	1.32
4reps.HS6hr_ConsensusPeaks_peak_8520,WBGene00001858	0	-0.19	0	0.09	0.73	0.86	0.53	0.85	0.27	0.74
4reps.HS6hr_ConsensusPeaks_peak_8520,WBGene00219791	0	-0.19	0	0.09	0.73	0.86	0.53	0.85	0.27	0.74
4reps.HS6hr_ConsensusPeaks_peak_14288h,WBGene00018520	0	-0.15	0	0.09	1.15	1.46	0.52	1.14	0.38	1.1
4reps.HS6hr_ConsensusPeaks_peak_15076c,WBGene00002037	0	-0.14	0	0.09	0.94	1.43	0.43	1.06	0.6	1.04
4reps.HS6hr_ConsensusPeaks_peak_7338e,WBGene00012551	0	0.16	0	-0.05	0.77	0.56	0.71	1.21	0.7	1.32
4reps.HS6hr_ConsensusPeaks_peak_7495a,WBGene00000878	0	-0.09	0	0.06	1.11	0.87	0.75	1.29	0.5	1.26
4reps.HS6hr_ConsensusPeaks_peak_4410c,WBGene00009354	0	-0.31	0	0.25	1.06	1.59	0.47	1.31	0.56	1.3
4reps.HS6hr_ConsensusPeaks_peak_10146,WBGene00077643	0	0.04	0	-0.14	0.78	0.86	0.46	0.91	0.31	0.74
4reps.HS6hr_ConsensusPeaks_peak_9530,WBGene00235298	0	0.15	0	-0.06	0.99	1.14	0.33	0.77	0.54	0.87
4reps.HS6hr_ConsensusPeaks_peak_5788c,WBGene00007630	0	-0.1	0	-0.06	1.05	1.47	0.84	1.37	0.65	1.02
4reps.HS6hr_ConsensusPeaks_peak_5788c,WBGene00007631	0	-0.1	0	-0.06	1.05	1.47	0.84	1.37	0.65	1.02
4reps.HS6hr_ConsensusPeaks_peak_6816c,WBGene00006579	0	-0.1	0	0.04	0.87	0.93	0.39	1.12	0.31	1.05
4reps.HS6hr_ConsensusPeaks_peak_10041j,WBGene00219547	0	-0.06	0	0.14	1	0.87	0.57	1.38	0.38	1.57
4reps.HS6hr_ConsensusPeaks_peak_4968b,WBGene00012980	0	0.1	0	-0.07	1.09	1.62	0.46	1.65	0.76	1.65
4reps.HS6hr_ConsensusPeaks_peak_3732c,WBGene00018394	0	-0.01	0	0.11	0.89	1.18	0.92	1.26	0.96	1.46
4reps.HS6hr_ConsensusPeaks_peak_15676b,WBGene00008976	0	0.06	0	-0.1	0.86	0.87	0.82	1.22	0.68	1.13
4reps.HS6hr_ConsensusPeaks_peak_203d,WBGene00022366	0	0.04	0	-0.15	1.16	1.05	0.42	1.13	0.13	0.84
4reps.HS6hr_ConsensusPeaks_peak_6315f,WBGene00001168	0	0.07	0	-0.08	0.95	1.05	0.4	1.37	0.37	1.3
4reps.HS6hr_ConsensusPeaks_peak_5391c,WBGene00002025	0	-0.1	0	0.04	0.9	1.33	0.62	1.3	0.64	1.22
4reps.HS6hr_ConsensusPeaks_peak_6762,WBGene00004980	0	0.22	0	-0.23	0.72	0.53	0.14	0.42	0.13	0.38
4reps.HS6hr_ConsensusPeaks_peak_6762,WBGene00010038	0	0.22	0	-0.23	0.72	0.53	0.14	0.42	0.13	0.38
4reps.HS6hr_ConsensusPeaks_peak_6908a,WBGene00011874	0	0.18	0	-0.28	0.79	0.85	0.24	1.02	0.26	0.88
4reps.HS6hr_ConsensusPeaks_peak_6908a,WBGene00011873	0	0.18	0	-0.28	0.79	0.85	0.24	1.02	0.26	0.88
4reps.HS6hr_ConsensusPeaks_peak_4977c,WBGene00001971	0	0.05	0	-0.1	0.82	1.08	0.58	1.04	0.69	0.93
4reps.HS6hr_ConsensusPeaks_peak_1778a,WBGene00010731	0	-0.23	0	0.08	0.88	0.82	0.42	0.98	0.28	0.83
4reps.HS6hr_ConsensusPeaks_peak_10392a,WBGene00021487	0	0.15	0	-0.14	1.03	0.78	0.63	1.06	0.44	1.02
4reps.HS6hr_ConsensusPeaks_peak_10004a,WBGene00004357	0	0.09	0	-0.32	0.66	0.95	0.37	0.9	0.4	0.62
4reps.HS6hr_ConsensusPeaks_peak_1736d,WBGene00007303	0	0.02	0	-0.03	1.08	1.49	0.71	1.13	0.68	1.08
4reps.HS6hr_ConsensusPeaks_peak_1494d,WBGene00000777	0	0.33	0	-0.26	0.8	0.87	0.42	0.74	0.38	0.78
4reps.HS6hr_ConsensusPeaks_peak_13762b,WBGene00003084	0	-0.09	0	-0.15	0.96	1.39	0.63	1.34	0.45	0.86
4reps.HS6hr_ConsensusPeaks_peak_3029,WBGene00017583	0	0.16	0	-0.24	1.13	1.1	0.73	1.43	0.66	1.23
4reps.HS6hr_ConsensusPeaks_peak_11590a,WBGene00010177	0	-0.04	0	-0.01	0.91	1.63	0.55	1.16	0.69	1.06
4reps.HS6hr_ConsensusPeaks_peak_11590a,WBGene00011544	0	-0.04	0	-0.01	0.91	1.63	0.55	1.16	0.69	1.06
4reps.HS6hr_ConsensusPeaks_peak_10474a,WBGene00020955	0	-0.13	0	0.14	0.86	1.44	0.47	1.36	0.52	1.42
4reps.HS6hr_ConsensusPeaks_peak_10474a,WBGene00020962	0	-0.13	0	0.14	0.86	1.44	0.47	1.36	0.52	1.42
4reps.HS6hr_ConsensusPeaks_peak_4152c,WBGene00011849	0	-0.05	0	0.19	0.93	1.26	0.64	1.32	0.86	1.59
4reps.HS6hr_ConsensusPeaks_peak_7339b,WBGene00012552	0	0.2	0	-0.08	1.11	1.32	0.77	2.02	0.94	2.15
4reps.HS6hr_ConsensusPeaks_peak_5553d,WBGene00000898	0	-0.13	0	0.23	0.89	0.67	0.47	1.02	0.43	1.18
4reps.HS6hr_ConsensusPeaks_peak_5907b,WBGene00008006	0	-0.04	0	-0.04	1	0.96	0.61	1.11	0.44	0.92
4reps.HS6hr_ConsensusPeaks_peak_2652e,WBGene00006611	0	-0.15	0	0.13	0.97	1.41	0.58	1.22	0.85	1.25
4reps.HS6hr_ConsensusPeaks_peak_2652e,WBGene00016020	0	-0.15	0	0.13	0.97	1.41	0.58	1.22	0.85	1.25
4reps.HS6hr_ConsensusPeaks_peak_5048,WBGene00007480	0	0.05	0	-0.14	0.79	1.11	0.58	1.41	0.64	1.25
4reps.HS6hr_ConsensusPeaks_peak_4726a,WBGene00012908	0	0.1	0	-0.08	0.59	0.55	0.33	0.63	0.45	0.63
4reps.HS6hr_ConsensusPeaks_peak_11710,WBGene00012117	0	-0.19	0	0.14	0.92	1.38	0.48	1.39	0.6	1.35
4reps.HS6hr_ConsensusPeaks_peak_14984c,WBGene00009818	0	-0.22	0	0.06	0.95	0.96	0.64	1.22	0.47	1.01
4reps.HS6hr_ConsensusPeaks_peak_5560d,WBGene00006725	0	0.24	0	-0.04	0.8	0.71	0.36	0.96	0.39	1.2
4reps.HS6hr_ConsensusPeaks_peak_5560d,WBGene00019168	0	0.24	0	-0.04	0.8	0.71	0.36	0.96	0.39	1.2
4reps.HS6hr_ConsensusPeaks_peak_13897a,WBGene00000149	0	-0.17	0	0.02	0.63	1.09	0.37	0.94	0.36	0.75
4reps.HS6hr_ConsensusPeaks_peak_2232c,WBGene00003735	0	0.42	0	-0.07	1.06	1.12	1.14	2.07	1.22	2.47
4reps.HS6hr_ConsensusPeaks_peak_13725c,WBGene00022745	0	0.02	0	-0.01	0.75	1.09	0.44	0.99	0.72	1
4reps.HS6hr_ConsensusPeaks_peak_7942a,WBGene00043702	0	0.37	0	-0.14	1.04	0.88	0.46	1.32	0.62	1.52
4reps.HS6hr_ConsensusPeaks_peak_8093a,WBGene00018144	0	-0.06	0	0.02	0.74	1.03	0.32	0.74	0.32	0.68
4reps.HS6hr_ConsensusPeaks_peak_8093a,WBGene00018145	0	-0.06	0	0.02	0.74	1.03	0.32	0.74	0.32	0.68
4reps.HS6hr_ConsensusPeaks_peak_4924a,WBGene00012724	0	0.22	0	-0.04	1.36	1.67	1.09	1.91	1.23	2.24
4reps.HS6hr_ConsensusPeaks_peak_12996f,WBGene00010006	0	-0.28	0	0.02	0.81	1.05	0.78	1.28	0.53	0.93
4reps.HS6hr_ConsensusPeaks_peak_3879e,WBGene00219852	0	-0.09	0	0	0.75	0.73	0.17	0.93	0.04	0.79
4reps.HS6hr_ConsensusPeaks_peak_3738c,WBGene00015567	0	-0.15	0	0.23	0.76	0.83	0.4	0.91	0.31	1.04
4reps.HS6hr_ConsensusPeaks_peak_14985c,WBGene00009818	0	0.04	0	-0.17	1.02	1.6	0.58	1.71	0.73	1.4
4reps.HS6hr_ConsensusPeaks_peak_5555,WBGene00000898	0	-0.01	0	0.1	0.76	0.67	0.32	0.68	0.42	0.81
4reps.HS6hr_ConsensusPeaks_peak_8454b,WBGene00016763	0	-0.02	0	-0.07	1.14	0.72	0.66	1.36	0.37	1.09
4reps.HS6hr_ConsensusPeaks_peak_14288a,WBGene00018522	0	-0.02	0	-0.03	0.83	1.14	0.41	0.94	0.42	0.83
4reps.HS6hr_ConsensusPeaks_peak_13019b,WBGene00012621	0	0.11	0	-0.03	1.07	1.54	0.31	1.49	0.71	1.63
4reps.HS6hr_ConsensusPeaks_peak_7942c,WBGene00021879	0	0.07	0	-0.19	1.06	1.05	0.51	1.53	0.64	1.24
4reps.HS6hr_ConsensusPeaks_peak_15322b,WBGene00004108	0	-0.36	0	0.18	0.83	1.27	0.68	1.38	0.55	1.23
4reps.HS6hr_ConsensusPeaks_peak_5545c,WBGene00019158	0	0.34	0	-0.4	0.9	0.66	0.58	1.42	0.61	1.35
4reps.HS6hr_ConsensusPeaks_peak_8734c,WBGene00003827	0	0.1	0	-0.26	0.75	0.95	0.39	1.08	0.33	0.86
4reps.HS6hr_ConsensusPeaks_peak_8734c,WBGene00016794	0	0.1	0	-0.26	0.75	0.95	0.39	1.08	0.33	0.86
4reps.HS6hr_ConsensusPeaks_peak_12279d,WBGene00010279	0	-0.1	0	0.05	1.01	1.49	0.9	1.64	1.13	1.6
4reps.HS6hr_ConsensusPeaks_peak_12279d,WBGene00010425	0	-0.1	0	0.05	1.01	1.49	0.9	1.64	1.13	1.6
4reps.HS6hr_ConsensusPeaks_peak_14277,WBGene00044283	0	0.23	0	-0.12	0.94	1.11	0.05	0.87	0.09	0.96
4reps.HS6hr_ConsensusPeaks_peak_13783b,WBGene00004356	0	-0.11	0	0.04	0.85	0.86	0.48	0.79	0.29	0.72
4reps.HS6hr_ConsensusPeaks_peak_5303c,WBGene00017757	0	-0.02	0	0.12	0.77	0.51	0.67	0.99	0.75	1.2
4reps.HS6hr_ConsensusPeaks_peak_7547,WBGene00000897	0	-0.08	0	0	0.64	0.73	0.54	0.96	0.55	0.85
4reps.HS6hr_ConsensusPeaks_peak_7547,WBGene00017929	0	-0.08	0	0	0.64	0.73	0.54	0.96	0.55	0.85
4reps.HS6hr_ConsensusPeaks_peak_9646,WBGene00003150	0	0	0	0.09	0.89	1.24	0.76	1.23	1.02	1.43
4reps.HS6hr_ConsensusPeaks_peak_11931c,WBGene00011263	0	-0.12	0	0.02	0.69	0.86	0.5	0.86	0.4	0.72
4reps.HS6hr_ConsensusPeaks_peak_8928a,WBGene00008366	0	-0.14	0	0.04	0.74	1.19	0.51	1.39	0.59	1.25
4reps.HS6hr_ConsensusPeaks_peak_10836b,WBGene00017772	0	0.17	0	0.12	0.7	0.67	0.22	0.75	0.61	1.19
4reps.HS6hr_ConsensusPeaks_peak_10836b,WBGene00017771	0	0.17	0	0.12	0.7	0.67	0.22	0.75	0.61	1.19
4reps.HS6hr_ConsensusPeaks_peak_14288b,WBGene00018522	0	0.14	0	-0.29	0.77	0.75	0.29	0.77	0.09	0.58
4reps.HS6hr_ConsensusPeaks_peak_2178a,WBGene00012107	0	0.05	0.42	0.02	0.88	1.42	0.16	1.05	0.63	1.18
4reps.HS6hr_ConsensusPeaks_peak_14752,WBGene00007520	0	0.04	0	-0.01	0.73	0.84	0.52	0.9	0.47	0.94
4reps.HS6hr_ConsensusPeaks_peak_14752,WBGene00009887	0	0.04	0	-0.01	0.73	0.84	0.52	0.9	0.47	0.94
4reps.HS6hr_ConsensusPeaks_peak_14515d,WBGene00006649	0	-0.09	0	0.31	0.73	0.93	0.27	1.03	0.47	1.31
4reps.HS6hr_ConsensusPeaks_peak_5649a,WBGene00044166	0	0.17	0	-0.01	0.9	0.44	0.68	1.04	0.62	1.29
4reps.HS6hr_ConsensusPeaks_peak_16033f,WBGene00000294	0	-0.06	0	0.02	0.76	0.9	0.46	1.09	0.35	1.01
4reps.HS6hr_ConsensusPeaks_peak_6682,WBGene00002998	0	0.14	0	-0.15	1.01	1.36	0.79	1.66	0.64	1.57
4reps.HS6hr_ConsensusPeaks_peak_11850m,WBGene00008331	0	-0.01	0	-0.24	0.86	0.79	0.34	0.85	0.12	0.45
4reps.HS6hr_ConsensusPeaks_peak_3529,WBGene00019061	0	-0.14	0	-0.02	0.9	1.43	0.6	1.17	0.48	0.88
4reps.HS6hr_ConsensusPeaks_peak_10616a,WBGene00044528	0	0.18	0	-0.05	0.91	1.06	0.75	1.32	1.07	1.49
4reps.HS6hr_ConsensusPeaks_peak_3526b,WBGene00003009	0	-0.06	0	0.16	0.59	0.62	0.15	0.58	0.27	0.72
4reps.HS6hr_ConsensusPeaks_peak_9077d,WBGene00001396	0	-0.08	0	-0.07	0.96	1.35	0.58	1.83	0.26	1.5
4reps.HS6hr_ConsensusPeaks_peak_7597a,WBGene00022048	0	0.06	0	-0.22	0.76	0.84	0.52	0.91	0.41	0.67
4reps.HS6hr_ConsensusPeaks_peak_14634,WBGene00018565	0	0.19	0	-0.26	0.88	0.96	0.37	0.8	0.25	0.68
4reps.HS6hr_ConsensusPeaks_peak_14634,WBGene00020792	0	0.19	0	-0.26	0.88	0.96	0.37	0.8	0.25	0.68
4reps.HS6hr_ConsensusPeaks_peak_4762,WBGene00008932	0	-0.23	0	0.12	0.67	0.92	0.61	1	0.59	0.89
4reps.HS6hr_ConsensusPeaks_peak_1775b,WBGene00010730	0	0.1	0	-0.11	0.76	1.01	0.35	0.71	0.48	0.65
4reps.HS6hr_ConsensusPeaks_peak_1775b,WBGene00010731	0	0.1	0	-0.11	0.76	1.01	0.35	0.71	0.48	0.65
4reps.HS6hr_ConsensusPeaks_peak_11711e,WBGene00012117	0	-0.04	0	-0.1	0.94	1.23	0.42	1.1	0.4	0.79
4reps.HS6hr_ConsensusPeaks_peak_8832g,WBGene00017070	0	-0.01	0	-0.08	0.86	1.21	0.47	1.27	0.34	1.07
4reps.HS6hr_ConsensusPeaks_peak_8832g,WBGene00017075	0	-0.01	0	-0.08	0.86	1.21	0.47	1.27	0.34	1.07
4reps.HS6hr_ConsensusPeaks_peak_14485,WBGene00019780	0	-0.26	0	0.12	0.86	1.19	0.18	1.17	0.14	1.04
4reps.HS6hr_ConsensusPeaks_peak_3170d,WBGene00017369	0	0.1	0	-0.01	0.72	0.61	0.44	0.94	0.46	1.07
4reps.HS6hr_ConsensusPeaks_peak_3170d,WBGene00017370	0	0.1	0	-0.01	0.72	0.61	0.44	0.94	0.46	1.07
4reps.HS6hr_ConsensusPeaks_peak_10251c,WBGene00000552	0	-0.09	0	0.01	0.79	1.01	0.32	0.87	0.39	0.75
4reps.HS6hr_ConsensusPeaks_peak_1189f,WBGene00008852	0	-0.14	0	-0.03	0.81	1.2	0.48	1.09	0.44	0.8
4reps.HS6hr_ConsensusPeaks_peak_1189f,WBGene00003964	0	-0.14	0	-0.03	0.81	1.2	0.48	1.09	0.44	0.8
4reps.HS6hr_ConsensusPeaks_peak_1054,WBGene00015687	0	0.23	0	-0.21	0.65	1.09	0.57	1.15	0.7	1.14
4reps.HS6hr_ConsensusPeaks_peak_9610,WBGene00010828	0	0.21	0	-0.32	0.75	0.97	0.49	1.01	0.59	0.86
4reps.HS6hr_ConsensusPeaks_peak_6494b,WBGene00018842	0	0.14	0	-0.16	0.6	0.66	0.4	0.73	0.32	0.67
4reps.HS6hr_ConsensusPeaks_peak_4073,WBGene00001041	0	0.32	0	-0.07	0.77	0.77	0.42	0.7	0.58	0.98
4reps.HS6hr_ConsensusPeaks_peak_4073,WBGene00012005	0	0.32	0	-0.07	0.77	0.77	0.42	0.7	0.58	0.98
4reps.HS6hr_ConsensusPeaks_peak_4071a,WBGene00012002	0	0.03	0	-0.11	0.86	0.45	0.69	1.07	0.37	0.89
4reps.HS6hr_ConsensusPeaks_peak_14740a,WBGene00009888	0	0.05	0	-0.08	0.7	0.68	0.27	0.52	0.08	0.45
4reps.HS6hr_ConsensusPeaks_peak_14740a,WBGene00195209	0	0.05	0	-0.08	0.7	0.68	0.27	0.52	0.08	0.45
4reps.HS6hr_ConsensusPeaks_peak_8676a,WBGene00003914	0	-0.13	0	-0.01	0.71	0.76	0.44	1.16	0.31	0.95
4reps.HS6hr_ConsensusPeaks_peak_8676a,WBGene00018636	0	-0.13	0	-0.01	0.71	0.76	0.44	1.16	0.31	0.95
4reps.HS6hr_ConsensusPeaks_peak_366b,WBGene00004226	0	-0.2	0	0	0.82	1.51	1.01	1.82	1.19	1.5
4reps.HS6hr_ConsensusPeaks_peak_11194a,WBGene00003242	0	0.02	0	-0.07	0.91	1.16	0.63	1.16	0.7	1.02
4reps.HS6hr_ConsensusPeaks_peak_11194a,WBGene00016499	0	0.02	0	-0.07	0.91	1.16	0.63	1.16	0.7	1.02
4reps.HS6hr_ConsensusPeaks_peak_11194a,WBGene00016505	0	0.02	0	-0.07	0.91	1.16	0.63	1.16	0.7	1.02
4reps.HS6hr_ConsensusPeaks_peak_3053b,WBGene00004751	0	-0.13	0	0.07	0.66	0.56	0.27	0.62	0.16	0.55
4reps.HS6hr_ConsensusPeaks_peak_5755e,WBGene00003423	0	-0.29	0	0.37	0.73	1.06	0.34	0.98	0.35	1.08
4reps.HS6hr_ConsensusPeaks_peak_7185e,WBGene00007680	0	0.03	0	0.08	0.8	0.63	0.15	0.58	0.2	0.79
4reps.HS6hr_ConsensusPeaks_peak_14946a,WBGene00010902	0	-0.23	0	0.22	0.67	0.94	0.51	0.85	0.4	0.87
4reps.HS6hr_ConsensusPeaks_peak_8231a,WBGene00000685	0	-0.12	0	0.11	0.96	0.8	0.45	0.92	0.58	0.97
4reps.HS6hr_ConsensusPeaks_peak_10109b,WBGene00255702	0	-0.19	0	0.19	0.78	0.7	0.31	0.83	0.21	0.87
4reps.HS6hr_ConsensusPeaks_peak_10109b,WBGene00045013	0	-0.19	0	0.19	0.78	0.7	0.31	0.83	0.21	0.87
4reps.HS6hr_ConsensusPeaks_peak_842a,WBGene00003132	0	0.01	0	-0.06	0.81	1.02	0.57	1.19	0.79	1.08
4reps.HS6hr_ConsensusPeaks_peak_7794a,WBGene00004497	0	-0.05	0	0.01	0.69	0.81	0.56	0.99	0.54	0.92
4reps.HS6hr_ConsensusPeaks_peak_1448,WBGene00007913	0	-0.06	0	0.16	0.84	1.25	0.67	1.25	0.8	1.47
4reps.HS6hr_ConsensusPeaks_peak_3304b,WBGene00006923	0	-0.1	0	-0.01	0.69	0.71	0.15	0.95	0.06	0.8
4reps.HS6hr_ConsensusPeaks_peak_8095b,WBGene00018146	0	0.13	0	-0.04	0.76	1.26	0.4	1.22	0.77	1.35
4reps.HS6hr_ConsensusPeaks_peak_6724d,WBGene00008514	0	0.05	0	-0.01	0.74	0.74	0.71	1.06	0.65	1.12
4reps.HS6hr_ConsensusPeaks_peak_13660b,WBGene00018532	0	-0.2	0	0.04	0.8	1.07	0.36	1.35	0.21	1.15
4reps.HS6hr_ConsensusPeaks_peak_9708d,WBGene00013375	0	-0.01	0	-0.14	0.95	0.69	0.56	1.11	0.07	0.75
4reps.HS6hr_ConsensusPeaks_peak_14070c,WBGene00002023	0	-0.09	0	-0.01	0.84	1.22	0.55	1.09	0.61	0.9
4reps.HS6hr_ConsensusPeaks_peak_3879g,WBGene00006739	0	0.01	0	-0.09	0.55	0.77	0.19	0.53	0.09	0.4
4reps.HS6hr_ConsensusPeaks_peak_3879g,WBGene00008053	0	0.01	0	-0.09	0.55	0.77	0.19	0.53	0.09	0.4
4reps.HS6hr_ConsensusPeaks_peak_11706c,WBGene00012117	0	-0.09	0	0.06	1.04	1.27	0.91	1.52	0.98	1.51
4reps.HS6hr_ConsensusPeaks_peak_7225,WBGene00013244	0	0.05	0	0.01	0.7	0.98	0.42	1.01	0.74	1.11
4reps.HS6hr_ConsensusPeaks_peak_904e,WBGene00017855	0	0.25	0	-0.05	0.95	0.66	0.54	1.19	0.57	1.47
4reps.HS6hr_ConsensusPeaks_peak_94a,WBGene00022033	0	0.04	0	0.04	1.03	1.27	0.76	1.11	0.86	1.35
4reps.HS6hr_ConsensusPeaks_peak_9946,WBGene00013639	0	0.1	0	-0.07	0.83	0.48	0.57	1.02	0.58	1.02
4reps.HS6hr_ConsensusPeaks_peak_3734a,WBGene00050912	0	-0.01	0	0.03	0.77	1.27	0.76	1.29	0.74	1.33
4reps.HS6hr_ConsensusPeaks_peak_9284,WBGene00000109	0	-0.27	0	0.22	0.92	1.13	0.8	1.24	0.7	1.25
4reps.HS6hr_ConsensusPeaks_peak_9284,WBGene00008775	0	-0.27	0	0.22	0.92	1.13	0.8	1.24	0.7	1.25
4reps.HS6hr_ConsensusPeaks_peak_12745d,WBGene00044207	0	0.08	0	-0.08	1.28	1.46	0.73	1.83	0.54	1.72
4reps.HS6hr_ConsensusPeaks_peak_15376e,WBGene00000217	0	0.13	0	-0.22	0.79	1.25	0.32	1.73	0.35	1.57
4reps.HS6hr_ConsensusPeaks_peak_11227a,WBGene00018400	0	0.01	0	0.03	0.77	1.04	0.31	0.95	0.53	1.02
4reps.HS6hr_ConsensusPeaks_peak_4484h,WBGene00004698	0	0.2	0	-0.18	0.8	0.78	0.65	1.23	0.81	1.21
4reps.HS6hr_ConsensusPeaks_peak_1968c,WBGene00000912	0	0.09	0	-0.08	0.8	1.02	0.33	1.18	0.35	1.16
4reps.HS6hr_ConsensusPeaks_peak_6437,WBGene00022816	0	0.24	0	-0.19	0.88	1.41	0.34	0.92	0.66	0.91
4reps.HS6hr_ConsensusPeaks_peak_6437,WBGene00194734	0	0.24	0	-0.19	0.88	1.41	0.34	0.92	0.66	0.91
4reps.HS6hr_ConsensusPeaks_peak_12118a,WBGene00008100	0	-0.2	0	0.03	0.74	0.85	0.41	1.24	0.39	1
4reps.HS6hr_ConsensusPeaks_peak_13896,WBGene00000149	0	0.1	0	-0.03	0.62	0.87	0.19	0.74	0.39	0.82
4reps.HS6hr_ConsensusPeaks_peak_4613e,WBGene00012463	0	-0.07	0	0.16	0.72	0.96	0.32	0.98	0.59	1.16
4reps.HS6hr_ConsensusPeaks_peak_314,WBGene00021354	0	-0.2	0	0.01	0.98	1.27	0.62	1.53	0.45	1.16
4reps.HS6hr_ConsensusPeaks_peak_3211a,WBGene00044767	0	0.02	0.36	0.17	0.72	1.32	0.45	1.05	1.14	1.38
4reps.HS6hr_ConsensusPeaks_peak_8929,WBGene00008366	0	-0.08	0	-0.03	0.78	1.43	0.31	1.14	0.41	0.94
4reps.HS6hr_ConsensusPeaks_peak_14396,WBGene00004758	0	0.06	0	-0.17	0.7	0.51	0.2	0.73	0.11	0.53
4reps.HS6hr_ConsensusPeaks_peak_2568a,WBGene00009306	0	0.03	0	-0.16	0.71	0.61	0.22	0.51	0.08	0.29
4reps.HS6hr_ConsensusPeaks_peak_4943a,WBGene00000901	0	-0.07	0	0.04	0.73	0.89	0.33	1.02	0.23	0.99
4reps.HS6hr_ConsensusPeaks_peak_1831,WBGene00007054	0	-0.08	0	0.04	0.66	0.92	0.42	0.84	0.48	0.8
4reps.HS6hr_ConsensusPeaks_peak_8503a,WBGene00006621	0	-0.19	0	-0.01	0.81	0.92	0.66	1.17	0.33	0.84
4reps.HS6hr_ConsensusPeaks_peak_1058g,WBGene00004068	0	-0.13	0	0.06	1	1.09	0.97	1.4	0.56	1.3
4reps.HS6hr_ConsensusPeaks_peak_10343,WBGene00000976	0	-0.22	0	0.09	0.65	0.9	0.26	0.96	0.34	0.81
4reps.HS6hr_ConsensusPeaks_peak_7154b,WBGene00000793	0	-0.05	0	0.08	0.63	0.65	0.25	0.86	0.44	0.93
4reps.HS6hr_ConsensusPeaks_peak_12015c,WBGene00004296	0	0.04	0	-0.04	1	1.08	0.49	1.35	0.41	1.3
4reps.HS6hr_ConsensusPeaks_peak_12015c,WBGene00011449	0	0.04	0	-0.04	1	1.08	0.49	1.35	0.41	1.3
4reps.HS6hr_ConsensusPeaks_peak_9628e,WBGene00185092	0	0.01	0	-0.1	0.97	1.16	0.39	1.08	0.19	0.82
4reps.HS6hr_ConsensusPeaks_peak_94b,WBGene00022033	0	-0.03	0	0.05	0.79	0.97	0.39	1.07	0.57	1.13
4reps.HS6hr_ConsensusPeaks_peak_7963,WBGene00021890	0	0.15	0	-0.08	0.73	1.05	0.33	0.85	0.65	0.91
4reps.HS6hr_ConsensusPeaks_peak_3429,WBGene00018869	0	0.14	0	-0.14	0.53	0.5	0.4	0.58	0.25	0.55
4reps.HS6hr_ConsensusPeaks_peak_15614b,WBGene00003602	0	0	0	-0.21	0.77	0.92	0.18	0.89	-0.03	0.51
4reps.HS6hr_ConsensusPeaks_peak_13979a,WBGene00020736	0	0.06	0	-0.04	0.73	0.96	0.17	0.99	0.1	1
4reps.HS6hr_ConsensusPeaks_peak_6703d,WBGene00011146	0	0.19	0	-0.3	0.66	0.6	0.21	0.67	0.2	0.53
4reps.HS6hr_ConsensusPeaks_peak_2643c,WBGene00017745	0	-0.31	0	0.17	1	1.15	0.65	1.43	0.74	1.34
4reps.HS6hr_ConsensusPeaks_peak_5402c,WBGene00021260	0	0.18	0	-0.04	1.13	0.96	0.75	1.23	0.63	1.48
4reps.HS6hr_ConsensusPeaks_peak_5535,WBGene00018990	0	0.06	0	-0.04	0.83	0.7	0.44	0.84	0.35	0.86
4reps.HS6hr_ConsensusPeaks_peak_13782a,WBGene00004356	0	-0.01	0	0.06	0.69	0.83	0.58	0.98	0.53	1.07
4reps.HS6hr_ConsensusPeaks_peak_13782a,WBGene00000959	0	-0.01	0	0.06	0.69	0.83	0.58	0.98	0.53	1.07
4reps.HS6hr_ConsensusPeaks_peak_9738e,WBGene00004681	0	0.18	0	-0.2	0.71	0.61	0.21	0.83	0.12	0.77
4reps.HS6hr_ConsensusPeaks_peak_2245a,WBGene00001433	0	-0.16	0	0.08	0.78	1.22	0.56	1.35	0.63	1.27
4reps.HS6hr_ConsensusPeaks_peak_14385,WBGene00022668	0	0.13	0	-0.04	0.71	0.59	0.26	0.87	0.19	0.98
4reps.HS6hr_ConsensusPeaks_peak_6447b,WBGene00003002	0	0.13	0	-0.16	0.5	0.47	0.29	0.52	0.21	0.47
4reps.HS6hr_ConsensusPeaks_peak_15752a,WBGene00012444	0	-0.04	0	0	0.7	0.99	0.11	0.86	0.17	0.78
4reps.HS6hr_ConsensusPeaks_peak_4079b,WBGene00012005	0	0.05	0	-0.2	0.58	0.74	0.23	0.71	0.05	0.5
4reps.HS6hr_ConsensusPeaks_peak_4010a,WBGene00011580	0	-0.1	0	0.1	0.94	0.94	0.57	0.98	0.36	1.03
4reps.HS6hr_ConsensusPeaks_peak_4010a,WBGene00045407	0	-0.1	0	0.1	0.94	0.94	0.57	0.98	0.36	1.03
4reps.HS6hr_ConsensusPeaks_peak_1131a,WBGene00020710	0	0.14	0	0.02	0.82	0.91	0.31	0.7	0.66	0.99
4reps.HS6hr_ConsensusPeaks_peak_7195,WBGene00013225	0	0.17	0	-0.03	0.81	1.21	0.66	1.48	0.95	1.68
4reps.HS6hr_ConsensusPeaks_peak_6765c,WBGene00000235	0	0.3	0	-0.36	0.65	0.51	0.38	0.9	0.25	0.84
4reps.HS6hr_ConsensusPeaks_peak_6765c,WBGene00007186	0	0.3	0	-0.36	0.65	0.51	0.38	0.9	0.25	0.84
4reps.HS6hr_ConsensusPeaks_peak_749a,WBGene00021114	0	-0.02	0	-0.04	0.87	1.37	0.75	1.27	0.64	1.13
4reps.HS6hr_ConsensusPeaks_peak_11349c,WBGene00022538	0	0.02	0	-0.01	0.7	0.78	0.18	0.69	0.17	0.69
4reps.HS6hr_ConsensusPeaks_peak_14172c,WBGene00000786	0	0.13	0	-0.28	0.87	1.26	0.56	1.16	0.39	0.9
4reps.HS6hr_ConsensusPeaks_peak_5353b,WBGene00022484	0	0.34	0	-0.03	0.96	0.43	0.69	1.15	0.92	1.6
4reps.HS6hr_ConsensusPeaks_peak_9336e,WBGene00007108	0	-0.11	0	-0.01	0.85	0.98	0.91	1.41	0.56	1.19
4reps.HS6hr_ConsensusPeaks_peak_9336e,WBGene00007106	0	-0.11	0	-0.01	0.85	0.98	0.91	1.41	0.56	1.19
4reps.HS6hr_ConsensusPeaks_peak_15460c,WBGene00000074	0	0.09	0	-0.09	0.79	1.17	0.35	1.53	0.53	1.47
4reps.HS6hr_ConsensusPeaks_peak_15282a,WBGene00009057	0	-0.06	0	-0.02	0.65	0.79	0.45	0.87	0.33	0.73
4reps.HS6hr_ConsensusPeaks_peak_15282a,WBGene00008901	0	-0.06	0	-0.02	0.65	0.79	0.45	0.87	0.33	0.73
4reps.HS6hr_ConsensusPeaks_peak_4815,WBGene00008444	0	-0.29	0	0.18	0.69	0.63	0.28	0.84	0.29	0.78
4reps.HS6hr_ConsensusPeaks_peak_3879b,WBGene00006739	0	-0.08	0	-0.09	0.62	0.93	0.23	0.77	0.15	0.49
4reps.HS6hr_ConsensusPeaks_peak_11583d,WBGene00002263	0	-0.17	0	0.41	0.96	1.79	0.38	1.43	0.76	1.75
4reps.HS6hr_ConsensusPeaks_peak_3083b,WBGene00020007	0	-0.17	0	0.03	1.06	1.2	0.61	1.16	0.25	0.91
4reps.HS6hr_ConsensusPeaks_peak_2992a,WBGene00194717	0	0.15	0	-0.2	0.9	0.68	0.49	0.89	0.22	0.74
4reps.HS6hr_ConsensusPeaks_peak_8629c,WBGene00018350	0	0.02	0	0.1	0.73	0.37	0.31	0.71	0.51	0.95
4reps.HS6hr_ConsensusPeaks_peak_8629c,WBGene00020446	0	0.02	0	0.1	0.73	0.37	0.31	0.71	0.51	0.95
4reps.HS6hr_ConsensusPeaks_peak_9160f,WBGene00002152	0	0.04	0	-0.17	1.22	0.99	0.35	1.55	0.08	1.09
4reps.HS6hr_ConsensusPeaks_peak_12523c,WBGene00007235	0	-0.14	0	-0.03	0.79	1.42	0.65	1.84	0.87	1.51
4reps.HS6hr_ConsensusPeaks_peak_13863c,WBGene00000066	0	0.19	0	-0.07	1.05	1.74	0.53	1.28	0.89	1.42
4reps.HS6hr_ConsensusPeaks_peak_1917b,WBGene00009116	0	-0.04	0	0.16	0.65	0.66	0.58	0.94	0.7	1.14
4reps.HS6hr_ConsensusPeaks_peak_14807,WBGene00023491	0	-0.07	0	0.05	0.75	1.68	0.27	1.97	0.58	1.98
4reps.HS6hr_ConsensusPeaks_peak_6148,WBGene00006727	0	-0.1	0	0.01	0.63	0.99	0.28	0.81	0.19	0.67
4reps.HS6hr_ConsensusPeaks_peak_6148,WBGene00017146	0	-0.1	0	0.01	0.63	0.99	0.28	0.81	0.19	0.67
4reps.HS6hr_ConsensusPeaks_peak_1020a,WBGene00020838	0	-0.13	0	-0.02	0.67	0.5	0.5	0.95	0.35	0.7
4reps.HS6hr_ConsensusPeaks_peak_13353d,WBGene00018657	0	-0.18	0	-0.06	0.58	0.92	0.3	1.08	0.23	0.73
4reps.HS6hr_ConsensusPeaks_peak_3463,WBGene00020025	0	0.25	0	-0.27	0.57	0.5	0.18	0.42	0.13	0.36
4reps.HS6hr_ConsensusPeaks_peak_3463,WBGene00020026	0	0.25	0	-0.27	0.57	0.5	0.18	0.42	0.13	0.36
4reps.HS6hr_ConsensusPeaks_peak_6776e,WBGene00001094	0	0.12	0	-0.13	0.75	0.94	0.62	1.37	0.62	1.29
4reps.HS6hr_ConsensusPeaks_peak_3484b,WBGene00018249	0	0.03	0	-0.06	0.6	0.92	0.28	0.76	0.3	0.69
4reps.HS6hr_ConsensusPeaks_peak_5536a,WBGene00018990	0	-0.01	0	-0.03	0.62	0.9	0.16	0.65	0.36	0.58
4reps.HS6hr_ConsensusPeaks_peak_11867,WBGene00009534	0	-0.03	0	-0.02	0.53	0.7	0.36	0.59	0.31	0.5
4reps.HS6hr_ConsensusPeaks_peak_11454b,WBGene00017195	0	0.03	0	0.06	0.65	1.11	0.4	1.22	0.42	1.38
4reps.HS6hr_ConsensusPeaks_peak_2199c,WBGene00001008	0	0	0	-0.07	0.59	0.57	0.45	0.78	0.46	0.67
4reps.HS6hr_ConsensusPeaks_peak_3807a,WBGene00001615	0	-0.16	0	0.05	0.82	1.21	0.76	1.45	0.54	1.31
4reps.HS6hr_ConsensusPeaks_peak_7008a,WBGene00010478	0	0.23	0	-0.28	0.55	0.62	0.48	1.14	0.53	1.07
4reps.HS6hr_ConsensusPeaks_peak_7008a,WBGene00004302	0	0.23	0	-0.28	0.55	0.62	0.48	1.14	0.53	1.07
4reps.HS6hr_ConsensusPeaks_peak_13831,WBGene00003056	0	-0.04	0	0.08	0.9	0.89	0.71	1.27	0.87	1.41
4reps.HS6hr_ConsensusPeaks_peak_4611b,WBGene00012466	0	-0.13	0	-0.01	0.78	0.78	0.5	0.92	0.38	0.69
4reps.HS6hr_ConsensusPeaks_peak_3889a,WBGene00002066	0	0.14	0	-0.17	0.75	0.58	0.51	0.97	0.47	0.87
4reps.HS6hr_ConsensusPeaks_peak_3889a,WBGene00010913	0	0.14	0	-0.17	0.75	0.58	0.51	0.97	0.47	0.87
4reps.HS6hr_ConsensusPeaks_peak_1460a,WBGene00004931	0	-0.19	0	0	0.6	0.5	0.54	0.99	0.44	0.74
4reps.HS6hr_ConsensusPeaks_peak_1460a,WBGene00008530	0	-0.19	0	0	0.6	0.5	0.54	0.99	0.44	0.74
4reps.HS6hr_ConsensusPeaks_peak_2778f,WBGene00004076	0	0.18	0	-0.11	0.66	0.86	-0.04	0.68	0.1	0.73
4reps.HS6hr_ConsensusPeaks_peak_2778f,WBGene00021105	0	0.18	0	-0.11	0.66	0.86	-0.04	0.68	0.1	0.73
4reps.HS6hr_ConsensusPeaks_peak_9392c,WBGene00003415	0	-0.17	0	0.13	0.58	0.84	0.31	0.78	0.16	0.76
4reps.HS6hr_ConsensusPeaks_peak_3595a,WBGene00020481	0	0.02	0	-0.11	0.57	0.89	0.19	0.87	0.17	0.71
4reps.HS6hr_ConsensusPeaks_peak_7936b,WBGene00045397	0	-0.32	0	0.17	0.77	0.4	0.34	1.04	0	0.92
4reps.HS6hr_ConsensusPeaks_peak_10609d,WBGene00016788	0	-0.06	0	-0.35	0.93	0.93	0.41	1.1	0	0.37
4reps.HS6hr_ConsensusPeaks_peak_12656,WBGene00014408	0	0.09	0	-0.1	0.6	0.73	0.45	0.78	0.29	0.73
4reps.HS6hr_ConsensusPeaks_peak_12656,WBGene00010215	0	0.09	0	-0.1	0.6	0.73	0.45	0.78	0.29	0.73
4reps.HS6hr_ConsensusPeaks_peak_12656,WBGene00014409	0	0.09	0	-0.1	0.6	0.73	0.45	0.78	0.29	0.73
4reps.HS6hr_ConsensusPeaks_peak_15756,WBGene00007877	0	0.06	0	0.01	0.58	0.64	0.19	0.42	0.26	0.52
4reps.HS6hr_ConsensusPeaks_peak_10776,WBGene00016862	0	0.08	0	-0.07	0.82	0.5	0.05	0.88	0.01	0.85
4reps.HS6hr_ConsensusPeaks_peak_2340,WBGene00007214	0	0.3	0	-0.21	0.57	0.61	0.25	0.51	0.41	0.58
4reps.HS6hr_ConsensusPeaks_peak_1494c,WBGene00000777	0	0.17	0	-0.13	0.81	0.44	0.67	1.07	0.7	1.06
4reps.HS6hr_ConsensusPeaks_peak_10,WBGene00022279	0	-0.11	0	0	0.7	1.26	0.01	1.42	0.16	1.24
4reps.HS6hr_ConsensusPeaks_peak_10256d,WBGene00020662	0	0.1	0	-0.28	0.7	0.6	-0.02	0.7	-0.35	0.46
4reps.HS6hr_ConsensusPeaks_peak_3990h,WBGene00000240	0	-0.06	0	0.12	0.82	1.3	0.18	0.81	0.29	0.98
4reps.HS6hr_ConsensusPeaks_peak_1759c,WBGene00000371	0	0.24	0	-0.15	0.52	0.44	-0.01	0.37	0.08	0.45
4reps.HS6hr_ConsensusPeaks_peak_1759c,WBGene00006528	0	0.24	0	-0.15	0.52	0.44	-0.01	0.37	0.08	0.45
4reps.HS6hr_ConsensusPeaks_peak_12617b,WBGene00001875	0	0.14	0	-0.05	0.97	1.49	0.67	1.17	0.87	1.31
4reps.HS6hr_ConsensusPeaks_peak_12617b,WBGene00001876	0	0.14	0	-0.05	0.97	1.49	0.67	1.17	0.87	1.31
4reps.HS6hr_ConsensusPeaks_peak_11622,WBGene00000102	0	-0.21	0	0.14	0.74	0.92	0.29	1.01	0.17	0.95
4reps.HS6hr_ConsensusPeaks_peak_11142b,WBGene00005647	0	0.04	0	-0.02	0.87	0.66	0.37	0.74	0.4	0.79
4reps.HS6hr_ConsensusPeaks_peak_1793b,WBGene00005023	0	-0.02	0	-0.01	0.71	0.84	0.25	0.84	0.31	0.8
4reps.HS6hr_ConsensusPeaks_peak_7438,WBGene00009730	0	0.21	0	-0.01	0.78	0.84	0.24	0.63	0.5	0.93
4reps.HS6hr_ConsensusPeaks_peak_3595c,WBGene00020481	0	-0.02	0	0.01	0.87	1.03	0.27	1.21	0.14	1.18
4reps.HS6hr_ConsensusPeaks_peak_648f,WBGene00015974	0	0.21	0	-0.13	0.83	1.08	0.4	1.23	0.48	1.27
4reps.HS6hr_ConsensusPeaks_peak_8687,WBGene00004046	0	0.39	0	-0.38	0.74	0.64	0.5	0.94	0.53	0.92
4reps.HS6hr_ConsensusPeaks_peak_8687,WBGene00018471	0	0.39	0	-0.38	0.74	0.64	0.5	0.94	0.53	0.92
4reps.HS6hr_ConsensusPeaks_peak_13723a,WBGene00022745	0	-0.07	0	0.27	0.68	1.26	0.4	1.4	0.88	1.68
4reps.HS6hr_ConsensusPeaks_peak_3801a,WBGene00022896	0	-0.07	0	-0.1	0.57	0.88	0.57	0.94	0.39	0.67
4reps.HS6hr_ConsensusPeaks_peak_3801a,WBGene00015064	0	-0.07	0	-0.1	0.57	0.88	0.57	0.94	0.39	0.67
4reps.HS6hr_ConsensusPeaks_peak_4769b,WBGene00003144	0	0.13	0	-0.12	0.52	0.14	0.04	0.3	0.09	0.3
4reps.HS6hr_ConsensusPeaks_peak_5772a,WBGene00011367	0	0.11	0	-0.29	0.5	0.71	-0.02	0.59	-0.01	0.38
4reps.HS6hr_ConsensusPeaks_peak_5772a,WBGene00006537	0	0.11	0	-0.29	0.5	0.71	-0.02	0.59	-0.01	0.38
4reps.HS6hr_ConsensusPeaks_peak_4426b,WBGene00004227	0	-0.26	0	0.04	0.55	0.88	0.37	0.91	0.27	0.67
4reps.HS6hr_ConsensusPeaks_peak_7818,WBGene00019462	0	0.24	0	-0.22	0.52	0.61	0.27	0.52	0.33	0.51
4reps.HS6hr_ConsensusPeaks_peak_3282c,WBGene00016415	0	-0.01	0	0.1	0.72	0.43	0.4	0.76	0.29	0.93
4reps.HS6hr_ConsensusPeaks_peak_8662,WBGene00018902	0	-0.04	0	0.13	0.87	0.95	-0.01	0.65	0.2	0.9
4reps.HS6hr_ConsensusPeaks_peak_9006,WBGene00007506	0	0.1	0	-0.15	0.87	0.51	0.29	0.96	0.04	0.79
4reps.HS6hr_ConsensusPeaks_peak_2245g,WBGene00001427	0	-0.37	0	0.11	0.65	0.9	0.39	1.15	0.34	0.9
4reps.HS6hr_ConsensusPeaks_peak_16186,WBGene00003600	0	0.23	0	-0.1	0.55	0.59	0.12	0.68	0.13	0.81
4reps.HS6hr_ConsensusPeaks_peak_3728f,WBGene00003620	0	-0.08	0	0.13	0.65	1.01	0.37	0.76	0.44	0.87
4reps.HS6hr_ConsensusPeaks_peak_8948f,WBGene00003610	0	-0.04	0	0.07	0.86	1.14	0.37	0.98	0.57	1.09
4reps.HS6hr_ConsensusPeaks_peak_5582,WBGene00021811	0	0.01	0	-0.07	0.56	0.28	0.21	0.64	-0.02	0.53
4reps.HS6hr_ConsensusPeaks_peak_773c,WBGene00018797	0	0.07	0	0.01	0.84	0.05	0.73	1.01	0.51	1.17
4reps.HS6hr_ConsensusPeaks_peak_10276d,WBGene00016540	0	-0.03	0	-0.01	0.74	0.74	0.39	0.97	0.3	0.87
4reps.HS6hr_ConsensusPeaks_peak_10276d,WBGene00004266	0	-0.03	0	-0.01	0.74	0.74	0.39	0.97	0.3	0.87
4reps.HS6hr_ConsensusPeaks_peak_4795b,WBGene00002264	0	0.05	0	-0.05	0.59	0.41	0.42	0.83	0.35	0.8
4reps.HS6hr_ConsensusPeaks_peak_3800a,WBGene00015059	0	0.06	0	0.04	0.69	1.11	0.83	1.17	0.82	1.37
4reps.HS6hr_ConsensusPeaks_peak_3800a,WBGene00015063	0	0.06	0	0.04	0.69	1.11	0.83	1.17	0.82	1.37
4reps.HS6hr_ConsensusPeaks_peak_1650c,WBGene00004268	0	-0.02	0	0.01	0.69	0.84	0.26	1.21	0.18	1.21
4reps.HS6hr_ConsensusPeaks_peak_5259,WBGene00015647	0	0.25	0	-0.18	0.62	0.36	0.18	0.48	0.25	0.52
4reps.HS6hr_ConsensusPeaks_peak_459b,WBGene00003387	0	0.35	0	-0.38	0.86	0.74	0.73	1.04	0.53	0.98
4reps.HS6hr_ConsensusPeaks_peak_10639a,WBGene00021626	0	-0.01	0	-0.06	1.04	1.14	0.92	1.66	0.86	1.36
4reps.HS6hr_ConsensusPeaks_peak_9247g,WBGene00011259	0	-0.13	0	0.13	0.66	0.9	0.52	0.79	0.49	0.83
4reps.HS6hr_ConsensusPeaks_peak_9247g,WBGene00077753	0	-0.13	0	0.13	0.66	0.9	0.52	0.79	0.49	0.83
4reps.HS6hr_ConsensusPeaks_peak_3223a,WBGene00019892	0	-0.14	0	0.05	0.66	1.11	0.53	1.18	0.56	1.07
4reps.HS6hr_ConsensusPeaks_peak_3223a,WBGene00019893	0	-0.14	0	0.05	0.66	1.11	0.53	1.18	0.56	1.07
4reps.HS6hr_ConsensusPeaks_peak_4970b,WBGene00012980	0	0.08	0	0.03	0.61	0.47	0.5	0.81	0.57	0.99
4reps.HS6hr_ConsensusPeaks_peak_13789b,WBGene00003963	0	0.03	0	0.01	0.6	0.42	0.26	0.47	0.29	0.53
4reps.HS6hr_ConsensusPeaks_peak_2955,WBGene00019511	0	0.12	0	-0.14	0.72	0.73	0.06	0.44	-0.06	0.36
4reps.HS6hr_ConsensusPeaks_peak_5757c,WBGene00003423	0	-0.14	0	0.17	0.64	0.92	0.21	0.75	0.21	0.83
4reps.HS6hr_ConsensusPeaks_peak_3695a,WBGene00017970	0	0.02	0	0.16	0.66	1.04	0.37	0.56	0.63	0.89
4reps.HS6hr_ConsensusPeaks_peak_5874b,WBGene00009439	0	-0.09	0	0.11	0.67	0.56	0.37	1.1	0.38	1.19
4reps.HS6hr_ConsensusPeaks_peak_5874b,WBGene00009440	0	-0.09	0	0.11	0.67	0.56	0.37	1.1	0.38	1.19
4reps.HS6hr_ConsensusPeaks_peak_2408,WBGene00012368	0	-0.05	0	0.01	0.71	0.56	0.27	0.84	0.22	0.78
4reps.HS6hr_ConsensusPeaks_peak_2408,WBGene00012369	0	-0.05	0	0.01	0.71	0.56	0.27	0.84	0.22	0.78
4reps.HS6hr_ConsensusPeaks_peak_8454a,WBGene00016763	0	0.13	0	-0.12	0.87	0.58	0.44	0.85	0.27	0.8
4reps.HS6hr_ConsensusPeaks_peak_13723e,WBGene00022745	0	-0.09	0	-0.01	0.74	1.2	0.29	1.17	0.37	0.98
4reps.HS6hr_ConsensusPeaks_peak_379,WBGene00018232	0	-0.07	0	0.24	0.63	0.9	0.3	0.73	0.45	0.98
4reps.HS6hr_ConsensusPeaks_peak_11731b,WBGene00010012	0	-0.16	0	0.03	0.63	0.92	0.46	1.04	0.37	0.86
4reps.HS6hr_ConsensusPeaks_peak_13493a,WBGene00003776	0	0.19	0	-0.04	0.79	1.18	0.13	1.22	0.44	1.45
4reps.HS6hr_ConsensusPeaks_peak_13493a,WBGene00044304	0	0.19	0	-0.04	0.79	1.18	0.13	1.22	0.44	1.45
4reps.HS6hr_ConsensusPeaks_peak_11543b,WBGene00006470	0	-0.12	0	0.06	0.71	0.56	0.25	0.81	0.14	0.75
4reps.HS6hr_ConsensusPeaks_peak_9048,WBGene00010272	0	-0.01	0	-0.05	0.57	0.76	0.36	0.79	0.18	0.66
4reps.HS6hr_ConsensusPeaks_peak_240,WBGene00006702	0	-0.35	0	0.23	0.58	1.11	0.17	1.19	0.37	1.11
4reps.HS6hr_ConsensusPeaks_peak_10555c,WBGene00021078	0	-0.11	0	0.1	0.57	0.8	0.37	0.85	0.56	0.86
4reps.HS6hr_ConsensusPeaks_peak_11713,WBGene00012117	0	0.16	0	-0.02	0.69	0.86	-0.1	0.51	0.1	0.72
4reps.HS6hr_ConsensusPeaks_peak_7024b,WBGene00004736	0	-0.18	0	0	0.54	0.78	0.45	1.08	0.45	0.82
4reps.HS6hr_ConsensusPeaks_peak_16221a,WBGene00044772	0	0.21	0	-0.04	0.88	1.32	0.2	0.43	0.53	0.66
4reps.HS6hr_ConsensusPeaks_peak_1494b,WBGene00000777	0	0.04	0	-0.18	0.88	0.71	0.5	0.97	0.15	0.6
4reps.HS6hr_ConsensusPeaks_peak_7714a,WBGene00016637	0	0.08	0	0	0.66	0.92	0.46	1.13	0.65	1.27
4reps.HS6hr_ConsensusPeaks_peak_10859,WBGene00045305	0	0.18	0	-0.31	0.62	0.69	0.05	0.59	0	0.42
4reps.HS6hr_ConsensusPeaks_peak_8110,WBGene00020930	0	0.25	0	-0.06	0.52	0.74	0.11	0.72	0.31	0.93
4reps.HS6hr_ConsensusPeaks_peak_14298a,WBGene00019351	0	-0.01	0	-0.05	0.67	0.62	0.27	0.6	0.25	0.48
4reps.HS6hr_ConsensusPeaks_peak_8989a,WBGene00009878	0	-0.03	0	0.05	0.67	0.33	0.29	0.91	0.15	0.97
4reps.HS6hr_ConsensusPeaks_peak_14293f,WBGene00018518	0	0.1	0	-0.15	0.62	0.72	0.3	0.65	0.39	0.54
4reps.HS6hr_ConsensusPeaks_peak_5778,WBGene00011369	0	0.07	0	-0.1	0.81	0.75	0.28	1	0.22	0.88
4reps.HS6hr_ConsensusPeaks_peak_5877,WBGene00009441	0	0.02	0	0	0.62	0.56	0.72	1.05	0.62	1.06
4reps.HS6hr_ConsensusPeaks_peak_5877,WBGene00004762	0	0.02	0	0	0.62	0.56	0.72	1.05	0.62	1.06
4reps.HS6hr_ConsensusPeaks_peak_15318c,WBGene00004108	0	0.17	0	-0.13	0.7	0.75	0.18	0.51	0.19	0.51
4reps.HS6hr_ConsensusPeaks_peak_11300f,WBGene00018700	0	-0.14	0	0.07	0.63	0.92	0.43	0.74	0.36	0.67
4reps.HS6hr_ConsensusPeaks_peak_6034b,WBGene00003901	0	-0.04	0	-0.01	0.52	0.68	0.24	0.96	0.32	0.9
4reps.HS6hr_ConsensusPeaks_peak_13979b,WBGene00020736	0	0.34	0	0.03	0.72	0.7	0.46	0.68	0.57	1.24
4reps.HS6hr_ConsensusPeaks_peak_7352,WBGene00012712	0	-0.21	0	0.04	0.68	0.69	0.47	0.83	0.26	0.59
4reps.HS6hr_ConsensusPeaks_peak_2669,WBGene00001340	0	0.02	0	-0.09	0.56	0.41	0.14	0.68	0.14	0.54
4reps.HS6hr_ConsensusPeaks_peak_15523c,WBGene00009850	0	-0.2	0	0	0.66	0.9	0.31	0.91	0.28	0.62
4reps.HS6hr_ConsensusPeaks_peak_15497a,WBGene00010833	0	0.1	0	-0.03	0.68	0.87	0.17	0.81	0.33	0.92
4reps.HS6hr_ConsensusPeaks_peak_10704b,WBGene00016509	0	-0.17	0	0.22	0.59	0.6	0.07	0.62	0.28	0.7
4reps.HS6hr_ConsensusPeaks_peak_8186d,WBGene00019946	0	-0.11	0	-0.05	0.6	0.33	-0.03	0.6	-0.26	0.34
4reps.HS6hr_ConsensusPeaks_peak_8186d,WBGene00019953	0	-0.11	0	-0.05	0.6	0.33	-0.03	0.6	-0.26	0.34
4reps.HS6hr_ConsensusPeaks_peak_2644,WBGene00017744	0	0.24	0	-0.21	0.61	0.42	0.28	0.82	0.4	0.8
4reps.HS6hr_ConsensusPeaks_peak_2644,WBGene00017746	0	0.24	0	-0.21	0.61	0.42	0.28	0.82	0.4	0.8
4reps.HS6hr_ConsensusPeaks_peak_12973i,WBGene00013762	0	-0.06	0	-0.05	0.89	1.08	0.63	1.51	0.44	1.19
4reps.HS6hr_ConsensusPeaks_peak_11691,WBGene00001747	0	0.02	0	-0.13	0.48	0.62	0.17	0.45	0.12	0.29
4reps.HS6hr_ConsensusPeaks_peak_4118,WBGene00008402	0	0.16	0	-0.09	0.66	0.38	0.38	1.35	0.46	1.4
4reps.HS6hr_ConsensusPeaks_peak_4118,WBGene00008403	0	0.16	0	-0.09	0.66	0.38	0.38	1.35	0.46	1.4
4reps.HS6hr_ConsensusPeaks_peak_10058c,WBGene00016877	0	-0.28	0	0.1	0.68	0.89	0.74	1.25	0.66	1.06
4reps.HS6hr_ConsensusPeaks_peak_14995a,WBGene00010334	0	-0.17	0	0.11	0.75	0.74	0.3	1.11	0.28	1.08
4reps.HS6hr_ConsensusPeaks_peak_383,WBGene00017979	0	-0.32	0	0.24	0.76	1.26	0.54	1.17	0.71	1.16
4reps.HS6hr_ConsensusPeaks_peak_13832,WBGene00003056	0	-0.08	0	0	0.68	0.6	0.4	1	0.38	0.88
4reps.HS6hr_ConsensusPeaks_peak_10374,WBGene00021305	0	0.11	0	-0.22	0.6	0.91	0.2	0.75	0.25	0.57
4reps.HS6hr_ConsensusPeaks_peak_7964a,WBGene00021890	0	0.19	0	-0.12	0.62	1.06	0.35	0.77	0.83	0.81
4reps.HS6hr_ConsensusPeaks_peak_8710b,WBGene00004703	0	-0.03	0	0.11	0.5	0.45	0.4	0.76	0.51	0.9
4reps.HS6hr_ConsensusPeaks_peak_2177c,WBGene00010768	0	0.17	0	0.01	0.91	1.32	0.16	0.99	0.59	1.46
4reps.HS6hr_ConsensusPeaks_peak_2177c,WBGene00012107	0	0.17	0	0.01	0.91	1.32	0.16	0.99	0.59	1.46
4reps.HS6hr_ConsensusPeaks_peak_15738a,WBGene00002203	0	0.15	0	-0.14	0.59	0.76	0.15	0.6	0.19	0.58
4reps.HS6hr_ConsensusPeaks_peak_10875c,WBGene00003954	0	-0.03	0	-0.05	0.66	0.71	0.23	0.78	0.14	0.61
4reps.HS6hr_ConsensusPeaks_peak_8489a,WBGene00022248	0	-0.01	0	0.01	0.65	0.53	0.48	0.94	0.43	0.95
4reps.HS6hr_ConsensusPeaks_peak_10251b,WBGene00000552	0	-0.28	0	0.05	0.5	0.94	0.16	0.97	0.21	0.71
4reps.HS6hr_ConsensusPeaks_peak_4529c,WBGene00004468	0	0.06	0	-0.14	0.79	0.87	0.28	1.11	0.19	0.88
4reps.HS6hr_ConsensusPeaks_peak_4529c,WBGene00013924	0	0.06	0	-0.14	0.79	0.87	0.28	1.11	0.19	0.88
4reps.HS6hr_ConsensusPeaks_peak_15313b,WBGene00001149	0	-0.03	0	0.04	0.73	0.68	0.47	0.99	0.35	1.05
4reps.HS6hr_ConsensusPeaks_peak_16034b,WBGene00000294	0	-0.11	0	-0.05	0.52	0.98	0.5	1.07	0.45	0.83
4reps.HS6hr_ConsensusPeaks_peak_10390,WBGene00021492	0	0.04	0	0.06	0.5	0.55	0.29	0.38	0.19	0.52
4reps.HS6hr_ConsensusPeaks_peak_11580a,WBGene00002263	0	0.09	0	0.04	0.68	1.03	0.43	0.77	0.59	1.04
4reps.HS6hr_ConsensusPeaks_peak_11711f,WBGene00012117	0	-0.03	0	0.02	0.67	0.87	0.06	0.64	0.08	0.65
4reps.HS6hr_ConsensusPeaks_peak_11583i,WBGene00002263	0	-0.38	0	0.42	0.76	1.9	0.46	1.45	0.9	1.52
4reps.HS6hr_ConsensusPeaks_peak_8641b,WBGene00016739	0	-0.05	0	0.14	0.55	0.8	0.43	0.92	0.56	1.08
4reps.HS6hr_ConsensusPeaks_peak_13434,WBGene00000004	0	-0.04	0	-0.16	0.48	0.77	0.31	0.76	0.21	0.47
4reps.HS6hr_ConsensusPeaks_peak_13434,WBGene00018716	0	-0.04	0	-0.16	0.48	0.77	0.31	0.76	0.21	0.47
4reps.HS6hr_ConsensusPeaks_peak_13434,WBGene00023064	0	-0.04	0	-0.16	0.48	0.77	0.31	0.76	0.21	0.47
4reps.HS6hr_ConsensusPeaks_peak_9154a,WBGene00006779	0	0.08	0	-0.1	0.52	0.38	0.11	0.46	0.04	0.41
4reps.HS6hr_ConsensusPeaks_peak_14298b,WBGene00019351	0	0.03	0	-0.01	0.73	0.54	0.48	0.86	0.45	0.9
4reps.HS6hr_ConsensusPeaks_peak_11221a,WBGene00018398	0	-0.03	0	-0.12	0.77	1.38	0.14	1.52	-0.14	1.15
4reps.HS6hr_ConsensusPeaks_peak_6779b,WBGene00004933	0	-0.13	0	-0.01	0.75	0.84	0.73	1.14	0.5	0.87
4reps.HS6hr_ConsensusPeaks_peak_273,WBGene00021768	0	0.03	0	0.06	0.78	0.52	0.27	0.8	0.28	1.04
4reps.HS6hr_ConsensusPeaks_peak_273,WBGene00022138	0	0.03	0	0.06	0.78	0.52	0.27	0.8	0.28	1.04
4reps.HS6hr_ConsensusPeaks_peak_14345,WBGene00019803	0	-0.01	0	0.03	0.58	0.68	0.22	0.53	0.09	0.58
4reps.HS6hr_ConsensusPeaks_peak_13908,WBGene00004145	0	0.16	0	-0.14	0.62	1.1	0.41	1.18	0.56	1.14
4reps.HS6hr_ConsensusPeaks_peak_13372c,WBGene00003968	0	0.14	0	0.11	0.61	1.03	0.18	1.29	0.73	1.72
4reps.HS6hr_ConsensusPeaks_peak_13372c,WBGene00020766	0	0.14	0	0.11	0.61	1.03	0.18	1.29	0.73	1.72
4reps.HS6hr_ConsensusPeaks_peak_16152a,WBGene00017378	0	-0.14	0	0.17	0.56	0.92	0.96	1.26	0.65	1.33
4reps.HS6hr_ConsensusPeaks_peak_15023a,WBGene00007938	0	-0.01	0	-0.03	0.72	1.56	0.54	1.15	0.77	1.07
4reps.HS6hr_ConsensusPeaks_peak_13646,WBGene00015293	0	-0.01	0	0	0.67	1.17	0.06	1.14	0.18	1.13
4reps.HS6hr_ConsensusPeaks_peak_14966,WBGene00008748	0	0.04	0	0.05	0.68	0.46	0.12	0.29	0.14	0.47
4reps.HS6hr_ConsensusPeaks_peak_11431,WBGene00017654	0	0.28	0	-0.19	0.47	0.57	0.21	0.72	0.25	0.79
4reps.HS6hr_ConsensusPeaks_peak_15463b,WBGene00000074	0	0.06	0	-0.03	0.65	1.36	0.21	1.54	0.54	1.59
4reps.HS6hr_ConsensusPeaks_peak_8872b,WBGene00006483	0	0.05	0	0.1	0.71	0.72	0.04	0.38	0.12	0.69
4reps.HS6hr_ConsensusPeaks_peak_6816a,WBGene00006579	0	0.09	0	-0.09	0.61	1.08	0.2	0.91	0.36	0.87
4reps.HS6hr_ConsensusPeaks_peak_9152,WBGene00006779	0	-0.01	0	0	0.55	0.5	0.24	0.5	0	0.47
4reps.HS6hr_ConsensusPeaks_peak_9357d,WBGene00010409	0	-0.18	0	0.15	0.42	0.56	0.28	0.75	0.31	0.75
4reps.HS6hr_ConsensusPeaks_peak_9357d,WBGene00003148	0	-0.18	0	0.15	0.42	0.56	0.28	0.75	0.31	0.75
4reps.HS6hr_ConsensusPeaks_peak_5473,WBGene00017101	0	0.04	0	-0.07	0.67	0.86	0.72	0.98	0.52	0.89
4reps.HS6hr_ConsensusPeaks_peak_13788a,WBGene00003963	0	-0.19	0	0.06	0.83	0.88	0.25	1.12	0.1	0.92
4reps.HS6hr_ConsensusPeaks_peak_13788a,WBGene00015561	0	-0.19	0	0.06	0.83	0.88	0.25	1.12	0.1	0.92
4reps.HS6hr_ConsensusPeaks_peak_3191b,WBGene00017838	0	-0.08	0	0.08	0.9	1.55	0.2	1	0.54	1.09
4reps.HS6hr_ConsensusPeaks_peak_3540a,WBGene00003621	0	-0.12	0	0.07	0.64	0.87	0.08	0.96	0.04	0.91
4reps.HS6hr_ConsensusPeaks_peak_6817,WBGene00006579	0	0.2	0	-0.12	0.49	0.61	0.2	0.71	0.38	0.78
4reps.HS6hr_ConsensusPeaks_peak_3536b,WBGene00020801	0	-0.05	0	-0.01	0.57	0.89	0.49	0.73	0.32	0.62
4reps.HS6hr_ConsensusPeaks_peak_11002,WBGene00018488	0	-0.24	0	-0.07	0.64	0.74	0.17	1.21	-0.17	0.7
4reps.HS6hr_ConsensusPeaks_peak_465,WBGene00019698	0	0.05	0	-0.04	0.79	0.85	0.28	1.08	0.5	1.08
4reps.HS6hr_ConsensusPeaks_peak_5558,WBGene00019170	0	0.01	0	0	0.6	0.34	0.22	0.72	0.34	0.73
4reps.HS6hr_ConsensusPeaks_peak_9644b,WBGene00003150	0	-0.07	0	-0.06	0.55	0.8	0.27	0.63	0.3	0.41
4reps.HS6hr_ConsensusPeaks_peak_2740b,WBGene00020171	0	0.05	0	0.01	0.56	0.86	0.49	0.92	0.77	1.02
4reps.HS6hr_ConsensusPeaks_peak_4347a,WBGene00010897	0	0.39	0	-0.33	0.66	0.61	0.13	0.84	0.04	0.87
4reps.HS6hr_ConsensusPeaks_peak_4347a,WBGene00004704	0	0.39	0	-0.33	0.66	0.61	0.13	0.84	0.04	0.87
4reps.HS6hr_ConsensusPeaks_peak_15367b,WBGene00008601	0	0.07	0	-0.27	0.75	0.5	0.22	0.71	0.11	0.38
4reps.HS6hr_ConsensusPeaks_peak_9279b,WBGene00008777	0	0.09	0	-0.24	0.7	0.95	0.15	0.56	0.03	0.32
4reps.HS6hr_ConsensusPeaks_peak_11087e,WBGene00003844	0	-0.02	0	-0.06	0.63	0.67	0.39	0.72	0.14	0.56
4reps.HS6hr_ConsensusPeaks_peak_10704a,WBGene00016509	0	-0.22	0	0.06	0.53	0.64	0.02	0.77	0.06	0.57
4reps.HS6hr_ConsensusPeaks_peak_15393b,WBGene00009796	0	-0.13	0	0.02	0.63	0.66	0.06	0.81	-0.02	0.66
4reps.HS6hr_ConsensusPeaks_peak_15393b,WBGene00009797	0	-0.13	0	0.02	0.63	0.66	0.06	0.81	-0.02	0.66
4reps.HS6hr_ConsensusPeaks_peak_5414,WBGene00000545	0	0.22	0	-0.11	0.57	0.5	0.25	0.43	0.31	0.52
4reps.HS6hr_ConsensusPeaks_peak_13511,WBGene00021526	0	0.08	0	-0.12	0.73	1.2	0.51	1.16	0.79	1.01
4reps.HS6hr_ConsensusPeaks_peak_12172b,WBGene00011647	0	-0.03	0	-0.03	0.7	0.91	0.46	0.84	0.4	0.7
4reps.HS6hr_ConsensusPeaks_peak_9014a,WBGene00010150	0	-0.06	0	0.03	0.89	1.86	0.72	1.65	1.14	1.62
4reps.HS6hr_ConsensusPeaks_peak_8754a,WBGene00016130	0	-0.08	0	0.05	0.57	0.63	0.45	0.93	0.46	0.91
4reps.HS6hr_ConsensusPeaks_peak_8754a,WBGene00021541	0	-0.08	0	0.05	0.57	0.63	0.45	0.93	0.46	0.91
4reps.HS6hr_ConsensusPeaks_peak_10913c,WBGene00004373	0	0.16	0	-0.24	0.56	0.52	0.14	0.77	0.13	0.64
4reps.HS6hr_ConsensusPeaks_peak_8438,WBGene00019516	0	-0.06	0	0.06	0.59	0.41	0.46	0.94	0.52	0.97
4reps.HS6hr_ConsensusPeaks_peak_12100j,WBGene00007606	0	-0.13	0	0	0.73	0.63	0.37	1.05	0.14	0.8
4reps.HS6hr_ConsensusPeaks_peak_414c,WBGene00022131	0	0.22	0	-0.09	0.68	0.66	0.27	0.68	0.47	0.82
4reps.HS6hr_ConsensusPeaks_peak_1226b,WBGene00010427	0	0.14	0	-0.08	0.55	0.44	0.38	0.6	0.37	0.66
4reps.HS6hr_ConsensusPeaks_peak_5285g,WBGene00019327	0	0.01	0	-0.28	0.54	0.73	0.18	0.67	-0.06	0.32
4reps.HS6hr_ConsensusPeaks_peak_11589,WBGene00010177	0	-0.04	0	-0.05	0.54	1	0.25	0.72	0.25	0.56
4reps.HS6hr_ConsensusPeaks_peak_11589,WBGene00011544	0	-0.04	0	-0.05	0.54	1	0.25	0.72	0.25	0.56
4reps.HS6hr_ConsensusPeaks_peak_10113g,WBGene00001240	0	-0.02	0	-0.07	0.78	0.49	0.77	1.2	0.41	0.95
4reps.HS6hr_ConsensusPeaks_peak_7860a,WBGene00020208	0	-0.12	0	0.1	0.45	0.59	0.53	0.87	0.53	0.87
4reps.HS6hr_ConsensusPeaks_peak_14740c,WBGene00009888	0	0.01	0	-0.05	0.58	0.47	0.25	0.46	0.11	0.36
4reps.HS6hr_ConsensusPeaks_peak_14740c,WBGene00195209	0	0.01	0	-0.05	0.58	0.47	0.25	0.46	0.11	0.36
4reps.HS6hr_ConsensusPeaks_peak_7099b,WBGene00012930	0	-0.15	0	-0.01	0.61	0.34	0.28	0.79	0.11	0.53
4reps.HS6hr_ConsensusPeaks_peak_12210c,WBGene00009347	0	-0.07	0	-0.03	0.66	0.96	0.13	0.89	-0.02	0.67
4reps.HS6hr_ConsensusPeaks_peak_6816d,WBGene00006579	0	0.01	0	-0.09	0.52	0.71	0.11	0.69	0.11	0.55
4reps.HS6hr_ConsensusPeaks_peak_10656b,WBGene00004947	0	0	0	-0.07	0.67	1.2	0.46	0.95	0.64	0.77
4reps.HS6hr_ConsensusPeaks_peak_14069b,WBGene00002023	0	-0.03	0	-0.04	0.58	1.22	0.23	1.23	0.4	1.1
4reps.HS6hr_ConsensusPeaks_peak_15883b,WBGene00008622	0	0.11	0	0.03	0.59	0.96	0.13	0.6	0.3	0.85
4reps.HS6hr_ConsensusPeaks_peak_6831a,WBGene00011501	0	0.02	0	-0.01	0.55	0.66	0.11	0.54	0.2	0.54
4reps.HS6hr_ConsensusPeaks_peak_15101b,WBGene00007957	0	0.02	0	0.03	0.63	1.02	-0.11	0.57	0.05	0.68
4reps.HS6hr_ConsensusPeaks_peak_34a,WBGene00018958	0	0	0	-0.17	0.42	0.58	0.07	0.7	0.16	0.47
4reps.HS6hr_ConsensusPeaks_peak_4348,WBGene00008433	0	-0.02	0	-0.02	0.72	1.14	0.77	1.16	0.67	1.06
4reps.HS6hr_ConsensusPeaks_peak_5296f,WBGene00020762	0	-0.04	0	0.05	0.57	0.78	0.27	1.12	0.58	1.17
4reps.HS6hr_ConsensusPeaks_peak_12635a,WBGene00009709	0	0.47	0	-0.14	0.82	0.53	0.29	1.04	0.25	1.33
4reps.HS6hr_ConsensusPeaks_peak_14895b,WBGene00011105	0	0.31	0	-0.2	0.54	0.87	0.12	1.05	0.35	1.13
4reps.HS6hr_ConsensusPeaks_peak_4973,WBGene00012982	0	-0.12	0	0.14	0.59	0.91	0.31	1.2	0.5	1.28
4reps.HS6hr_ConsensusPeaks_peak_12202b,WBGene00007748	0	-0.3	0	0.07	0.79	0.8	0.62	1.17	0.17	0.88
4reps.HS6hr_ConsensusPeaks_peak_13946e,WBGene00016134	0	-0.05	0	0.07	0.68	0.42	0.33	1.02	0.39	1.12
4reps.HS6hr_ConsensusPeaks_peak_512f,WBGene00021036	0	0.09	0	0.04	0.82	1.42	0.31	1.23	0.82	1.61
4reps.HS6hr_ConsensusPeaks_peak_6315e,WBGene00001168	0	0.13	0	-0.21	0.62	0.81	0.16	1.07	0.12	0.92
4reps.HS6hr_ConsensusPeaks_peak_3668a,WBGene00017352	0	0.26	0	-0.1	0.64	0.73	0.27	1.27	0.42	1.44
4reps.HS6hr_ConsensusPeaks_peak_3790d,WBGene00015203	0	0.05	0	-0.07	0.6	0.4	0.41	0.7	0.29	0.61
4reps.HS6hr_ConsensusPeaks_peak_3790d,WBGene00015205	0	0.05	0	-0.07	0.6	0.4	0.41	0.7	0.29	0.61
4reps.HS6hr_ConsensusPeaks_peak_4969,WBGene00012980	0	0.08	0	-0.13	0.58	0.87	-0.02	0.45	0.05	0.34
4reps.HS6hr_ConsensusPeaks_peak_15330,WBGene00008693	0	0.08	0	-0.02	0.58	0.39	0.16	0.52	-0.03	0.61
4reps.HS6hr_ConsensusPeaks_peak_8468c,WBGene00003082	0	0.04	0	-0.13	0.6	0.38	0.02	0.52	-0.08	0.34
4reps.HS6hr_ConsensusPeaks_peak_788d,WBGene00017885	0	0.04	0	0.06	0.54	0.63	0.41	0.59	0.5	0.77
4reps.HS6hr_ConsensusPeaks_peak_15329,WBGene00004089	0	-0.11	0	-0.04	0.47	0.51	0.22	0.82	0.17	0.6
4reps.HS6hr_ConsensusPeaks_peak_2920,WBGene00003709	0	0.16	0	-0.24	0.51	0.45	0.14	0.82	0.01	0.71
4reps.HS6hr_ConsensusPeaks_peak_14982,WBGene00004000	0	0.14	0	-0.2	0.65	0.32	0.3	0.54	0.04	0.4
4reps.HS6hr_ConsensusPeaks_peak_3475b,WBGene00016235	0	-0.09	0	-0.07	0.58	0.81	0.34	0.79	0.2	0.48
4reps.HS6hr_ConsensusPeaks_peak_2330e,WBGene00012735	0	-0.03	0	-0.07	0.45	0.34	0.07	0.35	0.11	0.18
4reps.HS6hr_ConsensusPeaks_peak_11638d,WBGene00010625	0	0.07	0	-0.05	0.69	0.54	0.2	0.83	0.15	0.82
4reps.HS6hr_ConsensusPeaks_peak_13353b,WBGene00018657	0	0	0	-0.21	0.59	0.61	0.27	0.99	0.1	0.63
4reps.HS6hr_ConsensusPeaks_peak_6353a,WBGene00018152	0	0.23	0	-0.29	0.6	0.48	0.19	0.82	0.17	0.71
4reps.HS6hr_ConsensusPeaks_peak_8884e,WBGene00004051	0	-0.05	0	0.04	0.79	0.73	0.46	1	0.19	1.01
4reps.HS6hr_ConsensusPeaks_peak_8884e,WBGene00009012	0	-0.05	0	0.04	0.79	0.73	0.46	1	0.19	1.01
4reps.HS6hr_ConsensusPeaks_peak_1886,WBGene00077521	0	0.21	0	-0.07	0.69	0.02	0.34	0.62	0.41	0.8
4reps.HS6hr_ConsensusPeaks_peak_3881d,WBGene00004421	0	0.13	0	-0.12	0.93	0.34	0.3	0.8	-0.01	0.69
4reps.HS6hr_ConsensusPeaks_peak_2207,WBGene00195253	0	0.34	0	-0.12	0.52	0.94	0.34	1	0.59	1.22
4reps.HS6hr_ConsensusPeaks_peak_2810,WBGene00019207	0	0.08	0	-0.04	0.45	0.55	0.11	0.41	0.21	0.45
4reps.HS6hr_ConsensusPeaks_peak_14483b,WBGene00019780	0	-0.14	0	0.1	0.52	1.01	0.41	0.78	0.6	0.75
4reps.HS6hr_ConsensusPeaks_peak_2177e,WBGene00010768	0	0.04	0	0.02	0.85	1.52	0.37	0.98	1	1.17
4reps.HS6hr_ConsensusPeaks_peak_2177e,WBGene00012107	0	0.04	0	0.02	0.85	1.52	0.37	0.98	1	1.17
4reps.HS6hr_ConsensusPeaks_peak_15631f,WBGene00009574	0	-0.09	0	0.09	0.67	0.36	0.09	0.74	0.03	0.8
4reps.HS6hr_ConsensusPeaks_peak_6881e,WBGene00007010	0	0.01	0	-0.08	0.69	0.6	0.43	0.84	0.33	0.63
4reps.HS6hr_ConsensusPeaks_peak_6881e,WBGene00003389	0	0.01	0	-0.08	0.69	0.6	0.43	0.84	0.33	0.63
4reps.HS6hr_ConsensusPeaks_peak_12973h,WBGene00013762	0	-0.04	0	-0.01	0.89	0.83	0.65	1.37	0.42	1.2
4reps.HS6hr_ConsensusPeaks_peak_12249,WBGene00001808	0	0.1	0	-0.14	0.55	0.56	0.31	0.83	0.21	0.74
4reps.HS6hr_ConsensusPeaks_peak_12249,WBGene00011696	0	0.1	0	-0.14	0.55	0.56	0.31	0.83	0.21	0.74
4reps.HS6hr_ConsensusPeaks_peak_15520,WBGene00006372	0	0.03	0	-0.02	0.55	0.52	0.14	0.53	0.01	0.53
4reps.HS6hr_ConsensusPeaks_peak_13706b,WBGene00022927	0	0	0	-0.11	0.49	0.6	0.34	0.78	0.33	0.61
4reps.HS6hr_ConsensusPeaks_peak_5559a,WBGene00019170	0	0	0	-0.05	0.53	0.39	0.36	0.58	0.22	0.48
4reps.HS6hr_ConsensusPeaks_peak_1797,WBGene00005023	0	0.13	0	0.08	0.5	0.94	0.38	0.84	0.82	1.18
4reps.HS6hr_ConsensusPeaks_peak_14077b,WBGene00004219	0	-0.02	0	0.03	0.7	0.99	0.28	0.7	0.27	0.76
4reps.HS6hr_ConsensusPeaks_peak_553f,WBGene00020466	0	0.13	0	-0.11	0.63	0.46	0.2	0.52	0.23	0.49
4reps.HS6hr_ConsensusPeaks_peak_7353b,WBGene00012712	0	-0.14	0	0.07	0.61	0.56	0.1	0.76	0.04	0.67
4reps.HS6hr_ConsensusPeaks_peak_10725a,WBGene00006523	0	0.11	0	-0.1	0.43	0.4	-0.02	0.35	-0.17	0.35
4reps.HS6hr_ConsensusPeaks_peak_15099a,WBGene00004746	0	-0.07	0	0.01	0.55	0.75	0.18	0.59	0.32	0.5
4reps.HS6hr_ConsensusPeaks_peak_11349b,WBGene00022538	0	0.05	0	0	0.6	0.54	0.35	0.77	0.43	0.87
4reps.HS6hr_ConsensusPeaks_peak_4521b,WBGene00008549	0	0.13	0	-0.01	0.54	0.57	0.31	0.57	0.59	0.73
4reps.HS6hr_ConsensusPeaks_peak_11139,WBGene00015395	0	-0.04	0	-0.03	0.67	0.99	0.37	1.17	0.32	1
4reps.HS6hr_ConsensusPeaks_peak_2197,WBGene00001008	0	-0.21	0	0.12	0.54	0.17	0.48	0.89	0.51	0.82
4reps.HS6hr_ConsensusPeaks_peak_6505a,WBGene00000508	0	-0.05	0	0.04	0.57	0.53	0.32	0.9	0.22	0.88
4reps.HS6hr_ConsensusPeaks_peak_6505a,WBGene00000507	0	-0.05	0	0.04	0.57	0.53	0.32	0.9	0.22	0.88
4reps.HS6hr_ConsensusPeaks_peak_3586,WBGene00016003	0	0.09	0	0	0.65	0.94	0.37	0.74	0.32	0.91
4reps.HS6hr_ConsensusPeaks_peak_589a,WBGene00020185	0	-0.21	0	0.03	0.49	0.75	0.35	0.98	0.49	0.76
4reps.HS6hr_ConsensusPeaks_peak_589a,WBGene00001832	0	-0.21	0	0.03	0.49	0.75	0.35	0.98	0.49	0.76
4reps.HS6hr_ConsensusPeaks_peak_14271a,WBGene00000238	0	-0.09	0	-0.01	0.71	0.84	0.47	0.88	0.27	0.65
4reps.HS6hr_ConsensusPeaks_peak_14286c,WBGene00018519	0	0.12	0	-0.05	0.56	0.46	0.36	0.63	0.3	0.71
4reps.HS6hr_ConsensusPeaks_peak_8405f,WBGene00015540	0	0.12	0	0.04	0.61	0.42	0.67	0.97	0.79	1.29
4reps.HS6hr_ConsensusPeaks_peak_13820,WBGene00206361	0	0.35	0	-0.16	0.75	1.18	0.24	0.58	0.34	0.71
4reps.HS6hr_ConsensusPeaks_peak_10271,WBGene00016539	0	0.23	0	-0.07	0.6	0.96	0.41	1.19	0.73	1.4
4reps.HS6hr_ConsensusPeaks_peak_1302d,WBGene00008419	0	-0.12	0	0.08	0.56	0.37	0.22	0.58	0.14	0.54
4reps.HS6hr_ConsensusPeaks_peak_10644b,WBGene00006796	0	0.03	0	-0.04	0.57	0.52	0.1	0.54	0.21	0.5
4reps.HS6hr_ConsensusPeaks_peak_6683a,WBGene00006768	0	0.05	0	0.02	0.43	0.53	0.16	0.56	0.3	0.65
4reps.HS6hr_ConsensusPeaks_peak_6683a,WBGene00002998	0	0.05	0	0.02	0.43	0.53	0.16	0.56	0.3	0.65
4reps.HS6hr_ConsensusPeaks_peak_6866b,WBGene00043995	0	0.08	0	-0.16	0.8	0.63	0.16	0.98	-0.05	0.72
4reps.HS6hr_ConsensusPeaks_peak_6866b,WBGene00009594	0	0.08	0	-0.16	0.8	0.63	0.16	0.98	-0.05	0.72
4reps.HS6hr_ConsensusPeaks_peak_4938h,WBGene00000901	0	-0.06	0	0.03	0.52	0.84	0.26	0.75	0.3	0.69
4reps.HS6hr_ConsensusPeaks_peak_5456c,WBGene00021865	0	0.04	0	-0.03	0.8	0.4	0.12	0.82	-0.06	0.81
4reps.HS6hr_ConsensusPeaks_peak_9809,WBGene00009927	0	0.09	0	-0.07	0.73	0.31	0.46	0.81	0.26	0.76
4reps.HS6hr_ConsensusPeaks_peak_3212b,WBGene00001027	0	-0.19	0	-0.05	0.61	1.12	0.21	1.59	0.12	1.13
4reps.HS6hr_ConsensusPeaks_peak_6779a,WBGene00004933	0	-0.21	0	-0.06	0.46	0.69	0.18	1	0.22	0.62
4reps.HS6hr_ConsensusPeaks_peak_15449,WBGene00012440	0	-0.05	0	-0.06	0.84	0.68	0.58	1.08	0.39	0.69
4reps.HS6hr_ConsensusPeaks_peak_4469,WBGene00007892	0	0.26	0	-0.14	0.53	0.56	0.65	0.73	0.25	0.85
4reps.HS6hr_ConsensusPeaks_peak_3530a,WBGene00019061	0	0.02	0	0.05	0.52	0.48	0.37	0.74	0.44	0.87
4reps.HS6hr_ConsensusPeaks_peak_15683a,WBGene00007666	0	-0.09	0	0.05	0.56	0.98	0.17	0.71	0.35	0.67
4reps.HS6hr_ConsensusPeaks_peak_6707a,WBGene00010308	0	0.09	0	-0.11	0.57	0.49	-0.05	0.48	-0.12	0.41
4reps.HS6hr_ConsensusPeaks_peak_5146,WBGene00007064	0	0.15	0	-0.08	0.47	0.36	0.47	0.72	0.55	0.81
4reps.HS6hr_ConsensusPeaks_peak_4899,WBGene00013094	0	0.05	0	-0.04	0.58	0.78	0.26	0.92	0.37	0.9
4reps.HS6hr_ConsensusPeaks_peak_4899,WBGene00013093	0	0.05	0	-0.04	0.58	0.78	0.26	0.92	0.37	0.9
4reps.HS6hr_ConsensusPeaks_peak_820,WBGene00016735	0	0	0	-0.07	0.55	0.45	0.34	0.68	0.29	0.54
4reps.HS6hr_ConsensusPeaks_peak_1861c,WBGene00013859	0	0.04	0	-0.02	0.62	0.57	0.45	0.67	0.31	0.7
4reps.HS6hr_ConsensusPeaks_peak_3248d,WBGene00020866	0	-0.1	0	-0.04	0.58	0.13	0.25	0.59	0.02	0.32
4reps.HS6hr_ConsensusPeaks_peak_13667g,WBGene00001441	0	-0.06	0	0.03	0.58	0.76	0.42	0.89	0.27	0.83
4reps.HS6hr_ConsensusPeaks_peak_10610,WBGene00016783	0	0.12	0	-0.34	0.61	0.39	-0.07	0.72	-0.3	0.44
4reps.HS6hr_ConsensusPeaks_peak_10610,WBGene00016788	0	0.12	0	-0.34	0.61	0.39	-0.07	0.72	-0.3	0.44
4reps.HS6hr_ConsensusPeaks_peak_2403,WBGene00012389	0	0.08	0	-0.07	0.59	0.57	0.42	1.09	0.5	1.09
4reps.HS6hr_ConsensusPeaks_peak_2403,WBGene00012390	0	0.08	0	-0.07	0.59	0.57	0.42	1.09	0.5	1.09
4reps.HS6hr_ConsensusPeaks_peak_15914b,WBGene00009935	0	0	0	0.11	0.76	0.91	0.17	0.79	0.4	1.15
4reps.HS6hr_ConsensusPeaks_peak_8182a,WBGene00021281	0	-0.12	0	0.07	0.57	0.49	0.05	1.28	-0.03	1.24
4reps.HS6hr_ConsensusPeaks_peak_9504f,WBGene00007091	0	-0.04	0	0.03	0.46	0.55	0.13	0.46	0.21	0.44
4reps.HS6hr_ConsensusPeaks_peak_2643a,WBGene00017745	0	-0.06	0	-0.04	0.44	0.39	0.08	0.6	0.16	0.45
4reps.HS6hr_ConsensusPeaks_peak_8805a,WBGene00020373	0	0.07	0	0.04	0.48	1.03	0.6	1.44	0.87	1.62
4reps.HS6hr_ConsensusPeaks_peak_657,WBGene00021629	0	-0.06	0	-0.12	0.44	0.58	0.43	0.92	0.47	0.63
4reps.HS6hr_ConsensusPeaks_peak_8454e,WBGene00016763	0	0.04	0	-0.1	0.69	0.72	0.5	0.96	0.34	0.78
4reps.HS6hr_ConsensusPeaks_peak_6816b,WBGene00006579	0	0.15	0	-0.02	0.54	0.59	0.25	0.7	0.52	0.87
4reps.HS6hr_ConsensusPeaks_peak_5296c,WBGene00020762	0	-0.01	0	-0.01	0.63	0.84	-0.2	0.99	-0.11	0.94
4reps.HS6hr_ConsensusPeaks_peak_1846,WBGene00007707	0	-0.11	0	-0.03	0.57	0.82	0.2	1.2	0.07	0.94
4reps.HS6hr_ConsensusPeaks_peak_14081,WBGene00015801	0	0.1	0	-0.16	0.5	0.39	0.14	0.91	0.08	0.8
4reps.HS6hr_ConsensusPeaks_peak_5551a,WBGene00000898	0	0.02	0	-0.01	0.6	0.74	0.32	0.7	0.43	0.72
4reps.HS6hr_ConsensusPeaks_peak_12256b,WBGene00001726	0	0.11	0	-0.13	0.5	0.5	0.31	0.63	0.38	0.56
4reps.HS6hr_ConsensusPeaks_peak_5296a,WBGene00020762	0	-0.06	0	0.07	0.52	0.89	-0.04	1.17	0.14	1.2
4reps.HS6hr_ConsensusPeaks_peak_6706c,WBGene00010308	0	0.15	0	-0.38	0.7	0.31	0.23	0.82	-0.01	0.51
4reps.HS6hr_ConsensusPeaks_peak_4925e,WBGene00012729	0	0.07	0	0.06	0.6	0.99	0.48	1.08	0.51	1.36
4reps.HS6hr_ConsensusPeaks_peak_2739b,WBGene00020171	0	-0.03	0	0.03	0.5	0.49	0.44	0.72	0.49	0.73
4reps.HS6hr_ConsensusPeaks_peak_1735,WBGene00007302	0	-0.1	0	0.07	0.64	0.91	0.23	0.7	0.17	0.68
4reps.HS6hr_ConsensusPeaks_peak_8352b,WBGene00001439	0	-0.39	0	0.44	0.57	0.96	0.43	1.22	0.45	1.29
4reps.HS6hr_ConsensusPeaks_peak_15219a,WBGene00007695	0	-0.22	0	0.06	0.68	0.62	0.41	0.83	0.14	0.59
4reps.HS6hr_ConsensusPeaks_peak_15219a,WBGene00007691	0	-0.22	0	0.06	0.68	0.62	0.41	0.83	0.14	0.59
4reps.HS6hr_ConsensusPeaks_peak_13983a,WBGene00020738	0	-0.1	0	0.04	0.61	1.17	0.53	0.94	0.56	0.86
4reps.HS6hr_ConsensusPeaks_peak_842b,WBGene00022457	0	0	0	-0.05	0.63	0.95	0.45	1.56	0.61	1.43
4reps.HS6hr_ConsensusPeaks_peak_134,WBGene00022386	0	0.15	0	0.1	0.59	0.41	0.14	0.55	0.5	1.06
4reps.HS6hr_ConsensusPeaks_peak_1951,WBGene00044646	0	0.26	0	-0.04	0.64	0.24	0.7	1.19	1.17	1.52
4reps.HS6hr_ConsensusPeaks_peak_1951,WBGene00015018	0	0.26	0	-0.04	0.64	0.24	0.7	1.19	1.17	1.52
4reps.HS6hr_ConsensusPeaks_peak_729b,WBGene00016653	0	0.11	0	-0.08	0.78	0.8	0.41	1.15	0.26	1.13
4reps.HS6hr_ConsensusPeaks_peak_729b,WBGene00016650	0	0.11	0	-0.08	0.78	0.8	0.41	1.15	0.26	1.13
4reps.HS6hr_ConsensusPeaks_peak_13980a,WBGene00020736	0	0.09	0	0.03	0.47	0.57	0.24	0.5	0.13	0.67
4reps.HS6hr_ConsensusPeaks_peak_4610b,WBGene00012466	0	-0.27	0	0.19	0.51	0.56	0.45	0.82	0.52	0.77
4reps.HS6hr_ConsensusPeaks_peak_6842,WBGene00014014	0	-0.2	0	0.09	0.41	0.5	0.01	0.76	0.05	0.65
4reps.HS6hr_ConsensusPeaks_peak_6842,WBGene00014013	0	-0.2	0	0.09	0.41	0.5	0.01	0.76	0.05	0.65
4reps.HS6hr_ConsensusPeaks_peak_11455a,WBGene00017195	0	-0.12	0	0.11	0.44	0.33	0.23	0.63	0.06	0.64
4reps.HS6hr_ConsensusPeaks_peak_1526,WBGene00006324	0	-0.03	0	-0.01	0.54	0.93	0.43	0.67	0.42	0.61
4reps.HS6hr_ConsensusPeaks_peak_6703a,WBGene00011146	0	-0.22	0	0.1	0.47	0.77	0.14	0.81	0.33	0.67
4reps.HS6hr_ConsensusPeaks_peak_8832c,WBGene00017075	0	-0.15	0	0.07	0.56	0.74	0.14	0.87	0.14	0.77
4reps.HS6hr_ConsensusPeaks_peak_7128d,WBGene00004735	0	-0.24	0	0	0.63	0.59	0.07	1.2	-0.09	0.8
4reps.HS6hr_ConsensusPeaks_peak_15731,WBGene00009789	0	-0.16	0	0.09	0.58	1.19	0.41	0.93	0.66	0.87
4reps.HS6hr_ConsensusPeaks_peak_3598a,WBGene00020478	0	-0.31	0	0.11	0.8	0.85	0.87	1.46	0.83	1.27
4reps.HS6hr_ConsensusPeaks_peak_4232b,WBGene00011276	0	0.12	0	0.11	0.43	0.65	0.39	0.65	0.78	1
4reps.HS6hr_ConsensusPeaks_peak_6034a,WBGene00003901	0	-0.03	0	-0.05	0.5	0.77	0.27	0.96	0.31	0.79
4reps.HS6hr_ConsensusPeaks_peak_6034a,WBGene00044410	0	-0.03	0	-0.05	0.5	0.77	0.27	0.96	0.31	0.79
4reps.HS6hr_ConsensusPeaks_peak_11766,WBGene00007553	0	-0.02	0	0.13	0.55	1.28	0	0.99	0.17	1.23
4reps.HS6hr_ConsensusPeaks_peak_3794,WBGene00007044	0	0.13	0	-0.02	0.68	0.87	0.58	1.24	0.89	1.44
4reps.HS6hr_ConsensusPeaks_peak_3808e,WBGene00000516	0	0.23	0	-0.08	0.6	0.41	0.38	0.91	0.53	1.09
4reps.HS6hr_ConsensusPeaks_peak_781d,WBGene00017676	0	-0.16	0	0.05	0.48	0.64	0.27	0.68	0.23	0.53
4reps.HS6hr_ConsensusPeaks_peak_781d,WBGene00017675	0	-0.16	0	0.05	0.48	0.64	0.27	0.68	0.23	0.53
4reps.HS6hr_ConsensusPeaks_peak_11220c,WBGene00022401	0	-0.28	0	0.05	0.66	1.02	0.27	1.2	0.13	0.86
4reps.HS6hr_ConsensusPeaks_peak_13983b,WBGene00020738	0	0.16	0	-0.02	0.5	1.01	0.09	0.84	0.3	1.04
4reps.HS6hr_ConsensusPeaks_peak_5446,WBGene00021698	0	0.27	0	-0.25	0.58	0.87	-0.01	0.54	0.15	0.52
4reps.HS6hr_ConsensusPeaks_peak_5679f,WBGene00007574	0	-0.04	0	-0.12	0.56	0.71	0.13	0.88	0.05	0.53
4reps.HS6hr_ConsensusPeaks_peak_5679f,WBGene00003962	0	-0.04	0	-0.12	0.56	0.71	0.13	0.88	0.05	0.53
4reps.HS6hr_ConsensusPeaks_peak_7493,WBGene00000837	0	-0.15	0	-0.01	0.64	0.65	0.32	0.86	0.17	0.54
4reps.HS6hr_ConsensusPeaks_peak_3225c,WBGene00019888	0	0.03	0	-0.06	0.49	0.57	0.18	0.45	0.15	0.38
4reps.HS6hr_ConsensusPeaks_peak_9078,WBGene00001395	0	-0.05	0	-0.05	0.52	0.37	0.2	0.85	0.08	0.68
4reps.HS6hr_ConsensusPeaks_peak_14515b,WBGene00006649	0	-0.28	0	0.26	0.51	0.61	0.53	0.75	0.4	0.77
4reps.HS6hr_ConsensusPeaks_peak_3584,WBGene00016002	0	0.01	0	0.06	0.6	0.85	0.31	0.79	0.35	0.98
4reps.HS6hr_ConsensusPeaks_peak_4285b,WBGene00014172	0	-0.35	0	0.12	0.64	0.63	0.36	1.02	0.26	0.81
4reps.HS6hr_ConsensusPeaks_peak_13344,WBGene00022413	0	-0.04	0	0.01	0.73	0.34	0.25	0.7	0.09	0.63
4reps.HS6hr_ConsensusPeaks_peak_3168,WBGene00020222	0	0.15	0	-0.09	0.75	0.53	0.36	1	0.42	1.01
4reps.HS6hr_ConsensusPeaks_peak_8276b,WBGene00019163	0	0.14	0	-0.06	0.6	0.41	0.38	1.07	0.4	1.17
4reps.HS6hr_ConsensusPeaks_peak_5323,WBGene00189956	0	0.17	0	-0.07	0.55	0.13	0.24	0.45	0.14	0.56
4reps.HS6hr_ConsensusPeaks_peak_11931b,WBGene00011263	0	-0.01	0	0.05	0.49	1.01	0.26	0.99	0.51	1.09
4reps.HS6hr_ConsensusPeaks_peak_1847c,WBGene00007707	0	-0.12	0	-0.07	0.6	0.56	0.34	0.82	0.05	0.41
4reps.HS6hr_ConsensusPeaks_peak_11726a,WBGene00002985	0	0.07	0	-0.03	0.86	1.1	0.4	0.9	0.33	1.01
4reps.HS6hr_ConsensusPeaks_peak_11726a,WBGene00007797	0	0.07	0	-0.03	0.86	1.1	0.4	0.9	0.33	1.01
4reps.HS6hr_ConsensusPeaks_peak_1449,WBGene00006531	0	-0.04	0	0.02	0.97	1.36	0.56	1.49	0.54	1.46
4reps.HS6hr_ConsensusPeaks_peak_1449,WBGene00007913	0	-0.04	0	0.02	0.97	1.36	0.56	1.49	0.54	1.46
4reps.HS6hr_ConsensusPeaks_peak_14564a,WBGene00018724	0	-0.18	0	0.07	0.67	0.45	0.54	1.08	0.29	0.95
4reps.HS6hr_ConsensusPeaks_peak_14689b,WBGene00001463	0	-0.01	0	-0.04	0.73	0.35	0.28	0.95	0.15	0.79
4reps.HS6hr_ConsensusPeaks_peak_14689b,WBGene00004033	0	-0.01	0	-0.04	0.73	0.35	0.28	0.95	0.15	0.79
4reps.HS6hr_ConsensusPeaks_peak_3558a,WBGene00002045	0	-0.14	0	0.02	0.44	0.45	0.37	0.66	0.22	0.49
4reps.HS6hr_ConsensusPeaks_peak_381,WBGene00017979	0	-0.04	0	0.22	0.39	0.68	0.4	0.7	0.66	0.95
4reps.HS6hr_ConsensusPeaks_peak_381,WBGene00018232	0	-0.04	0	0.22	0.39	0.68	0.4	0.7	0.66	0.95
4reps.HS6hr_ConsensusPeaks_peak_380,WBGene00018232	0	-0.1	0	0.27	0.5	0.86	0.37	0.62	0.69	0.87
4reps.HS6hr_ConsensusPeaks_peak_7336a,WBGene00012549	0	0.35	0	-0.15	0.53	0.64	0.45	0.96	0.58	1.14
4reps.HS6hr_ConsensusPeaks_peak_13283a,WBGene00016995	0	0	0	-0.03	0.52	0.43	0.16	0.8	0.02	0.74
4reps.HS6hr_ConsensusPeaks_peak_9368,WBGene00006678	0	0.12	0	-0.03	0.63	0.68	0.07	0.42	0.19	0.55
4reps.HS6hr_ConsensusPeaks_peak_1952b,WBGene00044644	0	0.03	0	-0.12	0.62	0.6	0.54	1.26	0.55	1
4reps.HS6hr_ConsensusPeaks_peak_4243,WBGene00002265	0	0.02	0	0.01	0.59	1.09	0.15	0.74	0.4	0.8
4reps.HS6hr_ConsensusPeaks_peak_5353a,WBGene00022484	0	0.23	0	-0.28	0.36	0.23	0.11	0.42	0.16	0.34
4reps.HS6hr_ConsensusPeaks_peak_5353a,WBGene00044675	0	0.23	0	-0.28	0.36	0.23	0.11	0.42	0.16	0.34
4reps.HS6hr_ConsensusPeaks_peak_10455,WBGene00018760	0	0.04	0	-0.07	0.57	0.9	0.15	0.84	0.21	0.73
4reps.HS6hr_ConsensusPeaks_peak_4153c,WBGene00011849	0	0.05	0	0	0.49	1.04	0.03	0.93	0.28	1.01
4reps.HS6hr_ConsensusPeaks_peak_3406d,WBGene00019411	0	0	0	-0.03	0.62	0.29	0.3	0.88	0.05	0.78
4reps.HS6hr_ConsensusPeaks_peak_6733,WBGene00003597	0	-0.01	0	0.09	0.57	0.77	0.18	0.81	0.41	1.04
4reps.HS6hr_ConsensusPeaks_peak_1557c,WBGene00011629	0	0.36	0	-0.22	0.53	0.45	0.23	0.47	0.23	0.56
4reps.HS6hr_ConsensusPeaks_peak_6074,WBGene00003918	0	0.15	0	-0.18	0.44	0.49	0.24	0.7	0.22	0.63
4reps.HS6hr_ConsensusPeaks_peak_2103a,WBGene00012956	0	0	0	-0.07	0.75	0.75	0.88	1.46	0.79	1.15
4reps.HS6hr_ConsensusPeaks_peak_3118,WBGene00022743	0	-0.13	0	0.17	0.55	0.21	0.2	0.62	0.34	0.74
4reps.HS6hr_ConsensusPeaks_peak_9028c,WBGene00007890	0	-0.05	0	0.09	0.74	0.98	0.55	0.75	0.38	0.96
4reps.HS6hr_ConsensusPeaks_peak_1986,WBGene00021382	0	0.18	0	0.04	0.53	0.81	0.32	0.55	0.67	0.96
4reps.HS6hr_ConsensusPeaks_peak_1507b,WBGene00007971	0	0.18	0	-0.19	0.43	0.24	0.1	0.56	0.06	0.51
4reps.HS6hr_ConsensusPeaks_peak_1507b,WBGene00003925	0	0.18	0	-0.19	0.43	0.24	0.1	0.56	0.06	0.51
4reps.HS6hr_ConsensusPeaks_peak_3297,WBGene00044667	0	-0.09	0	0.01	0.57	0.66	0.14	0.87	0	0.73
4reps.HS6hr_ConsensusPeaks_peak_1496,WBGene00009672	0	-0.03	0	0.07	0.5	0.35	0.11	1.03	0.22	1.12
4reps.HS6hr_ConsensusPeaks_peak_8707,WBGene00016374	0	0	0	0.02	0.45	0.51	0.75	1.06	0.65	1.11
4reps.HS6hr_ConsensusPeaks_peak_8707,WBGene00001827	0	0	0	0.02	0.45	0.51	0.75	1.06	0.65	1.11
4reps.HS6hr_ConsensusPeaks_peak_11227b,WBGene00018400	0	-0.06	0	0.04	0.54	0.47	0.05	0.47	-0.09	0.46
4reps.HS6hr_ConsensusPeaks_peak_5970a,WBGene00019628	0	0.26	0	-0.15	0.47	0.28	0.15	0.54	0.2	0.61
4reps.HS6hr_ConsensusPeaks_peak_483,WBGene00021835	0	0.2	0	-0.17	0.64	1.02	0.14	0.59	0.43	0.55
4reps.HS6hr_ConsensusPeaks_peak_11349a,WBGene00022538	0	0.06	0	-0.32	0.42	0.64	0.14	0.71	0.07	0.4
4reps.HS6hr_ConsensusPeaks_peak_14819a,WBGene00001708	0	0.03	0	-0.09	0.44	0.26	0.14	0.55	0.02	0.44
4reps.HS6hr_ConsensusPeaks_peak_14819a,WBGene00008951	0	0.03	0	-0.09	0.44	0.26	0.14	0.55	0.02	0.44
4reps.HS6hr_ConsensusPeaks_peak_13789c,WBGene00003963	0	0	0	-0.03	0.47	0.5	-0.19	0.4	-0.17	0.35
4reps.HS6hr_ConsensusPeaks_peak_14520,WBGene00017513	0	-0.03	0	0.01	0.48	1.05	0.13	0.82	0.28	0.79
4reps.HS6hr_ConsensusPeaks_peak_5108a,WBGene00014920	0	0.04	0	0.03	0.47	0.53	-0.01	0.42	0.15	0.53
4reps.HS6hr_ConsensusPeaks_peak_9421d,WBGene00011723	0	-0.13	0	0.08	0.61	0.92	0.5	1.17	0.48	1.13
4reps.HS6hr_ConsensusPeaks_peak_7802b,WBGene00021507	0	-0.04	0	0.01	0.8	0.64	0.32	1.25	0.16	1.16
4reps.HS6hr_ConsensusPeaks_peak_10835b,WBGene00023276	0	-0.31	0	0.21	0.48	0.49	0.26	0.87	0.12	0.8
4reps.HS6hr_ConsensusPeaks_peak_10835b,WBGene00017770	0	-0.31	0	0.21	0.48	0.49	0.26	0.87	0.12	0.8
4reps.HS6hr_ConsensusPeaks_peak_4179d,WBGene00005026	0	-0.07	0	-0.02	0.56	0.31	0.23	0.52	0.14	0.34
4reps.HS6hr_ConsensusPeaks_peak_12015b,WBGene00004296	0	0	0	-0.19	0.37	0.54	0	0.75	-0.03	0.49
4reps.HS6hr_ConsensusPeaks_peak_12015b,WBGene00011449	0	0	0	-0.19	0.37	0.54	0	0.75	-0.03	0.49
4reps.HS6hr_ConsensusPeaks_peak_14490b,WBGene00019782	0	0.1	0	0.01	0.62	0.86	0.09	0.59	0.34	0.84
4reps.HS6hr_ConsensusPeaks_peak_9603,WBGene00008555	0	0.15	0	-0.01	0.53	0.92	0.2	0.35	0.4	0.56
4reps.HS6hr_ConsensusPeaks_peak_10547b,WBGene00019097	0	-0.28	0	0.27	0.64	0.61	0.19	1.26	0.14	1.32
4reps.HS6hr_ConsensusPeaks_peak_110,WBGene00022026	0	0.05	0	-0.15	0.53	0.65	0.19	0.67	-0.03	0.47
4reps.HS6hr_ConsensusPeaks_peak_12804c,WBGene00007181	0	-0.1	0	0.01	0.69	1.25	0.62	1.6	0.55	1.37
4reps.HS6hr_ConsensusPeaks_peak_8620b,WBGene00017054	0	-0.08	0	0.04	0.54	0.76	0.63	0.91	0.51	0.86
4reps.HS6hr_ConsensusPeaks_peak_3988c,WBGene00010681	0	-0.03	0	0.04	0.61	0.77	0.32	0.62	0.25	0.71
4reps.HS6hr_ConsensusPeaks_peak_6113e,WBGene00004858	0	0.03	0	-0.11	0.46	0.36	0.29	0.89	0.11	0.74
4reps.HS6hr_ConsensusPeaks_peak_5893,WBGene00011412	0	0.22	0	-0.48	0.62	0.56	0.41	1.12	0.37	0.83
4reps.HS6hr_ConsensusPeaks_peak_5893,WBGene00000543	0	0.22	0	-0.48	0.62	0.56	0.41	1.12	0.37	0.83
4reps.HS6hr_ConsensusPeaks_peak_8907c,WBGene00007492	0	0.02	0	-0.2	0.43	0.63	0.12	0.56	0.02	0.3
4reps.HS6hr_ConsensusPeaks_peak_12999,WBGene00010006	0	0.18	0	-0.28	0.48	0.82	-0.03	0.87	-0.09	0.72
4reps.HS6hr_ConsensusPeaks_peak_2664b,WBGene00019615	0	0.09	0	-0.23	0.42	0.41	0.12	0.45	0.08	0.27
4reps.HS6hr_ConsensusPeaks_peak_6648b,WBGene00019301	0	0.05	0	-0.05	0.45	0.12	0.19	0.33	0.11	0.32
4reps.HS6hr_ConsensusPeaks_peak_6566,WBGene00006840	0	-0.2	0	0.08	0.48	0.6	0.08	0.82	-0.03	0.66
4reps.HS6hr_ConsensusPeaks_peak_14592b,WBGene00019869	0	-0.07	0	-0.08	0.48	0.34	0.13	0.63	-0.09	0.36
4reps.HS6hr_ConsensusPeaks_peak_14592b,WBGene00019872	0	-0.07	0	-0.08	0.48	0.34	0.13	0.63	-0.09	0.36
4reps.HS6hr_ConsensusPeaks_peak_8111,WBGene00020930	0	0.04	0	-0.01	0.44	0.58	0.19	0.63	0.29	0.66
4reps.HS6hr_ConsensusPeaks_peak_14900,WBGene00004375	0	0.09	0	-0.14	0.44	0.58	0.17	0.52	0.17	0.41
4reps.HS6hr_ConsensusPeaks_peak_7519a,WBGene00023451	0	0.08	0	0.07	0.68	1.38	0.52	1.01	1.33	1.5
4reps.HS6hr_ConsensusPeaks_peak_14831,WBGene00013866	0	-0.17	0	0.08	0.4	0.68	0.33	0.83	0.51	0.74
4reps.HS6hr_ConsensusPeaks_peak_13081,WBGene00009293	0	-0.1	0	0.04	0.53	0.62	0.34	0.54	0.21	0.47
4reps.HS6hr_ConsensusPeaks_peak_11210,WBGene00045392	0	0.17	0	-0.32	0.61	0.12	0.03	0.51	-0.13	0.29
4reps.HS6hr_ConsensusPeaks_peak_14821,WBGene00008951	0	-0.02	0	-0.15	0.47	0.66	0.09	0.79	-0.06	0.5
4reps.HS6hr_ConsensusPeaks_peak_1485,WBGene00004305	0	-0.23	0	-0.02	0.65	1.07	0.42	1.66	0.29	1.11
4reps.HS6hr_ConsensusPeaks_peak_1485,WBGene00000904	0	-0.23	0	-0.02	0.65	1.07	0.42	1.66	0.29	1.11
4reps.HS6hr_ConsensusPeaks_peak_14029e,WBGene00017429	0	0.26	0	0.02	0.5	0.56	-0.07	0.24	0.25	0.62
4reps.HS6hr_ConsensusPeaks_peak_5781b,WBGene00002202	0	-0.12	0	-0.04	0.62	0.83	0.25	1.04	0.11	0.65
4reps.HS6hr_ConsensusPeaks_peak_11486c,WBGene00002036	0	0.15	0	-0.14	0.43	0.33	0.16	0.67	0.14	0.64
4reps.HS6hr_ConsensusPeaks_peak_11456,WBGene00000003	0	0.02	0	-0.01	0.46	0.61	0.44	1.01	0.5	1.03
4reps.HS6hr_ConsensusPeaks_peak_9028d,WBGene00007890	0	-0.14	0	0.15	0.45	0.68	0.35	0.89	0.29	0.95
4reps.HS6hr_ConsensusPeaks_peak_10312,WBGene00006794	0	0.02	0	-0.18	0.42	0.49	-0.01	0.6	-0.1	0.36
4reps.HS6hr_ConsensusPeaks_peak_8526,WBGene00044294	0	0.07	0	-0.22	0.5	0.97	0.08	1.05	0.1	0.78
4reps.HS6hr_ConsensusPeaks_peak_11471,WBGene00018403	0	-0.08	0	0.1	0.5	0.71	-0.05	0.81	-0.05	0.89
4reps.HS6hr_ConsensusPeaks_peak_14881b,WBGene00007593	0	-0.06	0	-0.08	0.45	0.51	0.3	0.58	0.08	0.35
4reps.HS6hr_ConsensusPeaks_peak_9077e,WBGene00001396	0	0.06	0	-0.01	0.48	0.59	0.11	0.75	-0.01	0.82
4reps.HS6hr_ConsensusPeaks_peak_12328b,WBGene00011185	0	0.21	0	-0.04	0.58	0.77	0.12	0.37	0.51	0.6
4reps.HS6hr_ConsensusPeaks_peak_3948a,WBGene00006059	0	0.18	0	-0.29	0.51	0.12	0.11	0.38	-0.26	0.24
4reps.HS6hr_ConsensusPeaks_peak_2812,WBGene00019207	0	0.09	0	-0.02	0.54	0.39	0.12	0.86	0.16	0.97
4reps.HS6hr_ConsensusPeaks_peak_11061,WBGene00000936	0	-0.14	0	0.13	0.53	1.11	0.25	1.08	0.42	1.12
4reps.HS6hr_ConsensusPeaks_peak_2706,WBGene00016072	0	0.23	0	-0.03	0.5	0.8	0.69	0.97	1.06	1.24
4reps.HS6hr_ConsensusPeaks_peak_3212a,WBGene00001027	0	-0.2	0	0.04	0.4	0.74	-0.06	0.8	-0.02	0.59
4reps.HS6hr_ConsensusPeaks_peak_12100i,WBGene00007609	0	0.12	0	-0.11	0.55	0.75	0.28	1.19	0.29	1.14
4reps.HS6hr_ConsensusPeaks_peak_12769,WBGene00007395	0	0.13	0	0.02	0.55	0.32	0.07	0.31	0.09	0.56
4reps.HS6hr_ConsensusPeaks_peak_6384b,WBGene00018952	0	-0.17	0	0.09	0.49	0.24	0.18	0.64	0.2	0.56
4reps.HS6hr_ConsensusPeaks_peak_8805b,WBGene00020373	0	-0.14	0	0.13	0.5	0.83	0.25	1	0.2	1.03
4reps.HS6hr_ConsensusPeaks_peak_6355b,WBGene00004450	0	0.17	0	-0.45	0.56	0.43	0.49	0.88	0.26	0.57
4reps.HS6hr_ConsensusPeaks_peak_6355b,WBGene00004483	0	0.17	0	-0.45	0.56	0.43	0.49	0.88	0.26	0.57
4reps.HS6hr_ConsensusPeaks_peak_11353,WBGene00022538	0	0.14	0	-0.2	0.4	0.67	0.16	0.52	0.1	0.42
4reps.HS6hr_ConsensusPeaks_peak_4509b,WBGene00010049	0	-0.05	0	-0.06	0.63	0.09	0.26	0.58	-0.1	0.28
4reps.HS6hr_ConsensusPeaks_peak_8538,WBGene00003030	0	0.31	0	-0.1	0.51	0.68	0.4	0.58	0.39	0.79
4reps.HS6hr_ConsensusPeaks_peak_3435,WBGene00019127	0	0.12	0	-0.17	0.54	0.54	0.43	0.72	0.22	0.57
4reps.HS6hr_ConsensusPeaks_peak_11939c,WBGene00004855	0	-0.28	0	0.1	0.61	0.76	0.6	1.1	0.29	0.91
4reps.HS6hr_ConsensusPeaks_peak_11419,WBGene00016101	0	0.07	0	0.02	0.45	0.67	-0.21	0.3	-0.08	0.44
4reps.HS6hr_ConsensusPeaks_peak_7890b,WBGene00022089	0	0.05	0	-0.12	0.6	1.06	0.39	1.1	0.51	0.87
4reps.HS6hr_ConsensusPeaks_peak_7890b,WBGene00022092	0	0.05	0	-0.12	0.6	1.06	0.39	1.1	0.51	0.87
4reps.HS6hr_ConsensusPeaks_peak_12151,WBGene00008849	0	0.09	0	0.06	0.61	0.94	0.6	0.9	0.34	1.3
4reps.HS6hr_ConsensusPeaks_peak_6215f,WBGene00002891	0	0.02	0	-0.07	0.53	0.4	0.26	0.83	0.07	0.66
4reps.HS6hr_ConsensusPeaks_peak_6215f,WBGene00016981	0	0.02	0	-0.07	0.53	0.4	0.26	0.83	0.07	0.66
4reps.HS6hr_ConsensusPeaks_peak_15693d,WBGene00008607	0	0.1	0	-0.06	0.5	0.25	0.22	0.42	0.16	0.47
4reps.HS6hr_ConsensusPeaks_peak_3822a,WBGene00011638	0	0.07	0	-0.11	0.43	0.22	0.2	0.44	0.11	0.35
4reps.HS6hr_ConsensusPeaks_peak_5382,WBGene00019715	0	0.36	0	-0.13	0.69	0.66	0.22	1.12	0.33	1.3
4reps.HS6hr_ConsensusPeaks_peak_5382,WBGene00044341	0	0.36	0	-0.13	0.69	0.66	0.22	1.12	0.33	1.3
4reps.HS6hr_ConsensusPeaks_peak_4122a,WBGene00001134	0	0.16	0	-0.14	0.46	0.09	0.07	0.48	-0.05	0.47
4reps.HS6hr_ConsensusPeaks_peak_9357b,WBGene00003148	0	-0.13	0	0.04	0.45	0.64	0.19	0.99	0.12	0.86
4reps.HS6hr_ConsensusPeaks_peak_9357b,WBGene00010409	0	-0.13	0	0.04	0.45	0.64	0.19	0.99	0.12	0.86
4reps.HS6hr_ConsensusPeaks_peak_4052,WBGene00011980	0	-0.19	0	0.1	0.57	0.8	0.11	1.14	0.01	1.05
4reps.HS6hr_ConsensusPeaks_peak_26d,WBGene00004418	0	-0.05	0	-0.09	0.46	0.65	0.12	0.9	0.05	0.63
4reps.HS6hr_ConsensusPeaks_peak_26d,WBGene00004274	0	-0.05	0	-0.09	0.46	0.65	0.12	0.9	0.05	0.63
4reps.HS6hr_ConsensusPeaks_peak_7099c,WBGene00012930	0	-0.16	0	0	0.4	0.23	0.26	0.53	0.07	0.31
4reps.HS6hr_ConsensusPeaks_peak_170,WBGene00021685	0	-0.45	0	0.12	0.54	0.87	0.23	1.28	0.09	0.94
4reps.HS6hr_ConsensusPeaks_peak_170,WBGene00021691	0	-0.45	0	0.12	0.54	0.87	0.23	1.28	0.09	0.94
4reps.HS6hr_ConsensusPeaks_peak_11123a,WBGene00017311	0	-0.07	0	-0.05	0.41	0.45	0.23	0.52	0.08	0.32
4reps.HS6hr_ConsensusPeaks_peak_11123a,WBGene00017317	0	-0.07	0	-0.05	0.41	0.45	0.23	0.52	0.08	0.32
4reps.HS6hr_ConsensusPeaks_peak_3673,WBGene00020318	0	-0.07	0	0.04	0.54	0.39	0.34	0.69	0.36	0.69
4reps.HS6hr_ConsensusPeaks_peak_14080e,WBGene00002007	0	0.04	0	-0.06	0.43	0.22	0.27	0.67	0.39	0.62
4reps.HS6hr_ConsensusPeaks_peak_14815,WBGene00013920	0	-0.17	0	0.03	0.45	0.65	0.02	0.84	-0.21	0.62
4reps.HS6hr_ConsensusPeaks_peak_854a,WBGene00002583	0	-0.01	0	0.06	0.5	0.21	0.28	0.63	0.45	0.77
4reps.HS6hr_ConsensusPeaks_peak_13984,WBGene00016934	0	0.01	0	-0.05	0.54	0.87	0.42	1.15	0.33	1.05
4reps.HS6hr_ConsensusPeaks_peak_10719g,WBGene00020592	0	-0.04	0	0	0.52	0.86	0.37	0.59	0.35	0.53
4reps.HS6hr_ConsensusPeaks_peak_2315a,WBGene00011433	0	0.36	0	-0.26	0.47	0.67	0.29	0.83	0.42	0.88
4reps.HS6hr_ConsensusPeaks_peak_4085d,WBGene00001061	0	0.19	0	-0.15	0.42	0.4	0.27	0.55	0.28	0.56
4reps.HS6hr_ConsensusPeaks_peak_4085d,WBGene00011965	0	0.19	0	-0.15	0.42	0.4	0.27	0.55	0.28	0.56
4reps.HS6hr_ConsensusPeaks_peak_2184,WBGene00004181	0	0.19	0	0.01	0.48	0.17	0.32	0.88	0.45	1.2
4reps.HS6hr_ConsensusPeaks_peak_15461,WBGene00000074	0	0.1	0	-0.1	0.3	0.53	-0.12	0.6	0.02	0.59
4reps.HS6hr_ConsensusPeaks_peak_11674d,WBGene00006460	0	0.05	0	-0.14	0.39	0.51	-0.11	0.41	-0.18	0.25
4reps.HS6hr_ConsensusPeaks_peak_11788,WBGene00000063	0	0.09	0	-0.1	0.47	0.93	0.13	0.49	0.23	0.43
4reps.HS6hr_ConsensusPeaks_peak_15282b,WBGene00008901	0	-0.03	0	-0.05	0.51	0.81	0.14	0.95	0	0.77
4reps.HS6hr_ConsensusPeaks_peak_15282b,WBGene00009057	0	-0.03	0	-0.05	0.51	0.81	0.14	0.95	0	0.77
4reps.HS6hr_ConsensusPeaks_peak_15647,WBGene00006743	0	-0.14	0	-0.08	0.58	0.86	0.36	1.03	0.09	0.49
4reps.HS6hr_ConsensusPeaks_peak_15460a,WBGene00000074	0	0.01	0	-0.07	0.69	0.74	0.39	1.11	0.19	0.85
4reps.HS6hr_ConsensusPeaks_peak_2629b,WBGene00009367	0	0	0	-0.02	0.43	0.11	0.39	0.51	0.11	0.47
4reps.HS6hr_ConsensusPeaks_peak_2774,WBGene00004076	0	-0.15	0	-0.02	0.46	0.46	0.16	0.66	0.09	0.39
4reps.HS6hr_ConsensusPeaks_peak_9156c,WBGene00006779	0	0.19	0	-0.04	0.52	0.96	0.16	0.72	0.62	0.94
4reps.HS6hr_ConsensusPeaks_peak_12016a,WBGene00006539	0	0.06	0	-0.06	0.57	1.03	-0.02	1.09	0.1	1.05
4reps.HS6hr_ConsensusPeaks_peak_10344,WBGene00000976	0	0.02	0	-0.07	0.52	0.59	0.21	0.78	0.28	0.65
4reps.HS6hr_ConsensusPeaks_peak_1515b,WBGene00003052	0	-0.05	0	-0.14	0.37	0.34	-0.04	0.44	-0.17	0.17
4reps.HS6hr_ConsensusPeaks_peak_14924,WBGene00010340	0	-0.07	0	-0.05	0.64	0.37	0.39	0.78	0.05	0.43
4reps.HS6hr_ConsensusPeaks_peak_12841,WBGene00194680	0	0.18	0	-0.01	0.57	0.8	0.22	0.72	0.53	1.05
4reps.HS6hr_ConsensusPeaks_peak_7211b,WBGene00013228	0	0.13	0	-0.07	0.45	0.62	0.09	0.58	0.2	0.65
4reps.HS6hr_ConsensusPeaks_peak_7211b,WBGene00044233	0	0.13	0	-0.07	0.45	0.62	0.09	0.58	0.2	0.65
4reps.HS6hr_ConsensusPeaks_peak_15080d,WBGene00009842	0	0.07	0	-0.11	0.51	0.46	0.27	0.63	0.12	0.5
4reps.HS6hr_ConsensusPeaks_peak_14068b,WBGene00002023	0	0.02	0	-0.07	0.56	0.93	0.05	1.1	0.05	0.93
4reps.HS6hr_ConsensusPeaks_peak_8821b,WBGene00000923	0	0.1	0	-0.14	0.59	0.67	0.26	0.86	0.24	0.68
4reps.HS6hr_ConsensusPeaks_peak_8821b,WBGene00019510	0	0.1	0	-0.14	0.59	0.67	0.26	0.86	0.24	0.68
4reps.HS6hr_ConsensusPeaks_peak_15372,WBGene00008601	0	0.02	0	0.04	0.35	0.81	0.18	0.63	0.36	0.72
4reps.HS6hr_ConsensusPeaks_peak_11360,WBGene00015219	0	-0.03	0	0.02	0.52	0.43	0.12	0.48	-0.05	0.45
4reps.HS6hr_ConsensusPeaks_peak_11360,WBGene00006006	0	-0.03	0	0.02	0.52	0.43	0.12	0.48	-0.05	0.45
4reps.HS6hr_ConsensusPeaks_peak_836c,WBGene00045212	0	0.06	0	-0.08	0.6	0.71	-0.18	1.14	-0.29	1.01
4reps.HS6hr_ConsensusPeaks_peak_13473a,WBGene00006496	0	-0.03	0	-0.03	0.46	0.58	0.14	0.44	0.21	0.34
4reps.HS6hr_ConsensusPeaks_peak_8566,WBGene00020235	0	0.18	0	-0.31	0.36	0.42	0.14	0.39	0.07	0.25
4reps.HS6hr_ConsensusPeaks_peak_8566,WBGene00020234	0	0.18	0	-0.31	0.36	0.42	0.14	0.39	0.07	0.25
4reps.HS6hr_ConsensusPeaks_peak_15735a,WBGene00002203	0	-0.27	0	0.18	0.45	0.62	0.33	0.86	0.33	0.8
4reps.HS6hr_ConsensusPeaks_peak_11581e,WBGene00002263	0	0.09	0	-0.04	0.45	0.86	-0.01	0.54	0.04	0.59
4reps.HS6hr_ConsensusPeaks_peak_4071b,WBGene00012002	0	0.26	0	-0.28	0.33	0.35	0.22	0.65	0.22	0.61
4reps.HS6hr_ConsensusPeaks_peak_4071b,WBGene00001041	0	0.26	0	-0.28	0.33	0.35	0.22	0.65	0.22	0.61
4reps.HS6hr_ConsensusPeaks_peak_1695,WBGene00009262	0	-0.01	0	0.09	0.48	0.67	0.2	0.91	0.34	1.1
4reps.HS6hr_ConsensusPeaks_peak_212,WBGene00023055	0	0.03	0	-0.05	0.33	0.65	0.13	0.65	0.14	0.61
4reps.HS6hr_ConsensusPeaks_peak_8734h,WBGene00003827	0	-0.05	0	0.02	0.45	0.84	0.15	1.08	0.3	1.04
4reps.HS6hr_ConsensusPeaks_peak_12005b,WBGene00014098	0	-0.02	0	0	0.43	0.35	0.16	0.56	0.11	0.52
4reps.HS6hr_ConsensusPeaks_peak_10912,WBGene00004373	0	0.01	0	-0.07	0.42	0.24	0.05	0.35	-0.03	0.25
4reps.HS6hr_ConsensusPeaks_peak_3192b,WBGene00017838	0	-0.17	0	0.34	0.5	0.98	0.05	1.5	0.23	1.73
4reps.HS6hr_ConsensusPeaks_peak_11543c,WBGene00006470	0	-0.06	0	0	0.55	0.67	0.17	0.94	0.03	0.78
4reps.HS6hr_ConsensusPeaks_peak_11543c,WBGene00009586	0	-0.06	0	0	0.55	0.67	0.17	0.94	0.03	0.78
4reps.HS6hr_ConsensusPeaks_peak_14172a,WBGene00000786	0	0.04	0	-0.09	0.6	0.98	0.5	1.1	0.33	0.9
4reps.HS6hr_ConsensusPeaks_peak_3728c,WBGene00003620	0	-0.11	0	0.16	0.58	0.8	0.31	0.82	0.32	1
4reps.HS6hr_ConsensusPeaks_peak_5917b,WBGene00017826	0	-0.2	0	0.06	0.59	0.48	0.46	0.79	0.21	0.6
4reps.HS6hr_ConsensusPeaks_peak_5917b,WBGene00003598	0	-0.2	0	0.06	0.59	0.48	0.46	0.79	0.21	0.6
4reps.HS6hr_ConsensusPeaks_peak_4690g,WBGene00012593	0	0.05	0	0.05	0.54	1.5	0.31	0.89	0.8	1.16
4reps.HS6hr_ConsensusPeaks_peak_7767,WBGene00022306	0	-0.1	0	0.11	0.56	0.47	0.29	0.94	0.21	1.03
4reps.HS6hr_ConsensusPeaks_peak_7767,WBGene00003806	0	-0.1	0	0.11	0.56	0.47	0.29	0.94	0.21	1.03
4reps.HS6hr_ConsensusPeaks_peak_1617b,WBGene00009126	0	0.05	0	-0.1	0.42	0.5	0.15	0.82	0.13	0.71
4reps.HS6hr_ConsensusPeaks_peak_7179,WBGene00007021	0	0	0	-0.1	0.65	0.88	0.22	1.08	0.18	0.67
4reps.HS6hr_ConsensusPeaks_peak_7179,WBGene00007703	0	0	0	-0.1	0.65	0.88	0.22	1.08	0.18	0.67
4reps.HS6hr_ConsensusPeaks_peak_9296a,WBGene00011480	0	0.08	0	-0.05	0.37	0.2	0	0.58	0.11	0.59
4reps.HS6hr_ConsensusPeaks_peak_14753,WBGene00012292	0	0.1	0	-0.14	0.39	0.55	0.26	0.55	0.1	0.43
4reps.HS6hr_ConsensusPeaks_peak_3988b,WBGene00010681	0	0.03	0	0.04	0.48	0.69	0.21	0.61	0.28	0.79
4reps.HS6hr_ConsensusPeaks_peak_1131c,WBGene00020710	0	0.09	0	0.1	0.45	0.37	0.24	0.35	0.22	0.68
4reps.HS6hr_ConsensusPeaks_peak_13981,WBGene00020737	0	-0.02	0	-0.05	0.36	0.76	0.01	0.54	-0.09	0.43
4reps.HS6hr_ConsensusPeaks_peak_441,WBGene00022110	0	0	0	-0.02	0.55	0.5	0.19	0.81	0.09	0.74
4reps.HS6hr_ConsensusPeaks_peak_12523d,WBGene00007234	0	-0.09	0	-0.03	0.46	0.48	0.28	0.79	0.21	0.54
4reps.HS6hr_ConsensusPeaks_peak_12523d,WBGene00007235	0	-0.09	0	-0.03	0.46	0.48	0.28	0.79	0.21	0.54
4reps.HS6hr_ConsensusPeaks_peak_8743,WBGene00017641	0	0.07	0	-0.01	0.59	0.26	0.64	0.96	0.48	1.09
4reps.HS6hr_ConsensusPeaks_peak_2898d,WBGene00005551	0	-0.03	0	-0.06	0.76	0.8	0.34	1.11	0.1	0.59
4reps.HS6hr_ConsensusPeaks_peak_2898d,WBGene00045457	0	-0.03	0	-0.06	0.76	0.8	0.34	1.11	0.1	0.59
4reps.HS6hr_ConsensusPeaks_peak_7725c,WBGene00016797	0	-0.04	0	0.02	0.51	0.05	0.18	0.52	0.15	0.5
4reps.HS6hr_ConsensusPeaks_peak_14347c,WBGene00019803	0	0.07	0	-0.11	0.39	0.68	0.04	0.72	0.12	0.63
4reps.HS6hr_ConsensusPeaks_peak_14347c,WBGene00017243	0	0.07	0	-0.11	0.39	0.68	0.04	0.72	0.12	0.63
4reps.HS6hr_ConsensusPeaks_peak_1001b,WBGene00016158	0	-0.01	0	-0.13	0.43	0.74	0.14	1.03	0.08	0.75
4reps.HS6hr_ConsensusPeaks_peak_9602b,WBGene00008555	0	-0.07	0	0.11	0.39	0.6	0.37	0.66	0.52	0.75
4reps.HS6hr_ConsensusPeaks_peak_13410,WBGene00001551	0	-0.11	0	-0.09	0.49	0.34	0.33	0.67	0.04	0.25
4reps.HS6hr_ConsensusPeaks_peak_10751,WBGene00015451	0	0.37	0	-0.39	0.58	0.83	0.12	0.82	0.14	0.76
4reps.HS6hr_ConsensusPeaks_peak_4176a,WBGene00001038	0	-0.13	0	0.06	0.4	0.53	0.06	0.72	-0.01	0.64
4reps.HS6hr_ConsensusPeaks_peak_11689,WBGene00001747	0	0.21	0	-0.1	0.44	0.5	-0.12	0.34	0.05	0.43
4reps.HS6hr_ConsensusPeaks_peak_11432,WBGene00017653	0	0.04	0	-0.05	0.33	0.42	0.04	0.31	0.09	0.29
4reps.HS6hr_ConsensusPeaks_peak_11034c,WBGene00004897	0	-0.11	0	-0.1	0.4	0.56	0.09	0.75	-0.01	0.42
4reps.HS6hr_ConsensusPeaks_peak_4117a,WBGene00000289	0	0.22	0	0.02	0.57	0.18	0.09	0.06	0.11	0.43
4reps.HS6hr_ConsensusPeaks_peak_3282a,WBGene00016415	0	-0.07	0	0.05	0.37	0.75	0.32	0.63	0.43	0.62
4reps.HS6hr_ConsensusPeaks_peak_13940,WBGene00000092	0	-0.07	0	0.07	0.43	0.81	0.4	0.93	0.43	0.96
4reps.HS6hr_ConsensusPeaks_peak_2813,WBGene00023177	0	0.13	0	-0.19	0.37	0.64	0.1	0.54	0.05	0.44
4reps.HS6hr_ConsensusPeaks_peak_848,WBGene00003792	0	-0.02	0	-0.05	0.5	0.58	0.52	1	0.29	0.82
4reps.HS6hr_ConsensusPeaks_peak_848,WBGene00004955	0	-0.02	0	-0.05	0.5	0.58	0.52	1	0.29	0.82
4reps.HS6hr_ConsensusPeaks_peak_11587,WBGene00010177	0	0.03	0	0.06	0.43	0.82	-0.02	0.32	0.15	0.5
4reps.HS6hr_ConsensusPeaks_peak_11587,WBGene00011544	0	0.03	0	0.06	0.43	0.82	-0.02	0.32	0.15	0.5
4reps.HS6hr_ConsensusPeaks_peak_4636a,WBGene00013257	0	0.21	0	-0.05	0.56	-0.03	0.3	0.57	0.29	0.8
4reps.HS6hr_ConsensusPeaks_peak_13512,WBGene00003885	0	-0.05	0	-0.02	0.51	1.04	0.6	1.07	0.6	0.9
4reps.HS6hr_ConsensusPeaks_peak_9604b,WBGene00008555	0	0.04	0	-0.03	0.49	0.91	0.03	0.61	0.09	0.59
4reps.HS6hr_ConsensusPeaks_peak_4686b,WBGene00012603	0	0	0	0.08	0.56	1.12	0.14	0.59	0.28	0.83
4reps.HS6hr_ConsensusPeaks_peak_8664,WBGene00001936	0	0.15	0	-0.02	0.43	0.91	0.62	0.9	0.88	1.08
4reps.HS6hr_ConsensusPeaks_peak_8664,WBGene00001935	0	0.15	0	-0.02	0.43	0.91	0.62	0.9	0.88	1.08
4reps.HS6hr_ConsensusPeaks_peak_9534f,WBGene00000376	0	-0.01	0	0	0.36	0.09	0.01	0.29	0.01	0.26
4reps.HS6hr_ConsensusPeaks_peak_9534f,WBGene00013922	0	-0.01	0	0	0.36	0.09	0.01	0.29	0.01	0.26
4reps.HS6hr_ConsensusPeaks_peak_6732,WBGene00003597	0	0.14	0	-0.24	0.54	0.65	0.11	0.67	0	0.45
4reps.HS6hr_ConsensusPeaks_peak_2776,WBGene00004076	0	0.04	0	-0.05	0.38	0.47	-0.06	0.35	0.06	0.3
4reps.HS6hr_ConsensusPeaks_peak_2776,WBGene00021105	0	0.04	0	-0.05	0.38	0.47	-0.06	0.35	0.06	0.3
4reps.HS6hr_ConsensusPeaks_peak_11678g,WBGene00000298	0	0.02	0	-0.01	0.64	0.44	0.1	0.34	-0.05	0.35
4reps.HS6hr_ConsensusPeaks_peak_6543,WBGene00003562	0	0.21	0	-0.08	0.57	1.09	0.46	0.77	0.67	0.91
4reps.HS6hr_ConsensusPeaks_peak_6673c,WBGene00003331	0	0.09	0	-0.17	0.44	0.38	0.14	0.25	-0.09	0.1
4reps.HS6hr_ConsensusPeaks_peak_1973,WBGene00018849	0	0	0	0.03	0.3	0.24	0.08	0.36	0.13	0.39
4reps.HS6hr_ConsensusPeaks_peak_15403,WBGene00004238	0	-0.08	0	0.02	0.41	0.64	0.34	0.72	0.29	0.62
4reps.HS6hr_ConsensusPeaks_peak_1031d,WBGene00023135	0	-0.02	0	-0.05	0.34	0.42	0.27	0.41	0.13	0.29
4reps.HS6hr_ConsensusPeaks_peak_1031d,WBGene00020378	0	-0.02	0	-0.05	0.34	0.42	0.27	0.41	0.13	0.29
4reps.HS6hr_ConsensusPeaks_peak_7059,WBGene00012975	0	0.13	0	-0.09	0.52	0.42	0.37	0.86	0.32	0.85
4reps.HS6hr_ConsensusPeaks_peak_1495,WBGene00009672	0	0	0	-0.12	0.44	0.33	0.36	0.7	0.09	0.43
4reps.HS6hr_ConsensusPeaks_peak_1495,WBGene00009671	0	0	0	-0.12	0.44	0.33	0.36	0.7	0.09	0.43
4reps.HS6hr_ConsensusPeaks_peak_9528b,WBGene00019579	0	0.11	0	-0.17	0.53	0.08	0.08	0.26	-0.06	0.12
4reps.HS6hr_ConsensusPeaks_peak_11348c,WBGene00022538	0	-0.03	0	-0.03	0.37	0.62	0.05	0.56	0.09	0.47
4reps.HS6hr_ConsensusPeaks_peak_5640b,WBGene00010811	0	-0.06	0	0.02	0.49	0.67	0.26	0.59	0.42	0.53
4reps.HS6hr_ConsensusPeaks_peak_4284a,WBGene00007022	0	-0.1	0	0.05	0.35	0.46	0.17	0.71	0.18	0.66
4reps.HS6hr_ConsensusPeaks_peak_4284a,WBGene00014171	0	-0.1	0	0.05	0.35	0.46	0.17	0.71	0.18	0.66
4reps.HS6hr_ConsensusPeaks_peak_13695d,WBGene00006321	0	0.05	0	-0.06	0.41	0.55	0.14	0.43	0.14	0.39
4reps.HS6hr_ConsensusPeaks_peak_13417c,WBGene00020301	0	0.04	0	-0.09	0.45	0.43	0.23	0.94	0.2	0.81
4reps.HS6hr_ConsensusPeaks_peak_6999a,WBGene00012362	0	-0.1	0	0.04	0.4	0.65	0.09	0.77	0.07	0.7
4reps.HS6hr_ConsensusPeaks_peak_5601d,WBGene00004183	0	0.3	0	-0.13	0.44	0.37	0.39	0.89	0.51	1.05
4reps.HS6hr_ConsensusPeaks_peak_9534c,WBGene00000376	0	0.13	0	-0.14	0.36	0.45	-0.1	0.29	-0.04	0.25
4reps.HS6hr_ConsensusPeaks_peak_2995,WBGene00015913	0	0.29	0	-0.49	0.53	0.71	0.19	0.87	-0.02	0.66
4reps.HS6hr_ConsensusPeaks_peak_904g,WBGene00017855	0	0.33	0	-0.06	0.51	-0.05	-0.15	0.52	-0.26	0.83
4reps.HS6hr_ConsensusPeaks_peak_10809,WBGene00015966	0	0.15	0	-0.05	0.48	0.58	0.36	0.7	0.44	0.82
4reps.HS6hr_ConsensusPeaks_peak_11581c,WBGene00002263	0	-0.08	0	0	0.44	1.05	0.18	0.72	0.24	0.6
4reps.HS6hr_ConsensusPeaks_peak_4849d,WBGene00007836	0	0.04	0	0.01	0.41	0.19	0.21	0.53	0.13	0.6
4reps.HS6hr_ConsensusPeaks_peak_14252a,WBGene00015167	0	0.14	0	-0.13	0.47	0.36	0.08	0.88	0	0.82
4reps.HS6hr_ConsensusPeaks_peak_10876,WBGene00015678	0	0.08	0	-0.17	0.37	0.59	0.17	0.45	0.17	0.31
4reps.HS6hr_ConsensusPeaks_peak_14163b,WBGene00020504	0	-0.09	0	-0.08	0.49	0.35	0.12	0.73	-0.11	0.33
4reps.HS6hr_ConsensusPeaks_peak_1617a,WBGene00009126	0	0.13	0	-0.12	0.33	0.57	-0.1	0.56	0.02	0.57
4reps.HS6hr_ConsensusPeaks_peak_9417b,WBGene00001577	0	-0.08	0	0.05	0.36	0.44	0.11	0.62	0.2	0.59
4reps.HS6hr_ConsensusPeaks_peak_11348b,WBGene00022538	0	-0.16	0	-0.07	0.57	1.01	0.51	1.3	0.21	0.68
4reps.HS6hr_ConsensusPeaks_peak_3607,WBGene00001194	0	0.18	0	-0.1	0.33	0.34	0.17	0.47	0.16	0.53
4reps.HS6hr_ConsensusPeaks_peak_7714c,WBGene00044462	0	0.22	0	-0.12	0.46	0.76	0.41	0.92	0.5	1
4reps.HS6hr_ConsensusPeaks_peak_7211c,WBGene00003314	0	0.24	0	-0.12	0.41	0.67	0.34	0.47	0.41	0.58
4reps.HS6hr_ConsensusPeaks_peak_7211c,WBGene00255580	0	0.24	0	-0.12	0.41	0.67	0.34	0.47	0.41	0.58
4reps.HS6hr_ConsensusPeaks_peak_1199d,WBGene00007024	0	0.04	0	-0.1	0.43	0.56	0.25	0.5	0.15	0.37
4reps.HS6hr_ConsensusPeaks_peak_1199d,WBGene00012164	0	0.04	0	-0.1	0.43	0.56	0.25	0.5	0.15	0.37
4reps.HS6hr_ConsensusPeaks_peak_7833b,WBGene00001186	0	0.1	0	0.01	0.48	0.72	0.38	0.9	0.53	1.1
4reps.HS6hr_ConsensusPeaks_peak_4925c,WBGene00012729	0	-0.23	0	0.37	0.47	0.73	0.1	1.26	0.15	1.43
4reps.HS6hr_ConsensusPeaks_peak_6223a,WBGene00016982	0	-0.03	0	0.04	0.37	0.81	0.06	0.73	0.18	0.74
4reps.HS6hr_ConsensusPeaks_peak_6223a,WBGene00016977	0	-0.03	0	0.04	0.37	0.81	0.06	0.73	0.18	0.74
4reps.HS6hr_ConsensusPeaks_peak_11582,WBGene00002263	0	0.12	0	0.01	0.46	0.94	0.27	0.86	0.45	1.08
4reps.HS6hr_ConsensusPeaks_peak_9012,WBGene00000911	0	0.01	0	-0.01	0.49	0.41	0.46	0.74	0.38	0.73
4reps.HS6hr_ConsensusPeaks_peak_488b,WBGene00003258	0	0.03	0	-0.3	0.4	0.61	0.18	0.7	0.13	0.33
4reps.HS6hr_ConsensusPeaks_peak_488b,WBGene00021834	0	0.03	0	-0.3	0.4	0.61	0.18	0.7	0.13	0.33
4reps.HS6hr_ConsensusPeaks_peak_5489,WBGene00022191	0	-0.21	0	0.11	0.48	0.92	0.05	0.82	0.12	0.76
4reps.HS6hr_ConsensusPeaks_peak_11690,WBGene00001747	0	0.08	0	-0.09	0.42	0.34	0	0.53	-0.03	0.47
4reps.HS6hr_ConsensusPeaks_peak_14808c,WBGene00007651	0	-0.06	0	-0.04	0.35	0.91	0.34	0.74	0.44	0.57
4reps.HS6hr_ConsensusPeaks_peak_14808c,WBGene00023491	0	-0.06	0	-0.04	0.35	0.91	0.34	0.74	0.44	0.57
4reps.HS6hr_ConsensusPeaks_peak_12974,WBGene00013763	0	0.15	0	-0.16	0.53	-0.01	0.09	0.25	-0.01	0.17
4reps.HS6hr_ConsensusPeaks_peak_48,WBGene00016903	0	0.09	0	0.04	0.54	1.11	0.35	0.67	0.88	1.02
4reps.HS6hr_ConsensusPeaks_peak_6455c,WBGene00022660	0	-0.01	0	-0.15	0.36	0.53	0.08	0.58	-0.04	0.33
4reps.HS6hr_ConsensusPeaks_peak_6455c,WBGene00003559	0	-0.01	0	-0.15	0.36	0.53	0.08	0.58	-0.04	0.33
4reps.HS6hr_ConsensusPeaks_peak_633b,WBGene00017088	0	0.09	0	-0.08	0.41	0.19	0.24	0.64	0.2	0.62
4reps.HS6hr_ConsensusPeaks_peak_13723d,WBGene00022745	0	-0.04	0	0.01	0.6	1.26	0.08	1.28	0.26	1.21
4reps.HS6hr_ConsensusPeaks_peak_15305c,WBGene00014519	0	-0.07	0	-0.01	0.31	0.39	0.31	0.51	0.14	0.4
4reps.HS6hr_ConsensusPeaks_peak_2803,WBGene00018974	0	0.03	0	-0.07	0.36	0.75	0.01	0.41	0.18	0.35
4reps.HS6hr_ConsensusPeaks_peak_2803,WBGene00000112	0	0.03	0	-0.07	0.36	0.75	0.01	0.41	0.18	0.35
4reps.HS6hr_ConsensusPeaks_peak_1614,WBGene00001167	0	0.32	0	-0.37	0.37	0.44	0.28	0.73	0.35	0.67
4reps.HS6hr_ConsensusPeaks_peak_1614,WBGene00009127	0	0.32	0	-0.37	0.37	0.44	0.28	0.73	0.35	0.67
4reps.HS6hr_ConsensusPeaks_peak_13611b,WBGene00015716	0	-0.16	0	0.01	0.37	0.34	0.28	0.51	0.14	0.31
4reps.HS6hr_ConsensusPeaks_peak_3892d,WBGene00000894	0	-0.03	0	-0.1	0.41	0.25	0.24	0.5	0.07	0.26
4reps.HS6hr_ConsensusPeaks_peak_11559,WBGene00011705	0	0.02	0	-0.03	0.39	0.55	-0.01	0.64	0.02	0.62
4reps.HS6hr_ConsensusPeaks_peak_11706a,WBGene00012117	0	-0.22	0	0.1	0.52	0.81	0.44	0.96	0.44	0.87
4reps.HS6hr_ConsensusPeaks_peak_13487e,WBGene00018744	0	-0.06	0	0	0.44	1.14	0.01	0.8	0.26	0.7
4reps.HS6hr_ConsensusPeaks_peak_11916f,WBGene00219869	0	0.05	0	0.02	0.43	0.75	-0.04	0.66	0.1	0.8
4reps.HS6hr_ConsensusPeaks_peak_9594b,WBGene00007779	0	-0.21	0	0	0.48	0.69	0.27	1.26	0.18	0.87
4reps.HS6hr_ConsensusPeaks_peak_2973a,WBGene00002997	0	0.23	0	-0.26	0.31	0.4	0.04	0.33	0.15	0.31
4reps.HS6hr_ConsensusPeaks_peak_2973a,WBGene00015200	0	0.23	0	-0.26	0.31	0.4	0.04	0.33	0.15	0.31
4reps.HS6hr_ConsensusPeaks_peak_4092a,WBGene00002299	0	0	0	-0.02	0.58	0.46	0.09	0.83	0.01	0.77
4reps.HS6hr_ConsensusPeaks_peak_4092a,WBGene00006659	0	0	0	-0.02	0.58	0.46	0.09	0.83	0.01	0.77
4reps.HS6hr_ConsensusPeaks_peak_4769c,WBGene00008929	0	0.13	0	-0.29	0.32	0.33	0.13	0.42	0.13	0.24
4reps.HS6hr_ConsensusPeaks_peak_4769c,WBGene00003144	0	0.13	0	-0.29	0.32	0.33	0.13	0.42	0.13	0.24
4reps.HS6hr_ConsensusPeaks_peak_3092a,WBGene00006495	0	-0.11	0	-0.04	0.42	0.12	0.12	0.57	-0.13	0.31
4reps.HS6hr_ConsensusPeaks_peak_3092a,WBGene00017947	0	-0.11	0	-0.04	0.42	0.12	0.12	0.57	-0.13	0.31
4reps.HS6hr_ConsensusPeaks_peak_3092a,WBGene00017948	0	-0.11	0	-0.04	0.42	0.12	0.12	0.57	-0.13	0.31
4reps.HS6hr_ConsensusPeaks_peak_5403,WBGene00021260	0	-0.11	0	0.07	0.39	0.51	0.2	0.47	0.29	0.44
4reps.HS6hr_ConsensusPeaks_peak_11272b,WBGene00017681	0	0.16	0	-0.04	0.4	0.26	0.12	0.3	0.2	0.43
4reps.HS6hr_ConsensusPeaks_peak_981,WBGene00016418	0	0.01	0	-0.04	0.43	0.49	0.2	0.69	0.14	0.61
4reps.HS6hr_ConsensusPeaks_peak_981,WBGene00004109	0	0.01	0	-0.04	0.43	0.49	0.2	0.69	0.14	0.61
4reps.HS6hr_ConsensusPeaks_peak_11796a,WBGene00010406	0	-0.01	0	-0.06	0.44	0.45	0.2	0.82	0.1	0.63
4reps.HS6hr_ConsensusPeaks_peak_11796a,WBGene00010405	0	-0.01	0	-0.06	0.44	0.45	0.2	0.82	0.1	0.63
4reps.HS6hr_ConsensusPeaks_peak_13970b,WBGene00016103	0	-0.15	0	0.13	0.46	0.86	0.34	1.06	0.39	1.09
4reps.HS6hr_ConsensusPeaks_peak_11890d,WBGene00000146	0	0.13	0	-0.14	0.41	0.82	0.05	0.28	0.18	0.22
4reps.HS6hr_ConsensusPeaks_peak_7109a,WBGene00012125	0	0.3	0	-0.02	0.48	0.8	0.28	0.76	0.6	1.16
4reps.HS6hr_ConsensusPeaks_peak_7109a,WBGene00012126	0	0.3	0	-0.02	0.48	0.8	0.28	0.76	0.6	1.16
4reps.HS6hr_ConsensusPeaks_peak_14411a,WBGene00015776	0	-0.34	0	0.33	0.36	0.55	0.26	0.98	0.24	0.98
4reps.HS6hr_ConsensusPeaks_peak_9510c,WBGene00009435	0	-0.23	0	0.12	0.47	0.35	0.33	0.65	0.03	0.55
4reps.HS6hr_ConsensusPeaks_peak_648a,WBGene00015974	0	-0.02	0	-0.09	0.42	0.59	0.14	0.74	0.17	0.51
4reps.HS6hr_ConsensusPeaks_peak_1950,WBGene00015023	0	0.1	0	-0.17	0.41	0.58	0.28	0.54	0.33	0.38
4reps.HS6hr_ConsensusPeaks_peak_13667i,WBGene00001441	0	0	0	0.01	0.5	0.54	0.09	0.53	-0.06	0.56
4reps.HS6hr_ConsensusPeaks_peak_6078f,WBGene00004321	0	-0.06	0	0.13	0.5	0.62	0.33	1.06	0.24	1.28
4reps.HS6hr_ConsensusPeaks_peak_8856g,WBGene00015650	0	-0.15	0	0.16	0.37	0.45	0.25	0.65	0.15	0.71
4reps.HS6hr_ConsensusPeaks_peak_10226,WBGene00235188	0	0.31	0	-0.25	0.47	0.57	0.34	0.51	0.12	0.52
4reps.HS6hr_ConsensusPeaks_peak_2917b,WBGene00003709	0	0.07	0	-0.01	0.51	0.26	0.15	0.38	0.09	0.47
4reps.HS6hr_ConsensusPeaks_peak_10690b,WBGene00006570	0	0.03	0	-0.05	0.36	0.67	0.14	0.4	0.32	0.34
4reps.HS6hr_ConsensusPeaks_peak_6702,WBGene00011146	0	0.01	0	-0.09	0.36	0.63	0.12	0.68	0.19	0.53
4reps.HS6hr_ConsensusPeaks_peak_4242,WBGene00002265	0	0.12	0	-0.06	0.48	0.95	0.26	0.66	0.38	0.74
4reps.HS6hr_ConsensusPeaks_peak_12309b,WBGene00009976	0	0.03	0	-0.05	0.41	0.71	0.26	0.72	0.36	0.66
4reps.HS6hr_ConsensusPeaks_peak_3909,WBGene00001159	0	-0.06	0	0	0.4	0.73	0.06	0.74	0.14	0.64
4reps.HS6hr_ConsensusPeaks_peak_9160a,WBGene00004800	0	-0.03	0	0.03	0.29	0.27	0.03	0.6	-0.04	0.61
4reps.HS6hr_ConsensusPeaks_peak_15104d,WBGene00003239	0	0.21	0	-0.09	0.4	0.5	0.14	0.3	0.22	0.4
4reps.HS6hr_ConsensusPeaks_peak_16178,WBGene00003600	0	-0.05	0	0.21	0.5	0.87	0.75	1.11	0.73	1.47
4reps.HS6hr_ConsensusPeaks_peak_13872,WBGene00022501	0	-0.11	0	-0.15	0.41	0.73	0.14	0.97	0.12	0.49
4reps.HS6hr_ConsensusPeaks_peak_10657,WBGene00004947	0	0.02	0	0	0.42	0.43	0.04	0.28	0.02	0.3
4reps.HS6hr_ConsensusPeaks_peak_12899b,WBGene00010850	0	0.42	0	-0.16	0.56	-0.05	0.17	0.58	0.43	0.73
4reps.HS6hr_ConsensusPeaks_peak_9742a,WBGene00007453	0	-0.02	0	-0.04	0.63	0.34	0.13	0.79	0.01	0.53
4reps.HS6hr_ConsensusPeaks_peak_15732,WBGene00009789	0	-0.02	0	0.34	0.44	0.45	0.11	0.28	0.25	0.72
4reps.HS6hr_ConsensusPeaks_peak_12998,WBGene00010006	0	0.17	0	-0.26	0.35	0.64	-0.16	0.54	-0.09	0.42
4reps.HS6hr_ConsensusPeaks_peak_6710a,WBGene00010315	0	-0.04	0	0.03	0.42	0.32	0.26	0.5	0.31	0.52
4reps.HS6hr_ConsensusPeaks_peak_734c,WBGene00015009	0	0.07	0	-0.2	0.31	0.11	-0.17	0.23	-0.38	0.06
4reps.HS6hr_ConsensusPeaks_peak_7639c,WBGene00019664	0	-0.01	0	-0.01	0.48	0.66	0.02	0.75	0.02	0.69
4reps.HS6hr_ConsensusPeaks_peak_7639c,WBGene00004427	0	-0.01	0	-0.01	0.48	0.66	0.02	0.75	0.02	0.69
4reps.HS6hr_ConsensusPeaks_peak_13967c,WBGene00016104	0	0.02	0	-0.08	0.33	0.17	0	0.35	0	0.24
4reps.HS6hr_ConsensusPeaks_peak_13788c,WBGene00015561	0	-0.02	0	-0.05	0.33	0.35	-0.02	0.36	-0.06	0.24
4reps.HS6hr_ConsensusPeaks_peak_13788c,WBGene00003963	0	-0.02	0	-0.05	0.33	0.35	-0.02	0.36	-0.06	0.24
4reps.HS6hr_ConsensusPeaks_peak_15849,WBGene00010011	0	0.27	0	-0.14	0.46	0.39	0.32	0.51	0.24	0.61
4reps.HS6hr_ConsensusPeaks_peak_10719f,WBGene00020592	0	-0.07	0	0.01	0.52	1.33	0.23	0.93	0.36	0.82
4reps.HS6hr_ConsensusPeaks_peak_9628f,WBGene00185092	0	0.13	0	-0.15	0.43	0.76	0.26	0.48	0.24	0.41
4reps.HS6hr_ConsensusPeaks_peak_5723b,WBGene00006575	0	0.13	0	0.02	0.37	0.42	-0.09	0.82	0.09	1.05
4reps.HS6hr_ConsensusPeaks_peak_9707a,WBGene00044280	0	-0.13	0	-0.03	0.49	0.4	0.28	0.8	-0.03	0.41
4reps.HS6hr_ConsensusPeaks_peak_9707a,WBGene00012190	0	-0.13	0	-0.03	0.49	0.4	0.28	0.8	-0.03	0.41
4reps.HS6hr_ConsensusPeaks_peak_15739,WBGene00007262	0	0.02	0	-0.06	0.49	1	0.19	0.56	0.33	0.42
4reps.HS6hr_ConsensusPeaks_peak_16018b,WBGene00015676	0	-0.04	0	-0.07	0.3	1.04	-0.05	0.72	0.12	0.52
4reps.HS6hr_ConsensusPeaks_peak_9285a,WBGene00003279	0	-0.28	0	-0.06	0.32	0.89	0.25	1.07	0.16	0.62
4reps.HS6hr_ConsensusPeaks_peak_3556h,WBGene00017563	0	0.1	0	0.02	0.21	0.63	-0.17	0.49	0.04	0.64
4reps.HS6hr_ConsensusPeaks_peak_8926a,WBGene00008366	0	-0.23	0	0.01	0.36	1.26	0.3	1.28	0.44	0.91
4reps.HS6hr_ConsensusPeaks_peak_15322c,WBGene00004108	0	-0.13	0	0.13	0.35	0.87	0.18	0.83	0.19	0.88
4reps.HS6hr_ConsensusPeaks_peak_7715,WBGene00003893	0	0.24	0	-0.18	0.38	0.95	0.48	0.7	0.67	0.72
4reps.HS6hr_ConsensusPeaks_peak_13731b,WBGene00219362	0	0.09	0	0.03	0.41	1.31	0.07	0.8	0.23	1.13
4reps.HS6hr_ConsensusPeaks_peak_16018a,WBGene00015676	0	0.1	0	0.03	0.25	0.77	-0.09	0.71	0.17	0.91
4reps.HS6hr_ConsensusPeaks_peak_2614b,WBGene00013969	0	0.14	0	-0.19	0.23	0.85	-0.1	0.44	-0.03	0.34
4reps.HS6hr_ConsensusPeaks_peak_3533c,WBGene00019063	0	0.01	0	-0.06	0.27	0.97	0.25	1.2	0.43	1.07
4reps.HS6hr_ConsensusPeaks_peak_16182,WBGene00003600	0	-0.11	0	0.02	0.17	0.84	-0.04	0.66	-0.06	0.53
4reps.HS6hr_ConsensusPeaks_peak_15744a,WBGene00012441	0	-0.13	0	0.02	0.25	0.78	0.12	0.69	0.46	0.55
4reps.HS6hr_ConsensusPeaks_peak_15322d,WBGene00004108	0	-0.06	0	0.14	0.35	0.91	-0.07	0.66	0.02	0.84
4reps.HS6hr_ConsensusPeaks_peak_3953b,WBGene00010045	0	0.05	0	-0.05	0.28	0.81	0.15	0.35	0.28	0.33
4reps.HS6hr_ConsensusPeaks_peak_15243,WBGene00011824	0	-0.17	0	0.07	0.44	1	0.71	1.04	0.68	0.92
4reps.HS6hr_ConsensusPeaks_peak_1968b,WBGene00000912	0	-0.04	0	-0.05	0.3	0.71	0.04	0.63	0.12	0.48
4reps.HS6hr_ConsensusPeaks_peak_12187,WBGene00007931	0	-0.05	0	0.05	0.17	0.76	-0.23	0.51	-0.15	0.52
4reps.HS6hr_ConsensusPeaks_peak_171,WBGene00021685	0	-0.26	0	0.06	0.3	0.78	0.04	1.11	0.02	0.87
4reps.HS6hr_ConsensusPeaks_peak_171,WBGene00021691	0	-0.26	0	0.06	0.3	0.78	0.04	1.11	0.02	0.87
4reps.HS6hr_ConsensusPeaks_peak_12856,WBGene00014562	0	0.37	0	-0.27	0.43	1.07	0.23	1.31	0.16	1.34
4reps.HS6hr_ConsensusPeaks_peak_12856,WBGene00194982	0	0.37	0	-0.27	0.43	1.07	0.23	1.31	0.16	1.34
4reps.HS6hr_ConsensusPeaks_peak_7880,WBGene00023467	0	0.16	0	-0.27	0.18	0.55	0.19	0.45	0.2	0.34
4reps.HS6hr_ConsensusPeaks_peak_2319,WBGene00011434	0	0.12	0	-0.23	0.11	0.54	0.12	0.61	0.03	0.47
4reps.HS6hr_ConsensusPeaks_peak_6645a,WBGene00019801	0	-0.11	0	0.03	0.28	0.74	0.35	0.8	0.49	0.7
4reps.HS6hr_ConsensusPeaks_peak_2166,WBGene00009614	0	0.27	0	-0.06	0.4	0.88	0.33	0.69	0.72	0.95
4reps.HS6hr_ConsensusPeaks_peak_1251,WBGene00008769	0	-0.19	0	0.22	0.38	0.88	0.16	0.98	0.19	1.07
4reps.HS6hr_ConsensusPeaks_peak_10667a,WBGene00022014	0	0.14	0	-0.06	0.27	0.73	-0.23	0.32	-0.04	0.41
4reps.HS6hr_ConsensusPeaks_peak_7496,WBGene00003048	0	0.12	0	-0.07	0.29	0.62	0.2	0.56	0.47	0.59
4reps.HS6hr_ConsensusPeaks_peak_16096b,WBGene00016271	0	-0.15	0	0	0.32	0.93	0.1	1.16	0.05	0.89
4reps.HS6hr_ConsensusPeaks_peak_11051,WBGene00020806	0	0.05	0	-0.03	0.16	0.85	0.17	0.73	0.39	0.74
4reps.HS6hr_ConsensusPeaks_peak_4287,WBGene00007412	0	0.05	0	-0.1	0.3	0.75	0	0.88	0.21	0.77
4reps.HS6hr_ConsensusPeaks_peak_6223e,WBGene00016977	0	-0.09	0	0.02	0.25	0.62	0.11	0.52	0.1	0.42
4reps.HS6hr_ConsensusPeaks_peak_8832b,WBGene00017074	0	-0.08	0	-0.08	0.23	0.74	0.01	0.74	-0.02	0.45
4reps.HS6hr_ConsensusPeaks_peak_7369,WBGene00014329	0	0.07	0	-0.08	0.21	0.71	0.09	0.62	0.09	0.57
4reps.HS6hr_ConsensusPeaks_peak_7369,WBGene00000673	0	0.07	0	-0.08	0.21	0.71	0.09	0.62	0.09	0.57
4reps.HS6hr_ConsensusPeaks_peak_7369,WBGene00014181	0	0.07	0	-0.08	0.21	0.71	0.09	0.62	0.09	0.57
4reps.HS6hr_ConsensusPeaks_peak_1252a,WBGene00009915	0	0.01	0	-0.11	0.29	0.6	0.29	0.92	0.29	0.75
4reps.HS6hr_ConsensusPeaks_peak_1252a,WBGene00008768	0	0.01	0	-0.11	0.29	0.6	0.29	0.92	0.29	0.75
4reps.HS6hr_ConsensusPeaks_peak_14887,WBGene00009618	0	0.03	0	-0.09	0.21	1.07	0.1	0.92	0.23	0.72
4reps.HS6hr_ConsensusPeaks_peak_14887,WBGene00007861	0	0.03	0	-0.09	0.21	1.07	0.1	0.92	0.23	0.72
4reps.HS6hr_ConsensusPeaks_peak_3828,WBGene00004208	0	0	0	0.09	0.33	0.73	0.03	0.53	0.2	0.7
4reps.HS6hr_ConsensusPeaks_peak_9858a,WBGene00013301	0	-0.07	0	-0.12	0.03	0.46	-0.24	0.58	-0.33	0.35
4reps.HS6hr_ConsensusPeaks_peak_9858a,WBGene00013303	0	-0.07	0	-0.12	0.03	0.46	-0.24	0.58	-0.33	0.35
4reps.HS6hr_ConsensusPeaks_peak_14670,WBGene00017580	0	-0.16	0	0.15	0.33	0.85	0.49	0.82	0.29	0.88
4reps.HS6hr_ConsensusPeaks_peak_15852,WBGene00010010	0	0.01	0	-0.05	0.44	1.1	0.24	0.73	0.37	0.6
4reps.HS6hr_ConsensusPeaks_peak_2282,WBGene00012500	0	-0.06	0	0.11	0.24	0.77	0.04	0.45	0.39	0.56
4reps.HS6hr_ConsensusPeaks_peak_15361b,WBGene00008600	0	0.23	0	-0.34	0.2	0.62	-0.15	0.47	-0.08	0.35
4reps.HS6hr_ConsensusPeaks_peak_3771c,WBGene00020114	0	0.23	0	-0.07	0.31	0.74	-0.07	0.42	0.18	0.6
4reps.HS6hr_ConsensusPeaks_peak_11088,WBGene00023105	0	0.1	0	-0.1	0.03	0.7	-0.1	0.38	-0.23	0.34
4reps.HS6hr_ConsensusPeaks_peak_15462a,WBGene00000074	0	0.12	0	-0.15	0.38	0.95	-0.03	0.62	-0.01	0.52
4reps.HS6hr_ConsensusPeaks_peak_7716,WBGene00003893	0	0.06	0	-0.07	0.3	1.11	0.48	1.1	0.68	0.99
4reps.HS6hr_ConsensusPeaks_peak_15919a,WBGene00014494	0	-0.04	0	-0.02	0.1	0.64	0.25	0.63	0.3	0.54
4reps.HS6hr_ConsensusPeaks_peak_4514c,WBGene00008546	0	0.11	0	-0.05	0.22	0.62	-0.14	0.54	0.03	0.6
4reps.HS6hr_ConsensusPeaks_peak_1843,WBGene00023415	0	0.02	0	-0.04	0.4	0.89	0.59	1.16	0.91	1.1
4reps.HS6hr_ConsensusPeaks_peak_14365,WBGene00017814	0	-0.17	0	0.04	0.24	0.71	-0.11	1.03	-0.1	0.86
4reps.HS6hr_ConsensusPeaks_peak_1623b,WBGene00001590	0	0.08	0	-0.2	0.14	0.85	0.1	1.04	0.04	0.8
4reps.HS6hr_ConsensusPeaks_peak_1623b,WBGene00006407	0	0.08	0	-0.2	0.14	0.85	0.1	1.04	0.04	0.8
4reps.HS6hr_ConsensusPeaks_peak_11470,WBGene00018403	0	0.07	0	-0.05	0.35	0.86	-0.03	0.42	0.1	0.42
4reps.HS6hr_ConsensusPeaks_peak_4955c,WBGene00010723	0	0.05	0	-0.03	0.31	1.11	0.07	0.52	0.35	0.54
4reps.HS6hr_ConsensusPeaks_peak_11731a,WBGene00010012	0	0.02	0	-0.06	0.31	0.72	-0.07	0.48	0.01	0.38
4reps.HS6hr_ConsensusPeaks_peak_3209,WBGene00044767	0	0.01	0	0.07	0.35	0.77	0.23	0.55	0.31	0.71
4reps.HS6hr_ConsensusPeaks_peak_12689,WBGene00219308	0	0.22	0	-0.13	0.03	0.65	0.08	0.72	-0.08	0.8
4reps.HS6hr_ConsensusPeaks_peak_12689,WBGene00014547	0	0.22	0	-0.13	0.03	0.65	0.08	0.72	-0.08	0.8
4reps.HS6hr_ConsensusPeaks_peak_10376,WBGene00021301	0	0.05	0	-0.11	0.29	0.78	0.39	0.83	0.53	0.68
4reps.HS6hr_ConsensusPeaks_peak_10376,WBGene00044517	0	0.05	0	-0.11	0.29	0.78	0.39	0.83	0.53	0.68
4reps.HS6hr_ConsensusPeaks_peak_10739,WBGene00019649	0	-0.1	0	0.08	0.35	0.87	0.2	0.55	0.36	0.58
4reps.HS6hr_ConsensusPeaks_peak_12800,WBGene00011212	0	-0.5	0	0.08	0.48	1.09	0.2	1.51	-0.01	1.05
4reps.HS6hr_ConsensusPeaks_peak_1190b,WBGene00008852	0	-0.06	0	0.03	0.22	0.67	-0.2	0.7	-0.08	0.67
4reps.HS6hr_ConsensusPeaks_peak_12014,WBGene00011449	0	-0.04	0	0.01	0.23	0.55	0.05	0.4	0.13	0.35
4reps.HS6hr_ConsensusPeaks_peak_708,WBGene00020131	0	-0.03	0	-0.09	0.27	0.84	-0.12	0.88	0.1	0.61
4reps.HS6hr_ConsensusPeaks_peak_5391a,WBGene00002025	0	-0.11	0	-0.01	0.25	0.72	0.08	0.85	0.13	0.64
4reps.HS6hr_ConsensusPeaks_peak_5391a,WBGene00021248	0	-0.11	0	-0.01	0.25	0.72	0.08	0.85	0.13	0.64
4reps.HS6hr_ConsensusPeaks_peak_13372d,WBGene00003968	0	0.07	0	0.04	0.37	0.79	-0.03	0.65	0.3	0.91
4reps.HS6hr_ConsensusPeaks_peak_13372d,WBGene00020766	0	0.07	0	0.04	0.37	0.79	-0.03	0.65	0.3	0.91
4reps.HS6hr_ConsensusPeaks_peak_3897b,WBGene00009406	0	-0.03	0	0.03	0.26	0.85	0.19	0.45	0.24	0.46
4reps.HS6hr_ConsensusPeaks_peak_1354a,WBGene00009272	0	0.21	0	-0.27	0.49	1.15	0.37	0.99	0.5	0.8
4reps.HS6hr_ConsensusPeaks_peak_1354a,WBGene00009270	0	0.21	0	-0.27	0.49	1.15	0.37	0.99	0.5	0.8
4reps.HS6hr_ConsensusPeaks_peak_7859a,WBGene00235277	0	-0.06	0	-0.05	0.2	0.5	0.05	0.47	0.16	0.31
4reps.HS6hr_ConsensusPeaks_peak_4842b,WBGene00001768	0	0.07	0	0.03	0.21	0.75	0.07	0.63	0.36	0.83
4reps.HS6hr_ConsensusPeaks_peak_14343,WBGene00018487	0	0.17	0	-0.02	0.32	0.77	0	0.23	0.26	0.41
4reps.HS6hr_ConsensusPeaks_peak_12802c,WBGene00194695	0	0	0	0	0.44	1.02	0.15	0.96	0.2	0.96
4reps.HS6hr_ConsensusPeaks_peak_2153,WBGene00011027	0	0.04	0	0	0.3	0.75	-0.09	0.45	0.02	0.52
4reps.HS6hr_ConsensusPeaks_peak_2153,WBGene00011026	0	0.04	0	0	0.3	0.75	-0.09	0.45	0.02	0.52
4reps.HS6hr_ConsensusPeaks_peak_8094,WBGene00018145	0	0.08	0	-0.18	0.25	0.51	-0.04	0.39	-0.03	0.25
4reps.HS6hr_ConsensusPeaks_peak_6655b,WBGene00219329	0	-0.16	0	0.1	0.31	0.62	0.19	0.75	0.26	0.7
4reps.HS6hr_ConsensusPeaks_peak_6655b,WBGene00019304	0	-0.16	0	0.1	0.31	0.62	0.19	0.75	0.26	0.7
4reps.HS6hr_ConsensusPeaks_peak_7432b,WBGene00009953	0	-0.01	0	-0.02	0.23	0.71	0.05	1.01	0.22	0.96
4reps.HS6hr_ConsensusPeaks_peak_14810b,WBGene00007652	0	-0.12	0	0.02	0.46	1.03	0.19	1	0.13	0.79
4reps.HS6hr_ConsensusPeaks_peak_9247d,WBGene00011259	0	-0.35	0	0.2	0.33	0.84	0.42	1.03	0.36	0.93
4reps.HS6hr_ConsensusPeaks_peak_9247d,WBGene00077753	0	-0.35	0	0.2	0.33	0.84	0.42	1.03	0.36	0.93
4reps.HS6hr_ConsensusPeaks_peak_2421,WBGene00045077	0	0.1	0	0	0.32	0.79	0.23	0.37	0.46	0.53
4reps.HS6hr_ConsensusPeaks_peak_13498b,WBGene00003776	0	0.48	0	-0.19	0.44	0.9	-0.05	0.29	0.31	0.47
4reps.HS6hr_ConsensusPeaks_peak_6109,WBGene00001869	0	0.24	0	-0.16	0.38	0.76	0.36	1.1	0.44	1.14
4reps.HS6hr_ConsensusPeaks_peak_6109,WBGene00020964	0	0.24	0	-0.16	0.38	0.76	0.36	1.1	0.44	1.14
4reps.HS6hr_ConsensusPeaks_peak_8641a,WBGene00016739	0	0.17	0	-0.06	0.24	0.61	-0.02	0.38	0.12	0.5
4reps.HS6hr_ConsensusPeaks_peak_8641a,WBGene00020447	0	0.17	0	-0.06	0.24	0.61	-0.02	0.38	0.12	0.5
4reps.HS6hr_ConsensusPeaks_peak_5272b,WBGene00020551	0	-0.02	0	0.1	0.33	0.72	-0.15	0.35	0.2	0.52
4reps.HS6hr_ConsensusPeaks_peak_14129c,WBGene00003053	0	-0.06	0	-0.06	0.26	0.7	0.04	0.7	-0.04	0.47
4reps.HS6hr_ConsensusPeaks_peak_15064c,WBGene00009632	0	0.07	0	-0.13	0.34	0.72	0.17	0.72	0.14	0.57
4reps.HS6hr_ConsensusPeaks_peak_4585,WBGene00003273	0	0.18	0	-0.26	0.32	0.71	0	0.17	0.17	0.05
4reps.HS6hr_ConsensusPeaks_peak_4585,WBGene00003789	0	0.18	0	-0.26	0.32	0.71	0	0.17	0.17	0.05
4reps.HS6hr_ConsensusPeaks_peak_9015f,WBGene00010317	0	-0.24	0	-0.05	0.07	0.61	0.1	0.89	0.02	0.48
4reps.HS6hr_ConsensusPeaks_peak_11385b,WBGene00001892	0	0.27	0	-0.24	0.28	0.65	0.27	0.62	0.24	0.61
4reps.HS6hr_ConsensusPeaks_peak_11385b,WBGene00001891	0	0.27	0	-0.24	0.28	0.65	0.27	0.62	0.24	0.61
4reps.HS6hr_ConsensusPeaks_peak_16149b,WBGene00017342	0	-0.03	0	0.02	0.24	0.68	-0.12	0.92	0.1	0.93
4reps.HS6hr_ConsensusPeaks_peak_10164a,WBGene00021451	0	-0.09	0	0	0.45	0.88	0.02	0.9	0.04	0.7
4reps.HS6hr_ConsensusPeaks_peak_6814,WBGene00006579	0	-0.02	0	-0.15	0.28	0.55	0	0.46	0.04	0.21
4reps.HS6hr_ConsensusPeaks_peak_6814,WBGene00007400	0	-0.02	0	-0.15	0.28	0.55	0	0.46	0.04	0.21
4reps.HS6hr_ConsensusPeaks_peak_3901c,WBGene00010457	0	-0.08	0	0.18	0.13	0.69	0.01	0.62	0.36	0.8
4reps.HS6hr_ConsensusPeaks_peak_10856,WBGene00045305	0	0.14	0	-0.23	0.35	0.64	-0.07	0.49	-0.11	0.35
4reps.HS6hr_ConsensusPeaks_peak_2318c,WBGene00001555	0	0	0	-0.08	0.04	0.54	0.16	0.46	0.09	0.33
4reps.HS6hr_ConsensusPeaks_peak_551,WBGene00001601	0	0.04	0	0.02	0.38	0.7	0.02	0.61	0.32	0.72
4reps.HS6hr_ConsensusPeaks_peak_551,WBGene00003040	0	0.04	0	0.02	0.38	0.7	0.02	0.61	0.32	0.72
4reps.HS6hr_ConsensusPeaks_peak_9648,WBGene00003150	0	0.09	0	-0.06	0.2	0.55	0.01	0.45	0.12	0.48
4reps.HS6hr_ConsensusPeaks_peak_13375b,WBGene00023139	0	-0.06	0	-0.07	0.34	0.69	0.23	0.63	0.21	0.38
4reps.HS6hr_ConsensusPeaks_peak_172a,WBGene00021691	0	-0.12	0	-0.07	0.26	0.59	-0.03	0.64	-0.05	0.37
4reps.HS6hr_ConsensusPeaks_peak_172a,WBGene00021685	0	-0.12	0	-0.07	0.26	0.59	-0.03	0.64	-0.05	0.37
4reps.HS6hr_ConsensusPeaks_peak_2181a,WBGene00010769	0	-0.16	0	0.05	0.26	0.7	0.15	0.81	0.23	0.66
4reps.HS6hr_ConsensusPeaks_peak_8403a,WBGene00015680	0	0.17	0	-0.26	0.2	0.53	-0.08	0.38	0.04	0.26
4reps.HS6hr_ConsensusPeaks_peak_8403a,WBGene00016291	0	0.17	0	-0.26	0.2	0.53	-0.08	0.38	0.04	0.26
4reps.HS6hr_ConsensusPeaks_peak_16026c,WBGene00020146	0	-0.18	0	0.11	0.1	0.63	0.1	0.87	0.23	0.81
4reps.HS6hr_ConsensusPeaks_peak_15281d,WBGene00008901	0	-0.18	0	0.04	0.41	0.87	-0.04	1.35	-0.01	1.12
4reps.HS6hr_ConsensusPeaks_peak_9523,WBGene00016582	0	0.03	0	0.11	0.38	0.73	0.5	1.07	0.82	1.37
4reps.HS6hr_ConsensusPeaks_peak_12512a,WBGene00003775	0	-0.05	0	0.06	-0.24	0.6	0.25	0.77	0.42	0.82
4reps.HS6hr_ConsensusPeaks_peak_12512a,WBGene00008832	0	-0.05	0	0.06	-0.24	0.6	0.25	0.77	0.42	0.82
4reps.HS6hr_ConsensusPeaks_peak_9269c,WBGene00014004	0	-0.06	0	-0.08	0.2	0.57	0.12	0.49	0.08	0.26
4reps.HS6hr_ConsensusPeaks_peak_2961,WBGene00016574	0	-0.01	0	0.05	0.29	0.64	0.01	0.89	0.08	0.97
4reps.HS6hr_ConsensusPeaks_peak_11790a,WBGene00000063	0	0.31	0	-0.23	0.28	0.79	0.17	0.36	0.4	0.39
4reps.HS6hr_ConsensusPeaks_peak_11790a,WBGene00000064	0	0.31	0	-0.23	0.28	0.79	0.17	0.36	0.4	0.39
4reps.HS6hr_ConsensusPeaks_peak_2188a,WBGene00012210	0	0.11	0	0.09	0.25	0.6	-0.15	0.55	0.17	0.91
4reps.HS6hr_ConsensusPeaks_peak_13721,WBGene00022745	0	-0.06	0	0.09	0.47	0.81	0.31	0.72	0.28	0.84
4reps.HS6hr_ConsensusPeaks_peak_7597c,WBGene00022048	0	-0.1	0	-0.01	0.28	0.51	0.19	0.46	0.2	0.3
4reps.HS6hr_ConsensusPeaks_peak_3728d,WBGene00003620	0	-0.15	0	0.07	0.39	0.85	0.59	0.91	0.57	0.85
4reps.HS6hr_ConsensusPeaks_peak_13781,WBGene00000959	0	-0.19	0	0.21	0.25	0.56	0.02	0.57	0.05	0.62
4reps.HS6hr_ConsensusPeaks_peak_15948,WBGene00020770	0	0.15	0	-0.33	0.28	0.59	-0.01	0.24	0.08	0.05
4reps.HS6hr_ConsensusPeaks_peak_9433,WBGene00010918	0	-0.03	0	0.05	0.32	0.66	0.15	0.62	0.23	0.69
4reps.HS6hr_ConsensusPeaks_peak_6166b,WBGene00020209	0	0.01	0	-0.1	-0.05	0.73	0.01	0.39	0.07	0.21
4reps.HS6hr_ConsensusPeaks_peak_1491e,WBGene00009666	0	-0.04	0	0.12	0.25	0.59	0.31	0.82	0.44	0.99
4reps.HS6hr_ConsensusPeaks_peak_11635c,WBGene00007103	0	-0.06	0	0.03	0.26	0.7	0.24	0.57	0.32	0.53
4reps.HS6hr_ConsensusPeaks_peak_11078,WBGene00006803	0	0.22	0	-0.01	0.38	0.68	0.16	0.35	0.37	0.64
4reps.HS6hr_ConsensusPeaks_peak_648e,WBGene00015974	0	0.09	0	-0.04	0.31	0.82	0.54	1.16	0.8	1.21
4reps.HS6hr_ConsensusPeaks_peak_13731a,WBGene00219362	0	-0.01	0	0.07	0.18	0.85	-0.05	0.52	-0.06	0.75
4reps.HS6hr_ConsensusPeaks_peak_2389b,WBGene00004445	0	0.28	0	-0.12	0.3	0.61	0.23	1.1	0.49	1.24
4reps.HS6hr_ConsensusPeaks_peak_9370b,WBGene00003218	0	-0.01	0	-0.03	0.2	0.34	-0.03	0.25	0.08	0.2
4reps.HS6hr_ConsensusPeaks_peak_9370b,WBGene00010847	0	-0.01	0	-0.03	0.2	0.34	-0.03	0.25	0.08	0.2
4reps.HS6hr_ConsensusPeaks_peak_14984b,WBGene00009812	0	0.16	0	-0.12	0.18	0.61	-0.11	0.29	0	0.3
4reps.HS6hr_ConsensusPeaks_peak_13373a,WBGene00003968	0	-0.06	0	0.14	0.37	0.69	0.04	0.6	0.22	0.8
4reps.HS6hr_ConsensusPeaks_peak_13373a,WBGene00020766	0	-0.06	0	0.14	0.37	0.69	0.04	0.6	0.22	0.8
4reps.HS6hr_ConsensusPeaks_peak_13723b,WBGene00022745	0	-0.09	0	0.12	0.31	0.8	-0.15	0.8	0.01	0.92
4reps.HS6hr_ConsensusPeaks_peak_10665d,WBGene00022014	0	0.03	0	0.07	0.22	0.67	-0.04	0.25	0.29	0.43
4reps.HS6hr_ConsensusPeaks_peak_2582b,WBGene00001488	0	0.23	0	-0.33	0.2	0.56	0.11	0.35	0.22	0.23
4reps.HS6hr_ConsensusPeaks_peak_14390,WBGene00019847	0	-0.03	0	0.06	0.26	0.66	0.28	0.58	0.35	0.65
4reps.HS6hr_ConsensusPeaks_peak_2623a,WBGene00001049	0	0	0	-0.04	0.33	0.84	0.26	0.77	0.21	0.64
4reps.HS6hr_ConsensusPeaks_peak_1623e,WBGene00006407	0	0	0	-0.06	0.16	0.83	0.29	1.2	0.23	0.99
4reps.HS6hr_ConsensusPeaks_peak_12152,WBGene00001475	0	0.27	0	0.03	-0.05	0.68	0.14	0.24	0.5	0.68
4reps.HS6hr_ConsensusPeaks_peak_14575a,WBGene00019729	0	0.05	0	-0.09	0.29	0.51	0.23	0.5	0.26	0.42
4reps.HS6hr_ConsensusPeaks_peak_10703,WBGene00016509	0	-0.25	0	-0.03	0.3	0.59	0.17	0.87	0.1	0.47
4reps.HS6hr_ConsensusPeaks_peak_15543,WBGene00008880	0	0.02	0	-0.16	0.29	0.57	0.04	0.87	0.06	0.62
4reps.HS6hr_ConsensusPeaks_peak_6863,WBGene00009594	0	0.09	0	-0.08	0.23	0.44	-0.01	0.27	0.11	0.27
4reps.HS6hr_ConsensusPeaks_peak_15401,WBGene00004238	0	0.06	0	0.03	0.06	0.52	0.14	0.31	0.4	0.45
4reps.HS6hr_ConsensusPeaks_peak_8599,WBGene00003527	0	-0.03	0	-0.03	0.25	0.7	0.34	0.56	0.41	0.43
4reps.HS6hr_ConsensusPeaks_peak_15277c,WBGene00000082	0	-0.09	0	0.02	-0.04	0.73	-0.03	0.83	0.16	0.71
4reps.HS6hr_ConsensusPeaks_peak_15277c,WBGene00003616	0	-0.09	0	0.02	-0.04	0.73	-0.03	0.83	0.16	0.71
4reps.HS6hr_ConsensusPeaks_peak_4874a,WBGene00011055	0	-0.06	0	-0.06	0.21	0.63	0.16	0.49	0.24	0.26
4reps.HS6hr_ConsensusPeaks_peak_9224f,WBGene00077714	0	0.12	0	-0.04	0.41	0.71	0.16	0.74	0.44	0.85
4reps.HS6hr_ConsensusPeaks_peak_13889b,WBGene00006862	0	-0.11	0	-0.11	0.38	0.81	0.3	0.94	0.07	0.39
4reps.HS6hr_ConsensusPeaks_peak_11787,WBGene00000065	0	0.25	0	-0.14	0.28	0.75	0.08	0.31	0.2	0.37
4reps.HS6hr_ConsensusPeaks_peak_2956,WBGene00019511	0	0.16	0	-0.12	0.22	0.73	-0.11	0.51	0.12	0.5
4reps.HS6hr_ConsensusPeaks_peak_10874,WBGene00015678	0	-0.09	0	0.11	0.2	0.6	0.28	0.75	0.39	0.84
4reps.HS6hr_ConsensusPeaks_peak_6103,WBGene00022897	0	0.05	0	0.04	0.05	0.49	0.17	0.29	0.31	0.44
4reps.HS6hr_ConsensusPeaks_peak_6103,WBGene00022899	0	0.05	0	0.04	0.05	0.49	0.17	0.29	0.31	0.44
4reps.HS6hr_ConsensusPeaks_peak_11168b,WBGene00022410	0	0.08	0	-0.04	0.3	0.49	0.19	0.43	0.27	0.47
4reps.HS6hr_ConsensusPeaks_peak_11168b,WBGene00022657	0	0.08	0	-0.04	0.3	0.49	0.19	0.43	0.27	0.47
4reps.HS6hr_ConsensusPeaks_peak_444,WBGene00022121	0	0.08	0	-0.1	0.24	0.57	-0.02	0.73	-0.08	0.66
4reps.HS6hr_ConsensusPeaks_peak_10405a,WBGene00017724	0	0.1	0	-0.15	0.11	0.43	0.03	0.52	-0.02	0.41
4reps.HS6hr_ConsensusPeaks_peak_15684a,WBGene00007667	0	0.09	0	-0.03	0.24	0.77	0	0.68	0.14	0.79
4reps.HS6hr_ConsensusPeaks_peak_4775,WBGene00006999	0	0.08	0	-0.11	-0.03	0.54	-0.1	0.22	0.13	0.16
4reps.HS6hr_ConsensusPeaks_peak_4026a,WBGene00000286	0	0.02	0	0	0.13	0.59	-0.14	0.41	-0.01	0.43
4reps.HS6hr_ConsensusPeaks_peak_5094,WBGene00013158	0	0.15	0	-0.06	0.33	0.68	0.36	1.06	0.51	1.18
4reps.HS6hr_ConsensusPeaks_peak_5094,WBGene00013156	0	0.15	0	-0.06	0.33	0.68	0.36	1.06	0.51	1.18
4reps.HS6hr_ConsensusPeaks_peak_5569a,WBGene00003175	0	0.26	0	-0.19	0.33	0.65	0.24	0.93	0.47	0.96
4reps.HS6hr_ConsensusPeaks_peak_15598a,WBGene00045158	0	-0.2	0	0.02	0.38	0.63	0.47	1.04	0.33	0.77
4reps.HS6hr_ConsensusPeaks_peak_7768,WBGene00022306	0	0.14	0	-0.13	0.13	0.48	-0.04	0.5	0.14	0.48
4reps.HS6hr_ConsensusPeaks_peak_13222,WBGene00003991	0	0.05	0	-0.07	0.22	0.59	0	0.53	0	0.47
4reps.HS6hr_ConsensusPeaks_peak_15881,WBGene00014213	0	0.16	0	-0.07	-0.12	0.59	-0.52	0.26	-0.18	0.37
4reps.HS6hr_ConsensusPeaks_peak_11034g,WBGene00004897	0	0.16	0	-0.16	0.31	0.53	-0.03	0.55	0.08	0.51
4reps.HS6hr_ConsensusPeaks_peak_15085b,WBGene00003003	0	0.16	0	-0.14	0.21	0.73	0.01	0.35	0.07	0.31
4reps.HS6hr_ConsensusPeaks_peak_4666,WBGene00013275	0	0.01	0	-0.02	0.06	0.6	0.05	0.81	0.21	0.77
4reps.HS6hr_ConsensusPeaks_peak_605,WBGene00017909	0	0.17	0	-0.12	0.17	0.67	0.29	0.43	0.45	0.46
4reps.HS6hr_ConsensusPeaks_peak_1998,WBGene00001980	0	0.03	0	-0.19	0.42	0.67	0.22	0.56	0.14	0.26
4reps.HS6hr_ConsensusPeaks_peak_5157a,WBGene00000663	0	0.02	0	-0.08	0.03	0.69	-0.23	0.58	-0.15	0.4
4reps.HS6hr_ConsensusPeaks_peak_10166b,WBGene00022643	0	0.19	0	0.04	0.12	0.61	0.09	0.27	0.56	0.62
4reps.HS6hr_ConsensusPeaks_peak_8027b,WBGene00019047	0	0.11	0	-0.06	0.4	0.78	0.41	1.05	0.53	1.09
4reps.HS6hr_ConsensusPeaks_peak_7374b,WBGene00010072	0	-0.07	0	-0.04	0.1	0.67	0.05	0.48	0.27	0.26
4reps.HS6hr_ConsensusPeaks_peak_10875b,WBGene00003954	0	-0.01	0	-0.07	0.32	0.62	0.1	1.15	0.13	0.97
4reps.HS6hr_ConsensusPeaks_peak_10875b,WBGene00015678	0	-0.01	0	-0.07	0.32	0.62	0.1	1.15	0.13	0.97
4reps.HS6hr_ConsensusPeaks_peak_6997,WBGene00012362	0	-0.25	0	0.21	0.34	0.53	0.02	0.79	0.02	0.76
4reps.HS6hr_ConsensusPeaks_peak_11421a,WBGene00016101	0	0.4	0	-0.1	0.53	0.89	0.02	0.68	0.14	0.97
4reps.HS6hr_ConsensusPeaks_peak_4631b,WBGene00012469	0	0.16	0	-0.03	0.12	0.64	0.1	0.37	0.34	0.53
4reps.HS6hr_ConsensusPeaks_peak_12329,WBGene00011197	0	0.12	0	0.01	0.37	0.72	-0.1	0.24	0.19	0.47
4reps.HS6hr_ConsensusPeaks_peak_12329,WBGene00011185	0	0.12	0	0.01	0.37	0.72	-0.1	0.24	0.19	0.47
4reps.HS6hr_ConsensusPeaks_peak_1623a,WBGene00001590	0	0.28	0	-0.09	-0.17	0.51	-0.5	0.71	-0.18	0.91
4reps.HS6hr_ConsensusPeaks_peak_1623a,WBGene00006407	0	0.28	0	-0.09	-0.17	0.51	-0.5	0.71	-0.18	0.91
4reps.HS6hr_ConsensusPeaks_peak_6610a,WBGene00015520	0	-0.08	0	0.01	0.36	0.99	0.69	0.97	0.48	0.75
4reps.HS6hr_ConsensusPeaks_peak_9461c,WBGene00014096	0	0.02	0	0.05	0.17	0.58	-0.06	0.52	0.12	0.67
4reps.HS6hr_ConsensusPeaks_peak_1031a,WBGene00003328	0	0.04	0	-0.07	0.31	0.63	0.05	0.54	0.11	0.45
4reps.HS6hr_ConsensusPeaks_peak_1572c,WBGene00007855	0	0.23	0	-0.1	0.37	0.55	0.3	0.46	0.34	0.58
4reps.HS6hr_ConsensusPeaks_peak_11581b,WBGene00002263	0	-0.05	0	0.11	0.29	0.65	0.15	0.4	0.24	0.57
4reps.HS6hr_ConsensusPeaks_peak_2508,WBGene00002978	0	0.11	0	-0.04	0.17	0.56	0.13	0.36	0.52	0.45
4reps.HS6hr_ConsensusPeaks_peak_11152,WBGene00022909	0	0.06	0	-0.08	0.03	0.5	0.06	0.41	0.06	0.34
4reps.HS6hr_ConsensusPeaks_peak_14217b,WBGene00019748	0	-0.11	0	0.05	0.26	0.55	-0.04	0.5	-0.04	0.43
4reps.HS6hr_ConsensusPeaks_peak_16221b,WBGene00044772	0	0.09	0	0.05	0.09	0.61	-0.42	0.09	-0.05	0.33
4reps.HS6hr_ConsensusPeaks_peak_781c,WBGene00017675	0	-0.18	0	0.09	0.2	0.45	0.16	0.72	0.17	0.64
4reps.HS6hr_ConsensusPeaks_peak_9351,WBGene00002192	0	-0.28	0	0.39	0.27	0.54	0.2	0.86	0.1	0.99
4reps.HS6hr_ConsensusPeaks_peak_5484f,WBGene00022197	0	0.11	0	-0.15	0.32	0.49	0.14	0.43	0.15	0.35
4reps.HS6hr_ConsensusPeaks_peak_10535b,WBGene00000478	0	0.25	0	-0.13	0.27	0.79	0.63	0.9	0.85	0.98
4reps.HS6hr_ConsensusPeaks_peak_5569b,WBGene00003175	0	0.21	0	-0.32	0.41	0.73	-0.03	0.85	0.01	0.66
4reps.HS6hr_ConsensusPeaks_peak_4956,WBGene00010723	0	-0.01	0	-0.02	0.31	0.74	0.15	0.81	0.26	0.73
4reps.HS6hr_ConsensusPeaks_peak_1252f,WBGene00009915	0	0.09	0	-0.11	0.25	0.67	-0.06	0.34	0.09	0.25
4reps.HS6hr_ConsensusPeaks_peak_4406,WBGene00000472	0	0.02	0	-0.01	0.07	0.57	-0.11	0.77	0.08	0.76
4reps.HS6hr_ConsensusPeaks_peak_13833,WBGene00018376	0	0.13	0	-0.01	0.2	0.63	0.1	0.49	0.17	0.7
4reps.HS6hr_ConsensusPeaks_peak_9077f,WBGene00001396	0	0.1	0	-0.17	0.25	0.5	0.07	0.72	-0.14	0.59
4reps.HS6hr_ConsensusPeaks_peak_4407a,WBGene00000472	0	0.09	0	-0.05	0.23	0.41	0.05	0.38	0.13	0.41
4reps.HS6hr_ConsensusPeaks_peak_4006,WBGene00011768	0	0.16	0	-0.12	0.17	0.67	-0.03	0.19	0.07	0.19
4reps.HS6hr_ConsensusPeaks_peak_9027e,WBGene00007882	0	-0.02	0	-0.07	0.32	0.52	0.16	0.74	0.04	0.56
4reps.HS6hr_ConsensusPeaks_peak_9027e,WBGene00007890	0	-0.02	0	-0.07	0.32	0.52	0.16	0.74	0.04	0.56
4reps.HS6hr_ConsensusPeaks_peak_3379a,WBGene00016115	0	0.11	0	-0.16	0.21	0.4	-0.1	0.25	-0.07	0.16
4reps.HS6hr_ConsensusPeaks_peak_3379a,WBGene00016121	0	0.11	0	-0.16	0.21	0.4	-0.1	0.25	-0.07	0.16
4reps.HS6hr_ConsensusPeaks_peak_16180,WBGene00003600	0	0.08	0	-0.19	-0.15	0.37	-0.3	0.28	-0.27	0.14
4reps.HS6hr_ConsensusPeaks_peak_15213,WBGene00000277	0	0	0	0.02	0.35	0.61	0.29	0.84	0.36	0.87
4reps.HS6hr_ConsensusPeaks_peak_1262,WBGene00006306	0	0.2	0	-0.04	0.17	0.72	0.3	0.59	0.62	0.85
4reps.HS6hr_ConsensusPeaks_peak_623,WBGene00006820	0	0.25	0	-0.09	0.1	0.56	0.19	0.43	0.57	0.61
4reps.HS6hr_ConsensusPeaks_peak_7143b,WBGene00013438	0	0.05	0	-0.12	0.27	0.56	0.08	0.41	0.21	0.26
4reps.HS6hr_ConsensusPeaks_peak_15926,WBGene00006384	0	0.09	0	-0.21	0.07	0.55	0.06	0.49	0.07	0.28
4reps.HS6hr_ConsensusPeaks_peak_9611a,WBGene00010828	0	0.04	0	-0.28	0.16	0.45	-0.06	0.83	-0.17	0.5
4reps.HS6hr_ConsensusPeaks_peak_12386,WBGene00009803	0	0.1	0	0.18	-0.14	0.37	-0.49	0.11	-0.13	0.46
4reps.HS6hr_ConsensusPeaks_peak_12279a,WBGene00010279	0	0.2	0	-0.16	0.26	0.48	0.19	0.3	0.13	0.3
4reps.HS6hr_ConsensusPeaks_peak_12279a,WBGene00010425	0	0.2	0	-0.16	0.26	0.48	0.19	0.3	0.13	0.3
4reps.HS6hr_ConsensusPeaks_peak_15420c,WBGene00008515	0	-0.29	0	0.4	-0.06	0.53	-0.25	0.71	-0.25	0.83
4reps.HS6hr_ConsensusPeaks_peak_8809d,WBGene00003656	0	0.03	0	-0.13	0.14	0.58	-0.06	0.52	-0.11	0.31
4reps.HS6hr_ConsensusPeaks_peak_16066,WBGene00018710	0	-0.08	0	0.15	0.44	0.68	0.2	0.42	0.44	0.62
4reps.HS6hr_ConsensusPeaks_peak_6324,WBGene00004182	0	0.15	0	0.03	0.17	0.43	-0.09	0.34	0	0.6
4reps.HS6hr_ConsensusPeaks_peak_8452,WBGene00016764	0	0.19	0	-0.08	0.26	0.61	0.41	0.75	0.58	0.86
4reps.HS6hr_ConsensusPeaks_peak_7191a,WBGene00003826	0	0.08	0	-0.06	0.32	0.46	0.21	0.49	0.39	0.5
4reps.HS6hr_ConsensusPeaks_peak_11613b,WBGene00000840	0	-0.07	0	0.06	0.37	0.56	0.32	0.56	0.41	0.58
4reps.HS6hr_ConsensusPeaks_peak_9852b,WBGene00007058	0	-0.12	0	0.03	0.14	0.51	0.06	0.48	0.01	0.36
4reps.HS6hr_ConsensusPeaks_peak_15118,WBGene00006066	0	0.06	0	-0.09	-0.13	0.48	0.03	0.46	0.24	0.39
4reps.HS6hr_ConsensusPeaks_peak_4611a,WBGene00012466	0	-0.01	0	-0.04	0.22	0.51	-0.03	0.39	0.08	0.31
4reps.HS6hr_ConsensusPeaks_peak_4611a,WBGene00006601	0	-0.01	0	-0.04	0.22	0.51	-0.03	0.39	0.08	0.31
4reps.HS6hr_ConsensusPeaks_peak_4176f,WBGene00001038	0	0	0	-0.25	0.26	0.53	0.06	0.54	-0.09	0.17
4reps.HS6hr_ConsensusPeaks_peak_4176f,WBGene00014249	0	0	0	-0.25	0.26	0.53	0.06	0.54	-0.09	0.17
4reps.HS6hr_ConsensusPeaks_peak_3879f,WBGene00006739	0	-0.12	0	-0.02	0.25	0.51	-0.3	0.64	-0.37	0.42
4reps.HS6hr_ConsensusPeaks_peak_3879f,WBGene00008053	0	-0.12	0	-0.02	0.25	0.51	-0.3	0.64	-0.37	0.42
4reps.HS6hr_ConsensusPeaks_peak_3879f,WBGene00219852	0	-0.12	0	-0.02	0.25	0.51	-0.3	0.64	-0.37	0.42
4reps.HS6hr_ConsensusPeaks_peak_15342d,WBGene00003623	0	-0.01	0	-0.06	0.07	0.83	0.16	0.88	0.28	0.56
4reps.HS6hr_ConsensusPeaks_peak_653,WBGene00007001	0	-0.1	0	0.02	0.45	0.63	0.33	1.02	0.28	0.87
4reps.HS6hr_ConsensusPeaks_peak_15089d,WBGene00003003	0	0.16	0	-0.04	0.06	0.56	0.11	0.41	0.34	0.58
4reps.HS6hr_ConsensusPeaks_peak_8586c,WBGene00015549	0	-0.11	0	0.08	0.07	0.5	0.24	0.53	0.33	0.53
4reps.HS6hr_ConsensusPeaks_peak_10553,WBGene00021078	0	0.1	0	-0.05	0.17	0.53	0.08	0.2	0.24	0.25
4reps.HS6hr_ConsensusPeaks_peak_10553,WBGene00021079	0	0.1	0	-0.05	0.17	0.53	0.08	0.2	0.24	0.25
4reps.HS6hr_ConsensusPeaks_peak_10929,WBGene00017965	0	-0.19	0	0.12	-0.06	0.54	0.12	0.54	0.04	0.5
4reps.HS6hr_ConsensusPeaks_peak_3572,WBGene00020581	0	-0.01	0	-0.1	0.27	0.57	0.08	0.66	0.16	0.42
4reps.HS6hr_ConsensusPeaks_peak_10481,WBGene00020952	0	0.1	0	-0.06	0	0.61	0.04	0.22	0.33	0.25
4reps.HS6hr_ConsensusPeaks_peak_7744,WBGene00018777	0	0.11	0	-0.31	0.15	0.76	0.12	1.15	0.2	0.78
4reps.HS6hr_ConsensusPeaks_peak_3102b,WBGene00015298	0	0	0	0.05	0.23	0.63	-0.07	0.72	0.17	0.87
4reps.HS6hr_ConsensusPeaks_peak_3102b,WBGene00015301	0	0	0	0.05	0.23	0.63	-0.07	0.72	0.17	0.87
4reps.HS6hr_ConsensusPeaks_peak_14402b,WBGene00022957	0	0.07	0	-0.11	-0.04	0.5	0.05	0.4	0.04	0.28
4reps.HS6hr_ConsensusPeaks_peak_594,WBGene00016835	0	0.14	0	-0.05	0.15	0.61	-0.06	0.1	0.23	0.19
4reps.HS6hr_ConsensusPeaks_peak_594,WBGene00016838	0	0.14	0	-0.05	0.15	0.61	-0.06	0.1	0.23	0.19
4reps.HS6hr_ConsensusPeaks_peak_4838b,WBGene00013008	0	0.3	0	-0.13	0.35	0.58	0.2	0.62	0.34	0.77
4reps.HS6hr_ConsensusPeaks_peak_650,WBGene00015976	0	0.2	0	-0.3	0.18	0.59	0.22	0.67	0.21	0.52
4reps.HS6hr_ConsensusPeaks_peak_12314,WBGene00077439	0	0.31	0	-0.19	0.25	0.63	0.02	0.37	0.18	0.43
4reps.HS6hr_ConsensusPeaks_peak_7084c,WBGene00012928	0	-0.13	0	0.15	0.3	0.45	0.21	0.78	0.23	0.85
4reps.HS6hr_ConsensusPeaks_peak_7084c,WBGene00012927	0	-0.13	0	0.15	0.3	0.45	0.21	0.78	0.23	0.85
4reps.HS6hr_ConsensusPeaks_peak_12448b,WBGene00004060	0	0.08	0	-0.13	0.39	0.52	0.22	0.43	0.21	0.3
4reps.HS6hr_ConsensusPeaks_peak_12448b,WBGene00004337	0	0.08	0	-0.13	0.39	0.52	0.22	0.43	0.21	0.3
4reps.HS6hr_ConsensusPeaks_peak_6963b,WBGene00185048	0	0.1	0	-0.01	0.41	0.59	0.34	0.8	0.58	0.97
4reps.HS6hr_ConsensusPeaks_peak_6963b,WBGene00004798	0	0.1	0	-0.01	0.41	0.59	0.34	0.8	0.58	0.97
4reps.HS6hr_ConsensusPeaks_peak_2675,WBGene00020149	0	0.1	0	-0.03	0.24	0.73	0	0.29	0.24	0.4
4reps.HS6hr_ConsensusPeaks_peak_969,WBGene00023024	0	-0.18	0	0.08	0.23	0.56	0.33	0.61	0.28	0.52
4reps.HS6hr_ConsensusPeaks_peak_969,WBGene00000631	0	-0.18	0	0.08	0.23	0.56	0.33	0.61	0.28	0.52
4reps.HS6hr_ConsensusPeaks_peak_4270,WBGene00011040	0	0.24	0	-0.21	-0.04	0.61	-0.25	0.28	0.11	0.26
4reps.HS6hr_ConsensusPeaks_peak_9655,WBGene00003150	0	-0.09	0	0.13	0.18	0.57	0.19	0.68	0.43	0.81
4reps.HS6hr_ConsensusPeaks_peak_5678,WBGene00012084	0	-0.06	0	-0.06	0.02	0.62	0.14	0.69	0.09	0.45
4reps.HS6hr_ConsensusPeaks_peak_10945b,WBGene00020893	0	-0.25	0	0.15	-0.09	0.43	0.19	0.54	0.3	0.46
4reps.HS6hr_ConsensusPeaks_peak_3812b,WBGene00023408	0	-0.03	0	0.13	0.11	0.56	0.23	0.48	0.56	0.74
4reps.HS6hr_ConsensusPeaks_peak_8672,WBGene00019902	0	0.03	0	-0.02	0.29	0.52	0.04	0.46	0.07	0.45
4reps.HS6hr_ConsensusPeaks_peak_10804,WBGene00016059	0	0.05	0	-0.01	0.29	0.44	-0.05	0.26	0.1	0.32
4reps.HS6hr_ConsensusPeaks_peak_15653e,WBGene00001329	0	0.03	0	-0.09	0.07	0.39	-0.17	0.42	-0.04	0.32
4reps.HS6hr_ConsensusPeaks_peak_62c,WBGene00002077	0	0.08	0	-0.06	0.39	0.54	0.25	0.68	0.37	0.66
4reps.HS6hr_ConsensusPeaks_peak_11454a,WBGene00017195	0	0	0	0.05	0.13	0.58	0.26	1.05	0.5	1.2
4reps.HS6hr_ConsensusPeaks_peak_7096,WBGene00012930	0	-0.05	0	-0.2	0.2	0.48	-0.06	0.48	-0.07	0.11
4reps.HS6hr_ConsensusPeaks_peak_8503d,WBGene00016610	0	-0.17	0	0.02	0.32	0.42	0.1	0.73	0.02	0.53
4reps.HS6hr_ConsensusPeaks_peak_12277a,WBGene00010425	0	0.13	0	-0.06	0.23	0.49	0.14	0.85	0.12	0.93
4reps.HS6hr_ConsensusPeaks_peak_2571,WBGene00000088	0	-0.01	0	0.08	0.13	0.5	0.07	0.53	0.11	0.67
4reps.HS6hr_ConsensusPeaks_peak_11489a,WBGene00002036	0	-0.01	0	-0.05	0.08	0.56	0.14	0.6	0.07	0.46
4reps.HS6hr_ConsensusPeaks_peak_3748,WBGene00023416	0	-0.04	0	0.05	0.24	0.61	-0.11	0.4	0.03	0.44
4reps.HS6hr_ConsensusPeaks_peak_12775a,WBGene00013356	0	0.11	0	-0.13	0.07	0.47	-0.28	0.35	-0.1	0.29
4reps.HS6hr_ConsensusPeaks_peak_5681b,WBGene00007581	0	0.34	0	-0.32	0.35	0.47	0.21	0.69	0.24	0.68
4reps.HS6hr_ConsensusPeaks_peak_1706,WBGene00007984	0	0.31	0	-0.06	0.31	0.55	0.12	0.42	0.33	0.7
4reps.HS6hr_ConsensusPeaks_peak_1706,WBGene00007985	0	0.31	0	-0.06	0.31	0.55	0.12	0.42	0.33	0.7
4reps.HS6hr_ConsensusPeaks_peak_9227a,WBGene00000865	0	0.23	0	-0.16	0.26	0.54	0.23	0.63	0.39	0.66
4reps.HS6hr_ConsensusPeaks_peak_9227a,WBGene00013857	0	0.23	0	-0.16	0.26	0.54	0.23	0.63	0.39	0.66
4reps.HS6hr_ConsensusPeaks_peak_13969c,WBGene00016103	0	0.07	0	-0.11	0.12	0.44	-0.13	0.41	-0.08	0.33
4reps.HS6hr_ConsensusPeaks_peak_13969c,WBGene00016104	0	0.07	0	-0.11	0.12	0.44	-0.13	0.41	-0.08	0.33
4reps.HS6hr_ConsensusPeaks_peak_13969c,WBGene00219831	0	0.07	0	-0.11	0.12	0.44	-0.13	0.41	-0.08	0.33
4reps.HS6hr_ConsensusPeaks_peak_8703e,WBGene00016844	0	0.32	0	-0.14	0.35	0.66	0.51	0.74	0.81	0.88
4reps.HS6hr_ConsensusPeaks_peak_15144,WBGene00014286	0	0.07	0	-0.12	0.09	0.4	0.14	0.48	0.2	0.4
4reps.HS6hr_ConsensusPeaks_peak_11409c,WBGene00019113	0	0.05	0	0.01	0.12	0.81	-0.12	0.32	-0.12	0.48
4reps.HS6hr_ConsensusPeaks_peak_8724b,WBGene00001453	0	-0.09	0	0.14	0.28	0.56	0.29	0.68	0.54	0.84
4reps.HS6hr_ConsensusPeaks_peak_9247a,WBGene00011259	0	-0.05	0	0.05	0.11	0.49	-0.07	0.42	0.06	0.44
4reps.HS6hr_ConsensusPeaks_peak_15736b,WBGene00002203	0	0.17	0	-0.16	0.22	0.41	0.12	0.39	0.4	0.37
4reps.HS6hr_ConsensusPeaks_peak_10116,WBGene00003525	0	0.03	0	0.05	0.36	0.59	0.85	1.24	1.07	1.44
4reps.HS6hr_ConsensusPeaks_peak_3065,WBGene00019487	0	-0.01	0	0.05	0.42	0.56	-0.02	0.34	-0.08	0.45
4reps.HS6hr_ConsensusPeaks_peak_15677b,WBGene00008976	0	-0.17	0	-0.04	0.15	0.5	-0.03	0.81	-0.14	0.47
4reps.HS6hr_ConsensusPeaks_peak_832,WBGene00002213	0	-0.01	0	0.04	0.08	0.4	-0.07	0.31	0.09	0.36
4reps.HS6hr_ConsensusPeaks_peak_5219,WBGene00021909	0	-0.01	0	0.08	0.37	0.55	0.09	0.67	0.28	0.84
4reps.HS6hr_ConsensusPeaks_peak_13699,WBGene00004184	0	-0.06	0	-0.08	0.36	0.53	0.27	0.66	0.09	0.37
4reps.HS6hr_ConsensusPeaks_peak_648b,WBGene00015974	0	0.18	0	-0.04	0.23	0.63	0.01	0.63	0.26	0.86
4reps.HS6hr_ConsensusPeaks_peak_47,WBGene00016904	0	0.23	0	-0.03	0.26	0.37	0.32	0.55	0.53	0.78
4reps.HS6hr_ConsensusPeaks_peak_115,WBGene00023169	0	0	0	0.05	0.21	0.46	0.17	0.57	0.12	0.67
4reps.HS6hr_ConsensusPeaks_peak_115,WBGene00021213	0	0	0	0.05	0.21	0.46	0.17	0.57	0.12	0.67
4reps.HS6hr_ConsensusPeaks_peak_8276c,WBGene00019162	0	0.13	0	-0.09	0.43	0.6	0.2	0.99	0.21	1
4reps.HS6hr_ConsensusPeaks_peak_8276c,WBGene00019163	0	0.13	0	-0.09	0.43	0.6	0.2	0.99	0.21	1
4reps.HS6hr_ConsensusPeaks_peak_9077c,WBGene00001396	0	0.02	0	-0.09	0.42	0.63	0.12	1.13	-0.14	0.9
4reps.HS6hr_ConsensusPeaks_peak_9089a,WBGene00003603	0	0.09	0	0	0.25	0.48	0.04	0.24	0.28	0.38
4reps.HS6hr_ConsensusPeaks_peak_11648d,WBGene00007072	0	-0.07	0	0.1	0.54	0.92	0.32	1.34	0.29	1.62
4reps.HS6hr_ConsensusPeaks_peak_39b,WBGene00018955	0	0.07	0	-0.03	-0.03	0.61	0.16	0.66	0.47	0.72
4reps.HS6hr_ConsensusPeaks_peak_39b,WBGene00018957	0	0.07	0	-0.03	-0.03	0.61	0.16	0.66	0.47	0.72
4reps.HS6hr_ConsensusPeaks_peak_7315,WBGene00013737	0	0.18	0	-0.11	0.41	0.54	0.4	0.77	0.34	0.81
4reps.HS6hr_ConsensusPeaks_peak_3651b,WBGene00006831	0	-0.11	0	-0.01	0.15	0.53	0.62	1.24	0.36	1.02
4reps.HS6hr_ConsensusPeaks_peak_3651b,WBGene00015797	0	-0.11	0	-0.01	0.15	0.53	0.62	1.24	0.36	1.02
4reps.HS6hr_ConsensusPeaks_peak_9812,WBGene00010388	0	0.19	0	-0.08	0.33	0.48	-0.12	0.42	0.06	0.53
4reps.HS6hr_ConsensusPeaks_peak_9812,WBGene00194920	0	0.19	0	-0.08	0.33	0.48	-0.12	0.42	0.06	0.53
4reps.HS6hr_ConsensusPeaks_peak_9852d,WBGene00007058	0	-0.13	0	0.24	0.08	0.43	-0.22	0.46	-0.19	0.62
4reps.HS6hr_ConsensusPeaks_peak_5309,WBGene00020456	0	-0.05	0	-0.07	0.34	0.49	0.15	0.53	0.04	0.3
4reps.HS6hr_ConsensusPeaks_peak_11458,WBGene00000003	0	0.17	0	-0.12	0.02	0.47	-0.19	0.23	0	0.23
4reps.HS6hr_ConsensusPeaks_peak_10153b,WBGene00021983	0	0.13	0	-0.07	0.06	0.52	0.13	0.59	0.32	0.65
4reps.HS6hr_ConsensusPeaks_peak_9645,WBGene00003150	0	0.11	0	-0.04	-0.01	0.44	-0.03	0.18	0.13	0.23
4reps.HS6hr_ConsensusPeaks_peak_1450,WBGene00006531	0	-0.03	0	0.04	0.1	0.61	0.02	0.35	0.19	0.38
4reps.HS6hr_ConsensusPeaks_peak_13693b,WBGene00006321	0	0.19	0	-0.14	0.13	0.45	0.12	0.3	0.26	0.31
4reps.HS6hr_ConsensusPeaks_peak_13792,WBGene00003628	0	0.05	0	0.01	0.17	0.42	-0.09	0.75	0.02	0.86
4reps.HS6hr_ConsensusPeaks_peak_6436,WBGene00194734	0	0.21	0	-0.04	0.29	0.6	0.15	0.15	0.23	0.36
4reps.HS6hr_ConsensusPeaks_peak_2906,WBGene00021654	0	0.13	0	0.04	0.22	0.5	0	0.44	0.29	0.76
4reps.HS6hr_ConsensusPeaks_peak_14521,WBGene00017513	0	0.12	0	0.02	0.26	0.51	-0.12	0.54	0.06	0.8
4reps.HS6hr_ConsensusPeaks_peak_1075c,WBGene00001596	0	-0.1	0	0.11	0.1	0.41	-0.07	0.44	0.05	0.49
4reps.HS6hr_ConsensusPeaks_peak_10845a,WBGene00017765	0	-0.15	0	0	0.25	0.54	0.18	0.66	0.07	0.38
4reps.HS6hr_ConsensusPeaks_peak_10845a,WBGene00017766	0	-0.15	0	0	0.25	0.54	0.18	0.66	0.07	0.38
4reps.HS6hr_ConsensusPeaks_peak_11468,WBGene00018405	0	-0.06	0	-0.04	-0.12	0.52	-0.19	0.45	-0.19	0.26
4reps.HS6hr_ConsensusPeaks_peak_7962,WBGene00021890	0	0.23	0	-0.01	0.19	0.48	-0.13	0.16	0.26	0.43
4reps.HS6hr_ConsensusPeaks_peak_10251a,WBGene00000552	0	-0.1	0	-0.05	0.13	0.31	-0.07	0.46	-0.12	0.27
4reps.HS6hr_ConsensusPeaks_peak_2835,WBGene00016882	0	0.11	0	-0.17	0.5	0.68	0.21	0.67	0.19	0.45
4reps.HS6hr_ConsensusPeaks_peak_6963c,WBGene00004798	0	0	0	0.06	0.22	0.47	0.23	0.74	0.53	0.88
4reps.HS6hr_ConsensusPeaks_peak_7707c,WBGene00021931	0	0.01	0	0.05	0.13	0.54	-0.16	0.45	0.2	0.6
4reps.HS6hr_ConsensusPeaks_peak_1183,WBGene00010370	0	-0.02	0	0.1	0.12	0.55	-0.1	0.23	-0.03	0.42
4reps.HS6hr_ConsensusPeaks_peak_7328b,WBGene00012546	0	-0.16	0	0.15	0.06	0.51	0.16	0.61	0.19	0.65
4reps.HS6hr_ConsensusPeaks_peak_6176a,WBGene00015477	0	0.09	0	-0.03	-0.03	0.43	0.2	0.36	0.39	0.44
4reps.HS6hr_ConsensusPeaks_peak_10820a,WBGene00016991	0	0.15	0	-0.37	0.18	0.5	0.08	0.5	-0.04	0.25
4reps.HS6hr_ConsensusPeaks_peak_2365b,WBGene00013595	0	0.14	0	-0.16	0.2	0.47	-0.02	0.85	0.12	0.78
4reps.HS6hr_ConsensusPeaks_peak_14489,WBGene00019781	0	0.09	0	-0.05	0.18	0.36	-0.02	0.4	0.09	0.43
4reps.HS6hr_ConsensusPeaks_peak_11952c,WBGene00000781	0	0.22	0	0	0.33	0.55	0.26	0.51	0.26	0.87
4reps.HS6hr_ConsensusPeaks_peak_1389,WBGene00008311	0	0.05	0	-0.03	0.26	0.5	-0.04	0.29	0.02	0.31
4reps.HS6hr_ConsensusPeaks_peak_12510d,WBGene00011321	0	-0.05	0	0.15	0.16	0.51	0.05	0.26	0.17	0.46
4reps.HS6hr_ConsensusPeaks_peak_6454,WBGene00003559	0	0.03	0	-0.08	0.36	0.51	-0.06	0.35	-0.08	0.24
4reps.HS6hr_ConsensusPeaks_peak_11907,WBGene00014397	0	0.16	0	-0.14	-0.02	0.36	-0.23	0.29	-0.13	0.28
4reps.HS6hr_ConsensusPeaks_peak_11907,WBGene00010082	0	0.16	0	-0.14	-0.02	0.36	-0.23	0.29	-0.13	0.28
4reps.HS6hr_ConsensusPeaks_peak_6754,WBGene00010573	0	0.12	0	-0.1	0.35	0.59	0.3	0.67	0.45	0.63
4reps.HS6hr_ConsensusPeaks_peak_4925a,WBGene00012728	0	0.05	0	-0.02	0.31	0.67	0.4	1.18	0.38	1.24
4reps.HS6hr_ConsensusPeaks_peak_12276b,WBGene00010425	0	0.32	0	0.01	0.28	0.42	0.18	0.73	0.3	1.17
4reps.HS6hr_ConsensusPeaks_peak_2032,WBGene00009314	0	0.02	0	-0.14	0.15	0.52	0.03	0.7	0.07	0.44
4reps.HS6hr_ConsensusPeaks_peak_2032,WBGene00009315	0	0.02	0	-0.14	0.15	0.52	0.03	0.7	0.07	0.44
4reps.HS6hr_ConsensusPeaks_peak_13996a,WBGene00020672	0	-0.06	0	0.1	0.29	0.59	0.27	0.37	0.2	0.52
4reps.HS6hr_ConsensusPeaks_peak_14895a,WBGene00011105	0	0.37	0	-0.31	0.18	0.49	0.1	0.48	0.24	0.5
4reps.HS6hr_ConsensusPeaks_peak_12000a,WBGene00007756	0	-0.05	0	0	0.1	0.48	0.07	0.53	0.06	0.45
4reps.HS6hr_ConsensusPeaks_peak_13891e,WBGene00006926	0	0.12	0	-0.75	0.24	0.85	0.11	0.51	-0.01	0.08
4reps.HS6hr_ConsensusPeaks_peak_11792a,WBGene00012776	0	0.05	0	-0.01	0.07	0.6	-0.01	0.23	0.16	0.28
4reps.HS6hr_ConsensusPeaks_peak_13488a,WBGene00018743	0	0.12	0	-0.09	0	0.52	-0.17	0.08	0.1	0.08
4reps.HS6hr_ConsensusPeaks_peak_7834,WBGene00001186	0	0.03	0	0.01	0.18	0.57	0.05	0.33	0.16	0.43
4reps.HS6hr_ConsensusPeaks_peak_557c,WBGene00002135	0	0.24	0	-0.1	0.28	0.57	0.03	0.4	0.06	0.53
4reps.HS6hr_ConsensusPeaks_peak_14392c,WBGene00004758	0	0.01	0	-0.09	0.2	0.37	0.1	0.27	0.02	0.17
4reps.HS6hr_ConsensusPeaks_peak_14392c,WBGene00019847	0	0.01	0	-0.09	0.2	0.37	0.1	0.27	0.02	0.17
4reps.HS6hr_ConsensusPeaks_peak_13994,WBGene00044570	0	0.12	0	0.04	0.33	0.57	0.1	0.59	0.23	0.96
4reps.HS6hr_ConsensusPeaks_peak_16174a,WBGene00006602	0	-0.27	0	0.03	0.14	0.55	0.2	0.83	0	0.46
4reps.HS6hr_ConsensusPeaks_peak_6706d,WBGene00010308	0	0.22	0	-0.33	0.34	0.46	-0.07	0.24	-0.08	0.11
4reps.HS6hr_ConsensusPeaks_peak_3278b,WBGene00016162	0	-0.05	0	-0.11	0.19	0.36	-0.24	0.39	-0.18	0.18
4reps.HS6hr_ConsensusPeaks_peak_773b,WBGene00018797	0	-0.15	0	0.01	0.39	0.51	0.17	0.77	0.03	0.52
4reps.HS6hr_ConsensusPeaks_peak_6043a,WBGene00019831	0	0.02	0	-0.19	0.32	0.44	-0.04	0.6	-0.23	0.33
4reps.HS6hr_ConsensusPeaks_peak_9602c,WBGene00008555	0	-0.02	0	-0.03	0.25	0.41	0.18	0.48	0.11	0.38
4reps.HS6hr_ConsensusPeaks_peak_1992b,WBGene00023057	0	-0.01	0	-0.02	0.04	0.42	0.14	0.41	0.19	0.36
4reps.HS6hr_ConsensusPeaks_peak_1992b,WBGene00023058	0	-0.01	0	-0.02	0.04	0.42	0.14	0.41	0.19	0.36
4reps.HS6hr_ConsensusPeaks_peak_1992b,WBGene00000780	0	-0.01	0	-0.02	0.04	0.42	0.14	0.41	0.19	0.36
4reps.HS6hr_ConsensusPeaks_peak_1992b,WBGene00045433	0	-0.01	0	-0.02	0.04	0.42	0.14	0.41	0.19	0.36
4reps.HS6hr_ConsensusPeaks_peak_9948,WBGene00013639	0	0.08	0	-0.03	0.31	0.4	0.4	0.48	0.3	0.53
4reps.HS6hr_ConsensusPeaks_peak_13949a,WBGene00016133	0	0.05	0	0.05	0.45	0.55	0.07	0.53	0.11	0.76
4reps.HS6hr_ConsensusPeaks_peak_14348a,WBGene00017243	0	0.21	0	-0.2	0.2	0.55	-0.25	0.67	-0.15	0.61
4reps.HS6hr_ConsensusPeaks_peak_4643c,WBGene00013260	0	0.1	0	-0.16	0.41	0.59	0.03	0.88	0.11	0.68
4reps.HS6hr_ConsensusPeaks_peak_4643c,WBGene00004167	0	0.1	0	-0.16	0.41	0.59	0.03	0.88	0.11	0.68
4reps.HS6hr_ConsensusPeaks_peak_12848,WBGene00045366	0	0.21	0	-0.28	0.21	0.42	0.13	0.26	0.17	0.17
4reps.HS6hr_ConsensusPeaks_peak_7328c,WBGene00012546	0	-0.33	0	0.19	0.03	0.38	0.42	0.73	0.42	0.61
4reps.HS6hr_ConsensusPeaks_peak_10585a,WBGene00019178	0	0.05	0	0.07	0.09	0.61	0	0.75	0.12	1.12
4reps.HS6hr_ConsensusPeaks_peak_15181a,WBGene00012158	0	-0.09	0	-0.1	0.32	0.51	0.08	0.66	-0.06	0.28
4reps.HS6hr_ConsensusPeaks_peak_15635b,WBGene00006432	0	0.11	0	0.03	0.14	0.44	0.15	0.58	0.24	0.82
4reps.HS6hr_ConsensusPeaks_peak_10301b,WBGene00019979	0	0.05	0	-0.03	0.24	0.47	-0.09	0.2	0.09	0.22
4reps.HS6hr_ConsensusPeaks_peak_14332b,WBGene00003185	0	0.07	0	-0.13	0.25	0.41	-0.05	0.49	-0.16	0.38
4reps.HS6hr_ConsensusPeaks_peak_11850b,WBGene00008339	0	-0.01	0	0.07	0	0.45	-0.02	0.53	0.21	0.65
4reps.HS6hr_ConsensusPeaks_peak_6529,WBGene00015752	0	0.11	0	0	0.01	0.46	0.26	0.5	0.47	0.67
4reps.HS6hr_ConsensusPeaks_peak_10004c,WBGene00004357	0	0.17	0	-0.19	0.04	0.32	-0.21	0.2	-0.07	0.15
4reps.HS6hr_ConsensusPeaks_peak_2549l,WBGene00009558	0	0.18	0	-0.08	0	0.42	0.06	0.78	0.26	0.89
4reps.HS6hr_ConsensusPeaks_peak_6954b,WBGene00000231	0	-0.02	0	-0.04	0.27	0.41	0.02	0.48	0.08	0.36
4reps.HS6hr_ConsensusPeaks_peak_6954b,WBGene00008422	0	-0.02	0	-0.04	0.27	0.41	0.02	0.48	0.08	0.36
4reps.HS6hr_ConsensusPeaks_peak_13648,WBGene00015293	0	-0.04	0	0.01	0.19	0.56	0.1	0.42	0.26	0.37
4reps.HS6hr_ConsensusPeaks_peak_8839b,WBGene00020824	0	0.04	0	-0.23	0.06	0.29	-0.03	0.23	-0.04	0.01
4reps.HS6hr_ConsensusPeaks_peak_8839b,WBGene00020827	0	0.04	0	-0.23	0.06	0.29	-0.03	0.23	-0.04	0.01
4reps.HS6hr_ConsensusPeaks_peak_2424d,WBGene00004875	0	0.1	0	-0.15	0.26	0.45	0	0.39	0	0.28
4reps.HS6hr_ConsensusPeaks_peak_15854,WBGene00010010	0	0.02	0	-0.04	0.34	0.57	0.11	0.83	0.31	0.74
4reps.HS6hr_ConsensusPeaks_peak_11973d,WBGene00002241	0	0.29	0	-0.19	0.24	0.4	-0.01	0.31	0.17	0.38
4reps.HS6hr_ConsensusPeaks_peak_1465,WBGene00006844	0	0.2	0	-0.22	0.06	0.47	-0.04	0.39	0.04	0.32
4reps.HS6hr_ConsensusPeaks_peak_7107,WBGene00012125	0	0.17	0	-0.1	0.14	0.53	0.17	0.54	0.31	0.58
4reps.HS6hr_ConsensusPeaks_peak_7107,WBGene00012126	0	0.17	0	-0.1	0.14	0.53	0.17	0.54	0.31	0.58
4reps.HS6hr_ConsensusPeaks_peak_13076b,WBGene00001431	0	-0.27	0	0.08	0.16	0.5	0.3	0.74	0.48	0.53
4reps.HS6hr_ConsensusPeaks_peak_10530,WBGene00015440	0	0.04	0	-0.1	0.05	0.38	0	0.17	0.04	0.07
4reps.HS6hr_ConsensusPeaks_peak_9015b,WBGene00010317	0	-0.2	0	0.02	0.11	0.54	0.08	0.73	0.03	0.46
4reps.HS6hr_ConsensusPeaks_peak_7740e,WBGene00007476	0	0.05	0	-0.1	0.35	0.54	0.02	0.68	0.07	0.51
4reps.HS6hr_ConsensusPeaks_peak_1916b,WBGene00009116	0	0.02	0	-0.07	0.28	0.36	0.09	0.52	0.06	0.42
4reps.HS6hr_ConsensusPeaks_peak_1861d,WBGene00013859	0	0.03	0	-0.03	0.48	0.55	0.26	0.48	0.28	0.44
4reps.HS6hr_ConsensusPeaks_peak_15795c,WBGene00007260	0	-0.07	0	0.04	0.3	0.51	0.01	1.1	0.21	1.1
4reps.HS6hr_ConsensusPeaks_peak_13320,WBGene00023152	0	0.04	0	-0.06	0.01	0.37	0.1	0.27	0.22	0.21
4reps.HS6hr_ConsensusPeaks_peak_758b,WBGene00015691	0	0.08	0	-0.06	0.27	0.44	0.22	0.44	0.28	0.43
4reps.HS6hr_ConsensusPeaks_peak_758b,WBGene00002694	0	0.08	0	-0.06	0.27	0.44	0.22	0.44	0.28	0.43
4reps.HS6hr_ConsensusPeaks_peak_15228,WBGene00014373	0	0.05	0	-0.03	0.07	0.35	0.23	0.45	0.34	0.47
4reps.HS6hr_ConsensusPeaks_peak_13891d,WBGene00006926	0	0.12	0	-0.72	0.31	0.86	0.18	0.55	0.06	0.15
4reps.HS6hr_ConsensusPeaks_peak_9735,WBGene00003582	0	0.07	0	-0.05	0.31	0.43	0.29	0.93	0.35	0.93
4reps.HS6hr_ConsensusPeaks_peak_10487,WBGene00020952	0	0.05	0	-0.05	0.37	0.52	0.23	0.7	0.14	0.66
4reps.HS6hr_ConsensusPeaks_peak_9419,WBGene00011727	0	0.03	0	-0.01	0.37	0.49	0.15	0.52	0.23	0.57
4reps.HS6hr_ConsensusPeaks_peak_3483a,WBGene00018249	0	0.1	0	-0.18	0.41	0.47	-0.04	0.33	-0.2	0.18
4reps.HS6hr_ConsensusPeaks_peak_905e,WBGene00017852	0	-0.29	0	0.59	0.52	0.6	0.4	0.75	0.46	1.03
4reps.HS6hr_ConsensusPeaks_peak_8349,WBGene00003321	0	0.26	0	-0.1	0.11	0.46	-0.1	0.15	0.1	0.28
4reps.HS6hr_ConsensusPeaks_peak_5196a,WBGene00021751	0	0.13	0	-0.09	0.3	0.61	0.34	0.45	0.2	0.45
4reps.HS6hr_ConsensusPeaks_peak_15796a,WBGene00007261	0	0.01	0	-0.03	0	0.45	0.19	0.76	0.24	0.71
4reps.HS6hr_ConsensusPeaks_peak_2783,WBGene00020740	0	-0.04	0	-0.01	0.53	0.61	0.13	0.85	0.17	0.68
4reps.HS6hr_ConsensusPeaks_peak_14876d,WBGene00004786	0	0.11	0	-0.06	0.35	0.47	-0.18	0.18	-0.11	0.22
4reps.HS6hr_ConsensusPeaks_peak_15888b,WBGene00008622	0	0.28	0	-0.13	0.04	0.36	-0.11	0.39	0.09	0.52
4reps.HS6hr_ConsensusPeaks_peak_13660a,WBGene00018532	0	-0.05	0	0.04	0.28	0.51	-0.03	0.42	-0.17	0.42
4reps.HS6hr_ConsensusPeaks_peak_16146c,WBGene00017342	0	-0.06	0	0.15	0.16	0.37	-0.07	0.49	-0.01	0.64
4reps.HS6hr_ConsensusPeaks_peak_7836,WBGene00001186	0	0.37	0	-0.11	0.15	0.53	0.22	0.43	0.61	0.66
4reps.HS6hr_ConsensusPeaks_peak_14028b,WBGene00017429	0	-0.24	0	0.09	0.3	0.5	0.25	0.73	0.2	0.56
4reps.HS6hr_ConsensusPeaks_peak_4523b,WBGene00220236	0	0.1	0	-0.2	0.24	0.33	-0.21	0.2	-0.27	0.06
4reps.HS6hr_ConsensusPeaks_peak_4523b,WBGene00008549	0	0.1	0	-0.2	0.24	0.33	-0.21	0.2	-0.27	0.06
4reps.HS6hr_ConsensusPeaks_peak_7802a,WBGene00021507	0	-0.04	0	-0.06	0.37	0.42	0.23	0.64	0.09	0.43
4reps.HS6hr_ConsensusPeaks_peak_2122,WBGene00002004	0	0.2	0	-0.1	0.51	0.63	0.46	0.92	0.6	1
4reps.HS6hr_ConsensusPeaks_peak_11449,WBGene00007023	0	0.14	0	-0.29	0.06	0.34	0.15	0.32	0.14	0.14
4reps.HS6hr_ConsensusPeaks_peak_3606b,WBGene00001194	0	0.25	0	-0.25	0.31	0.35	0.22	0.39	0.1	0.36
4reps.HS6hr_ConsensusPeaks_peak_5142,WBGene00007064	0	0.05	0	-0.25	0.13	0.32	-0.3	0.35	-0.31	0.1
4reps.HS6hr_ConsensusPeaks_peak_9465,WBGene00006759	0	0.12	0	-0.07	0.01	0.47	-0.11	0.11	0.1	0.14
4reps.HS6hr_ConsensusPeaks_peak_10552d,WBGene00021079	0	-0.07	0	0.4	0.11	0.49	-0.14	0.34	0.19	0.76
4reps.HS6hr_ConsensusPeaks_peak_10552d,WBGene00021080	0	-0.07	0	0.4	0.11	0.49	-0.14	0.34	0.19	0.76
4reps.HS6hr_ConsensusPeaks_peak_15697,WBGene00012350	0	0.09	0	-0.07	0.08	0.46	-0.13	0.5	-0.1	0.49
4reps.HS6hr_ConsensusPeaks_peak_3296e,WBGene00022781	0	0.05	0	-0.17	0.36	0.42	0.36	0.67	0.32	0.46
4reps.HS6hr_ConsensusPeaks_peak_10915c,WBGene00021068	0	0.09	0	-0.06	0.16	0.41	-0.11	0.3	-0.06	0.32
4reps.HS6hr_ConsensusPeaks_peak_12277e,WBGene00010425	0	0.33	0	-0.09	0.15	0.39	-0.33	0.55	-0.16	0.8
4reps.HS6hr_ConsensusPeaks_peak_5148,WBGene00007064	0	0.14	0	-0.18	0.39	0.48	0.31	0.6	0.41	0.48
4reps.HS6hr_ConsensusPeaks_peak_6079,WBGene00004321	0	0.17	0	-0.2	0.05	0.34	-0.06	0.72	0.03	0.64
4reps.HS6hr_ConsensusPeaks_peak_2188b,WBGene00012210	0	-0.03	0	0.13	0.08	0.44	-0.19	0.42	0.07	0.62
4reps.HS6hr_ConsensusPeaks_peak_16148,WBGene00017342	0	-0.17	0	0.5	0.24	0.48	0.16	0.67	0.34	1.03
4reps.HS6hr_ConsensusPeaks_peak_8618,WBGene00001241	0	0.11	0	-0.23	0.26	0.28	0.08	0.23	0.06	0.08
4reps.HS6hr_ConsensusPeaks_peak_11880a,WBGene00012100	0	0.12	0	-0.05	-0.03	0.37	-0.17	0.04	-0.05	0.1
4reps.HS6hr_ConsensusPeaks_peak_9556a,WBGene00007736	0	0.16	0	-0.09	0.22	0.35	0.01	0.19	0.05	0.24
4reps.HS6hr_ConsensusPeaks_peak_14019a,WBGene00001824	0	0.13	0	-0.09	0.12	0.33	-0.05	0.4	0.01	0.42
4reps.HS6hr_ConsensusPeaks_peak_4018,WBGene00007180	0	0.05	0	-0.02	0.25	0.46	0.03	0.2	0.04	0.24
4reps.HS6hr_ConsensusPeaks_peak_2000,WBGene00001980	0	0.16	0	-0.03	0.16	0.4	0.14	0.73	0.25	0.91
4reps.HS6hr_ConsensusPeaks_peak_8809b,WBGene00003656	0	0.06	0	-0.03	0.1	0.43	0	0.53	0.16	0.56
4reps.HS6hr_ConsensusPeaks_peak_9421e,WBGene00011723	0	-0.13	0	-0.02	0.23	0.39	0.17	0.72	0.04	0.49
4reps.HS6hr_ConsensusPeaks_peak_3850b,WBGene00006996	0	-0.18	0	0.06	0.11	0.3	0.03	0.58	0.01	0.46
4reps.HS6hr_ConsensusPeaks_peak_757,WBGene00015691	0	-0.04	0	-0.07	0.25	0.37	-0.01	0.37	-0.05	0.19
4reps.HS6hr_ConsensusPeaks_peak_757,WBGene00002694	0	-0.04	0	-0.07	0.25	0.37	-0.01	0.37	-0.05	0.19
4reps.HS6hr_ConsensusPeaks_peak_6953b,WBGene00010362	0	0.24	0	-0.08	0.26	0.49	0.16	1.12	0.35	1.29
4reps.HS6hr_ConsensusPeaks_peak_13475c,WBGene00015748	0	-0.01	0	0.03	0.08	0.41	-0.02	0.42	0.06	0.47
4reps.HS6hr_ConsensusPeaks_peak_4176b,WBGene00001038	0	-0.04	0	-0.08	0.19	0.37	-0.07	0.4	-0.18	0.19
4reps.HS6hr_ConsensusPeaks_peak_4502a,WBGene00013387	0	0.03	0	0.02	0.06	0.41	-0.09	0.21	0.12	0.28
4reps.HS6hr_ConsensusPeaks_peak_11970,WBGene00004032	0	0.27	0	-0.16	0.15	0.37	0.09	0.3	0.15	0.38
4reps.HS6hr_ConsensusPeaks_peak_10397a,WBGene00021493	0	-0.02	0	0.02	0.34	0.56	0.39	0.79	0.48	0.81
4reps.HS6hr_ConsensusPeaks_peak_2629c,WBGene00009367	0	-0.07	0	-0.03	0.26	0.4	0.39	0.62	0.22	0.43
4reps.HS6hr_ConsensusPeaks_peak_4378c,WBGene00010911	0	-0.04	0	0	0.09	0.29	-0.12	0.32	-0.04	0.26
4reps.HS6hr_ConsensusPeaks_peak_4378c,WBGene00000293	0	-0.04	0	0	0.09	0.29	-0.12	0.32	-0.04	0.26
4reps.HS6hr_ConsensusPeaks_peak_11464b,WBGene00022788	0	0.11	0	-0.06	0.01	0.44	-0.09	0.34	0.17	0.38
4reps.HS6hr_ConsensusPeaks_peak_11568,WBGene00011573	0	0.09	0	-0.09	0.07	0.43	0.03	0.14	0.08	0.1
4reps.HS6hr_ConsensusPeaks_peak_9459b,WBGene00014095	0	0.01	0	0.09	0.07	0.33	0.11	0.53	0.56	0.69
4reps.HS6hr_ConsensusPeaks_peak_9998b,WBGene00012423	0	0.05	0	-0.04	-0.13	0.42	-0.13	0.39	-0.02	0.38
4reps.HS6hr_ConsensusPeaks_peak_2226,WBGene00012477	0	-0.03	0	0.06	0.27	0.31	-0.21	0.25	-0.15	0.3
4reps.HS6hr_ConsensusPeaks_peak_6683b,WBGene00006768	0	-0.01	0	-0.09	0.27	0.29	-0.03	0.49	-0.05	0.34
4reps.HS6hr_ConsensusPeaks_peak_3540b,WBGene00003621	0	-0.05	0	0.02	0.26	0.4	-0.05	0.56	-0.09	0.52
4reps.HS6hr_ConsensusPeaks_peak_10886c,WBGene00001508	0	0.01	0	-0.15	0.25	0.43	-0.07	0.69	-0.12	0.43
4reps.HS6hr_ConsensusPeaks_peak_13693a,WBGene00006321	0	0.1	0	-0.14	-0.21	0.42	-0.2	0.36	-0.04	0.25
4reps.HS6hr_ConsensusPeaks_peak_1252b,WBGene00009915	0	0.04	0	-0.02	0.34	0.38	0.13	0.37	0.22	0.38
4reps.HS6hr_ConsensusPeaks_peak_14012c,WBGene00016937	0	0.12	0	-0.11	0.17	0.32	-0.07	0.19	-0.02	0.17
4reps.HS6hr_ConsensusPeaks_peak_8178b,WBGene00021284	0	-0.07	0	-0.04	0.19	0.38	0.04	0.37	0.08	0.18
4reps.HS6hr_ConsensusPeaks_peak_11076c,WBGene00020517	0	0.1	0	-0.16	0.18	0.47	0.3	1.08	0.29	0.91
4reps.HS6hr_ConsensusPeaks_peak_3770c,WBGene00020114	0	-0.01	0	0.06	0.35	0.4	0.02	0.33	0.1	0.43
4reps.HS6hr_ConsensusPeaks_peak_13336b,WBGene00018689	0	0.04	0	-0.14	0.19	0.58	0.1	0.57	0.13	0.25
4reps.HS6hr_ConsensusPeaks_peak_11932,WBGene00011263	0	-0.15	0	0.16	0.21	0.39	0.13	0.56	0.06	0.61
4reps.HS6hr_ConsensusPeaks_peak_3546a,WBGene00020894	0	0.26	0	-0.1	0.09	0.38	-0.57	0.22	-0.22	0.37
4reps.HS6hr_ConsensusPeaks_peak_12340c,WBGene00010259	0	0.27	0	-0.11	0.13	0.4	0.17	0.33	0.47	0.48
4reps.HS6hr_ConsensusPeaks_peak_13836,WBGene00023047	0	-0.02	0	-0.04	0.01	0.26	0.13	0.23	0.08	0.15
4reps.HS6hr_ConsensusPeaks_peak_13836,WBGene00018375	0	-0.02	0	-0.04	0.01	0.26	0.13	0.23	0.08	0.15
4reps.HS6hr_ConsensusPeaks_peak_13836,WBGene00018376	0	-0.02	0	-0.04	0.01	0.26	0.13	0.23	0.08	0.15
4reps.HS6hr_ConsensusPeaks_peak_15494,WBGene00014215	0	-0.18	0	0	0.25	0.5	0.01	0.87	-0.14	0.49
4reps.HS6hr_ConsensusPeaks_peak_4179e,WBGene00005026	0	-0.01	0	-0.05	0.1	0.29	-0.13	0.23	-0.05	0.14
4reps.HS6hr_ConsensusPeaks_peak_4179e,WBGene00001510	0	-0.01	0	-0.05	0.1	0.29	-0.13	0.23	-0.05	0.14
4reps.HS6hr_ConsensusPeaks_peak_9781b,WBGene00004443	0	0.25	0	-0.29	0.24	0.35	0.01	0.53	0.01	0.46
4reps.HS6hr_ConsensusPeaks_peak_9781b,WBGene00007197	0	0.25	0	-0.29	0.24	0.35	0.01	0.53	0.01	0.46
4reps.HS6hr_ConsensusPeaks_peak_10806,WBGene00006376	0	0.18	0	-0.26	0.28	0.45	-0.15	0.73	-0.14	0.58
4reps.HS6hr_ConsensusPeaks_peak_10806,WBGene00016062	0	0.18	0	-0.26	0.28	0.45	-0.15	0.73	-0.14	0.58
4reps.HS6hr_ConsensusPeaks_peak_3770b,WBGene00020114	0	-0.09	0	0.09	0.16	0.37	0.28	0.49	0.28	0.51
4reps.HS6hr_ConsensusPeaks_peak_13863a,WBGene00000066	0	0.12	0	-0.05	0.08	0.45	-0.05	0.24	0.13	0.33
4reps.HS6hr_ConsensusPeaks_peak_11487a,WBGene00002036	0	-0.04	0	-0.05	0.25	0.44	0.12	0.5	-0.02	0.3
4reps.HS6hr_ConsensusPeaks_peak_3164a,WBGene00018045	0	-0.08	0	0.01	0.37	0.47	0.08	0.8	0.03	0.68
4reps.HS6hr_ConsensusPeaks_peak_3164a,WBGene00018046	0	-0.08	0	0.01	0.37	0.47	0.08	0.8	0.03	0.68
4reps.HS6hr_ConsensusPeaks_peak_9436a,WBGene00002363	0	0.13	0	-0.25	0.22	0.32	-0.15	0.28	-0.26	0.12
4reps.HS6hr_ConsensusPeaks_peak_9436a,WBGene00001151	0	0.13	0	-0.25	0.22	0.32	-0.15	0.28	-0.26	0.12
4reps.HS6hr_ConsensusPeaks_peak_351c,WBGene00017736	0	0.05	0	-0.01	0.02	0.42	-0.07	0.23	0.07	0.29
4reps.HS6hr_ConsensusPeaks_peak_15837b,WBGene00014628	0	0.21	0	-0.11	0.24	0.41	0.14	0.18	-0.05	0.25
4reps.HS6hr_ConsensusPeaks_peak_577a,WBGene00018764	0	-0.19	0	0.04	0.33	0.38	0.27	0.58	0.12	0.38
4reps.HS6hr_ConsensusPeaks_peak_4254c,WBGene00001447	0	-0.1	0	0.22	-0.09	0.37	0.07	0.46	0.26	0.65
4reps.HS6hr_ConsensusPeaks_peak_4254c,WBGene00009945	0	-0.1	0	0.22	-0.09	0.37	0.07	0.46	0.26	0.65
4reps.HS6hr_ConsensusPeaks_peak_14424b,WBGene00018467	0	-0.36	0	0.04	0.1	0.48	0.07	0.93	0.11	0.53
4reps.HS6hr_ConsensusPeaks_peak_31a,WBGene00004225	0	0	0	0.06	0.4	0.48	0.05	0.5	0.32	0.69
4reps.HS6hr_ConsensusPeaks_peak_9993b,WBGene00014560	0	0.05	0	-0.1	-0.07	0.28	-0.13	0.33	-0.24	0.24
4reps.HS6hr_ConsensusPeaks_peak_9993b,WBGene00185101	0	0.05	0	-0.1	-0.07	0.28	-0.13	0.33	-0.24	0.24
4reps.HS6hr_ConsensusPeaks_peak_11876c,WBGene00009384	0	0.24	0	-0.07	-0.06	0.45	-0.07	0.93	0.36	1.14
4reps.HS6hr_ConsensusPeaks_peak_12002a,WBGene00014123	0	-0.11	0	0.08	0.25	0.48	-0.06	0.5	0	0.52
4reps.HS6hr_ConsensusPeaks_peak_717b,WBGene00022473	0	0.14	0	-0.05	0.47	0.49	0.21	1.15	0.49	1.29
4reps.HS6hr_ConsensusPeaks_peak_12503,WBGene00001852	0	0.02	0	0.3	0.06	0.36	-0.1	0.12	0.12	0.53
4reps.HS6hr_ConsensusPeaks_peak_9694,WBGene00001393	0	0.27	0	-0.39	0.23	0.35	-0.05	0.42	-0.09	0.3
4reps.HS6hr_ConsensusPeaks_peak_7048,WBGene00012969	0	0.11	0	-0.06	0.1	0.28	-0.12	0.08	0.04	0.11
4reps.HS6hr_ConsensusPeaks_peak_7048,WBGene00012973	0	0.11	0	-0.06	0.1	0.28	-0.12	0.08	0.04	0.11
4reps.HS6hr_ConsensusPeaks_peak_15266a,WBGene00006493	0	-0.12	0	0.1	0.16	0.33	-0.13	0.54	-0.16	0.55
4reps.HS6hr_ConsensusPeaks_peak_15085e,WBGene00003003	0	0.09	0	-0.19	0.18	0.36	-0.05	0.29	-0.03	0.14
4reps.HS6hr_ConsensusPeaks_peak_7721b,WBGene00016636	0	0.02	0	-0.04	-0.06	0.45	0.05	0.19	0.17	0.13
4reps.HS6hr_ConsensusPeaks_peak_9004a,WBGene00007505	0	0.01	0	-0.05	0.27	0.34	0.21	0.74	0.15	0.65
4reps.HS6hr_ConsensusPeaks_peak_11236a,WBGene00017016	0	0.07	0	-0.04	0.29	0.35	-0.11	0.44	-0.1	0.44
4reps.HS6hr_ConsensusPeaks_peak_11236a,WBGene00005006	0	0.07	0	-0.04	0.29	0.35	-0.11	0.44	-0.1	0.44
4reps.HS6hr_ConsensusPeaks_peak_13942a,WBGene00017973	0	-0.33	0	-0.02	0.31	0.41	0.42	1.03	0.19	0.51
4reps.HS6hr_ConsensusPeaks_peak_2410b,WBGene00012368	0	-0.11	0	0.22	-0.08	-0.5	0.22	0.46	0.45	0.7
4reps.HS6hr_ConsensusPeaks_peak_2410b,WBGene00012369	0	-0.11	0	0.22	-0.08	-0.5	0.22	0.46	0.45	0.7
4reps.HS6hr_ConsensusPeaks_peak_16145,WBGene00017342	0	-0.13	0	0.04	-0.24	0.04	-0.55	0.57	-0.43	0.47
4reps.HS6hr_ConsensusPeaks_peak_6078c,WBGene00004321	0	0.14	0	0.08	0.2	0.33	0.04	1	0.12	1.37
4reps.HS6hr_ConsensusPeaks_peak_2389a,WBGene00004445	0	0.27	0	-0.1	0.28	0.33	0.14	0.94	0.31	1.13
4reps.HS6hr_ConsensusPeaks_peak_6626b,WBGene00015126	0	-0.11	0	0.1	0.31	0.32	0.19	0.87	0.17	0.9
4reps.HS6hr_ConsensusPeaks_peak_9709c,WBGene00013373	0	0.13	0	-0.08	0.29	0.38	0.03	1.04	0.07	1.08
4reps.HS6hr_ConsensusPeaks_peak_6785f,WBGene00014224	0	-0.09	0	-0.02	0.31	0.17	0.34	0.8	0.21	0.64
4reps.HS6hr_ConsensusPeaks_peak_14814c,WBGene00013919	0	0	0	-0.01	0.18	0.33	0.08	0.9	0.2	0.88
4reps.HS6hr_ConsensusPeaks_peak_8447b,WBGene00002245	0	-0.04	0	0.03	-0.14	0.39	0.06	1.14	0.25	1.15
4reps.HS6hr_ConsensusPeaks_peak_15795d,WBGene00007260	0	-0.02	0	0.03	0.19	0.35	0.04	0.93	0.12	0.97
4reps.HS6hr_ConsensusPeaks_peak_2357,WBGene00013603	0	0.13	0	-0.12	0.3	0.29	0.17	0.8	0.26	0.78
4reps.HS6hr_ConsensusPeaks_peak_3654b,WBGene00003329	0	-0.24	0	0.02	0.38	0.21	0.07	0.98	-0.11	0.63
4reps.HS6hr_ConsensusPeaks_peak_13573a,WBGene00019550	0	-0.06	0	0.04	0.06	0.15	0.3	1.14	0.61	1.15
4reps.HS6hr_ConsensusPeaks_peak_5796c,WBGene00011282	0	0.01	0	0.03	0.02	-0.03	0.15	0.64	0.08	0.72
4reps.HS6hr_ConsensusPeaks_peak_904h,WBGene00017855	0	0.52	0	-0.24	0.4	0.45	0.19	1.14	0.23	1.33
4reps.HS6hr_ConsensusPeaks_peak_14397b,WBGene00001169	0	0.26	0	-0.15	0.18	0.24	-0.11	0.78	0.07	0.86
4reps.HS6hr_ConsensusPeaks_peak_11220d,WBGene00022401	0	-0.13	0	0.19	0.34	0.26	0.29	0.72	0.24	0.82
4reps.HS6hr_ConsensusPeaks_peak_13148,WBGene00017898	0	0.41	0	-0.06	0.18	0.32	0.05	0.91	0.27	1.32
4reps.HS6hr_ConsensusPeaks_peak_7495b,WBGene00000878	0	-0.12	0	0.08	0.25	-0.03	0.34	0.77	0.41	0.76
4reps.HS6hr_ConsensusPeaks_peak_8125b,WBGene00016432	0	-0.13	0	-0.03	0.23	0.4	0.24	0.82	0.22	0.54
4reps.HS6hr_ConsensusPeaks_peak_914b,WBGene00019074	0	-0.05	0	-0.03	0.37	0.26	0.34	0.99	0.26	0.79
4reps.HS6hr_ConsensusPeaks_peak_14830a,WBGene00013866	0	-0.08	0	0.01	0.11	0.18	0	0.7	-0.01	0.59
4reps.HS6hr_ConsensusPeaks_peak_5461,WBGene00021020	0	-0.25	0	0.05	0.23	0.45	0.05	0.97	-0.06	0.65
4reps.HS6hr_ConsensusPeaks_peak_5461,WBGene00021022	0	-0.25	0	0.05	0.23	0.45	0.05	0.97	-0.06	0.65
4reps.HS6hr_ConsensusPeaks_peak_11930,WBGene00011263	0	0	0	0.06	-0.1	0.2	-0.11	0.82	-0.09	0.99
4reps.HS6hr_ConsensusPeaks_peak_1426a,WBGene00013958	0	0.17	0	-0.17	0.3	0.27	0.22	0.85	0.2	0.77
4reps.HS6hr_ConsensusPeaks_peak_1426a,WBGene00044094	0	0.17	0	-0.17	0.3	0.27	0.22	0.85	0.2	0.77
4reps.HS6hr_ConsensusPeaks_peak_4795f,WBGene00002264	0	-0.04	0	0.02	0.14	0.35	-0.05	0.73	-0.07	0.7
4reps.HS6hr_ConsensusPeaks_peak_14003,WBGene00020921	0	0.02	0	-0.27	0.16	0.25	0.11	0.66	-0.05	0.32
4reps.HS6hr_ConsensusPeaks_peak_6081,WBGene00015146	0	0.07	0	-0.04	-0.07	0.26	0.04	0.65	-0.01	0.68
4reps.HS6hr_ConsensusPeaks_peak_11796b,WBGene00010406	0	0.02	0	0.06	0.19	0.18	-0.25	0.6	-0.21	0.73
4reps.HS6hr_ConsensusPeaks_peak_1163a,WBGene00004879	0	-0.13	0	0.1	0.26	0.25	0.1	1	0.2	1.03
4reps.HS6hr_ConsensusPeaks_peak_427,WBGene00022116	0	-0.03	0	0.08	0.19	0.18	0.26	0.67	0.41	0.76
4reps.HS6hr_ConsensusPeaks_peak_427,WBGene00044433	0	-0.03	0	0.08	0.19	0.18	0.26	0.67	0.41	0.76
4reps.HS6hr_ConsensusPeaks_peak_2665d,WBGene00020798	0	-0.01	0	-0.09	0.21	0.44	0.1	0.92	0.14	0.64
4reps.HS6hr_ConsensusPeaks_peak_5936e,WBGene00020092	0	-0.09	0	0.13	0.39	0.17	-0.13	0.84	-0.12	0.99
4reps.HS6hr_ConsensusPeaks_peak_9077b,WBGene00001396	0	0.02	0	-0.09	0.1	0.26	-0.03	0.84	-0.22	0.65
4reps.HS6hr_ConsensusPeaks_peak_15774a,WBGene00009560	0	0.07	0	-0.13	0.48	0.16	0.58	0.97	0.35	0.76
4reps.HS6hr_ConsensusPeaks_peak_681,WBGene00022831	0	0.12	0	-0.09	0.2	0.25	0.35	0.63	0.4	0.64
4reps.HS6hr_ConsensusPeaks_peak_681,WBGene00003061	0	0.12	0	-0.09	0.2	0.25	0.35	0.63	0.4	0.64
4reps.HS6hr_ConsensusPeaks_peak_5795d,WBGene00011281	0	0.17	0	-0.12	0.33	0.34	0.25	0.69	0.22	0.72
4reps.HS6hr_ConsensusPeaks_peak_5795d,WBGene00011280	0	0.17	0	-0.12	0.33	0.34	0.25	0.69	0.22	0.72
4reps.HS6hr_ConsensusPeaks_peak_15845c,WBGene00010338	0	0.04	0	-0.26	0.34	0.4	0.07	0.85	-0.06	0.44
4reps.HS6hr_ConsensusPeaks_peak_8710c,WBGene00004703	0	0.05	0	-0.05	0.28	0.24	0.14	0.61	0.19	0.6
4reps.HS6hr_ConsensusPeaks_peak_15902,WBGene00014346	0	-0.19	0	0.01	0.07	0.28	0.08	0.52	-0.05	0.3
4reps.HS6hr_ConsensusPeaks_peak_2125,WBGene00013136	0	-0.08	0	-0.08	-0.16	0.35	0.22	0.86	0.19	0.46
4reps.HS6hr_ConsensusPeaks_peak_15572,WBGene00004716	0	-0.01	0	-0.16	-0.01	0.37	0.08	0.73	-0.06	0.4
4reps.HS6hr_ConsensusPeaks_peak_10405b,WBGene00017724	0	0.19	0	-0.14	0.29	0.28	0.16	0.63	0.2	0.66
4reps.HS6hr_ConsensusPeaks_peak_7896e,WBGene00022078	0	-0.3	0	0.21	0.28	0.22	0.02	0.63	-0.03	0.56
4reps.HS6hr_ConsensusPeaks_peak_14808e,WBGene00007651	0	-0.17	0	0	0.21	0.34	0	0.85	-0.14	0.52
4reps.HS6hr_ConsensusPeaks_peak_10403b,WBGene00017719	0	0.26	0	-0.2	0.14	-0.04	0.06	0.61	0.01	0.64
4reps.HS6hr_ConsensusPeaks_peak_10403b,WBGene00017720	0	0.26	0	-0.2	0.14	-0.04	0.06	0.61	0.01	0.64
4reps.HS6hr_ConsensusPeaks_peak_15445a,WBGene00010028	0	0.1	0	-0.16	0.35	0.23	0.39	0.82	0.31	0.64
4reps.HS6hr_ConsensusPeaks_peak_1461f,WBGene00004931	0	-0.02	0	-0.04	0.32	0.25	0.25	0.86	0.22	0.69
4reps.HS6hr_ConsensusPeaks_peak_1461f,WBGene00008532	0	-0.02	0	-0.04	0.32	0.25	0.25	0.86	0.22	0.69
4reps.HS6hr_ConsensusPeaks_peak_6078a,WBGene00004321	0	0.14	0	0.04	0.04	0.27	0.11	0.66	0.2	0.98
4reps.HS6hr_ConsensusPeaks_peak_1788,WBGene00009940	0	0.08	0	-0.09	0.43	0.26	0.08	0.75	0.08	0.7
4reps.HS6hr_ConsensusPeaks_peak_8486b,WBGene00022252	0	0.03	0	-0.02	0.31	0.03	-0.05	0.65	-0.14	0.66
4reps.HS6hr_ConsensusPeaks_peak_4099,WBGene00012033	0	-0.25	0	0	0.15	0.23	0.2	0.63	0.05	0.31
4reps.HS6hr_ConsensusPeaks_peak_7884,WBGene00044468	0	-0.1	0	0.07	0.29	0.21	0.45	0.88	0.37	0.86
4reps.HS6hr_ConsensusPeaks_peak_13038,WBGene00012850	0	-0.19	0	0.16	-0.03	0.23	-0.05	0.5	0.02	0.51
4reps.HS6hr_ConsensusPeaks_peak_8878,WBGene00017238	0	0.36	0	-0.11	0.32	0.3	0.35	0.72	0.41	0.95
4reps.HS6hr_ConsensusPeaks_peak_8205e,WBGene00022678	0	-0.08	0	-0.07	0.32	0.27	0.36	0.67	0.16	0.38
4reps.HS6hr_ConsensusPeaks_peak_1866,WBGene00013859	0	-0.12	0	0.07	-0.11	0.35	-0.16	0.61	0.04	0.56
4reps.HS6hr_ConsensusPeaks_peak_14501f,WBGene00018886	0	-0.16	0	0.15	0.3	0.15	0.08	0.8	0.15	0.85
4reps.HS6hr_ConsensusPeaks_peak_12252c,WBGene00008341	0	-0.1	0	-0.1	0.37	0.25	0.27	0.66	0	0.31
4reps.HS6hr_ConsensusPeaks_peak_82,WBGene00001814	0	-0.09	0	0	0.43	0.21	0.24	0.78	0.03	0.59
4reps.HS6hr_ConsensusPeaks_peak_14164,WBGene00020504	0	0.22	0	-0.36	0.38	0.26	0.02	0.79	-0.05	0.59
4reps.HS6hr_ConsensusPeaks_peak_4416a,WBGene00007499	0	0.51	0	-0.62	0.38	0.51	0.67	1	0.5	0.88
4reps.HS6hr_ConsensusPeaks_peak_8486a,WBGene00022252	0	0.01	0	-0.09	0.31	0.36	0.08	0.63	0.04	0.48
4reps.HS6hr_ConsensusPeaks_peak_4496,WBGene00007144	0	0.05	0	-0.16	0.37	0.39	0.27	0.7	0.11	0.47
4reps.HS6hr_ConsensusPeaks_peak_4496,WBGene00003868	0	0.05	0	-0.16	0.37	0.39	0.27	0.7	0.11	0.47
4reps.HS6hr_ConsensusPeaks_peak_2389c,WBGene00012353	0	0.12	0	-0.1	0.33	0.31	0.19	0.76	0.2	0.74
4reps.HS6hr_ConsensusPeaks_peak_2389c,WBGene00004445	0	0.12	0	-0.1	0.33	0.31	0.19	0.76	0.2	0.74
4reps.HS6hr_ConsensusPeaks_peak_11212,WBGene00002632	0	-0.13	0	0.06	0.2	0.21	0.36	0.69	0.4	0.62
4reps.HS6hr_ConsensusPeaks_peak_14000b,WBGene00001182	0	-0.1	0	-0.01	0.32	0.16	0.08	0.83	-0.09	0.6
4reps.HS6hr_ConsensusPeaks_peak_14694c,WBGene00004033	0	-0.23	0	0.11	-0.1	0.15	-0.2	0.64	-0.39	0.54
4reps.HS6hr_ConsensusPeaks_peak_9510g,WBGene00009435	0	-0.07	0	0.15	0.2	0.2	0.28	0.51	0.26	0.62
4reps.HS6hr_ConsensusPeaks_peak_15190d,WBGene00010924	0	0.07	0	-0.01	0.04	0.03	0.25	0.62	0.2	0.71
4reps.HS6hr_ConsensusPeaks_peak_2108a,WBGene00001836	0	0.15	0	-0.22	0.45	0.3	0.56	0.98	0.41	0.75
4reps.HS6hr_ConsensusPeaks_peak_9357a,WBGene00010409	0	0.03	0	-0.15	-0.04	0.17	-0.33	0.58	-0.32	0.37
4reps.HS6hr_ConsensusPeaks_peak_9224a,WBGene00011292	0	0.14	0	-0.15	-0.05	0.11	-0.17	0.8	-0.12	0.69
4reps.HS6hr_ConsensusPeaks_peak_9199c,WBGene00011596	0	-0.12	0	0.2	-0.05	0.18	0.21	0.76	0.27	0.94
4reps.HS6hr_ConsensusPeaks_peak_12556,WBGene00044206	0	-0.04	0	0.04	-0.04	0.27	0.21	0.9	0.3	0.95
4reps.HS6hr_ConsensusPeaks_peak_12556,WBGene00202495	0	-0.04	0	0.04	-0.04	0.27	0.21	0.9	0.3	0.95
4reps.HS6hr_ConsensusPeaks_peak_4626,WBGene00012468	0	-0.09	0	-0.03	0.12	0.37	-0.12	0.75	-0.12	0.5
4reps.HS6hr_ConsensusPeaks_peak_2634c,WBGene00009286	0	-0.04	0	-0.06	0.25	0.42	0.45	0.74	0.2	0.5
4reps.HS6hr_ConsensusPeaks_peak_13039a,WBGene00012850	0	-0.13	0	0.05	0.17	0.17	0.05	0.52	0.01	0.43
4reps.HS6hr_ConsensusPeaks_peak_12552c,WBGene00012070	0	-0.16	0	0.26	0.19	0.43	0.54	0.78	0.44	0.97
4reps.HS6hr_ConsensusPeaks_peak_838,WBGene00022459	0	0.24	0	-0.22	0.22	-0.11	0.42	0.58	0.31	0.56
4reps.HS6hr_ConsensusPeaks_peak_838,WBGene00022463	0	0.24	0	-0.22	0.22	-0.11	0.42	0.58	0.31	0.56
4reps.HS6hr_ConsensusPeaks_peak_11968,WBGene00004032	0	0.18	0	-0.03	0.29	0.32	0.18	0.53	0.31	0.71
4reps.HS6hr_ConsensusPeaks_peak_12775b,WBGene00013356	0	0.14	0	0.03	0.36	0.34	0.35	0.62	0.57	0.9
4reps.HS6hr_ConsensusPeaks_peak_14926a,WBGene00010342	0	0.17	0	-0.03	0.3	0.29	0.26	0.96	0.38	1.25
4reps.HS6hr_ConsensusPeaks_peak_978,WBGene00003996	0	-0.25	0	0.05	0.38	0.45	0.28	0.85	0.11	0.55
4reps.HS6hr_ConsensusPeaks_peak_13239,WBGene00004927	0	-0.05	0	-0.05	0.16	0.35	-0.09	0.67	-0.12	0.46
4reps.HS6hr_ConsensusPeaks_peak_7546,WBGene00000897	0	-0.03	0	-0.07	0.13	0.01	0.15	0.47	0.06	0.33
4reps.HS6hr_ConsensusPeaks_peak_7546,WBGene00017929	0	-0.03	0	-0.07	0.13	0.01	0.15	0.47	0.06	0.33
4reps.HS6hr_ConsensusPeaks_peak_6540b,WBGene00015350	0	0.02	0	-0.01	-0.05	0.21	-0.26	0.5	-0.06	0.51
4reps.HS6hr_ConsensusPeaks_peak_11579e,WBGene00010697	0	-0.21	0	0.11	0.02	0.32	-0.22	0.58	-0.2	0.49
4reps.HS6hr_ConsensusPeaks_peak_4197b,WBGene00013144	0	-0.09	0	-0.08	0.34	0.26	0.09	0.57	0.05	0.28
4reps.HS6hr_ConsensusPeaks_peak_3743b,WBGene00019290	0	-0.24	0	0.36	0.33	0.46	0.16	0.8	0.17	0.96
4reps.HS6hr_ConsensusPeaks_peak_1623c,WBGene00001590	0	0.2	0	-0.16	0.19	0.28	-0.03	0.53	-0.06	0.54
4reps.HS6hr_ConsensusPeaks_peak_1623c,WBGene00006407	0	0.2	0	-0.16	0.19	0.28	-0.03	0.53	-0.06	0.54
4reps.HS6hr_ConsensusPeaks_peak_5545a,WBGene00019158	0	0.21	0	-0.17	0.43	0.3	0.35	0.75	0.37	0.74
4reps.HS6hr_ConsensusPeaks_peak_8024a,WBGene00015248	0	-0.14	0	0.01	0.1	0.19	0.32	0.66	0.28	0.44
4reps.HS6hr_ConsensusPeaks_peak_8024a,WBGene00015251	0	-0.14	0	0.01	0.1	0.19	0.32	0.66	0.28	0.44
4reps.HS6hr_ConsensusPeaks_peak_15890,WBGene00008621	0	0.01	0	0	0.2	0.05	0.13	0.91	0.29	0.94
4reps.HS6hr_ConsensusPeaks_peak_15736c,WBGene00002203	0	0	0	-0.08	0.31	0.24	0.22	0.61	0.21	0.43
4reps.HS6hr_ConsensusPeaks_peak_4252,WBGene00002497	0	0.13	0	-0.1	0.17	0.28	0.34	0.52	0.41	0.53
4reps.HS6hr_ConsensusPeaks_peak_14000e,WBGene00001182	0	0.17	0	-0.05	0.27	-0.17	0.13	0.67	0.31	0.85
4reps.HS6hr_ConsensusPeaks_peak_15143,WBGene00043187	0	-0.07	0	0	0.1	0.43	0.06	0.82	-0.05	0.65
4reps.HS6hr_ConsensusPeaks_peak_15143,WBGene00008368	0	-0.07	0	0	0.1	0.43	0.06	0.82	-0.05	0.65
4reps.HS6hr_ConsensusPeaks_peak_8460,WBGene00019059	0	-0.1	0	-0.06	0.18	0.4	0.22	0.68	0.25	0.35
4reps.HS6hr_ConsensusPeaks_peak_15361a,WBGene00008600	0	0	0	-0.08	0.11	0.32	0.09	0.56	0.09	0.41
4reps.HS6hr_ConsensusPeaks_peak_8183,WBGene00021281	0	-0.05	0	0.01	0.26	-0.06	-0.09	0.49	-0.11	0.44
4reps.HS6hr_ConsensusPeaks_peak_4917,WBGene00012728	0	0.2	0	-0.02	-0.19	0.14	0.06	0.61	0.19	0.87
4reps.HS6hr_ConsensusPeaks_peak_9022c,WBGene00007885	0	-0.05	0	0.01	0.14	0.19	0.11	0.68	0.14	0.6
4reps.HS6hr_ConsensusPeaks_peak_5996a,WBGene00003391	0	-0.12	0	0.06	0.11	0.42	0.43	0.69	0.34	0.63
4reps.HS6hr_ConsensusPeaks_peak_4655,WBGene00004945	0	-0.01	0	0.11	0.15	0.04	-0.04	0.44	0.14	0.6
4reps.HS6hr_ConsensusPeaks_peak_12809,WBGene00007438	0	0.09	0	0.07	0.29	0.31	0.14	0.94	0.36	1.57
4reps.HS6hr_ConsensusPeaks_peak_3333b,WBGene00017220	0	0.01	0	0.03	-0.13	-0.09	0.03	0.5	-0.01	0.57
4reps.HS6hr_ConsensusPeaks_peak_10188,WBGene00003720	0	0.09	0	-0.04	0.33	0.37	0.33	0.6	0.47	0.66
4reps.HS6hr_ConsensusPeaks_peak_15445b,WBGene00010028	0	-0.14	0	0.01	0.31	0.36	0.3	0.58	0.15	0.39
4reps.HS6hr_ConsensusPeaks_peak_4451a,WBGene00011529	0	0.02	0	-0.13	0.23	0.29	0.19	0.58	0.21	0.36
4reps.HS6hr_ConsensusPeaks_peak_4451a,WBGene00004465	0	0.02	0	-0.13	0.23	0.29	0.19	0.58	0.21	0.36
4reps.HS6hr_ConsensusPeaks_peak_8710d,WBGene00004703	0	-0.05	0	-0.08	0.19	0.17	0.07	0.55	-0.11	0.34
4reps.HS6hr_ConsensusPeaks_peak_14076c,WBGene00001602	0	-0.04	0	-0.02	0.07	0.11	0.18	0.51	0.08	0.41
4reps.HS6hr_ConsensusPeaks_peak_2505b,WBGene00013682	0	0.21	0	-0.04	0.26	0.13	0.02	0.73	0.19	1
4reps.HS6hr_ConsensusPeaks_peak_5909,WBGene00017801	0	-0.07	0	0.02	0.23	0.14	0.2	0.62	0.11	0.56
4reps.HS6hr_ConsensusPeaks_peak_5909,WBGene00017812	0	-0.07	0	0.02	0.23	0.14	0.2	0.62	0.11	0.56
4reps.HS6hr_ConsensusPeaks_peak_7324b,WBGene00013739	0	0.21	0	-0.13	0.3	0.12	0.06	0.73	0.14	0.78
4reps.HS6hr_ConsensusPeaks_peak_7324b,WBGene00004700	0	0.21	0	-0.13	0.3	0.12	0.06	0.73	0.14	0.78
4reps.HS6hr_ConsensusPeaks_peak_2298a,WBGene00007660	0	0.08	0	0.03	0.1	-0.08	0.23	0.66	0.28	0.9
4reps.HS6hr_ConsensusPeaks_peak_2298a,WBGene00009064	0	0.08	0	0.03	0.1	-0.08	0.23	0.66	0.28	0.9
4reps.HS6hr_ConsensusPeaks_peak_11348a,WBGene00022538	0	0.07	0	-0.21	0.05	0.28	-0.03	0.46	-0.16	0.27
4reps.HS6hr_ConsensusPeaks_peak_14985a,WBGene00009818	0	0	0	-0.06	0.06	0.33	-0.2	0.53	-0.12	0.41
4reps.HS6hr_ConsensusPeaks_peak_15304,WBGene00000482	0	-0.08	0	0.3	0.1	0.34	-0.18	0.51	-0.01	0.8
4reps.HS6hr_ConsensusPeaks_peak_15304,WBGene00011770	0	-0.08	0	0.3	0.1	0.34	-0.18	0.51	-0.01	0.8
4reps.HS6hr_ConsensusPeaks_peak_1900b,WBGene00004444	0	0.27	0	-0.43	0.4	0.43	0.08	0.78	0.07	0.6
4reps.HS6hr_ConsensusPeaks_peak_1900b,WBGene00003902	0	0.27	0	-0.43	0.4	0.43	0.08	0.78	0.07	0.6
4reps.HS6hr_ConsensusPeaks_peak_1790,WBGene00013695	0	0.09	0	-0.08	0.25	0.08	0.27	0.55	0.19	0.52
4reps.HS6hr_ConsensusPeaks_peak_12065d,WBGene00012143	0	0.02	0	-0.1	0.42	0.38	0.02	0.75	-0.22	0.49
4reps.HS6hr_ConsensusPeaks_peak_14348b,WBGene00006063	0	0.34	0	-0.38	0.2	0.3	-0.02	0.68	0.05	0.6
4reps.HS6hr_ConsensusPeaks_peak_7278a,WBGene00013037	0	-0.19	0	0.06	0.26	0.2	0.03	0.71	-0.04	0.52
4reps.HS6hr_ConsensusPeaks_peak_14615b,WBGene00006338	0	0.07	0	-0.01	0.11	0.31	0.34	0.53	0.38	0.61
4reps.HS6hr_ConsensusPeaks_peak_1992a,WBGene00000780	0	-0.09	0	0.11	-0.03	0.15	0.17	0.5	0.28	0.56
4reps.HS6hr_ConsensusPeaks_peak_6776h,WBGene00007184	0	0.2	0	-0.11	0.21	0.22	0.15	0.65	0.21	0.7
4reps.HS6hr_ConsensusPeaks_peak_6776h,WBGene00001094	0	0.2	0	-0.11	0.21	0.22	0.15	0.65	0.21	0.7
4reps.HS6hr_ConsensusPeaks_peak_5247,WBGene00020562	0	-0.2	0	0.1	0.18	0.15	0.08	0.66	0.02	0.56
4reps.HS6hr_ConsensusPeaks_peak_5894,WBGene00011414	0	0.49	0	-0.17	0.04	0.34	0.18	0.83	0.19	1.08
4reps.HS6hr_ConsensusPeaks_peak_2132a,WBGene00010244	0	-0.09	0	-0.06	0.16	0.14	0.04	0.52	-0.05	0.28
4reps.HS6hr_ConsensusPeaks_peak_611a,WBGene00017908	0	-0.29	0	0.17	0.1	0.2	0.08	0.53	0.1	0.44
4reps.HS6hr_ConsensusPeaks_peak_9336f,WBGene00007108	0	-0.16	0	-0.03	0.28	0.34	0.17	0.67	-0.02	0.32
4reps.HS6hr_ConsensusPeaks_peak_502,WBGene00021549	0	0.03	0	-0.13	0.17	0.28	0.1	0.66	0.04	0.42
4reps.HS6hr_ConsensusPeaks_peak_13767b,WBGene00017478	0	0.04	0	-0.11	0.19	0.35	-0.12	0.59	-0.24	0.42
4reps.HS6hr_ConsensusPeaks_peak_9564,WBGene00014081	0	-0.08	0	0.04	0.3	0.26	-0.08	0.57	-0.16	0.54
4reps.HS6hr_ConsensusPeaks_peak_3923a,WBGene00006994	0	0.1	0	-0.16	0.34	0.43	0.19	0.65	0.08	0.49
4reps.HS6hr_ConsensusPeaks_peak_8710e,WBGene00016379	0	-0.16	0	0.04	0.26	0.35	0.09	0.59	-0.13	0.42
4reps.HS6hr_ConsensusPeaks_peak_6505b,WBGene00000508	0	0.03	0	0.08	0.25	-0.03	-0.02	0.45	0.04	0.59
4reps.HS6hr_ConsensusPeaks_peak_12511i,WBGene00011323	0	0.22	0	-0.05	0.38	0.18	0.33	0.55	0.47	0.74
4reps.HS6hr_ConsensusPeaks_peak_9650,WBGene00003150	0	-0.02	0	0.05	0.22	0.39	0.04	0.71	0.07	0.82
4reps.HS6hr_ConsensusPeaks_peak_5360,WBGene00013836	0	0.06	0	-0.07	0.46	0.26	0.08	0.85	-0.03	0.73
4reps.HS6hr_ConsensusPeaks_peak_3464e,WBGene00020022	0	0.1	0	-0.12	0.29	-0.04	0.04	0.62	0.01	0.54
4reps.HS6hr_ConsensusPeaks_peak_14080d,WBGene00002007	0	0.23	0	-0.35	-0.01	0.09	0.01	0.58	0.21	0.43
4reps.HS6hr_ConsensusPeaks_peak_14372,WBGene00017861	0	-0.22	0	0.05	0.16	0.05	0.33	0.59	0.09	0.37
4reps.HS6hr_ConsensusPeaks_peak_14372,WBGene00017864	0	-0.22	0	0.05	0.16	0.05	0.33	0.59	0.09	0.37
4reps.HS6hr_ConsensusPeaks_peak_14372,WBGene00017865	0	-0.22	0	0.05	0.16	0.05	0.33	0.59	0.09	0.37
4reps.HS6hr_ConsensusPeaks_peak_14476a,WBGene00015926	0	-0.13	0	0.08	0.36	0.33	-0.14	0.57	-0.22	0.53
4reps.HS6hr_ConsensusPeaks_peak_907d,WBGene00004431	0	0.48	0	-0.44	0.43	0.31	0.02	0.67	0.05	0.66
4reps.HS6hr_ConsensusPeaks_peak_9729,WBGene00012868	0	-0.07	0	0.25	0.27	0.31	0.21	0.58	0.26	0.87
4reps.HS6hr_ConsensusPeaks_peak_4280a,WBGene00011333	0	0.15	0	0.02	0.13	0.2	-0.14	0.58	-0.05	0.88
4reps.HS6hr_ConsensusPeaks_peak_9527,WBGene00016585	0	0.01	0	-0.16	0.49	0.24	0.1	0.73	-0.12	0.33
4reps.HS6hr_ConsensusPeaks_peak_10164c,WBGene00021451	0	0.02	0	-0.01	0.05	0.51	-0.1	0.79	0.01	0.79
4reps.HS6hr_ConsensusPeaks_peak_429,WBGene00022116	0	-0.09	0	0.14	0.4	0.19	0.33	0.7	0.35	0.89
4reps.HS6hr_ConsensusPeaks_peak_1616b,WBGene00009126	0	-0.15	0	0.04	0.38	0.26	0.37	0.56	0.15	0.41
4reps.HS6hr_ConsensusPeaks_peak_12678,WBGene00012525	0	-0.08	0	0.08	0.32	0.09	0.21	0.54	0.22	0.57
4reps.HS6hr_ConsensusPeaks_peak_5624,WBGene00007927	0	0.17	0	-0.08	0.25	0.21	0.3	0.55	0.38	0.64
4reps.HS6hr_ConsensusPeaks_peak_5624,WBGene00007921	0	0.17	0	-0.08	0.25	0.21	0.3	0.55	0.38	0.64
4reps.HS6hr_ConsensusPeaks_peak_8182b,WBGene00021281	0	-0.1	0	0.07	-0.03	-0.06	-0.24	0.46	-0.22	0.44
4reps.HS6hr_ConsensusPeaks_peak_5848b,WBGene00014267	0	-0.03	0	-0.01	0.13	0.35	0.28	0.69	0.17	0.59
4reps.HS6hr_ConsensusPeaks_peak_9765b,WBGene00004430	0	0.26	0	-0.07	0.29	0.09	0.24	0.51	0.4	0.72
4reps.HS6hr_ConsensusPeaks_peak_2505a,WBGene00013682	0	0.18	0	-0.05	0.26	0.02	0.3	0.53	0.47	0.69
4reps.HS6hr_ConsensusPeaks_peak_10040b,WBGene00020287	0	0.1	0	-0.02	0.23	0.21	0.01	0.73	0.12	0.9
4reps.HS6hr_ConsensusPeaks_peak_10040b,WBGene00020284	0	0.1	0	-0.02	0.23	0.21	0.01	0.73	0.12	0.9
4reps.HS6hr_ConsensusPeaks_peak_2361,WBGene00077718	0	0.1	0	-0.05	0.26	0.02	0.35	0.5	0.32	0.55
4reps.HS6hr_ConsensusPeaks_peak_2361,WBGene00013593	0	0.1	0	-0.05	0.26	0.02	0.35	0.5	0.32	0.55
4reps.HS6hr_ConsensusPeaks_peak_2361,WBGene00013604	0	0.1	0	-0.05	0.26	0.02	0.35	0.5	0.32	0.55
4reps.HS6hr_ConsensusPeaks_peak_15613b,WBGene00011984	0	-0.04	0	0.02	0.35	0.28	0.12	0.58	-0.01	0.55
4reps.HS6hr_ConsensusPeaks_peak_4381a,WBGene00010333	0	0.16	0	-0.13	0.21	0.15	0.13	0.54	0.25	0.53
[truncated: 8,839 more rows]

## Sheet: Clusters Identified in K-mean
Clusters Identified in K-Mean Analysis using Morpheus, configured for 7 clusters. ( https://software.broadinstitute.org/morpheus)
id (Peak_associated gene)	k_means_7	N1vsNC	P1vsNC	N2vsN1	P2vsP1	N3.3vsN2	P3.3vsP2	N3.6vsN2	P3.6vsP2	N3.6vsNC	P3.6vsNC
4reps.HS6hr_ConsensusPeaks_peak_2146a,WBGene00004509	1	0	1.01	0	-0.94	1.09	1.42	0.87	1.49	0.87	1.56
4reps.HS6hr_ConsensusPeaks_peak_459a,WBGene00003387	1	0	0.99	0	-0.82	0.93	0.86	0.78	1.32	0.83	1.48
4reps.HS6hr_ConsensusPeaks_peak_3086b,WBGene00019858	1	0	1	0	-0.65	1.21	1.42	0.55	1.65	0.63	1.96
4reps.HS6hr_ConsensusPeaks_peak_6447c,WBGene00003002	1	0	1	0	-0.82	1	1.04	0.59	1.21	0.54	1.37
4reps.HS6hr_ConsensusPeaks_peak_6447c,WBGene00015386	1	0	1	0	-0.82	1	1.04	0.59	1.21	0.54	1.37
4reps.HS6hr_ConsensusPeaks_peak_7319,WBGene00013737	1	0	0.56	0	-0.53	1.26	1.46	0.74	1.49	0.89	1.51
4reps.HS6hr_ConsensusPeaks_peak_4892,WBGene00008578	1	0	0.59	0	-0.54	0.87	0.93	0.27	1.08	0.41	1.12
4reps.HS6hr_ConsensusPeaks_peak_1776,WBGene00010731	1	0	0.65	0	-0.64	0.7	0.86	0.12	0.81	0.34	0.8
4reps.HS6hr_ConsensusPeaks_peak_12673,WBGene00012522	1	0	0.83	0	-0.92	1.33	1.54	1.04	1.73	0.97	1.63
4reps.HS6hr_ConsensusPeaks_peak_7911a,WBGene00022377	1	0	0.72	0	-0.19	1.37	1.32	0.84	1.49	1.11	1.95
4reps.HS6hr_ConsensusPeaks_peak_13380,WBGene00000797	1	0	0.68	0	-0.74	0.92	0.91	0.33	1.14	0.27	1.07
4reps.HS6hr_ConsensusPeaks_peak_4964,WBGene00004456	1	0	0.66	0	-0.58	0.68	0.35	0.6	0.94	0.67	1
4reps.HS6hr_ConsensusPeaks_peak_4964,WBGene00012978	1	0	0.66	0	-0.58	0.68	0.35	0.6	0.94	0.67	1
4reps.HS6hr_ConsensusPeaks_peak_722b,WBGene00004479	1	0	0.64	0	-0.52	0.8	0.62	0.75	1.39	0.93	1.48
4reps.HS6hr_ConsensusPeaks_peak_89,WBGene00022037	1	0	0.57	0	-0.39	0.57	0.48	0.3	0.82	0.5	0.98
4reps.HS6hr_ConsensusPeaks_peak_14817,WBGene00003277	1	0	0.53	0	-0.13	0.14	0.65	0.02	0.48	0.19	0.86
4reps.HS6hr_ConsensusPeaks_peak_15614a,WBGene00003602	1	0	0.5	0	-0.52	0.49	0.82	-0.06	0.68	-0.03	0.65
4reps.HS6hr_ConsensusPeaks_peak_729f,WBGene00016653	1	0	0.68	0	-0.4	0.47	0.71	0.17	0.95	0.49	1.19
4reps.HS6hr_ConsensusPeaks_peak_6776g,WBGene00001094	1	0	0.55	0	-0.41	0.33	0.29	0.29	0.88	0.45	0.99
4reps.HS6hr_ConsensusPeaks_peak_6447a,WBGene00003002	1	0	0.41	0	-0.47	0.6	0.6	0.25	0.57	0.27	0.51
4reps.HS6hr_ConsensusPeaks_peak_6447a,WBGene00015386	1	0	0.41	0	-0.47	0.6	0.6	0.25	0.57	0.27	0.51
4reps.HS6hr_ConsensusPeaks_peak_4347b,WBGene00004704	1	0	0.56	0	-0.65	0.39	0.44	0.26	0.88	0.4	0.78
4reps.HS6hr_ConsensusPeaks_peak_4347b,WBGene00010896	1	0	0.56	0	-0.65	0.39	0.44	0.26	0.88	0.4	0.78
4reps.HS6hr_ConsensusPeaks_peak_5402b,WBGene00021260	1	0	0.73	0	-0.29	0.39	0.5	0.49	0.8	0.92	1.14
4reps.HS6hr_ConsensusPeaks_peak_1995,WBGene00206530	1	0	0.48	0	-0.34	0.66	0.99	0.31	0.73	0.51	0.83
4reps.HS6hr_ConsensusPeaks_peak_7267a,WBGene00220172	1	0	0.48	0	-0.49	1.23	1.24	0.93	1.87	1	1.85
4reps.HS6hr_ConsensusPeaks_peak_3010,WBGene00021727	1	0	0.68	0	-0.06	0.52	0.68	0.37	1.03	0.79	1.69
4reps.HS6hr_ConsensusPeaks_peak_3010,WBGene00021730	1	0	0.68	0	-0.06	0.52	0.68	0.37	1.03	0.79	1.69
4reps.HS6hr_ConsensusPeaks_peak_2759,WBGene00016305	1	0	0.55	0	-0.09	0.28	0.8	0.26	0.82	0.69	1.26
4reps.HS6hr_ConsensusPeaks_peak_2909b,WBGene00020230	1	0	0.68	0	-0.29	0.41	0.66	0.38	1.6	0.47	1.87
4reps.HS6hr_ConsensusPeaks_peak_2805b,WBGene00006924	1	0	0.48	0	-0.25	0.29	0.28	-0.03	0.63	0.31	0.82
4reps.HS6hr_ConsensusPeaks_peak_1146d,WBGene00016493	1	0	0.49	0	-0.17	0.33	0.16	0.45	0.62	0.6	0.9
4reps.HS6hr_ConsensusPeaks_peak_3668b,WBGene00017344	1	0	0.59	0	-0.16	0.46	0.47	0.52	1.2	0.8	1.59
4reps.HS6hr_ConsensusPeaks_peak_9529b,WBGene00008948	1	0	0.41	0	-0.28	0.5	0.76	0.02	0.46	0.19	0.56
4reps.HS6hr_ConsensusPeaks_peak_4996,WBGene00003220	1	0	0.61	0	-0.18	0.74	0.71	0.33	1.01	0.56	1.38
4reps.HS6hr_ConsensusPeaks_peak_722c,WBGene00004436	1	0	0.42	0	-0.5	0.53	0.92	0.31	1	0.58	0.92
4reps.HS6hr_ConsensusPeaks_peak_722c,WBGene00004479	1	0	0.42	0	-0.5	0.53	0.92	0.31	1	0.58	0.92
4reps.HS6hr_ConsensusPeaks_peak_10586,WBGene00019177	1	0	0.5	0	-0.08	0.11	0.6	-0.19	0.35	0.07	0.77
4reps.HS6hr_ConsensusPeaks_peak_154f,WBGene00005002	1	0	0.68	0	-0.87	0.96	0.95	0.46	1.1	0.28	0.92
4reps.HS6hr_ConsensusPeaks_peak_15737a,WBGene00002203	1	0	0.48	0	-0.42	0.78	0.66	0.26	0.86	0.4	0.9
4reps.HS6hr_ConsensusPeaks_peak_2341,WBGene00007219	1	0	0.5	0	-0.29	0.45	0.96	0.07	0.95	0.28	1.12
4reps.HS6hr_ConsensusPeaks_peak_1717a,WBGene00002027	1	0	0.39	0	-0.46	0.32	0.35	0.19	0.65	0.3	0.56
4reps.HS6hr_ConsensusPeaks_peak_1717a,WBGene00004488	1	0	0.39	0	-0.46	0.32	0.35	0.19	0.65	0.3	0.56
4reps.HS6hr_ConsensusPeaks_peak_10534,WBGene00000478	1	0	0.59	0	-0.68	0.34	0.87	0.26	0.84	0.31	0.74
4reps.HS6hr_ConsensusPeaks_peak_10113c,WBGene00001240	1	0	0.48	0	-0.4	0.57	0.32	0.26	0.93	0.25	0.99
4reps.HS6hr_ConsensusPeaks_peak_15456,WBGene00007287	1	0	0.44	0	-0.35	0.75	0.86	-0.1	0.53	0.04	0.6
4reps.HS6hr_ConsensusPeaks_peak_488d,WBGene00003258	1	0	0.51	0	-0.85	0.71	0.71	0.4	1.02	0.27	0.7
4reps.HS6hr_ConsensusPeaks_peak_488d,WBGene00021834	1	0	0.51	0	-0.85	0.71	0.71	0.4	1.02	0.27	0.7
4reps.HS6hr_ConsensusPeaks_peak_4740,WBGene00010263	1	0	0.69	0	-0.92	1.33	1.36	0.56	1.59	0.52	1.37
4reps.HS6hr_ConsensusPeaks_peak_4740,WBGene00010264	1	0	0.69	0	-0.92	1.33	1.36	0.56	1.59	0.52	1.37
4reps.HS6hr_ConsensusPeaks_peak_12565a,WBGene00007370	1	0	0.5	0	-0.32	0.39	0.41	0.06	1.01	0.11	1.15
4reps.HS6hr_ConsensusPeaks_peak_12565a,WBGene00008997	1	0	0.5	0	-0.32	0.39	0.41	0.06	1.01	0.11	1.15
4reps.HS6hr_ConsensusPeaks_peak_4584,WBGene00010785	1	0	0.36	0	-0.38	0.3	0.45	0.13	0.51	0.26	0.47
4reps.HS6hr_ConsensusPeaks_peak_4584,WBGene00003789	1	0	0.36	0	-0.38	0.3	0.45	0.13	0.51	0.26	0.47
4reps.HS6hr_ConsensusPeaks_peak_5401,WBGene00021260	1	0	0.55	0	-0.17	1.02	0.89	0.63	1.18	0.87	1.49
4reps.HS6hr_ConsensusPeaks_peak_2973b,WBGene00002997	1	0	0.42	0	-0.31	0.84	1.04	0.21	0.92	0.48	0.99
4reps.HS6hr_ConsensusPeaks_peak_2973b,WBGene00015200	1	0	0.42	0	-0.31	0.84	1.04	0.21	0.92	0.48	0.99
4reps.HS6hr_ConsensusPeaks_peak_10628a,WBGene00017981	1	0	0.59	0	-0.02	0.37	0.38	0.33	0.93	0.66	1.65
4reps.HS6hr_ConsensusPeaks_peak_563,WBGene00016321	1	0	0.34	0	-0.29	0.76	0.71	0.49	0.82	0.55	0.86
4reps.HS6hr_ConsensusPeaks_peak_2817,WBGene00015597	1	0	0.69	0	-0.18	0.7	0.84	0.3	1.3	0.48	1.66
4reps.HS6hr_ConsensusPeaks_peak_11180a,WBGene00001719	1	0	0.39	0	-0.13	0.43	0.62	-0.1	0.41	0.13	0.65
4reps.HS6hr_ConsensusPeaks_peak_488e,WBGene00021834	1	0	0.41	0	-0.53	0.92	1.06	0.32	0.76	0.32	0.63
4reps.HS6hr_ConsensusPeaks_peak_11807,WBGene00010742	1	0	0.5	0	-0.11	0.6	0.81	-0.01	0.25	0.13	0.58
4reps.HS6hr_ConsensusPeaks_peak_11759a,WBGene00008920	1	0	0.39	0	-0.4	0.58	0.47	0.35	0.6	0.38	0.58
4reps.HS6hr_ConsensusPeaks_peak_11759a,WBGene00008921	1	0	0.39	0	-0.4	0.58	0.47	0.35	0.6	0.38	0.58
4reps.HS6hr_ConsensusPeaks_peak_5600c,WBGene00004183	1	0	0.49	0	-0.13	0.44	0.69	0.15	0.24	0.38	0.54
4reps.HS6hr_ConsensusPeaks_peak_9676,WBGene00003037	1	0	0.38	0	-0.28	0.36	0.15	0.17	0.86	0.34	0.94
4reps.HS6hr_ConsensusPeaks_peak_9676,WBGene00077462	1	0	0.38	0	-0.28	0.36	0.15	0.17	0.86	0.34	0.94
4reps.HS6hr_ConsensusPeaks_peak_9676,WBGene00004424	1	0	0.38	0	-0.28	0.36	0.15	0.17	0.86	0.34	0.94
4reps.HS6hr_ConsensusPeaks_peak_90,WBGene00022037	1	0	0.4	0	-0.4	0.58	0.47	0.38	0.56	0.27	0.54
4reps.HS6hr_ConsensusPeaks_peak_5560b,WBGene00045092	1	0	0.44	0	-0.14	0.29	0.28	0.35	0.42	0.54	0.68
4reps.HS6hr_ConsensusPeaks_peak_11325,WBGene00001879	1	0	0.34	0	-0.29	0.92	1.23	0.82	1.08	0.64	1.12
4reps.HS6hr_ConsensusPeaks_peak_11325,WBGene00001880	1	0	0.34	0	-0.29	0.92	1.23	0.82	1.08	0.64	1.12
4reps.HS6hr_ConsensusPeaks_peak_414a,WBGene00004946	1	0	0.41	0	-0.32	0.34	0.44	0.26	0.57	0.48	0.63
4reps.HS6hr_ConsensusPeaks_peak_9690a,WBGene00013464	1	0	0.59	0	-0.29	1.52	1.5	1.17	1.95	1.15	2.14
4reps.HS6hr_ConsensusPeaks_peak_5412b,WBGene00000545	1	0	0.45	0	-0.32	0.91	1.16	0.64	1.1	0.74	1.2
4reps.HS6hr_ConsensusPeaks_peak_722d,WBGene00045094	1	0	0.43	0	-0.11	0.37	0.09	0.33	0.72	0.49	1.03
4reps.HS6hr_ConsensusPeaks_peak_6346a,WBGene00015099	1	0	0.51	0	-0.19	0.36	0.13	0.1	0.66	0.15	0.92
4reps.HS6hr_ConsensusPeaks_peak_6346a,WBGene00015105	1	0	0.51	0	-0.19	0.36	0.13	0.1	0.66	0.15	0.92
4reps.HS6hr_ConsensusPeaks_peak_6353b,WBGene00018152	1	0	0.29	0	-0.34	0.64	0.68	0.26	0.75	0.35	0.72
4reps.HS6hr_ConsensusPeaks_peak_7110f,WBGene00012127	1	0	0.43	0	-0.36	1.11	0.8	0.67	1.27	0.46	1.31
4reps.HS6hr_ConsensusPeaks_peak_10592a,WBGene00015905	1	0	0.71	0	-0.09	1.53	1.88	1.01	2.15	1.28	2.73
4reps.HS6hr_ConsensusPeaks_peak_301e,WBGene00044931	1	0	0.38	0	-0.28	0.53	0.15	0.15	0.57	0.12	0.63
4reps.HS6hr_ConsensusPeaks_peak_10691b,WBGene00018208	1	0	0.48	0	-0.17	0.9	0.93	0.18	0.88	0.36	1.14
4reps.HS6hr_ConsensusPeaks_peak_5277a,WBGene00018362	1	0	0.4	0	-0.17	0.32	0.23	0.05	0.6	0.19	0.79
4reps.HS6hr_ConsensusPeaks_peak_5277a,WBGene00018364	1	0	0.4	0	-0.17	0.32	0.23	0.05	0.6	0.19	0.79
4reps.HS6hr_ConsensusPeaks_peak_12277f,WBGene00010425	1	0	0.41	0	-0.13	0.27	0.07	-0.29	0.54	-0.22	0.79
4reps.HS6hr_ConsensusPeaks_peak_10998b,WBGene00018488	1	0	-0.49	0	0.11	1.09	1.44	0.72	1.55	0.54	1.18
4reps.HS6hr_ConsensusPeaks_peak_2189a,WBGene00012210	1	0	-0.39	0	0.23	0.52	1	0.21	1.11	0.24	0.97
4reps.HS6hr_ConsensusPeaks_peak_12307a,WBGene00006684	1	0	-0.34	0	0.11	0.45	1.24	0.66	1.21	0.69	0.98
4reps.HS6hr_ConsensusPeaks_peak_13391,WBGene00020135	1	0	-0.33	0	0.73	0.8	0.96	0.5	1.13	0.77	1.5
4reps.HS6hr_ConsensusPeaks_peak_10801a,WBGene00016060	1	0	-0.46	0	0.32	0.59	0.66	0.21	1.11	0.12	1.01
4reps.HS6hr_ConsensusPeaks_peak_10801a,WBGene00016061	1	0	-0.46	0	0.32	0.59	0.66	0.21	1.11	0.12	1.01
4reps.HS6hr_ConsensusPeaks_peak_2198,WBGene00001008	1	0	-0.46	0	0.16	0.92	0.83	0.35	1.4	0.34	1.15
4reps.HS6hr_ConsensusPeaks_peak_10866a,WBGene00017834	1	0	-0.43	0	0.43	0.8	1.04	0.54	1.16	0.52	1.18
4reps.HS6hr_ConsensusPeaks_peak_11798h,WBGene00007390	1	0	-0.33	0	0.19	0.93	1.08	0.58	1.19	0.42	1.06
4reps.HS6hr_ConsensusPeaks_peak_4820e,WBGene00008446	1	0	-0.43	0	0.24	1.32	1.52	0.77	1.53	0.53	1.39
4reps.HS6hr_ConsensusPeaks_peak_10707,WBGene00045308	1	0	-0.37	0	0.2	0.68	1.02	0.52	1.16	0.5	1
4reps.HS6hr_ConsensusPeaks_peak_13942b,WBGene00017973	1	0	-0.46	0	0.25	0.39	0.61	0.08	1.17	-0.05	1.02
4reps.HS6hr_ConsensusPeaks_peak_3928a,WBGene00010876	1	0	-0.44	0	0.18	0.89	1.75	0.66	1.62	1.02	1.4
4reps.HS6hr_ConsensusPeaks_peak_15751b,WBGene00012444	1	0	-0.37	0	0.33	0.96	1.36	0.46	1.22	0.65	1.21
4reps.HS6hr_ConsensusPeaks_peak_3192d,WBGene00017838	1	0	-0.26	0	0.59	0.54	0.79	0.26	1.08	0.51	1.41
4reps.HS6hr_ConsensusPeaks_peak_14841b,WBGene00012326	1	0	-0.18	0	0.61	0.01	0.13	0.01	0.26	0.33	0.68
4reps.HS6hr_ConsensusPeaks_peak_13389,WBGene00002039	1	0	-0.16	0	0.57	0.76	0.97	0.42	0.77	0.75	1.18
4reps.HS6hr_ConsensusPeaks_peak_4613b,WBGene00012463	1	0	-0.21	0	0.45	1.1	1.35	0.89	1.43	1.2	1.68
4reps.HS6hr_ConsensusPeaks_peak_13392d,WBGene00020135	1	0	-0.16	0	0.59	1.05	1.4	0.74	1.37	1.17	1.83
4reps.HS6hr_ConsensusPeaks_peak_11583h,WBGene00002263	1	0	-0.41	0	0.73	0.96	1.83	0.92	1.53	1.24	1.83
4reps.HS6hr_ConsensusPeaks_peak_4613a,WBGene00012463	1	0	-0.18	0.21	0.42	0.75	1.17	0.51	1.25	0.88	1.51
4reps.HS6hr_ConsensusPeaks_peak_3192a,WBGene00017838	1	0	-0.25	0	0.48	0.26	0.84	-0.1	0.8	0.23	1.06
4reps.HS6hr_ConsensusPeaks_peak_14089,WBGene00003778	1	0	-0.16	0	0.54	0.69	0.98	0.47	1.2	0.51	1.61
4reps.HS6hr_ConsensusPeaks_peak_4152b,WBGene00011849	1	0	-0.34	0	0.64	0.92	0.91	0.65	1.1	0.7	1.38
4reps.HS6hr_ConsensusPeaks_peak_4152a,WBGene00011849	1	0	-0.33	0	0.41	0.91	1.33	0.57	1.25	0.8	1.34
4reps.HS6hr_ConsensusPeaks_peak_7504d,WBGene00003048	1	0	-0.23	0	0.36	0.4	0.41	0.34	0.62	0.54	0.77
4reps.HS6hr_ConsensusPeaks_peak_7084d,WBGene00012927	1	0	-0.2	0	0.41	0.7	0.88	0.37	1.36	0.58	1.57
4reps.HS6hr_ConsensusPeaks_peak_6654a,WBGene00019304	1	0	-0.26	0	0.34	0.66	0.65	0.24	0.91	0.33	1.02
4reps.HS6hr_ConsensusPeaks_peak_14173,WBGene00016090	1	0	-0.36	0	0.52	0.72	1.14	0.69	1.66	0.63	1.83
4reps.HS6hr_ConsensusPeaks_peak_11583c,WBGene00002263	1	0	-0.2	0	0.6	0.96	1.78	0.49	1.36	0.96	1.76
4reps.HS6hr_ConsensusPeaks_peak_15880a,WBGene00014213	1	0	-0.13	0	0.5	0.17	0.77	0.22	0.98	0.72	1.4
4reps.HS6hr_ConsensusPeaks_peak_2246,WBGene00003989	1	0	0.22	0	-0.53	0.44	0.87	-0.13	0.78	-0.17	0.47
4reps.HS6hr_ConsensusPeaks_peak_9611b,WBGene00010828	1	0	0.14	0	-0.43	0.47	0.49	0.25	0.55	0.07	0.24
4reps.HS6hr_ConsensusPeaks_peak_10113h,WBGene00001240	1	0	0.35	0	-0.56	0.53	0.53	0.4	0.82	0.32	0.63
4reps.HS6hr_ConsensusPeaks_peak_6113d,WBGene00020021	1	0	0.19	0	-0.5	0.47	0.71	0.21	0.84	0.05	0.51
4reps.HS6hr_ConsensusPeaks_peak_15104a,WBGene00003239	1	0	0.27	0	-0.46	0.23	0.45	0.12	0.61	0.19	0.42
4reps.HS6hr_ConsensusPeaks_peak_8907b,WBGene00007492	1	0	0.25	0	-0.49	0.56	0.48	0.47	0.88	0.23	0.63
4reps.HS6hr_ConsensusPeaks_peak_13891f,WBGene00006926	1	0	0.13	0	-0.74	0.33	0.78	0.25	0.55	-0.04	0.05
4reps.HS6hr_ConsensusPeaks_peak_12761,WBGene00013340	1	0	0.35	0	-0.51	0.72	0.55	0.28	1.09	0.18	0.91
4reps.HS6hr_ConsensusPeaks_peak_9005,WBGene00007506	1	0	0.15	0	-0.57	0.38	0.33	-0.19	0.53	-0.52	0.14
4reps.HS6hr_ConsensusPeaks_peak_687b,WBGene00016562	1	0	0.33	0	-0.42	0.41	0.41	0.26	0.57	0.13	0.48
4reps.HS6hr_ConsensusPeaks_peak_7267b,WBGene00001946	1	0	0.27	0	-0.37	0.96	1.15	0.66	1.27	0.64	1.16
4reps.HS6hr_ConsensusPeaks_peak_9031,WBGene00001239	1	0	0.18	0	-0.42	0.24	0.13	0.08	0.48	-0.14	0.22
4reps.HS6hr_ConsensusPeaks_peak_9031,WBGene00007880	1	0	0.18	0	-0.42	0.24	0.13	0.08	0.48	-0.14	0.22
4reps.HS6hr_ConsensusPeaks_peak_14397c,WBGene00001169	1	0	0.37	0	-0.48	0.14	0.4	-0.05	0.68	0.04	0.58
4reps.HS6hr_ConsensusPeaks_peak_9916,WBGene00013522	1	0	0.3	0	-0.35	0.62	0.59	0.16	0.5	0.07	0.45
4reps.HS6hr_ConsensusPeaks_peak_8176,WBGene00021281	1	0	0.21	0	-0.42	0.37	0.56	0.01	0.28	0.13	0.07
4reps.HS6hr_ConsensusPeaks_peak_8176,WBGene00021283	1	0	0.21	0	-0.42	0.37	0.56	0.01	0.28	0.13	0.07
4reps.HS6hr_ConsensusPeaks_peak_13695b,WBGene00006321	1	0	0.25	0	-0.46	0.26	0.82	-0.19	0.49	-0.14	0.28
4reps.HS6hr_ConsensusPeaks_peak_7379c,WBGene00012717	1	0	0.26	0	-0.33	0.8	0.7	0.46	0.88	0.63	0.79
4reps.HS6hr_ConsensusPeaks_peak_13186,WBGene00018987	1	0	0.09	0	-0.31	0.39	0.64	-0.06	0.64	-0.01	0.38
4reps.HS6hr_ConsensusPeaks_peak_154a,WBGene00005002	1	0	0.38	0	-0.43	1.29	1.4	0.88	1.33	0.63	1.25
4reps.HS6hr_ConsensusPeaks_peak_8610b,WBGene00004411	1	0	0.36	0	-0.51	0.41	0.34	0.01	0.91	-0.05	0.76
4reps.HS6hr_ConsensusPeaks_peak_11810b,WBGene00010744	1	0	0.37	0	-0.45	0.36	0.06	0.48	0.8	0.41	0.69
4reps.HS6hr_ConsensusPeaks_peak_9975d,WBGene00013658	1	0	0.38	0	-0.46	0.39	0.67	0.31	0.75	0.41	0.65
4reps.HS6hr_ConsensusPeaks_peak_3377a,WBGene00006988	1	0	0.24	0	-0.36	0.08	0.19	0.26	0.46	0.3	0.33
4reps.HS6hr_ConsensusPeaks_peak_3377a,WBGene00019126	1	0	0.24	0	-0.36	0.08	0.19	0.26	0.46	0.3	0.33
4reps.HS6hr_ConsensusPeaks_peak_13614d,WBGene00006863	1	0	0.07	0	-0.03	1.61	1.99	1.15	1.91	1.25	1.95
4reps.HS6hr_ConsensusPeaks_peak_7136,WBGene00013448	1	0	0.16	0	-0.28	1.22	1.18	0.81	1.44	0.89	1.29
4reps.HS6hr_ConsensusPeaks_peak_7136,WBGene00013447	1	0	0.16	0	-0.28	1.22	1.18	0.81	1.44	0.89	1.29
4reps.HS6hr_ConsensusPeaks_peak_8377d,WBGene00016955	1	0	-0.02	0	0	1.7	1.96	0.89	1.59	0.81	1.55
4reps.HS6hr_ConsensusPeaks_peak_13001b,WBGene00010006	1	0	-0.3	0	0.24	1.28	1.43	1.13	1.73	0.99	1.68
4reps.HS6hr_ConsensusPeaks_peak_84c,WBGene00001814	1	0	-0.24	0	0.09	1.51	1.76	0.95	2.15	1.06	1.99
4reps.HS6hr_ConsensusPeaks_peak_2189b,WBGene00012216	1	0	-0.1	0	0.11	1.16	1.59	0.84	1.78	1.01	1.82
4reps.HS6hr_ConsensusPeaks_peak_2189b,WBGene00012210	1	0	-0.1	0	0.11	1.16	1.59	0.84	1.78	1.01	1.82
4reps.HS6hr_ConsensusPeaks_peak_10340,WBGene00000976	1	0	-0.22	0	0.04	1.35	1.75	0.92	1.75	0.93	1.53
4reps.HS6hr_ConsensusPeaks_peak_9360e,WBGene00004892	1	0	-0.12	0	-0.04	1.27	1.36	0.87	1.45	0.56	1.19
4reps.HS6hr_ConsensusPeaks_peak_4528e,WBGene00013923	1	0	-0.02	0	-0.06	1.18	1.39	0.95	1.55	0.87	1.42
4reps.HS6hr_ConsensusPeaks_peak_4528e,WBGene00013925	1	0	-0.02	0	-0.06	1.18	1.39	0.95	1.55	0.87	1.42
4reps.HS6hr_ConsensusPeaks_peak_8008,WBGene00021089	1	0	0.03	0	-0.01	1.36	1.85	0.85	1.67	0.89	1.68
4reps.HS6hr_ConsensusPeaks_peak_9291b,WBGene00002344	1	0	-0.17	0	0.01	1.07	1.23	0.76	1.54	0.73	1.33
4reps.HS6hr_ConsensusPeaks_peak_842c,WBGene00003132	1	0	0	0	-0.09	1.33	1.77	1.24	2.16	1.24	1.98
4reps.HS6hr_ConsensusPeaks_peak_842c,WBGene00022457	1	0	0	0	-0.09	1.33	1.77	1.24	2.16	1.24	1.98
4reps.HS6hr_ConsensusPeaks_peak_14964e,WBGene00008748	1	0	-0.19	0	0.07	1.4	1.27	0.88	1.39	0.56	1.25
4reps.HS6hr_ConsensusPeaks_peak_14129b,WBGene00003053	1	0	0.1	0	-0.28	1.1	1.37	0.6	1.7	0.47	1.5
4reps.HS6hr_ConsensusPeaks_peak_241,WBGene00006702	1	0	-0.27	0	0.2	1.39	1.51	0.94	1.61	1.02	1.58
4reps.HS6hr_ConsensusPeaks_peak_11764b,WBGene00007553	1	0	-0.14	0	0.21	1.33	2.05	0.96	1.78	1.22	1.92
4reps.HS6hr_ConsensusPeaks_peak_15810e,WBGene00004276	1	0	-0.11	0	-0.01	1.2	1.14	0.59	1.57	0.59	1.4
4reps.HS6hr_ConsensusPeaks_peak_15810e,WBGene00010700	1	0	-0.11	0	-0.01	1.2	1.14	0.59	1.57	0.59	1.4
4reps.HS6hr_ConsensusPeaks_peak_11709b,WBGene00012117	1	0	0	0	-0.01	1.44	2.2	0.87	1.96	1.43	1.93
4reps.HS6hr_ConsensusPeaks_peak_7294c,WBGene00013732	1	0	-0.1	0	0.08	1.09	1.41	0.86	1.49	1.08	1.49
4reps.HS6hr_ConsensusPeaks_peak_12305e,WBGene00009974	1	0	-0.26	0	0.12	1.12	1.47	0.69	1.56	0.67	1.41
4reps.HS6hr_ConsensusPeaks_peak_12305e,WBGene00009975	1	0	-0.26	0	0.12	1.12	1.47	0.69	1.56	0.67	1.41
4reps.HS6hr_ConsensusPeaks_peak_11225a,WBGene00001152	1	0	-0.01	0	0.06	1.3	1.6	0.63	2	0.68	2.12
4reps.HS6hr_ConsensusPeaks_peak_842d,WBGene00003132	1	0	-0.13	0	0.12	1.2	1.07	0.9	1.79	0.84	1.81
4reps.HS6hr_ConsensusPeaks_peak_8377c,WBGene00016955	1	0	0.03	0	-0.01	1.42	1.87	0.5	1.53	0.69	1.55
4reps.HS6hr_ConsensusPeaks_peak_4849f,WBGene00007836	1	0	-0.06	0	0.15	1.11	1.35	0.57	1.53	0.88	1.69
4reps.HS6hr_ConsensusPeaks_peak_15177,WBGene00004859	1	0	-0.4	0	-0.03	1.41	1.52	0.81	1.9	0.35	1.28
4reps.HS6hr_ConsensusPeaks_peak_15177,WBGene00012158	1	0	-0.4	0	-0.03	1.41	1.52	0.81	1.9	0.35	1.28
4reps.HS6hr_ConsensusPeaks_peak_4176g,WBGene00001038	1	0	0.09	0	-0.16	1.13	1.19	0.47	1.19	0.26	1.06
4reps.HS6hr_ConsensusPeaks_peak_4176g,WBGene00014249	1	0	0.09	0	-0.16	1.13	1.19	0.47	1.19	0.26	1.06
4reps.HS6hr_ConsensusPeaks_peak_7921,WBGene00044485	1	0	0.29	0	-0.1	1.14	1.43	1	1.57	1.21	1.77
4reps.HS6hr_ConsensusPeaks_peak_6708,WBGene00006977	1	0	-0.1	0	0.02	1.12	1.63	0.84	1.52	0.86	1.42
4reps.HS6hr_ConsensusPeaks_peak_6708,WBGene00185006	1	0	-0.1	0	0.02	1.12	1.63	0.84	1.52	0.86	1.42
4reps.HS6hr_ConsensusPeaks_peak_5757b,WBGene00003423	1	0	-0.09	0	0.15	1.26	1.38	0.76	1.37	0.81	1.51
4reps.HS6hr_ConsensusPeaks_peak_6934,WBGene00003589	1	0	-0.2	0	0.31	1.03	1.16	0.53	1	0.49	1.13
4reps.HS6hr_ConsensusPeaks_peak_12343b,WBGene00010260	1	0	0.01	0	0	1.26	1.32	0.89	1.47	0.92	1.5
4reps.HS6hr_ConsensusPeaks_peak_14809a,WBGene00007651	1	0	-0.06	0	-0.05	1.33	1.72	0.8	2	0.91	1.78
4reps.HS6hr_ConsensusPeaks_peak_83a,WBGene00001814	1	0	-0.12	0	0.03	1.12	1.22	0.67	1.94	0.8	1.84
4reps.HS6hr_ConsensusPeaks_peak_15438a,WBGene00003903	1	0	-0.08	0	-0.07	1.04	1.55	0.53	1.79	0.59	1.56
4reps.HS6hr_ConsensusPeaks_peak_8514b,WBGene00001091	1	0	-0.04	0	-0.09	1.07	1.42	0.56	1.49	0.57	1.27
4reps.HS6hr_ConsensusPeaks_peak_15076f,WBGene00002037	1	0	-0.06	0	0.03	1.5	2	0.92	1.7	0.83	1.68
4reps.HS6hr_ConsensusPeaks_peak_15397b,WBGene00009797	1	0	-0.14	0	-0.1	1.16	1.54	0.77	1.57	0.5	1.15
4reps.HS6hr_ConsensusPeaks_peak_6455d,WBGene00003559	1	0	0	0	-0.12	0.95	0.84	0.2	1.17	0.06	0.98
4reps.HS6hr_ConsensusPeaks_peak_4897b,WBGene00013093	1	0	0.19	0	-0.34	1.33	1.12	0.87	1.75	0.69	1.55
4reps.HS6hr_ConsensusPeaks_peak_13982,WBGene00020738	1	0	-0.08	0	0.13	0.92	1.03	0.6	1.08	0.53	1.17
4reps.HS6hr_ConsensusPeaks_peak_7219a,WBGene00013242	1	0	0.19	0	-0.14	0.9	0.96	0.28	1	0.43	1.04
4reps.HS6hr_ConsensusPeaks_peak_7219a,WBGene00013243	1	0	0.19	0	-0.14	0.9	0.96	0.28	1	0.43	1.04
4reps.HS6hr_ConsensusPeaks_peak_1640a,WBGene00008780	1	0	-0.25	0	0.06	1.03	1.33	0.73	1.45	0.71	1.24
4reps.HS6hr_ConsensusPeaks_peak_1640a,WBGene00009173	1	0	-0.25	0	0.06	1.03	1.33	0.73	1.45	0.71	1.24
4reps.HS6hr_ConsensusPeaks_peak_15376f,WBGene00000217	1	0	0.19	0	-0.06	1.25	1.75	0.85	1.9	1.17	2.08
4reps.HS6hr_ConsensusPeaks_peak_7639a,WBGene00019658	1	0	0.08	0	0.07	1.06	1.06	0.61	1.06	0.78	1.32
4reps.HS6hr_ConsensusPeaks_peak_7639a,WBGene00004427	1	0	0.08	0	0.07	1.06	1.06	0.61	1.06	0.78	1.32
4reps.HS6hr_ConsensusPeaks_peak_1596,WBGene00014115	1	0	-0.21	0	-0.09	1.15	1.33	0.95	1.59	0.51	1.09
4reps.HS6hr_ConsensusPeaks_peak_4838c,WBGene00013008	1	0	0.06	0	0.01	1.08	1.39	0.77	1.47	0.9	1.58
4reps.HS6hr_ConsensusPeaks_peak_5542a,WBGene00019994	1	0	0.35	0	-0.13	1.65	1.79	1.02	1.9	1.21	2.09
4reps.HS6hr_ConsensusPeaks_peak_5542a,WBGene00019995	1	0	0.35	0	-0.13	1.65	1.79	1.02	1.9	1.21	2.09
4reps.HS6hr_ConsensusPeaks_peak_5536c,WBGene00018990	1	0	-0.06	0	-0.04	1.31	1.02	0.64	1.36	0.37	1.13
4reps.HS6hr_ConsensusPeaks_peak_15398,WBGene00009797	1	0	-0.1	0	0.03	1.14	1.35	0.55	1.4	0.47	1.31
4reps.HS6hr_ConsensusPeaks_peak_15615a,WBGene00003602	1	0	0.29	0	-0.27	0.99	1.16	0.57	1.09	0.52	1.09
4reps.HS6hr_ConsensusPeaks_peak_2178b,WBGene00010768	1	0	-0.02	0	0.01	1.28	1.8	0.58	1.43	0.97	1.44
4reps.HS6hr_ConsensusPeaks_peak_2178b,WBGene00012107	1	0	-0.02	0	0.01	1.28	1.8	0.58	1.43	0.97	1.44
4reps.HS6hr_ConsensusPeaks_peak_8095a,WBGene00018146	1	0	0.12	0	-0.15	0.94	1.08	0.39	1.11	0.35	1.05
4reps.HS6hr_ConsensusPeaks_peak_15397c,WBGene00009797	1	0	-0.17	0	-0.19	1.12	1.69	0.75	1.87	0.43	1.29
4reps.HS6hr_ConsensusPeaks_peak_15076b,WBGene00002037	1	0	-0.16	0	0.17	1.21	1.31	0.3	1.09	0.26	1.16
4reps.HS6hr_ConsensusPeaks_peak_4410e,WBGene00009354	1	0	0.05	0	-0.05	1.4	1.74	0.67	1.39	0.82	1.36
4reps.HS6hr_ConsensusPeaks_peak_10857,WBGene00045305	1	0	-0.1	0	0.09	1.15	1.65	0.76	1.55	0.88	1.58
4reps.HS6hr_ConsensusPeaks_peak_13723g,WBGene00022745	1	0	-0.1	0	0.08	1.29	1.58	0.74	1.51	0.95	1.54
4reps.HS6hr_ConsensusPeaks_peak_7630,WBGene00015497	1	0	-0.22	0	-0.01	1.24	1.92	0.72	1.65	0.62	1.26
4reps.HS6hr_ConsensusPeaks_peak_12305c,WBGene00009974	1	0	-0.33	0	0.07	1	1.52	0.56	1.55	0.47	1.27
4reps.HS6hr_ConsensusPeaks_peak_12305c,WBGene00009975	1	0	-0.33	0	0.07	1	1.52	0.56	1.55	0.47	1.27
4reps.HS6hr_ConsensusPeaks_peak_13614c,WBGene00006863	1	0	-0.22	0	0.04	1.16	1.38	0.6	1.25	0.32	1.01
4reps.HS6hr_ConsensusPeaks_peak_12849,WBGene00045366	1	0	0.24	0	-0.05	1.29	1.85	0.98	1.85	1.43	2.09
4reps.HS6hr_ConsensusPeaks_peak_5536b,WBGene00018990	1	0	-0.34	0	0.04	1.45	1.44	1.11	1.93	0.92	1.53
4reps.HS6hr_ConsensusPeaks_peak_466,WBGene00003654	1	0	0.18	0	-0.07	1.23	1.07	0.82	1.51	0.95	1.62
4reps.HS6hr_ConsensusPeaks_peak_12392a,WBGene00009811	1	0	0.01	0	-0.11	1.21	1.81	1.02	2.08	0.85	1.85
4reps.HS6hr_ConsensusPeaks_peak_10433,WBGene00023284	1	0	0.08	0	-0.09	1.13	1.36	0.65	1.59	0.58	1.54
4reps.HS6hr_ConsensusPeaks_peak_10433,WBGene00006279	1	0	0.08	0	-0.09	1.13	1.36	0.65	1.59	0.58	1.54
4reps.HS6hr_ConsensusPeaks_peak_14661d,WBGene00016438	1	0	-0.16	0	0.06	1.48	1.5	0.88	1.48	0.63	1.37
4reps.HS6hr_ConsensusPeaks_peak_13353e,WBGene00018657	1	0	-0.22	0	0.04	1	1.24	0.6	1.16	0.46	0.94
4reps.HS6hr_ConsensusPeaks_peak_6831b,WBGene00011501	1	0	-0.03	0	0.01	1.08	1.33	0.47	1.1	0.56	1.07
4reps.HS6hr_ConsensusPeaks_peak_6831b,WBGene00011503	1	0	-0.03	0	0.01	1.08	1.33	0.47	1.1	0.56	1.07
4reps.HS6hr_ConsensusPeaks_peak_9141a,WBGene00000910	1	0	-0.29	0	0.23	1	1.2	0.91	1.39	0.82	1.36
4reps.HS6hr_ConsensusPeaks_peak_4410d,WBGene00009354	1	0	-0.01	0	0.02	1.44	1.84	0.86	1.68	1.12	1.72
4reps.HS6hr_ConsensusPeaks_peak_15311,WBGene00001149	1	0	-0.28	0	0.09	1.18	1.14	0.69	1.27	0.41	1.05
4reps.HS6hr_ConsensusPeaks_peak_8377b,WBGene00016955	1	0	-0.04	0	0.05	1.24	1.6	0.63	1.37	0.87	1.43
4reps.HS6hr_ConsensusPeaks_peak_11300e,WBGene00018700	1	0	-0.3	0	0.26	1.12	1.24	0.69	1.15	0.59	1.14
4reps.HS6hr_ConsensusPeaks_peak_14599,WBGene00016187	1	0	0.13	0	0.08	0.89	0.73	0.42	1.08	0.55	1.39
4reps.HS6hr_ConsensusPeaks_peak_14599,WBGene00016188	1	0	0.13	0	0.08	0.89	0.73	0.42	1.08	0.55	1.39
4reps.HS6hr_ConsensusPeaks_peak_11765,WBGene00007553	1	0	0	0	-0.04	1.37	2.07	0.67	1.78	0.67	1.65
4reps.HS6hr_ConsensusPeaks_peak_1189d,WBGene00003964	1	0	0.01	0	0	1.1	1.37	0.76	1.49	0.79	1.51
4reps.HS6hr_ConsensusPeaks_peak_9534d,WBGene00000376	1	0	0.09	0	-0.03	0.92	0.44	0.34	0.95	0.47	1.02
4reps.HS6hr_ConsensusPeaks_peak_15076e,WBGene00002037	1	0	-0.19	0	0.1	1.39	1.78	0.67	1.43	0.61	1.37
4reps.HS6hr_ConsensusPeaks_peak_1742b,WBGene00001582	1	0	0.04	0	-0.06	0.98	0.75	0.47	1	0.38	0.96
4reps.HS6hr_ConsensusPeaks_peak_14895d,WBGene00011105	1	0	-0.1	0	0.01	0.99	1.2	0.57	1.07	0.52	0.94
4reps.HS6hr_ConsensusPeaks_peak_1189c,WBGene00003964	1	0	-0.31	0	0.13	1.07	1.03	0.64	1.22	0.29	1.04
4reps.HS6hr_ConsensusPeaks_peak_4092c,WBGene00002299	1	0	0.02	0	-0.01	1.23	1.86	0.95	1.66	1.23	1.67
4reps.HS6hr_ConsensusPeaks_peak_4092c,WBGene00006659	1	0	0.02	0	-0.01	1.23	1.86	0.95	1.66	1.23	1.67
4reps.HS6hr_ConsensusPeaks_peak_8908,WBGene00007492	1	0	-0.13	0	0.04	0.97	1.05	0.58	1.01	0.45	0.88
4reps.HS6hr_ConsensusPeaks_peak_13606b,WBGene00001620	1	0	0.01	0	0.03	0.93	1.25	0.83	1.35	0.84	1.42
4reps.HS6hr_ConsensusPeaks_peak_3035,WBGene00018803	1	0	0.03	0	-0.05	0.85	1.13	0.51	1.2	0.53	1.16
4reps.HS6hr_ConsensusPeaks_peak_3035,WBGene00018807	1	0	0.03	0	-0.05	0.85	1.13	0.51	1.2	0.53	1.16
4reps.HS6hr_ConsensusPeaks_peak_1189b,WBGene00003964	1	0	0.04	0	-0.03	0.97	1.23	0.81	1.42	0.95	1.43
4reps.HS6hr_ConsensusPeaks_peak_10389,WBGene00021492	1	0	0.33	0	0.02	1.22	1.44	0.89	1.64	1.24	2.16
4reps.HS6hr_ConsensusPeaks_peak_12086a,WBGene00010174	1	0	-0.25	0	0.22	0.93	1.03	0.64	1.11	0.47	1.11
4reps.HS6hr_ConsensusPeaks_peak_6453c,WBGene00003559	1	0	0	0	-0.04	1.02	1.17	0.38	1.05	0.38	0.97
4reps.HS6hr_ConsensusPeaks_peak_1189e,WBGene00008852	1	0	-0.08	0	0.01	1.29	1.51	0.83	1.68	0.81	1.54
4reps.HS6hr_ConsensusPeaks_peak_1189e,WBGene00003964	1	0	-0.08	0	0.01	1.29	1.51	0.83	1.68	0.81	1.54
4reps.HS6hr_ConsensusPeaks_peak_11707,WBGene00012117	1	0	-0.17	0	0.13	1.01	1.53	0.63	1.23	0.8	1.21
4reps.HS6hr_ConsensusPeaks_peak_10867b,WBGene00017834	1	0	-0.27	0	0.23	1.07	1.3	0.66	1.27	0.71	1.26
4reps.HS6hr_ConsensusPeaks_peak_10619e,WBGene00021561	1	0	-0.21	0	0.06	0.88	0.93	0.58	1.07	0.57	0.91
4reps.HS6hr_ConsensusPeaks_peak_10619e,WBGene00003704	1	0	-0.21	0	0.06	0.88	0.93	0.58	1.07	0.57	0.91
4reps.HS6hr_ConsensusPeaks_peak_1564b,WBGene00009342	1	0	0.12	0	-0.14	1.15	1.49	0.5	1.12	0.68	1.03
4reps.HS6hr_ConsensusPeaks_peak_13991b,WBGene00017463	1	0	0.04	0	-0.03	1.47	1.48	0.5	0.99	0.5	0.95
4reps.HS6hr_ConsensusPeaks_peak_9140c,WBGene00008506	1	0	-0.14	0	0.03	0.98	1.62	0.58	1.77	0.66	1.61
4reps.HS6hr_ConsensusPeaks_peak_3987a,WBGene00010681	1	0	-0.04	0	0.1	1.04	1.14	0.83	1.28	0.83	1.42
4reps.HS6hr_ConsensusPeaks_peak_13479b,WBGene00022201	1	0	-0.05	0	0.02	0.8	0.85	0.28	0.99	0.4	0.96
4reps.HS6hr_ConsensusPeaks_peak_7639b,WBGene00045051	1	0	0.1	0	0.03	0.97	1.1	0.67	1.01	0.8	1.22
4reps.HS6hr_ConsensusPeaks_peak_13723h,WBGene00022745	1	0	-0.26	0	0.09	0.98	1.43	0.62	1.33	0.61	1.15
4reps.HS6hr_ConsensusPeaks_peak_13723h,WBGene00022746	1	0	-0.26	0	0.09	0.98	1.43	0.62	1.33	0.61	1.15
4reps.HS6hr_ConsensusPeaks_peak_3585,WBGene00016003	1	0	0.13	0	-0.12	1.12	1.23	0.64	1.3	0.69	1.27
4reps.HS6hr_ConsensusPeaks_peak_15278d,WBGene00011564	1	0	0.06	0	-0.13	0.75	0.69	0.09	1.09	0.2	0.99
4reps.HS6hr_ConsensusPeaks_peak_15278d,WBGene00003290	1	0	0.06	0	-0.13	0.75	0.69	0.09	1.09	0.2	0.99
4reps.HS6hr_ConsensusPeaks_peak_4795d,WBGene00002264	1	0	0	0	-0.04	1.06	1.23	0.84	1.5	0.74	1.41
4reps.HS6hr_ConsensusPeaks_peak_14484,WBGene00019780	1	0	-0.06	0	0.09	0.79	1.11	0.22	0.91	0.32	0.96
4reps.HS6hr_ConsensusPeaks_peak_3662,WBGene00020170	1	0	-0.28	0	0.17	1.05	1.38	0.91	1.63	0.86	1.56
4reps.HS6hr_ConsensusPeaks_peak_11709a,WBGene00012117	1	0	0.06	0	0	0.94	1.27	0.45	1.17	0.74	1.26
4reps.HS6hr_ConsensusPeaks_peak_11425a,WBGene00020865	1	0	-0.23	0	0.13	1.03	1.3	0.59	1.14	0.6	1.05
4reps.HS6hr_ConsensusPeaks_peak_2245h,WBGene00003989	1	0	-0.2	0	0.03	1.03	1.08	0.7	1.34	0.47	1.11
4reps.HS6hr_ConsensusPeaks_peak_11708a,WBGene00012117	1	0	-0.19	0	0.13	0.92	1.3	0.8	1.42	0.86	1.38
4reps.HS6hr_ConsensusPeaks_peak_5338b,WBGene00022493	1	0	0.16	0	-0.04	1.27	1.4	0.87	1.65	1.14	1.82
4reps.HS6hr_ConsensusPeaks_peak_10479b,WBGene00020954	1	0	-0.15	0	0.03	0.87	1.78	0.51	1.8	0.61	1.64
4reps.HS6hr_ConsensusPeaks_peak_11495g,WBGene00018090	1	0	0.02	0	-0.11	0.82	0.83	0.47	0.85	0.4	0.7
4reps.HS6hr_ConsensusPeaks_peak_7629,WBGene00015497	1	0	-0.09	0	-0.05	1.01	1.34	0.57	1.13	0.48	0.88
4reps.HS6hr_ConsensusPeaks_peak_9325,WBGene00010047	1	0	0.14	0	-0.17	0.98	0.59	0.52	0.96	0.35	0.86
4reps.HS6hr_ConsensusPeaks_peak_15178a,WBGene00004859	1	0	-0.12	0	-0.19	1.09	1.32	0.37	1.4	0.03	0.83
4reps.HS6hr_ConsensusPeaks_peak_15178a,WBGene00012158	1	0	-0.12	0	-0.19	1.09	1.32	0.37	1.4	0.03	0.83
4reps.HS6hr_ConsensusPeaks_peak_3771b,WBGene00020114	1	0	0.1	0	0.06	1.12	1.4	0.7	1.03	0.8	1.35
4reps.HS6hr_ConsensusPeaks_peak_4795c,WBGene00002264	1	0	-0.07	0	-0.01	0.75	0.98	0.52	1.09	0.46	0.98
4reps.HS6hr_ConsensusPeaks_peak_7639d,WBGene00019664	1	0	-0.44	0	0.21	1.3	1.53	0.73	1.56	0.61	1.4
4reps.HS6hr_ConsensusPeaks_peak_4410a,WBGene00009729	1	0	0.37	0	-0.14	1.01	1.05	0.34	1.06	0.47	1.27
4reps.HS6hr_ConsensusPeaks_peak_5554,WBGene00000898	1	0	-0.24	0	0.09	0.98	1.03	0.88	1.36	0.68	1.21
4reps.HS6hr_ConsensusPeaks_peak_10866d,WBGene00017834	1	0	-0.16	0	0.03	1.14	1.44	0.75	1.55	0.65	1.33
4reps.HS6hr_ConsensusPeaks_peak_9365,WBGene00004892	1	0	0.06	0	0.01	1.19	1.05	0.07	0.75	0.16	0.9
4reps.HS6hr_ConsensusPeaks_peak_9365,WBGene00219458	1	0	0.06	0	0.01	1.19	1.05	0.07	0.75	0.16	0.9
4reps.HS6hr_ConsensusPeaks_peak_10313a,WBGene00006794	1	0	0.19	0	-0.3	0.76	0.92	0.38	0.92	0.42	0.79
4reps.HS6hr_ConsensusPeaks_peak_15661b,WBGene00007772	1	0	-0.37	0	-0.01	1.1	1.6	1.02	1.84	0.81	1.3
4reps.HS6hr_ConsensusPeaks_peak_6591c,WBGene00018370	1	0	0.11	0	-0.09	0.8	0.87	0.67	1.04	0.65	1.06
4reps.HS6hr_ConsensusPeaks_peak_5679g,WBGene00003962	1	0	-0.1	0	-0.06	0.98	0.99	0.71	1.63	0.53	1.33
4reps.HS6hr_ConsensusPeaks_peak_5679g,WBGene00007574	1	0	-0.1	0	-0.06	0.98	0.99	0.71	1.63	0.53	1.33
4reps.HS6hr_ConsensusPeaks_peak_10396,WBGene00021486	1	0	0	0	0.02	0.88	1.37	0.46	1.37	0.73	1.42
4reps.HS6hr_ConsensusPeaks_peak_10396,WBGene00003676	1	0	0	0	0.02	0.88	1.37	0.46	1.37	0.73	1.42
4reps.HS6hr_ConsensusPeaks_peak_10835a,WBGene00023276	1	0	0.01	0	-0.02	1.04	1.02	0.47	1.28	0.4	1.25
4reps.HS6hr_ConsensusPeaks_peak_10835a,WBGene00017770	1	0	0.01	0	-0.02	1.04	1.02	0.47	1.28	0.4	1.25
4reps.HS6hr_ConsensusPeaks_peak_14895c,WBGene00011105	1	0	0.09	0	-0.24	0.85	1.1	0.58	1.07	0.51	0.85
4reps.HS6hr_ConsensusPeaks_peak_15312b,WBGene00001149	1	0	-0.18	0	0.02	0.76	0.87	0.52	1.13	0.4	0.92
4reps.HS6hr_ConsensusPeaks_peak_9528a,WBGene00019579	1	0	0.12	0	-0.42	1.15	0.68	0.51	1.04	0.25	0.67
4reps.HS6hr_ConsensusPeaks_peak_3902,WBGene00006562	1	0	-0.26	0	0.18	0.73	0.79	0.38	0.95	0.14	0.88
4reps.HS6hr_ConsensusPeaks_peak_707a,WBGene00020131	1	0	-0.21	0	0.15	0.79	0.62	0.36	0.84	0.36	0.8
4reps.HS6hr_ConsensusPeaks_peak_6372c,WBGene00015159	1	0	-0.14	0	0	0.96	1.17	0.74	1.27	0.51	1.03
4reps.HS6hr_ConsensusPeaks_peak_2199b,WBGene00001008	1	0	-0.07	0	0	0.73	0.83	0.3	0.87	0.29	0.77
4reps.HS6hr_ConsensusPeaks_peak_11708c,WBGene00012117	1	0	-0.05	0	0.07	0.93	1.26	0.68	1.32	0.88	1.38
4reps.HS6hr_ConsensusPeaks_peak_15441c,WBGene00000282	1	0	-0.3	0	-0.09	0.8	1.57	0.43	1.48	0.33	0.94
4reps.HS6hr_ConsensusPeaks_peak_9992,WBGene00012420	1	0	0.06	0	-0.07	0.6	0.9	0.55	0.77	0.44	0.74
4reps.HS6hr_ConsensusPeaks_peak_7891,WBGene00022089	1	0	0.09	0	-0.15	1.06	1.21	0.28	0.92	0.22	0.75
4reps.HS6hr_ConsensusPeaks_peak_15093,WBGene00009259	1	0	-0.01	0	-0.09	1.27	0.75	0.65	1.55	0.58	1.25
4reps.HS6hr_ConsensusPeaks_peak_12086g,WBGene00001670	1	0	-0.23	0	0.06	0.98	1.43	0.89	1.38	0.69	1.18
4reps.HS6hr_ConsensusPeaks_peak_172b,WBGene00021691	1	0	-0.28	0	0.05	0.87	1.03	0.49	1.21	0.35	0.95
4reps.HS6hr_ConsensusPeaks_peak_3990g,WBGene00000240	1	0	-0.01	0	0.03	1.04	1.31	0.35	0.91	0.43	0.97
4reps.HS6hr_ConsensusPeaks_peak_11706d,WBGene00012117	1	0	-0.03	0	0	0.9	1.5	0.49	1.44	0.77	1.39
4reps.HS6hr_ConsensusPeaks_peak_12968a,WBGene00008945	1	0	-0.04	0	-0.02	1.22	1.86	1.05	1.57	0.84	1.42
4reps.HS6hr_ConsensusPeaks_peak_11224,WBGene00018398	1	0	-0.16	0	0.05	0.94	1.23	0.51	1.31	0.38	1.18
4reps.HS6hr_ConsensusPeaks_peak_7504c,WBGene00003048	1	0	-0.26	0	0.13	0.74	1.18	0.48	1.18	0.67	1.06
4reps.HS6hr_ConsensusPeaks_peak_12392b,WBGene00009811	1	0	0.05	0	0.12	1.21	1.32	0.48	1.85	0.78	2.28
4reps.HS6hr_ConsensusPeaks_peak_14766,WBGene00008865	1	0	0.29	0	-0.15	0.92	1.01	0.59	1.22	0.58	1.33
4reps.HS6hr_ConsensusPeaks_peak_4455,WBGene00044038	1	0	0.19	0	-0.14	0.79	0.76	0.68	1.1	0.7	1.12
4reps.HS6hr_ConsensusPeaks_peak_4455,WBGene00008165	1	0	0.19	0	-0.14	0.79	0.76	0.68	1.1	0.7	1.12
4reps.HS6hr_ConsensusPeaks_peak_2505e,WBGene00013682	1	0	0.05	0	-0.12	0.96	1.03	0.81	1.6	0.53	1.44
4reps.HS6hr_ConsensusPeaks_peak_6690,WBGene00045132	1	0	0.1	0	-0.08	0.85	1.17	0.74	1.05	0.63	1.06
4reps.HS6hr_ConsensusPeaks_peak_6690,WBGene00014035	1	0	0.1	0	-0.08	0.85	1.17	0.74	1.05	0.63	1.06
4reps.HS6hr_ConsensusPeaks_peak_4332,WBGene00045152	1	0	-0.2	0	0.18	0.86	1.26	0.38	1.31	0.5	1.32
4reps.HS6hr_ConsensusPeaks_peak_8520,WBGene00001858	1	0	-0.19	0	0.09	0.73	0.86	0.53	0.85	0.27	0.74
4reps.HS6hr_ConsensusPeaks_peak_8520,WBGene00219791	1	0	-0.19	0	0.09	0.73	0.86	0.53	0.85	0.27	0.74
4reps.HS6hr_ConsensusPeaks_peak_14288h,WBGene00018520	1	0	-0.15	0	0.09	1.15	1.46	0.52	1.14	0.38	1.1
4reps.HS6hr_ConsensusPeaks_peak_15076c,WBGene00002037	1	0	-0.14	0	0.09	0.94	1.43	0.43	1.06	0.6	1.04
4reps.HS6hr_ConsensusPeaks_peak_7338e,WBGene00012551	1	0	0.16	0	-0.05	0.77	0.56	0.71	1.21	0.7	1.32
4reps.HS6hr_ConsensusPeaks_peak_7495a,WBGene00000878	1	0	-0.09	0	0.06	1.11	0.87	0.75	1.29	0.5	1.26
4reps.HS6hr_ConsensusPeaks_peak_4410c,WBGene00009354	1	0	-0.31	0	0.25	1.06	1.59	0.47	1.31	0.56	1.3
4reps.HS6hr_ConsensusPeaks_peak_10146,WBGene00077643	1	0	0.04	0	-0.14	0.78	0.86	0.46	0.91	0.31	0.74
4reps.HS6hr_ConsensusPeaks_peak_9530,WBGene00235298	1	0	0.15	0	-0.06	0.99	1.14	0.33	0.77	0.54	0.87
4reps.HS6hr_ConsensusPeaks_peak_5788c,WBGene00007630	1	0	-0.1	0	-0.06	1.05	1.47	0.84	1.37	0.65	1.02
4reps.HS6hr_ConsensusPeaks_peak_5788c,WBGene00007631	1	0	-0.1	0	-0.06	1.05	1.47	0.84	1.37	0.65	1.02
4reps.HS6hr_ConsensusPeaks_peak_6816c,WBGene00006579	1	0	-0.1	0	0.04	0.87	0.93	0.39	1.12	0.31	1.05
4reps.HS6hr_ConsensusPeaks_peak_10041j,WBGene00219547	1	0	-0.06	0	0.14	1	0.87	0.57	1.38	0.38	1.57
4reps.HS6hr_ConsensusPeaks_peak_4968b,WBGene00012980	1	0	0.1	0	-0.07	1.09	1.62	0.46	1.65	0.76	1.65
4reps.HS6hr_ConsensusPeaks_peak_3732c,WBGene00018394	1	0	-0.01	0	0.11	0.89	1.18	0.92	1.26	0.96	1.46
4reps.HS6hr_ConsensusPeaks_peak_15676b,WBGene00008976	1	0	0.06	0	-0.1	0.86	0.87	0.82	1.22	0.68	1.13
4reps.HS6hr_ConsensusPeaks_peak_203d,WBGene00022366	1	0	0.04	0	-0.15	1.16	1.05	0.42	1.13	0.13	0.84
4reps.HS6hr_ConsensusPeaks_peak_6315f,WBGene00001168	1	0	0.07	0	-0.08	0.95	1.05	0.4	1.37	0.37	1.3
4reps.HS6hr_ConsensusPeaks_peak_5391c,WBGene00002025	1	0	-0.1	0	0.04	0.9	1.33	0.62	1.3	0.64	1.22
4reps.HS6hr_ConsensusPeaks_peak_6762,WBGene00004980	1	0	0.22	0	-0.23	0.72	0.53	0.14	0.42	0.13	0.38
4reps.HS6hr_ConsensusPeaks_peak_6762,WBGene00010038	1	0	0.22	0	-0.23	0.72	0.53	0.14	0.42	0.13	0.38
4reps.HS6hr_ConsensusPeaks_peak_6908a,WBGene00011874	1	0	0.18	0	-0.28	0.79	0.85	0.24	1.02	0.26	0.88
4reps.HS6hr_ConsensusPeaks_peak_6908a,WBGene00011873	1	0	0.18	0	-0.28	0.79	0.85	0.24	1.02	0.26	0.88
4reps.HS6hr_ConsensusPeaks_peak_4977c,WBGene00001971	1	0	0.05	0	-0.1	0.82	1.08	0.58	1.04	0.69	0.93
4reps.HS6hr_ConsensusPeaks_peak_1778a,WBGene00010731	1	0	-0.23	0	0.08	0.88	0.82	0.42	0.98	0.28	0.83
4reps.HS6hr_ConsensusPeaks_peak_10392a,WBGene00021487	1	0	0.15	0	-0.14	1.03	0.78	0.63	1.06	0.44	1.02
4reps.HS6hr_ConsensusPeaks_peak_10004a,WBGene00004357	1	0	0.09	0	-0.32	0.66	0.95	0.37	0.9	0.4	0.62
4reps.HS6hr_ConsensusPeaks_peak_1736d,WBGene00007303	1	0	0.02	0	-0.03	1.08	1.49	0.71	1.13	0.68	1.08
4reps.HS6hr_ConsensusPeaks_peak_1494d,WBGene00000777	1	0	0.33	0	-0.26	0.8	0.87	0.42	0.74	0.38	0.78
4reps.HS6hr_ConsensusPeaks_peak_13762b,WBGene00003084	1	0	-0.09	0	-0.15	0.96	1.39	0.63	1.34	0.45	0.86
4reps.HS6hr_ConsensusPeaks_peak_3029,WBGene00017583	1	0	0.16	0	-0.24	1.13	1.1	0.73	1.43	0.66	1.23
4reps.HS6hr_ConsensusPeaks_peak_11590a,WBGene00010177	1	0	-0.04	0	-0.01	0.91	1.63	0.55	1.16	0.69	1.06
4reps.HS6hr_ConsensusPeaks_peak_11590a,WBGene00011544	1	0	-0.04	0	-0.01	0.91	1.63	0.55	1.16	0.69	1.06
4reps.HS6hr_ConsensusPeaks_peak_10474a,WBGene00020955	1	0	-0.13	0	0.14	0.86	1.44	0.47	1.36	0.52	1.42
4reps.HS6hr_ConsensusPeaks_peak_10474a,WBGene00020962	1	0	-0.13	0	0.14	0.86	1.44	0.47	1.36	0.52	1.42
4reps.HS6hr_ConsensusPeaks_peak_4152c,WBGene00011849	1	0	-0.05	0	0.19	0.93	1.26	0.64	1.32	0.86	1.59
4reps.HS6hr_ConsensusPeaks_peak_7339b,WBGene00012552	1	0	0.2	0	-0.08	1.11	1.32	0.77	2.02	0.94	2.15
4reps.HS6hr_ConsensusPeaks_peak_5553d,WBGene00000898	1	0	-0.13	0	0.23	0.89	0.67	0.47	1.02	0.43	1.18
4reps.HS6hr_ConsensusPeaks_peak_5907b,WBGene00008006	1	0	-0.04	0	-0.04	1	0.96	0.61	1.11	0.44	0.92
4reps.HS6hr_ConsensusPeaks_peak_2652e,WBGene00006611	1	0	-0.15	0	0.13	0.97	1.41	0.58	1.22	0.85	1.25
4reps.HS6hr_ConsensusPeaks_peak_2652e,WBGene00016020	1	0	-0.15	0	0.13	0.97	1.41	0.58	1.22	0.85	1.25
4reps.HS6hr_ConsensusPeaks_peak_5048,WBGene00007480	1	0	0.05	0	-0.14	0.79	1.11	0.58	1.41	0.64	1.25
4reps.HS6hr_ConsensusPeaks_peak_4726a,WBGene00012908	1	0	0.1	0	-0.08	0.59	0.55	0.33	0.63	0.45	0.63
4reps.HS6hr_ConsensusPeaks_peak_11710,WBGene00012117	1	0	-0.19	0	0.14	0.92	1.38	0.48	1.39	0.6	1.35
4reps.HS6hr_ConsensusPeaks_peak_14984c,WBGene00009818	1	0	-0.22	0	0.06	0.95	0.96	0.64	1.22	0.47	1.01
4reps.HS6hr_ConsensusPeaks_peak_5560d,WBGene00006725	1	0	0.24	0	-0.04	0.8	0.71	0.36	0.96	0.39	1.2
4reps.HS6hr_ConsensusPeaks_peak_5560d,WBGene00019168	1	0	0.24	0	-0.04	0.8	0.71	0.36	0.96	0.39	1.2
4reps.HS6hr_ConsensusPeaks_peak_13897a,WBGene00000149	1	0	-0.17	0	0.02	0.63	1.09	0.37	0.94	0.36	0.75
4reps.HS6hr_ConsensusPeaks_peak_2232c,WBGene00003735	1	0	0.42	0	-0.07	1.06	1.12	1.14	2.07	1.22	2.47
4reps.HS6hr_ConsensusPeaks_peak_13725c,WBGene00022745	1	0	0.02	0	-0.01	0.75	1.09	0.44	0.99	0.72	1
4reps.HS6hr_ConsensusPeaks_peak_7942a,WBGene00043702	1	0	0.37	0	-0.14	1.04	0.88	0.46	1.32	0.62	1.52
4reps.HS6hr_ConsensusPeaks_peak_8093a,WBGene00018144	1	0	-0.06	0	0.02	0.74	1.03	0.32	0.74	0.32	0.68
4reps.HS6hr_ConsensusPeaks_peak_8093a,WBGene00018145	1	0	-0.06	0	0.02	0.74	1.03	0.32	0.74	0.32	0.68
4reps.HS6hr_ConsensusPeaks_peak_4924a,WBGene00012724	1	0	0.22	0	-0.04	1.36	1.67	1.09	1.91	1.23	2.24
4reps.HS6hr_ConsensusPeaks_peak_12996f,WBGene00010006	1	0	-0.28	0	0.02	0.81	1.05	0.78	1.28	0.53	0.93
4reps.HS6hr_ConsensusPeaks_peak_3879e,WBGene00219852	1	0	-0.09	0	0	0.75	0.73	0.17	0.93	0.04	0.79
4reps.HS6hr_ConsensusPeaks_peak_3738c,WBGene00015567	1	0	-0.15	0	0.23	0.76	0.83	0.4	0.91	0.31	1.04
4reps.HS6hr_ConsensusPeaks_peak_14985c,WBGene00009818	1	0	0.04	0	-0.17	1.02	1.6	0.58	1.71	0.73	1.4
4reps.HS6hr_ConsensusPeaks_peak_5555,WBGene00000898	1	0	-0.01	0	0.1	0.76	0.67	0.32	0.68	0.42	0.81
4reps.HS6hr_ConsensusPeaks_peak_8454b,WBGene00016763	1	0	-0.02	0	-0.07	1.14	0.72	0.66	1.36	0.37	1.09
4reps.HS6hr_ConsensusPeaks_peak_14288a,WBGene00018522	1	0	-0.02	0	-0.03	0.83	1.14	0.41	0.94	0.42	0.83
4reps.HS6hr_ConsensusPeaks_peak_13019b,WBGene00012621	1	0	0.11	0	-0.03	1.07	1.54	0.31	1.49	0.71	1.63
4reps.HS6hr_ConsensusPeaks_peak_7942c,WBGene00021879	1	0	0.07	0	-0.19	1.06	1.05	0.51	1.53	0.64	1.24
4reps.HS6hr_ConsensusPeaks_peak_15322b,WBGene00004108	1	0	-0.36	0	0.18	0.83	1.27	0.68	1.38	0.55	1.23
4reps.HS6hr_ConsensusPeaks_peak_5545c,WBGene00019158	1	0	0.34	0	-0.4	0.9	0.66	0.58	1.42	0.61	1.35
4reps.HS6hr_ConsensusPeaks_peak_8734c,WBGene00003827	1	0	0.1	0	-0.26	0.75	0.95	0.39	1.08	0.33	0.86
4reps.HS6hr_ConsensusPeaks_peak_8734c,WBGene00016794	1	0	0.1	0	-0.26	0.75	0.95	0.39	1.08	0.33	0.86
4reps.HS6hr_ConsensusPeaks_peak_12279d,WBGene00010279	1	0	-0.1	0	0.05	1.01	1.49	0.9	1.64	1.13	1.6
4reps.HS6hr_ConsensusPeaks_peak_12279d,WBGene00010425	1	0	-0.1	0	0.05	1.01	1.49	0.9	1.64	1.13	1.6
4reps.HS6hr_ConsensusPeaks_peak_14277,WBGene00044283	1	0	0.23	0	-0.12	0.94	1.11	0.05	0.87	0.09	0.96
4reps.HS6hr_ConsensusPeaks_peak_13783b,WBGene00004356	1	0	-0.11	0	0.04	0.85	0.86	0.48	0.79	0.29	0.72
4reps.HS6hr_ConsensusPeaks_peak_5303c,WBGene00017757	1	0	-0.02	0	0.12	0.77	0.51	0.67	0.99	0.75	1.2
4reps.HS6hr_ConsensusPeaks_peak_7547,WBGene00000897	1	0	-0.08	0	0	0.64	0.73	0.54	0.96	0.55	0.85
4reps.HS6hr_ConsensusPeaks_peak_7547,WBGene00017929	1	0	-0.08	0	0	0.64	0.73	0.54	0.96	0.55	0.85
4reps.HS6hr_ConsensusPeaks_peak_9646,WBGene00003150	1	0	0	0	0.09	0.89	1.24	0.76	1.23	1.02	1.43
4reps.HS6hr_ConsensusPeaks_peak_11931c,WBGene00011263	1	0	-0.12	0	0.02	0.69	0.86	0.5	0.86	0.4	0.72
4reps.HS6hr_ConsensusPeaks_peak_8928a,WBGene00008366	1	0	-0.14	0	0.04	0.74	1.19	0.51	1.39	0.59	1.25
4reps.HS6hr_ConsensusPeaks_peak_10836b,WBGene00017772	1	0	0.17	0	0.12	0.7	0.67	0.22	0.75	0.61	1.19
4reps.HS6hr_ConsensusPeaks_peak_10836b,WBGene00017771	1	0	0.17	0	0.12	0.7	0.67	0.22	0.75	0.61	1.19
4reps.HS6hr_ConsensusPeaks_peak_14288b,WBGene00018522	1	0	0.14	0	-0.29	0.77	0.75	0.29	0.77	0.09	0.58
4reps.HS6hr_ConsensusPeaks_peak_2178a,WBGene00012107	1	0	0.05	0.42	0.02	0.88	1.42	0.16	1.05	0.63	1.18
4reps.HS6hr_ConsensusPeaks_peak_14752,WBGene00007520	1	0	0.04	0	-0.01	0.73	0.84	0.52	0.9	0.47	0.94
4reps.HS6hr_ConsensusPeaks_peak_14752,WBGene00009887	1	0	0.04	0	-0.01	0.73	0.84	0.52	0.9	0.47	0.94
4reps.HS6hr_ConsensusPeaks_peak_14515d,WBGene00006649	1	0	-0.09	0	0.31	0.73	0.93	0.27	1.03	0.47	1.31
4reps.HS6hr_ConsensusPeaks_peak_5649a,WBGene00044166	1	0	0.17	0	-0.01	0.9	0.44	0.68	1.04	0.62	1.29
4reps.HS6hr_ConsensusPeaks_peak_16033f,WBGene00000294	1	0	-0.06	0	0.02	0.76	0.9	0.46	1.09	0.35	1.01
4reps.HS6hr_ConsensusPeaks_peak_6682,WBGene00002998	1	0	0.14	0	-0.15	1.01	1.36	0.79	1.66	0.64	1.57
4reps.HS6hr_ConsensusPeaks_peak_11850m,WBGene00008331	1	0	-0.01	0	-0.24	0.86	0.79	0.34	0.85	0.12	0.45
4reps.HS6hr_ConsensusPeaks_peak_3529,WBGene00019061	1	0	-0.14	0	-0.02	0.9	1.43	0.6	1.17	0.48	0.88
4reps.HS6hr_ConsensusPeaks_peak_10616a,WBGene00044528	1	0	0.18	0	-0.05	0.91	1.06	0.75	1.32	1.07	1.49
4reps.HS6hr_ConsensusPeaks_peak_3526b,WBGene00003009	1	0	-0.06	0	0.16	0.59	0.62	0.15	0.58	0.27	0.72
4reps.HS6hr_ConsensusPeaks_peak_9077d,WBGene00001396	1	0	-0.08	0	-0.07	0.96	1.35	0.58	1.83	0.26	1.5
4reps.HS6hr_ConsensusPeaks_peak_7597a,WBGene00022048	1	0	0.06	0	-0.22	0.76	0.84	0.52	0.91	0.41	0.67
4reps.HS6hr_ConsensusPeaks_peak_14634,WBGene00018565	1	0	0.19	0	-0.26	0.88	0.96	0.37	0.8	0.25	0.68
4reps.HS6hr_ConsensusPeaks_peak_14634,WBGene00020792	1	0	0.19	0	-0.26	0.88	0.96	0.37	0.8	0.25	0.68
4reps.HS6hr_ConsensusPeaks_peak_4762,WBGene00008932	1	0	-0.23	0	0.12	0.67	0.92	0.61	1	0.59	0.89
4reps.HS6hr_ConsensusPeaks_peak_1775b,WBGene00010730	1	0	0.1	0	-0.11	0.76	1.01	0.35	0.71	0.48	0.65
4reps.HS6hr_ConsensusPeaks_peak_1775b,WBGene00010731	1	0	0.1	0	-0.11	0.76	1.01	0.35	0.71	0.48	0.65
4reps.HS6hr_ConsensusPeaks_peak_11711e,WBGene00012117	1	0	-0.04	0	-0.1	0.94	1.23	0.42	1.1	0.4	0.79
4reps.HS6hr_ConsensusPeaks_peak_8832g,WBGene00017070	1	0	-0.01	0	-0.08	0.86	1.21	0.47	1.27	0.34	1.07
4reps.HS6hr_ConsensusPeaks_peak_8832g,WBGene00017075	1	0	-0.01	0	-0.08	0.86	1.21	0.47	1.27	0.34	1.07
4reps.HS6hr_ConsensusPeaks_peak_14485,WBGene00019780	1	0	-0.26	0	0.12	0.86	1.19	0.18	1.17	0.14	1.04
4reps.HS6hr_ConsensusPeaks_peak_3170d,WBGene00017369	1	0	0.1	0	-0.01	0.72	0.61	0.44	0.94	0.46	1.07
4reps.HS6hr_ConsensusPeaks_peak_3170d,WBGene00017370	1	0	0.1	0	-0.01	0.72	0.61	0.44	0.94	0.46	1.07
4reps.HS6hr_ConsensusPeaks_peak_10251c,WBGene00000552	1	0	-0.09	0	0.01	0.79	1.01	0.32	0.87	0.39	0.75
4reps.HS6hr_ConsensusPeaks_peak_1189f,WBGene00008852	1	0	-0.14	0	-0.03	0.81	1.2	0.48	1.09	0.44	0.8
4reps.HS6hr_ConsensusPeaks_peak_1189f,WBGene00003964	1	0	-0.14	0	-0.03	0.81	1.2	0.48	1.09	0.44	0.8
4reps.HS6hr_ConsensusPeaks_peak_1054,WBGene00015687	1	0	0.23	0	-0.21	0.65	1.09	0.57	1.15	0.7	1.14
4reps.HS6hr_ConsensusPeaks_peak_9610,WBGene00010828	1	0	0.21	0	-0.32	0.75	0.97	0.49	1.01	0.59	0.86
4reps.HS6hr_ConsensusPeaks_peak_6494b,WBGene00018842	1	0	0.14	0	-0.16	0.6	0.66	0.4	0.73	0.32	0.67
4reps.HS6hr_ConsensusPeaks_peak_4073,WBGene00001041	1	0	0.32	0	-0.07	0.77	0.77	0.42	0.7	0.58	0.98
4reps.HS6hr_ConsensusPeaks_peak_4073,WBGene00012005	1	0	0.32	0	-0.07	0.77	0.77	0.42	0.7	0.58	0.98
4reps.HS6hr_ConsensusPeaks_peak_4071a,WBGene00012002	1	0	0.03	0	-0.11	0.86	0.45	0.69	1.07	0.37	0.89
4reps.HS6hr_ConsensusPeaks_peak_14740a,WBGene00009888	1	0	0.05	0	-0.08	0.7	0.68	0.27	0.52	0.08	0.45
4reps.HS6hr_ConsensusPeaks_peak_14740a,WBGene00195209	1	0	0.05	0	-0.08	0.7	0.68	0.27	0.52	0.08	0.45
4reps.HS6hr_ConsensusPeaks_peak_8676a,WBGene00003914	1	0	-0.13	0	-0.01	0.71	0.76	0.44	1.16	0.31	0.95
4reps.HS6hr_ConsensusPeaks_peak_8676a,WBGene00018636	1	0	-0.13	0	-0.01	0.71	0.76	0.44	1.16	0.31	0.95
4reps.HS6hr_ConsensusPeaks_peak_366b,WBGene00004226	1	0	-0.2	0	0	0.82	1.51	1.01	1.82	1.19	1.5
4reps.HS6hr_ConsensusPeaks_peak_11194a,WBGene00003242	1	0	0.02	0	-0.07	0.91	1.16	0.63	1.16	0.7	1.02
4reps.HS6hr_ConsensusPeaks_peak_11194a,WBGene00016499	1	0	0.02	0	-0.07	0.91	1.16	0.63	1.16	0.7	1.02
4reps.HS6hr_ConsensusPeaks_peak_11194a,WBGene00016505	1	0	0.02	0	-0.07	0.91	1.16	0.63	1.16	0.7	1.02
4reps.HS6hr_ConsensusPeaks_peak_3053b,WBGene00004751	1	0	-0.13	0	0.07	0.66	0.56	0.27	0.62	0.16	0.55
4reps.HS6hr_ConsensusPeaks_peak_5755e,WBGene00003423	1	0	-0.29	0	0.37	0.73	1.06	0.34	0.98	0.35	1.08
4reps.HS6hr_ConsensusPeaks_peak_7185e,WBGene00007680	1	0	0.03	0	0.08	0.8	0.63	0.15	0.58	0.2	0.79
4reps.HS6hr_ConsensusPeaks_peak_14946a,WBGene00010902	1	0	-0.23	0	0.22	0.67	0.94	0.51	0.85	0.4	0.87
4reps.HS6hr_ConsensusPeaks_peak_8231a,WBGene00000685	1	0	-0.12	0	0.11	0.96	0.8	0.45	0.92	0.58	0.97
4reps.HS6hr_ConsensusPeaks_peak_10109b,WBGene00255702	1	0	-0.19	0	0.19	0.78	0.7	0.31	0.83	0.21	0.87
4reps.HS6hr_ConsensusPeaks_peak_10109b,WBGene00045013	1	0	-0.19	0	0.19	0.78	0.7	0.31	0.83	0.21	0.87
4reps.HS6hr_ConsensusPeaks_peak_842a,WBGene00003132	1	0	0.01	0	-0.06	0.81	1.02	0.57	1.19	0.79	1.08
4reps.HS6hr_ConsensusPeaks_peak_7794a,WBGene00004497	1	0	-0.05	0	0.01	0.69	0.81	0.56	0.99	0.54	0.92
4reps.HS6hr_ConsensusPeaks_peak_1448,WBGene00007913	1	0	-0.06	0	0.16	0.84	1.25	0.67	1.25	0.8	1.47
4reps.HS6hr_ConsensusPeaks_peak_3304b,WBGene00006923	1	0	-0.1	0	-0.01	0.69	0.71	0.15	0.95	0.06	0.8
4reps.HS6hr_ConsensusPeaks_peak_8095b,WBGene00018146	1	0	0.13	0	-0.04	0.76	1.26	0.4	1.22	0.77	1.35
4reps.HS6hr_ConsensusPeaks_peak_6724d,WBGene00008514	1	0	0.05	0	-0.01	0.74	0.74	0.71	1.06	0.65	1.12
4reps.HS6hr_ConsensusPeaks_peak_13660b,WBGene00018532	1	0	-0.2	0	0.04	0.8	1.07	0.36	1.35	0.21	1.15
4reps.HS6hr_ConsensusPeaks_peak_9708d,WBGene00013375	1	0	-0.01	0	-0.14	0.95	0.69	0.56	1.11	0.07	0.75
4reps.HS6hr_ConsensusPeaks_peak_14070c,WBGene00002023	1	0	-0.09	0	-0.01	0.84	1.22	0.55	1.09	0.61	0.9
4reps.HS6hr_ConsensusPeaks_peak_3879g,WBGene00006739	1	0	0.01	0	-0.09	0.55	0.77	0.19	0.53	0.09	0.4
4reps.HS6hr_ConsensusPeaks_peak_3879g,WBGene00008053	1	0	0.01	0	-0.09	0.55	0.77	0.19	0.53	0.09	0.4
4reps.HS6hr_ConsensusPeaks_peak_11706c,WBGene00012117	1	0	-0.09	0	0.06	1.04	1.27	0.91	1.52	0.98	1.51
4reps.HS6hr_ConsensusPeaks_peak_7225,WBGene00013244	1	0	0.05	0	0.01	0.7	0.98	0.42	1.01	0.74	1.11
4reps.HS6hr_ConsensusPeaks_peak_904e,WBGene00017855	1	0	0.25	0	-0.05	0.95	0.66	0.54	1.19	0.57	1.47
4reps.HS6hr_ConsensusPeaks_peak_94a,WBGene00022033	1	0	0.04	0	0.04	1.03	1.27	0.76	1.11	0.86	1.35
4reps.HS6hr_ConsensusPeaks_peak_9946,WBGene00013639	1	0	0.1	0	-0.07	0.83	0.48	0.57	1.02	0.58	1.02
4reps.HS6hr_ConsensusPeaks_peak_3734a,WBGene00050912	1	0	-0.01	0	0.03	0.77	1.27	0.76	1.29	0.74	1.33
4reps.HS6hr_ConsensusPeaks_peak_9284,WBGene00000109	1	0	-0.27	0	0.22	0.92	1.13	0.8	1.24	0.7	1.25
4reps.HS6hr_ConsensusPeaks_peak_9284,WBGene00008775	1	0	-0.27	0	0.22	0.92	1.13	0.8	1.24	0.7	1.25
4reps.HS6hr_ConsensusPeaks_peak_12745d,WBGene00044207	1	0	0.08	0	-0.08	1.28	1.46	0.73	1.83	0.54	1.72
4reps.HS6hr_ConsensusPeaks_peak_15376e,WBGene00000217	1	0	0.13	0	-0.22	0.79	1.25	0.32	1.73	0.35	1.57
4reps.HS6hr_ConsensusPeaks_peak_11227a,WBGene00018400	1	0	0.01	0	0.03	0.77	1.04	0.31	0.95	0.53	1.02
4reps.HS6hr_ConsensusPeaks_peak_4484h,WBGene00004698	1	0	0.2	0	-0.18	0.8	0.78	0.65	1.23	0.81	1.21
4reps.HS6hr_ConsensusPeaks_peak_1968c,WBGene00000912	1	0	0.09	0	-0.08	0.8	1.02	0.33	1.18	0.35	1.16
4reps.HS6hr_ConsensusPeaks_peak_6437,WBGene00022816	1	0	0.24	0	-0.19	0.88	1.41	0.34	0.92	0.66	0.91
4reps.HS6hr_ConsensusPeaks_peak_6437,WBGene00194734	1	0	0.24	0	-0.19	0.88	1.41	0.34	0.92	0.66	0.91
4reps.HS6hr_ConsensusPeaks_peak_12118a,WBGene00008100	1	0	-0.2	0	0.03	0.74	0.85	0.41	1.24	0.39	1
4reps.HS6hr_ConsensusPeaks_peak_13896,WBGene00000149	1	0	0.1	0	-0.03	0.62	0.87	0.19	0.74	0.39	0.82
4reps.HS6hr_ConsensusPeaks_peak_4613e,WBGene00012463	1	0	-0.07	0	0.16	0.72	0.96	0.32	0.98	0.59	1.16
4reps.HS6hr_ConsensusPeaks_peak_314,WBGene00021354	1	0	-0.2	0	0.01	0.98	1.27	0.62	1.53	0.45	1.16
4reps.HS6hr_ConsensusPeaks_peak_3211a,WBGene00044767	1	0	0.02	0.36	0.17	0.72	1.32	0.45	1.05	1.14	1.38
4reps.HS6hr_ConsensusPeaks_peak_8929,WBGene00008366	1	0	-0.08	0	-0.03	0.78	1.43	0.31	1.14	0.41	0.94
4reps.HS6hr_ConsensusPeaks_peak_14396,WBGene00004758	1	0	0.06	0	-0.17	0.7	0.51	0.2	0.73	0.11	0.53
4reps.HS6hr_ConsensusPeaks_peak_2568a,WBGene00009306	1	0	0.03	0	-0.16	0.71	0.61	0.22	0.51	0.08	0.29
4reps.HS6hr_ConsensusPeaks_peak_4943a,WBGene00000901	1	0	-0.07	0	0.04	0.73	0.89	0.33	1.02	0.23	0.99
4reps.HS6hr_ConsensusPeaks_peak_1831,WBGene00007054	1	0	-0.08	0	0.04	0.66	0.92	0.42	0.84	0.48	0.8
4reps.HS6hr_ConsensusPeaks_peak_8503a,WBGene00006621	1	0	-0.19	0	-0.01	0.81	0.92	0.66	1.17	0.33	0.84
4reps.HS6hr_ConsensusPeaks_peak_1058g,WBGene00004068	1	0	-0.13	0	0.06	1	1.09	0.97	1.4	0.56	1.3
4reps.HS6hr_ConsensusPeaks_peak_10343,WBGene00000976	1	0	-0.22	0	0.09	0.65	0.9	0.26	0.96	0.34	0.81
4reps.HS6hr_ConsensusPeaks_peak_7154b,WBGene00000793	1	0	-0.05	0	0.08	0.63	0.65	0.25	0.86	0.44	0.93
4reps.HS6hr_ConsensusPeaks_peak_12015c,WBGene00004296	1	0	0.04	0	-0.04	1	1.08	0.49	1.35	0.41	1.3
4reps.HS6hr_ConsensusPeaks_peak_12015c,WBGene00011449	1	0	0.04	0	-0.04	1	1.08	0.49	1.35	0.41	1.3
4reps.HS6hr_ConsensusPeaks_peak_9628e,WBGene00185092	1	0	0.01	0	-0.1	0.97	1.16	0.39	1.08	0.19	0.82
4reps.HS6hr_ConsensusPeaks_peak_94b,WBGene00022033	1	0	-0.03	0	0.05	0.79	0.97	0.39	1.07	0.57	1.13
4reps.HS6hr_ConsensusPeaks_peak_7963,WBGene00021890	1	0	0.15	0	-0.08	0.73	1.05	0.33	0.85	0.65	0.91
4reps.HS6hr_ConsensusPeaks_peak_3429,WBGene00018869	1	0	0.14	0	-0.14	0.53	0.5	0.4	0.58	0.25	0.55
4reps.HS6hr_ConsensusPeaks_peak_15614b,WBGene00003602	1	0	0	0	-0.21	0.77	0.92	0.18	0.89	-0.03	0.51
4reps.HS6hr_ConsensusPeaks_peak_13979a,WBGene00020736	1	0	0.06	0	-0.04	0.73	0.96	0.17	0.99	0.1	1
4reps.HS6hr_ConsensusPeaks_peak_6703d,WBGene00011146	1	0	0.19	0	-0.3	0.66	0.6	0.21	0.67	0.2	0.53
4reps.HS6hr_ConsensusPeaks_peak_2643c,WBGene00017745	1	0	-0.31	0	0.17	1	1.15	0.65	1.43	0.74	1.34
4reps.HS6hr_ConsensusPeaks_peak_5402c,WBGene00021260	1	0	0.18	0	-0.04	1.13	0.96	0.75	1.23	0.63	1.48
4reps.HS6hr_ConsensusPeaks_peak_5535,WBGene00018990	1	0	0.06	0	-0.04	0.83	0.7	0.44	0.84	0.35	0.86
4reps.HS6hr_ConsensusPeaks_peak_13782a,WBGene00004356	1	0	-0.01	0	0.06	0.69	0.83	0.58	0.98	0.53	1.07
4reps.HS6hr_ConsensusPeaks_peak_13782a,WBGene00000959	1	0	-0.01	0	0.06	0.69	0.83	0.58	0.98	0.53	1.07
4reps.HS6hr_ConsensusPeaks_peak_9738e,WBGene00004681	1	0	0.18	0	-0.2	0.71	0.61	0.21	0.83	0.12	0.77
4reps.HS6hr_ConsensusPeaks_peak_2245a,WBGene00001433	1	0	-0.16	0	0.08	0.78	1.22	0.56	1.35	0.63	1.27
4reps.HS6hr_ConsensusPeaks_peak_14385,WBGene00022668	1	0	0.13	0	-0.04	0.71	0.59	0.26	0.87	0.19	0.98
4reps.HS6hr_ConsensusPeaks_peak_6447b,WBGene00003002	1	0	0.13	0	-0.16	0.5	0.47	0.29	0.52	0.21	0.47
4reps.HS6hr_ConsensusPeaks_peak_15752a,WBGene00012444	1	0	-0.04	0	0	0.7	0.99	0.11	0.86	0.17	0.78
4reps.HS6hr_ConsensusPeaks_peak_4079b,WBGene00012005	1	0	0.05	0	-0.2	0.58	0.74	0.23	0.71	0.05	0.5
4reps.HS6hr_ConsensusPeaks_peak_4010a,WBGene00011580	1	0	-0.1	0	0.1	0.94	0.94	0.57	0.98	0.36	1.03
4reps.HS6hr_ConsensusPeaks_peak_4010a,WBGene00045407	1	0	-0.1	0	0.1	0.94	0.94	0.57	0.98	0.36	1.03
4reps.HS6hr_ConsensusPeaks_peak_1131a,WBGene00020710	1	0	0.14	0	0.02	0.82	0.91	0.31	0.7	0.66	0.99
4reps.HS6hr_ConsensusPeaks_peak_7195,WBGene00013225	1	0	0.17	0	-0.03	0.81	1.21	0.66	1.48	0.95	1.68
4reps.HS6hr_ConsensusPeaks_peak_6765c,WBGene00000235	1	0	0.3	0	-0.36	0.65	0.51	0.38	0.9	0.25	0.84
4reps.HS6hr_ConsensusPeaks_peak_6765c,WBGene00007186	1	0	0.3	0	-0.36	0.65	0.51	0.38	0.9	0.25	0.84
4reps.HS6hr_ConsensusPeaks_peak_749a,WBGene00021114	1	0	-0.02	0	-0.04	0.87	1.37	0.75	1.27	0.64	1.13
4reps.HS6hr_ConsensusPeaks_peak_11349c,WBGene00022538	1	0	0.02	0	-0.01	0.7	0.78	0.18	0.69	0.17	0.69
4reps.HS6hr_ConsensusPeaks_peak_14172c,WBGene00000786	1	0	0.13	0	-0.28	0.87	1.26	0.56	1.16	0.39	0.9
4reps.HS6hr_ConsensusPeaks_peak_5353b,WBGene00022484	1	0	0.34	0	-0.03	0.96	0.43	0.69	1.15	0.92	1.6
4reps.HS6hr_ConsensusPeaks_peak_9336e,WBGene00007108	1	0	-0.11	0	-0.01	0.85	0.98	0.91	1.41	0.56	1.19
4reps.HS6hr_ConsensusPeaks_peak_9336e,WBGene00007106	1	0	-0.11	0	-0.01	0.85	0.98	0.91	1.41	0.56	1.19
4reps.HS6hr_ConsensusPeaks_peak_15460c,WBGene00000074	1	0	0.09	0	-0.09	0.79	1.17	0.35	1.53	0.53	1.47
4reps.HS6hr_ConsensusPeaks_peak_15282a,WBGene00009057	1	0	-0.06	0	-0.02	0.65	0.79	0.45	0.87	0.33	0.73
4reps.HS6hr_ConsensusPeaks_peak_15282a,WBGene00008901	1	0	-0.06	0	-0.02	0.65	0.79	0.45	0.87	0.33	0.73
4reps.HS6hr_ConsensusPeaks_peak_4815,WBGene00008444	1	0	-0.29	0	0.18	0.69	0.63	0.28	0.84	0.29	0.78
4reps.HS6hr_ConsensusPeaks_peak_3879b,WBGene00006739	1	0	-0.08	0	-0.09	0.62	0.93	0.23	0.77	0.15	0.49
4reps.HS6hr_ConsensusPeaks_peak_11583d,WBGene00002263	1	0	-0.17	0	0.41	0.96	1.79	0.38	1.43	0.76	1.75
4reps.HS6hr_ConsensusPeaks_peak_3083b,WBGene00020007	1	0	-0.17	0	0.03	1.06	1.2	0.61	1.16	0.25	0.91
4reps.HS6hr_ConsensusPeaks_peak_2992a,WBGene00194717	1	0	0.15	0	-0.2	0.9	0.68	0.49	0.89	0.22	0.74
4reps.HS6hr_ConsensusPeaks_peak_8629c,WBGene00018350	1	0	0.02	0	0.1	0.73	0.37	0.31	0.71	0.51	0.95
4reps.HS6hr_ConsensusPeaks_peak_8629c,WBGene00020446	1	0	0.02	0	0.1	0.73	0.37	0.31	0.71	0.51	0.95
4reps.HS6hr_ConsensusPeaks_peak_9160f,WBGene00002152	1	0	0.04	0	-0.17	1.22	0.99	0.35	1.55	0.08	1.09
4reps.HS6hr_ConsensusPeaks_peak_12523c,WBGene00007235	1	0	-0.14	0	-0.03	0.79	1.42	0.65	1.84	0.87	1.51
4reps.HS6hr_ConsensusPeaks_peak_13863c,WBGene00000066	1	0	0.19	0	-0.07	1.05	1.74	0.53	1.28	0.89	1.42
4reps.HS6hr_ConsensusPeaks_peak_1917b,WBGene00009116	1	0	-0.04	0	0.16	0.65	0.66	0.58	0.94	0.7	1.14
4reps.HS6hr_ConsensusPeaks_peak_14807,WBGene00023491	1	0	-0.07	0	0.05	0.75	1.68	0.27	1.97	0.58	1.98
4reps.HS6hr_ConsensusPeaks_peak_6148,WBGene00006727	1	0	-0.1	0	0.01	0.63	0.99	0.28	0.81	0.19	0.67
4reps.HS6hr_ConsensusPeaks_peak_6148,WBGene00017146	1	0	-0.1	0	0.01	0.63	0.99	0.28	0.81	0.19	0.67
4reps.HS6hr_ConsensusPeaks_peak_1020a,WBGene00020838	1	0	-0.13	0	-0.02	0.67	0.5	0.5	0.95	0.35	0.7
4reps.HS6hr_ConsensusPeaks_peak_13353d,WBGene00018657	1	0	-0.18	0	-0.06	0.58	0.92	0.3	1.08	0.23	0.73
4reps.HS6hr_ConsensusPeaks_peak_3463,WBGene00020025	1	0	0.25	0	-0.27	0.57	0.5	0.18	0.42	0.13	0.36
4reps.HS6hr_ConsensusPeaks_peak_3463,WBGene00020026	1	0	0.25	0	-0.27	0.57	0.5	0.18	0.42	0.13	0.36
4reps.HS6hr_ConsensusPeaks_peak_6776e,WBGene00001094	1	0	0.12	0	-0.13	0.75	0.94	0.62	1.37	0.62	1.29
4reps.HS6hr_ConsensusPeaks_peak_3484b,WBGene00018249	1	0	0.03	0	-0.06	0.6	0.92	0.28	0.76	0.3	0.69
4reps.HS6hr_ConsensusPeaks_peak_5536a,WBGene00018990	1	0	-0.01	0	-0.03	0.62	0.9	0.16	0.65	0.36	0.58
4reps.HS6hr_ConsensusPeaks_peak_11867,WBGene00009534	1	0	-0.03	0	-0.02	0.53	0.7	0.36	0.59	0.31	0.5
4reps.HS6hr_ConsensusPeaks_peak_11454b,WBGene00017195	1	0	0.03	0	0.06	0.65	1.11	0.4	1.22	0.42	1.38
4reps.HS6hr_ConsensusPeaks_peak_2199c,WBGene00001008	1	0	0	0	-0.07	0.59	0.57	0.45	0.78	0.46	0.67
4reps.HS6hr_ConsensusPeaks_peak_3807a,WBGene00001615	1	0	-0.16	0	0.05	0.82	1.21	0.76	1.45	0.54	1.31
4reps.HS6hr_ConsensusPeaks_peak_7008a,WBGene00010478	1	0	0.23	0	-0.28	0.55	0.62	0.48	1.14	0.53	1.07
4reps.HS6hr_ConsensusPeaks_peak_7008a,WBGene00004302	1	0	0.23	0	-0.28	0.55	0.62	0.48	1.14	0.53	1.07
4reps.HS6hr_ConsensusPeaks_peak_13831,WBGene00003056	1	0	-0.04	0	0.08	0.9	0.89	0.71	1.27	0.87	1.41
4reps.HS6hr_ConsensusPeaks_peak_4611b,WBGene00012466	1	0	-0.13	0	-0.01	0.78	0.78	0.5	0.92	0.38	0.69
4reps.HS6hr_ConsensusPeaks_peak_3889a,WBGene00002066	1	0	0.14	0	-0.17	0.75	0.58	0.51	0.97	0.47	0.87
4reps.HS6hr_ConsensusPeaks_peak_3889a,WBGene00010913	1	0	0.14	0	-0.17	0.75	0.58	0.51	0.97	0.47	0.87
4reps.HS6hr_ConsensusPeaks_peak_1460a,WBGene00004931	1	0	-0.19	0	0	0.6	0.5	0.54	0.99	0.44	0.74
4reps.HS6hr_ConsensusPeaks_peak_1460a,WBGene00008530	1	0	-0.19	0	0	0.6	0.5	0.54	0.99	0.44	0.74
4reps.HS6hr_ConsensusPeaks_peak_2778f,WBGene00004076	1	0	0.18	0	-0.11	0.66	0.86	-0.04	0.68	0.1	0.73
4reps.HS6hr_ConsensusPeaks_peak_2778f,WBGene00021105	1	0	0.18	0	-0.11	0.66	0.86	-0.04	0.68	0.1	0.73
4reps.HS6hr_ConsensusPeaks_peak_9392c,WBGene00003415	1	0	-0.17	0	0.13	0.58	0.84	0.31	0.78	0.16	0.76
4reps.HS6hr_ConsensusPeaks_peak_3595a,WBGene00020481	1	0	0.02	0	-0.11	0.57	0.89	0.19	0.87	0.17	0.71
4reps.HS6hr_ConsensusPeaks_peak_7936b,WBGene00045397	1	0	-0.32	0	0.17	0.77	0.4	0.34	1.04	0	0.92
4reps.HS6hr_ConsensusPeaks_peak_10609d,WBGene00016788	1	0	-0.06	0	-0.35	0.93	0.93	0.41	1.1	0	0.37
4reps.HS6hr_ConsensusPeaks_peak_12656,WBGene00014408	1	0	0.09	0	-0.1	0.6	0.73	0.45	0.78	0.29	0.73
4reps.HS6hr_ConsensusPeaks_peak_12656,WBGene00010215	1	0	0.09	0	-0.1	0.6	0.73	0.45	0.78	0.29	0.73
4reps.HS6hr_ConsensusPeaks_peak_12656,WBGene00014409	1	0	0.09	0	-0.1	0.6	0.73	0.45	0.78	0.29	0.73
4reps.HS6hr_ConsensusPeaks_peak_15756,WBGene00007877	1	0	0.06	0	0.01	0.58	0.64	0.19	0.42	0.26	0.52
4reps.HS6hr_ConsensusPeaks_peak_10776,WBGene00016862	1	0	0.08	0	-0.07	0.82	0.5	0.05	0.88	0.01	0.85
4reps.HS6hr_ConsensusPeaks_peak_2340,WBGene00007214	1	0	0.3	0	-0.21	0.57	0.61	0.25	0.51	0.41	0.58
4reps.HS6hr_ConsensusPeaks_peak_1494c,WBGene00000777	1	0	0.17	0	-0.13	0.81	0.44	0.67	1.07	0.7	1.06
4reps.HS6hr_ConsensusPeaks_peak_10,WBGene00022279	1	0	-0.11	0	0	0.7	1.26	0.01	1.42	0.16	1.24
4reps.HS6hr_ConsensusPeaks_peak_10256d,WBGene00020662	1	0	0.1	0	-0.28	0.7	0.6	-0.02	0.7	-0.35	0.46
4reps.HS6hr_ConsensusPeaks_peak_3990h,WBGene00000240	1	0	-0.06	0	0.12	0.82	1.3	0.18	0.81	0.29	0.98
4reps.HS6hr_ConsensusPeaks_peak_1759c,WBGene00000371	1	0	0.24	0	-0.15	0.52	0.44	-0.01	0.37	0.08	0.45
4reps.HS6hr_ConsensusPeaks_peak_1759c,WBGene00006528	1	0	0.24	0	-0.15	0.52	0.44	-0.01	0.37	0.08	0.45
4reps.HS6hr_ConsensusPeaks_peak_12617b,WBGene00001875	1	0	0.14	0	-0.05	0.97	1.49	0.67	1.17	0.87	1.31
4reps.HS6hr_ConsensusPeaks_peak_12617b,WBGene00001876	1	0	0.14	0	-0.05	0.97	1.49	0.67	1.17	0.87	1.31
4reps.HS6hr_ConsensusPeaks_peak_11622,WBGene00000102	1	0	-0.21	0	0.14	0.74	0.92	0.29	1.01	0.17	0.95
4reps.HS6hr_ConsensusPeaks_peak_11142b,WBGene00005647	1	0	0.04	0	-0.02	0.87	0.66	0.37	0.74	0.4	0.79
4reps.HS6hr_ConsensusPeaks_peak_1793b,WBGene00005023	1	0	-0.02	0	-0.01	0.71	0.84	0.25	0.84	0.31	0.8
4reps.HS6hr_ConsensusPeaks_peak_7438,WBGene00009730	1	0	0.21	0	-0.01	0.78	0.84	0.24	0.63	0.5	0.93
4reps.HS6hr_ConsensusPeaks_peak_3595c,WBGene00020481	1	0	-0.02	0	0.01	0.87	1.03	0.27	1.21	0.14	1.18
4reps.HS6hr_ConsensusPeaks_peak_648f,WBGene00015974	1	0	0.21	0	-0.13	0.83	1.08	0.4	1.23	0.48	1.27
4reps.HS6hr_ConsensusPeaks_peak_8687,WBGene00004046	1	0	0.39	0	-0.38	0.74	0.64	0.5	0.94	0.53	0.92
4reps.HS6hr_ConsensusPeaks_peak_8687,WBGene00018471	1	0	0.39	0	-0.38	0.74	0.64	0.5	0.94	0.53	0.92
4reps.HS6hr_ConsensusPeaks_peak_13723a,WBGene00022745	1	0	-0.07	0	0.27	0.68	1.26	0.4	1.4	0.88	1.68
4reps.HS6hr_ConsensusPeaks_peak_3801a,WBGene00022896	1	0	-0.07	0	-0.1	0.57	0.88	0.57	0.94	0.39	0.67
4reps.HS6hr_ConsensusPeaks_peak_3801a,WBGene00015064	1	0	-0.07	0	-0.1	0.57	0.88	0.57	0.94	0.39	0.67
4reps.HS6hr_ConsensusPeaks_peak_4769b,WBGene00003144	1	0	0.13	0	-0.12	0.52	0.14	0.04	0.3	0.09	0.3
4reps.HS6hr_ConsensusPeaks_peak_5772a,WBGene00011367	1	0	0.11	0	-0.29	0.5	0.71	-0.02	0.59	-0.01	0.38
4reps.HS6hr_ConsensusPeaks_peak_5772a,WBGene00006537	1	0	0.11	0	-0.29	0.5	0.71	-0.02	0.59	-0.01	0.38
4reps.HS6hr_ConsensusPeaks_peak_4426b,WBGene00004227	1	0	-0.26	0	0.04	0.55	0.88	0.37	0.91	0.27	0.67
4reps.HS6hr_ConsensusPeaks_peak_7818,WBGene00019462	1	0	0.24	0	-0.22	0.52	0.61	0.27	0.52	0.33	0.51
4reps.HS6hr_ConsensusPeaks_peak_3282c,WBGene00016415	1	0	-0.01	0	0.1	0.72	0.43	0.4	0.76	0.29	0.93
4reps.HS6hr_ConsensusPeaks_peak_8662,WBGene00018902	1	0	-0.04	0	0.13	0.87	0.95	-0.01	0.65	0.2	0.9
4reps.HS6hr_ConsensusPeaks_peak_9006,WBGene00007506	1	0	0.1	0	-0.15	0.87	0.51	0.29	0.96	0.04	0.79
4reps.HS6hr_ConsensusPeaks_peak_2245g,WBGene00001427	1	0	-0.37	0	0.11	0.65	0.9	0.39	1.15	0.34	0.9
4reps.HS6hr_ConsensusPeaks_peak_16186,WBGene00003600	1	0	0.23	0	-0.1	0.55	0.59	0.12	0.68	0.13	0.81
4reps.HS6hr_ConsensusPeaks_peak_3728f,WBGene00003620	1	0	-0.08	0	0.13	0.65	1.01	0.37	0.76	0.44	0.87
4reps.HS6hr_ConsensusPeaks_peak_8948f,WBGene00003610	1	0	-0.04	0	0.07	0.86	1.14	0.37	0.98	0.57	1.09
4reps.HS6hr_ConsensusPeaks_peak_5582,WBGene00021811	1	0	0.01	0	-0.07	0.56	0.28	0.21	0.64	-0.02	0.53
4reps.HS6hr_ConsensusPeaks_peak_773c,WBGene00018797	1	0	0.07	0	0.01	0.84	0.05	0.73	1.01	0.51	1.17
4reps.HS6hr_ConsensusPeaks_peak_10276d,WBGene00016540	1	0	-0.03	0	-0.01	0.74	0.74	0.39	0.97	0.3	0.87
4reps.HS6hr_ConsensusPeaks_peak_10276d,WBGene00004266	1	0	-0.03	0	-0.01	0.74	0.74	0.39	0.97	0.3	0.87
4reps.HS6hr_ConsensusPeaks_peak_4795b,WBGene00002264	1	0	0.05	0	-0.05	0.59	0.41	0.42	0.83	0.35	0.8
4reps.HS6hr_ConsensusPeaks_peak_3800a,WBGene00015059	1	0	0.06	0	0.04	0.69	1.11	0.83	1.17	0.82	1.37
4reps.HS6hr_ConsensusPeaks_peak_3800a,WBGene00015063	1	0	0.06	0	0.04	0.69	1.11	0.83	1.17	0.82	1.37
4reps.HS6hr_ConsensusPeaks_peak_1650c,WBGene00004268	1	0	-0.02	0	0.01	0.69	0.84	0.26	1.21	0.18	1.21
4reps.HS6hr_ConsensusPeaks_peak_5259,WBGene00015647	1	0	0.25	0	-0.18	0.62	0.36	0.18	0.48	0.25	0.52
4reps.HS6hr_ConsensusPeaks_peak_459b,WBGene00003387	1	0	0.35	0	-0.38	0.86	0.74	0.73	1.04	0.53	0.98
4reps.HS6hr_ConsensusPeaks_peak_10639a,WBGene00021626	1	0	-0.01	0	-0.06	1.04	1.14	0.92	1.66	0.86	1.36
4reps.HS6hr_ConsensusPeaks_peak_9247g,WBGene00011259	1	0	-0.13	0	0.13	0.66	0.9	0.52	0.79	0.49	0.83
4reps.HS6hr_ConsensusPeaks_peak_9247g,WBGene00077753	1	0	-0.13	0	0.13	0.66	0.9	0.52	0.79	0.49	0.83
4reps.HS6hr_ConsensusPeaks_peak_3223a,WBGene00019892	1	0	-0.14	0	0.05	0.66	1.11	0.53	1.18	0.56	1.07
4reps.HS6hr_ConsensusPeaks_peak_3223a,WBGene00019893	1	0	-0.14	0	0.05	0.66	1.11	0.53	1.18	0.56	1.07
4reps.HS6hr_ConsensusPeaks_peak_4970b,WBGene00012980	1	0	0.08	0	0.03	0.61	0.47	0.5	0.81	0.57	0.99
4reps.HS6hr_ConsensusPeaks_peak_13789b,WBGene00003963	1	0	0.03	0	0.01	0.6	0.42	0.26	0.47	0.29	0.53
4reps.HS6hr_ConsensusPeaks_peak_2955,WBGene00019511	1	0	0.12	0	-0.14	0.72	0.73	0.06	0.44	-0.06	0.36
4reps.HS6hr_ConsensusPeaks_peak_5757c,WBGene00003423	1	0	-0.14	0	0.17	0.64	0.92	0.21	0.75	0.21	0.83
4reps.HS6hr_ConsensusPeaks_peak_3695a,WBGene00017970	1	0	0.02	0	0.16	0.66	1.04	0.37	0.56	0.63	0.89
4reps.HS6hr_ConsensusPeaks_peak_5874b,WBGene00009439	1	0	-0.09	0	0.11	0.67	0.56	0.37	1.1	0.38	1.19
4reps.HS6hr_ConsensusPeaks_peak_5874b,WBGene00009440	1	0	-0.09	0	0.11	0.67	0.56	0.37	1.1	0.38	1.19
4reps.HS6hr_ConsensusPeaks_peak_2408,WBGene00012368	1	0	-0.05	0	0.01	0.71	0.56	0.27	0.84	0.22	0.78
4reps.HS6hr_ConsensusPeaks_peak_2408,WBGene00012369	1	0	-0.05	0	0.01	0.71	0.56	0.27	0.84	0.22	0.78
4reps.HS6hr_ConsensusPeaks_peak_8454a,WBGene00016763	1	0	0.13	0	-0.12	0.87	0.58	0.44	0.85	0.27	0.8
4reps.HS6hr_ConsensusPeaks_peak_13723e,WBGene00022745	1	0	-0.09	0	-0.01	0.74	1.2	0.29	1.17	0.37	0.98
4reps.HS6hr_ConsensusPeaks_peak_379,WBGene00018232	1	0	-0.07	0	0.24	0.63	0.9	0.3	0.73	0.45	0.98
4reps.HS6hr_ConsensusPeaks_peak_11731b,WBGene00010012	1	0	-0.16	0	0.03	0.63	0.92	0.46	1.04	0.37	0.86
4reps.HS6hr_ConsensusPeaks_peak_13493a,WBGene00003776	1	0	0.19	0	-0.04	0.79	1.18	0.13	1.22	0.44	1.45
4reps.HS6hr_ConsensusPeaks_peak_13493a,WBGene00044304	1	0	0.19	0	-0.04	0.79	1.18	0.13	1.22	0.44	1.45
4reps.HS6hr_ConsensusPeaks_peak_11543b,WBGene00006470	1	0	-0.12	0	0.06	0.71	0.56	0.25	0.81	0.14	0.75
4reps.HS6hr_ConsensusPeaks_peak_9048,WBGene00010272	1	0	-0.01	0	-0.05	0.57	0.76	0.36	0.79	0.18	0.66
4reps.HS6hr_ConsensusPeaks_peak_240,WBGene00006702	1	0	-0.35	0	0.23	0.58	1.11	0.17	1.19	0.37	1.11
4reps.HS6hr_ConsensusPeaks_peak_10555c,WBGene00021078	1	0	-0.11	0	0.1	0.57	0.8	0.37	0.85	0.56	0.86
4reps.HS6hr_ConsensusPeaks_peak_11713,WBGene00012117	1	0	0.16	0	-0.02	0.69	0.86	-0.1	0.51	0.1	0.72
4reps.HS6hr_ConsensusPeaks_peak_7024b,WBGene00004736	1	0	-0.18	0	0	0.54	0.78	0.45	1.08	0.45	0.82
4reps.HS6hr_ConsensusPeaks_peak_16221a,WBGene00044772	1	0	0.21	0	-0.04	0.88	1.32	0.2	0.43	0.53	0.66
4reps.HS6hr_ConsensusPeaks_peak_1494b,WBGene00000777	1	0	0.04	0	-0.18	0.88	0.71	0.5	0.97	0.15	0.6
4reps.HS6hr_ConsensusPeaks_peak_7714a,WBGene00016637	1	0	0.08	0	0	0.66	0.92	0.46	1.13	0.65	1.27
4reps.HS6hr_ConsensusPeaks_peak_10859,WBGene00045305	1	0	0.18	0	-0.31	0.62	0.69	0.05	0.59	0	0.42
4reps.HS6hr_ConsensusPeaks_peak_8110,WBGene00020930	1	0	0.25	0	-0.06	0.52	0.74	0.11	0.72	0.31	0.93
4reps.HS6hr_ConsensusPeaks_peak_14298a,WBGene00019351	1	0	-0.01	0	-0.05	0.67	0.62	0.27	0.6	0.25	0.48
4reps.HS6hr_ConsensusPeaks_peak_8989a,WBGene00009878	1	0	-0.03	0	0.05	0.67	0.33	0.29	0.91	0.15	0.97
4reps.HS6hr_ConsensusPeaks_peak_14293f,WBGene00018518	1	0	0.1	0	-0.15	0.62	0.72	0.3	0.65	0.39	0.54
4reps.HS6hr_ConsensusPeaks_peak_5778,WBGene00011369	1	0	0.07	0	-0.1	0.81	0.75	0.28	1	0.22	0.88
4reps.HS6hr_ConsensusPeaks_peak_5877,WBGene00009441	1	0	0.02	0	0	0.62	0.56	0.72	1.05	0.62	1.06
4reps.HS6hr_ConsensusPeaks_peak_5877,WBGene00004762	1	0	0.02	0	0	0.62	0.56	0.72	1.05	0.62	1.06
4reps.HS6hr_ConsensusPeaks_peak_15318c,WBGene00004108	1	0	0.17	0	-0.13	0.7	0.75	0.18	0.51	0.19	0.51
4reps.HS6hr_ConsensusPeaks_peak_11300f,WBGene00018700	1	0	-0.14	0	0.07	0.63	0.92	0.43	0.74	0.36	0.67
4reps.HS6hr_ConsensusPeaks_peak_6034b,WBGene00003901	1	0	-0.04	0	-0.01	0.52	0.68	0.24	0.96	0.32	0.9
4reps.HS6hr_ConsensusPeaks_peak_13979b,WBGene00020736	1	0	0.34	0	0.03	0.72	0.7	0.46	0.68	0.57	1.24
4reps.HS6hr_ConsensusPeaks_peak_7352,WBGene00012712	1	0	-0.21	0	0.04	0.68	0.69	0.47	0.83	0.26	0.59
4reps.HS6hr_ConsensusPeaks_peak_2669,WBGene00001340	1	0	0.02	0	-0.09	0.56	0.41	0.14	0.68	0.14	0.54
4reps.HS6hr_ConsensusPeaks_peak_15523c,WBGene00009850	1	0	-0.2	0	0	0.66	0.9	0.31	0.91	0.28	0.62
4reps.HS6hr_ConsensusPeaks_peak_15497a,WBGene00010833	1	0	0.1	0	-0.03	0.68	0.87	0.17	0.81	0.33	0.92
4reps.HS6hr_ConsensusPeaks_peak_10704b,WBGene00016509	1	0	-0.17	0	0.22	0.59	0.6	0.07	0.62	0.28	0.7
4reps.HS6hr_ConsensusPeaks_peak_8186d,WBGene00019946	1	0	-0.11	0	-0.05	0.6	0.33	-0.03	0.6	-0.26	0.34
4reps.HS6hr_ConsensusPeaks_peak_8186d,WBGene00019953	1	0	-0.11	0	-0.05	0.6	0.33	-0.03	0.6	-0.26	0.34
4reps.HS6hr_ConsensusPeaks_peak_2644,WBGene00017744	1	0	0.24	0	-0.21	0.61	0.42	0.28	0.82	0.4	0.8
4reps.HS6hr_ConsensusPeaks_peak_2644,WBGene00017746	1	0	0.24	0	-0.21	0.61	0.42	0.28	0.82	0.4	0.8
4reps.HS6hr_ConsensusPeaks_peak_12973i,WBGene00013762	1	0	-0.06	0	-0.05	0.89	1.08	0.63	1.51	0.44	1.19
4reps.HS6hr_ConsensusPeaks_peak_11691,WBGene00001747	1	0	0.02	0	-0.13	0.48	0.62	0.17	0.45	0.12	0.29
4reps.HS6hr_ConsensusPeaks_peak_4118,WBGene00008402	1	0	0.16	0	-0.09	0.66	0.38	0.38	1.35	0.46	1.4
4reps.HS6hr_ConsensusPeaks_peak_4118,WBGene00008403	1	0	0.16	0	-0.09	0.66	0.38	0.38	1.35	0.46	1.4
4reps.HS6hr_ConsensusPeaks_peak_10058c,WBGene00016877	1	0	-0.28	0	0.1	0.68	0.89	0.74	1.25	0.66	1.06
4reps.HS6hr_ConsensusPeaks_peak_14995a,WBGene00010334	1	0	-0.17	0	0.11	0.75	0.74	0.3	1.11	0.28	1.08
4reps.HS6hr_ConsensusPeaks_peak_383,WBGene00017979	1	0	-0.32	0	0.24	0.76	1.26	0.54	1.17	0.71	1.16
4reps.HS6hr_ConsensusPeaks_peak_13832,WBGene00003056	1	0	-0.08	0	0	0.68	0.6	0.4	1	0.38	0.88
4reps.HS6hr_ConsensusPeaks_peak_10374,WBGene00021305	1	0	0.11	0	-0.22	0.6	0.91	0.2	0.75	0.25	0.57
4reps.HS6hr_ConsensusPeaks_peak_7964a,WBGene00021890	1	0	0.19	0	-0.12	0.62	1.06	0.35	0.77	0.83	0.81
4reps.HS6hr_ConsensusPeaks_peak_8710b,WBGene00004703	1	0	-0.03	0	0.11	0.5	0.45	0.4	0.76	0.51	0.9
4reps.HS6hr_ConsensusPeaks_peak_2177c,WBGene00010768	1	0	0.17	0	0.01	0.91	1.32	0.16	0.99	0.59	1.46
4reps.HS6hr_ConsensusPeaks_peak_2177c,WBGene00012107	1	0	0.17	0	0.01	0.91	1.32	0.16	0.99	0.59	1.46
4reps.HS6hr_ConsensusPeaks_peak_15738a,WBGene00002203	1	0	0.15	0	-0.14	0.59	0.76	0.15	0.6	0.19	0.58
4reps.HS6hr_ConsensusPeaks_peak_10875c,WBGene00003954	1	0	-0.03	0	-0.05	0.66	0.71	0.23	0.78	0.14	0.61
4reps.HS6hr_ConsensusPeaks_peak_8489a,WBGene00022248	1	0	-0.01	0	0.01	0.65	0.53	0.48	0.94	0.43	0.95
4reps.HS6hr_ConsensusPeaks_peak_10251b,WBGene00000552	1	0	-0.28	0	0.05	0.5	0.94	0.16	0.97	0.21	0.71
4reps.HS6hr_ConsensusPeaks_peak_4529c,WBGene00004468	1	0	0.06	0	-0.14	0.79	0.87	0.28	1.11	0.19	0.88
4reps.HS6hr_ConsensusPeaks_peak_4529c,WBGene00013924	1	0	0.06	0	-0.14	0.79	0.87	0.28	1.11	0.19	0.88
4reps.HS6hr_ConsensusPeaks_peak_15313b,WBGene00001149	1	0	-0.03	0	0.04	0.73	0.68	0.47	0.99	0.35	1.05
4reps.HS6hr_ConsensusPeaks_peak_16034b,WBGene00000294	1	0	-0.11	0	-0.05	0.52	0.98	0.5	1.07	0.45	0.83
4reps.HS6hr_ConsensusPeaks_peak_10390,WBGene00021492	1	0	0.04	0	0.06	0.5	0.55	0.29	0.38	0.19	0.52
4reps.HS6hr_ConsensusPeaks_peak_11580a,WBGene00002263	1	0	0.09	0	0.04	0.68	1.03	0.43	0.77	0.59	1.04
4reps.HS6hr_ConsensusPeaks_peak_11711f,WBGene00012117	1	0	-0.03	0	0.02	0.67	0.87	0.06	0.64	0.08	0.65
4reps.HS6hr_ConsensusPeaks_peak_11583i,WBGene00002263	1	0	-0.38	0	0.42	0.76	1.9	0.46	1.45	0.9	1.52
4reps.HS6hr_ConsensusPeaks_peak_8641b,WBGene00016739	1	0	-0.05	0	0.14	0.55	0.8	0.43	0.92	0.56	1.08
4reps.HS6hr_ConsensusPeaks_peak_13434,WBGene00000004	1	0	-0.04	0	-0.16	0.48	0.77	0.31	0.76	0.21	0.47
4reps.HS6hr_ConsensusPeaks_peak_13434,WBGene00018716	1	0	-0.04	0	-0.16	0.48	0.77	0.31	0.76	0.21	0.47
4reps.HS6hr_ConsensusPeaks_peak_13434,WBGene00023064	1	0	-0.04	0	-0.16	0.48	0.77	0.31	0.76	0.21	0.47
4reps.HS6hr_ConsensusPeaks_peak_9154a,WBGene00006779	1	0	0.08	0	-0.1	0.52	0.38	0.11	0.46	0.04	0.41
4reps.HS6hr_ConsensusPeaks_peak_14298b,WBGene00019351	1	0	0.03	0	-0.01	0.73	0.54	0.48	0.86	0.45	0.9
4reps.HS6hr_ConsensusPeaks_peak_11221a,WBGene00018398	1	0	-0.03	0	-0.12	0.77	1.38	0.14	1.52	-0.14	1.15
4reps.HS6hr_ConsensusPeaks_peak_6779b,WBGene00004933	1	0	-0.13	0	-0.01	0.75	0.84	0.73	1.14	0.5	0.87
4reps.HS6hr_ConsensusPeaks_peak_273,WBGene00021768	1	0	0.03	0	0.06	0.78	0.52	0.27	0.8	0.28	1.04
4reps.HS6hr_ConsensusPeaks_peak_273,WBGene00022138	1	0	0.03	0	0.06	0.78	0.52	0.27	0.8	0.28	1.04
4reps.HS6hr_ConsensusPeaks_peak_14345,WBGene00019803	1	0	-0.01	0	0.03	0.58	0.68	0.22	0.53	0.09	0.58
4reps.HS6hr_ConsensusPeaks_peak_13908,WBGene00004145	1	0	0.16	0	-0.14	0.62	1.1	0.41	1.18	0.56	1.14
4reps.HS6hr_ConsensusPeaks_peak_13372c,WBGene00003968	1	0	0.14	0	0.11	0.61	1.03	0.18	1.29	0.73	1.72
4reps.HS6hr_ConsensusPeaks_peak_13372c,WBGene00020766	1	0	0.14	0	0.11	0.61	1.03	0.18	1.29	0.73	1.72
4reps.HS6hr_ConsensusPeaks_peak_16152a,WBGene00017378	1	0	-0.14	0	0.17	0.56	0.92	0.96	1.26	0.65	1.33
4reps.HS6hr_ConsensusPeaks_peak_15023a,WBGene00007938	1	0	-0.01	0	-0.03	0.72	1.56	0.54	1.15	0.77	1.07
4reps.HS6hr_ConsensusPeaks_peak_13646,WBGene00015293	1	0	-0.01	0	0	0.67	1.17	0.06	1.14	0.18	1.13
4reps.HS6hr_ConsensusPeaks_peak_14966,WBGene00008748	1	0	0.04	0	0.05	0.68	0.46	0.12	0.29	0.14	0.47
4reps.HS6hr_ConsensusPeaks_peak_11431,WBGene00017654	1	0	0.28	0	-0.19	0.47	0.57	0.21	0.72	0.25	0.79
4reps.HS6hr_ConsensusPeaks_peak_15463b,WBGene00000074	1	0	0.06	0	-0.03	0.65	1.36	0.21	1.54	0.54	1.59
4reps.HS6hr_ConsensusPeaks_peak_8872b,WBGene00006483	1	0	0.05	0	0.1	0.71	0.72	0.04	0.38	0.12	0.69
4reps.HS6hr_ConsensusPeaks_peak_6816a,WBGene00006579	1	0	0.09	0	-0.09	0.61	1.08	0.2	0.91	0.36	0.87
4reps.HS6hr_ConsensusPeaks_peak_9152,WBGene00006779	1	0	-0.01	0	0	0.55	0.5	0.24	0.5	0	0.47
4reps.HS6hr_ConsensusPeaks_peak_9357d,WBGene00010409	1	0	-0.18	0	0.15	0.42	0.56	0.28	0.75	0.31	0.75
4reps.HS6hr_ConsensusPeaks_peak_9357d,WBGene00003148	1	0	-0.18	0	0.15	0.42	0.56	0.28	0.75	0.31	0.75
4reps.HS6hr_ConsensusPeaks_peak_5473,WBGene00017101	1	0	0.04	0	-0.07	0.67	0.86	0.72	0.98	0.52	0.89
4reps.HS6hr_ConsensusPeaks_peak_13788a,WBGene00003963	1	0	-0.19	0	0.06	0.83	0.88	0.25	1.12	0.1	0.92
4reps.HS6hr_ConsensusPeaks_peak_13788a,WBGene00015561	1	0	-0.19	0	0.06	0.83	0.88	0.25	1.12	0.1	0.92
4reps.HS6hr_ConsensusPeaks_peak_3191b,WBGene00017838	1	0	-0.08	0	0.08	0.9	1.55	0.2	1	0.54	1.09
4reps.HS6hr_ConsensusPeaks_peak_3540a,WBGene00003621	1	0	-0.12	0	0.07	0.64	0.87	0.08	0.96	0.04	0.91
4reps.HS6hr_ConsensusPeaks_peak_6817,WBGene00006579	1	0	0.2	0	-0.12	0.49	0.61	0.2	0.71	0.38	0.78
4reps.HS6hr_ConsensusPeaks_peak_3536b,WBGene00020801	1	0	-0.05	0	-0.01	0.57	0.89	0.49	0.73	0.32	0.62
4reps.HS6hr_ConsensusPeaks_peak_11002,WBGene00018488	1	0	-0.24	0	-0.07	0.64	0.74	0.17	1.21	-0.17	0.7
4reps.HS6hr_ConsensusPeaks_peak_465,WBGene00019698	1	0	0.05	0	-0.04	0.79	0.85	0.28	1.08	0.5	1.08
4reps.HS6hr_ConsensusPeaks_peak_5558,WBGene00019170	1	0	0.01	0	0	0.6	0.34	0.22	0.72	0.34	0.73
4reps.HS6hr_ConsensusPeaks_peak_9644b,WBGene00003150	1	0	-0.07	0	-0.06	0.55	0.8	0.27	0.63	0.3	0.41
4reps.HS6hr_ConsensusPeaks_peak_2740b,WBGene00020171	1	0	0.05	0	0.01	0.56	0.86	0.49	0.92	0.77	1.02
4reps.HS6hr_ConsensusPeaks_peak_4347a,WBGene00010897	1	0	0.39	0	-0.33	0.66	0.61	0.13	0.84	0.04	0.87
4reps.HS6hr_ConsensusPeaks_peak_4347a,WBGene00004704	1	0	0.39	0	-0.33	0.66	0.61	0.13	0.84	0.04	0.87
4reps.HS6hr_ConsensusPeaks_peak_15367b,WBGene00008601	1	0	0.07	0	-0.27	0.75	0.5	0.22	0.71	0.11	0.38
4reps.HS6hr_ConsensusPeaks_peak_9279b,WBGene00008777	1	0	0.09	0	-0.24	0.7	0.95	0.15	0.56	0.03	0.32
4reps.HS6hr_ConsensusPeaks_peak_11087e,WBGene00003844	1	0	-0.02	0	-0.06	0.63	0.67	0.39	0.72	0.14	0.56
4reps.HS6hr_ConsensusPeaks_peak_10704a,WBGene00016509	1	0	-0.22	0	0.06	0.53	0.64	0.02	0.77	0.06	0.57
4reps.HS6hr_ConsensusPeaks_peak_15393b,WBGene00009796	1	0	-0.13	0	0.02	0.63	0.66	0.06	0.81	-0.02	0.66
4reps.HS6hr_ConsensusPeaks_peak_15393b,WBGene00009797	1	0	-0.13	0	0.02	0.63	0.66	0.06	0.81	-0.02	0.66
4reps.HS6hr_ConsensusPeaks_peak_5414,WBGene00000545	1	0	0.22	0	-0.11	0.57	0.5	0.25	0.43	0.31	0.52
4reps.HS6hr_ConsensusPeaks_peak_13511,WBGene00021526	1	0	0.08	0	-0.12	0.73	1.2	0.51	1.16	0.79	1.01
4reps.HS6hr_ConsensusPeaks_peak_12172b,WBGene00011647	1	0	-0.03	0	-0.03	0.7	0.91	0.46	0.84	0.4	0.7
4reps.HS6hr_ConsensusPeaks_peak_9014a,WBGene00010150	1	0	-0.06	0	0.03	0.89	1.86	0.72	1.65	1.14	1.62
4reps.HS6hr_ConsensusPeaks_peak_8754a,WBGene00016130	1	0	-0.08	0	0.05	0.57	0.63	0.45	0.93	0.46	0.91
4reps.HS6hr_ConsensusPeaks_peak_8754a,WBGene00021541	1	0	-0.08	0	0.05	0.57	0.63	0.45	0.93	0.46	0.91
4reps.HS6hr_ConsensusPeaks_peak_10913c,WBGene00004373	1	0	0.16	0	-0.24	0.56	0.52	0.14	0.77	0.13	0.64
4reps.HS6hr_ConsensusPeaks_peak_8438,WBGene00019516	1	0	-0.06	0	0.06	0.59	0.41	0.46	0.94	0.52	0.97
4reps.HS6hr_ConsensusPeaks_peak_12100j,WBGene00007606	1	0	-0.13	0	0	0.73	0.63	0.37	1.05	0.14	0.8
4reps.HS6hr_ConsensusPeaks_peak_414c,WBGene00022131	1	0	0.22	0	-0.09	0.68	0.66	0.27	0.68	0.47	0.82
4reps.HS6hr_ConsensusPeaks_peak_1226b,WBGene00010427	1	0	0.14	0	-0.08	0.55	0.44	0.38	0.6	0.37	0.66
4reps.HS6hr_ConsensusPeaks_peak_5285g,WBGene00019327	1	0	0.01	0	-0.28	0.54	0.73	0.18	0.67	-0.06	0.32
4reps.HS6hr_ConsensusPeaks_peak_11589,WBGene00010177	1	0	-0.04	0	-0.05	0.54	1	0.25	0.72	0.25	0.56
4reps.HS6hr_ConsensusPeaks_peak_11589,WBGene00011544	1	0	-0.04	0	-0.05	0.54	1	0.25	0.72	0.25	0.56
4reps.HS6hr_ConsensusPeaks_peak_10113g,WBGene00001240	1	0	-0.02	0	-0.07	0.78	0.49	0.77	1.2	0.41	0.95
4reps.HS6hr_ConsensusPeaks_peak_7860a,WBGene00020208	1	0	-0.12	0	0.1	0.45	0.59	0.53	0.87	0.53	0.87
4reps.HS6hr_ConsensusPeaks_peak_14740c,WBGene00009888	1	0	0.01	0	-0.05	0.58	0.47	0.25	0.46	0.11	0.36
4reps.HS6hr_ConsensusPeaks_peak_14740c,WBGene00195209	1	0	0.01	0	-0.05	0.58	0.47	0.25	0.46	0.11	0.36
4reps.HS6hr_ConsensusPeaks_peak_7099b,WBGene00012930	1	0	-0.15	0	-0.01	0.61	0.34	0.28	0.79	0.11	0.53
4reps.HS6hr_ConsensusPeaks_peak_12210c,WBGene00009347	1	0	-0.07	0	-0.03	0.66	0.96	0.13	0.89	-0.02	0.67
4reps.HS6hr_ConsensusPeaks_peak_6816d,WBGene00006579	1	0	0.01	0	-0.09	0.52	0.71	0.11	0.69	0.11	0.55
4reps.HS6hr_ConsensusPeaks_peak_10656b,WBGene00004947	1	0	0	0	-0.07	0.67	1.2	0.46	0.95	0.64	0.77
4reps.HS6hr_ConsensusPeaks_peak_14069b,WBGene00002023	1	0	-0.03	0	-0.04	0.58	1.22	0.23	1.23	0.4	1.1
4reps.HS6hr_ConsensusPeaks_peak_15883b,WBGene00008622	1	0	0.11	0	0.03	0.59	0.96	0.13	0.6	0.3	0.85
4reps.HS6hr_ConsensusPeaks_peak_6831a,WBGene00011501	1	0	0.02	0	-0.01	0.55	0.66	0.11	0.54	0.2	0.54
4reps.HS6hr_ConsensusPeaks_peak_15101b,WBGene00007957	1	0	0.02	0	0.03	0.63	1.02	-0.11	0.57	0.05	0.68
4reps.HS6hr_ConsensusPeaks_peak_34a,WBGene00018958	1	0	0	0	-0.17	0.42	0.58	0.07	0.7	0.16	0.47
4reps.HS6hr_ConsensusPeaks_peak_4348,WBGene00008433	1	0	-0.02	0	-0.02	0.72	1.14	0.77	1.16	0.67	1.06
4reps.HS6hr_ConsensusPeaks_peak_5296f,WBGene00020762	1	0	-0.04	0	0.05	0.57	0.78	0.27	1.12	0.58	1.17
4reps.HS6hr_ConsensusPeaks_peak_12635a,WBGene00009709	1	0	0.47	0	-0.14	0.82	0.53	0.29	1.04	0.25	1.33
4reps.HS6hr_ConsensusPeaks_peak_14895b,WBGene00011105	1	0	0.31	0	-0.2	0.54	0.87	0.12	1.05	0.35	1.13
4reps.HS6hr_ConsensusPeaks_peak_4973,WBGene00012982	1	0	-0.12	0	0.14	0.59	0.91	0.31	1.2	0.5	1.28
4reps.HS6hr_ConsensusPeaks_peak_12202b,WBGene00007748	1	0	-0.3	0	0.07	0.79	0.8	0.62	1.17	0.17	0.88
4reps.HS6hr_ConsensusPeaks_peak_13946e,WBGene00016134	1	0	-0.05	0	0.07	0.68	0.42	0.33	1.02	0.39	1.12
4reps.HS6hr_ConsensusPeaks_peak_512f,WBGene00021036	1	0	0.09	0	0.04	0.82	1.42	0.31	1.23	0.82	1.61
4reps.HS6hr_ConsensusPeaks_peak_6315e,WBGene00001168	1	0	0.13	0	-0.21	0.62	0.81	0.16	1.07	0.12	0.92
4reps.HS6hr_ConsensusPeaks_peak_3668a,WBGene00017352	1	0	0.26	0	-0.1	0.64	0.73	0.27	1.27	0.42	1.44
4reps.HS6hr_ConsensusPeaks_peak_3790d,WBGene00015203	1	0	0.05	0	-0.07	0.6	0.4	0.41	0.7	0.29	0.61
4reps.HS6hr_ConsensusPeaks_peak_3790d,WBGene00015205	1	0	0.05	0	-0.07	0.6	0.4	0.41	0.7	0.29	0.61
4reps.HS6hr_ConsensusPeaks_peak_4969,WBGene00012980	1	0	0.08	0	-0.13	0.58	0.87	-0.02	0.45	0.05	0.34
4reps.HS6hr_ConsensusPeaks_peak_15330,WBGene00008693	1	0	0.08	0	-0.02	0.58	0.39	0.16	0.52	-0.03	0.61
4reps.HS6hr_ConsensusPeaks_peak_8468c,WBGene00003082	1	0	0.04	0	-0.13	0.6	0.38	0.02	0.52	-0.08	0.34
4reps.HS6hr_ConsensusPeaks_peak_788d,WBGene00017885	1	0	0.04	0	0.06	0.54	0.63	0.41	0.59	0.5	0.77
4reps.HS6hr_ConsensusPeaks_peak_15329,WBGene00004089	1	0	-0.11	0	-0.04	0.47	0.51	0.22	0.82	0.17	0.6
4reps.HS6hr_ConsensusPeaks_peak_2920,WBGene00003709	1	0	0.16	0	-0.24	0.51	0.45	0.14	0.82	0.01	0.71
4reps.HS6hr_ConsensusPeaks_peak_14982,WBGene00004000	1	0	0.14	0	-0.2	0.65	0.32	0.3	0.54	0.04	0.4
4reps.HS6hr_ConsensusPeaks_peak_3475b,WBGene00016235	1	0	-0.09	0	-0.07	0.58	0.81	0.34	0.79	0.2	0.48
4reps.HS6hr_ConsensusPeaks_peak_2330e,WBGene00012735	1	0	-0.03	0	-0.07	0.45	0.34	0.07	0.35	0.11	0.18
4reps.HS6hr_ConsensusPeaks_peak_11638d,WBGene00010625	1	0	0.07	0	-0.05	0.69	0.54	0.2	0.83	0.15	0.82
4reps.HS6hr_ConsensusPeaks_peak_13353b,WBGene00018657	1	0	0	0	-0.21	0.59	0.61	0.27	0.99	0.1	0.63
4reps.HS6hr_ConsensusPeaks_peak_6353a,WBGene00018152	1	0	0.23	0	-0.29	0.6	0.48	0.19	0.82	0.17	0.71
4reps.HS6hr_ConsensusPeaks_peak_8884e,WBGene00004051	1	0	-0.05	0	0.04	0.79	0.73	0.46	1	0.19	1.01
4reps.HS6hr_ConsensusPeaks_peak_8884e,WBGene00009012	1	0	-0.05	0	0.04	0.79	0.73	0.46	1	0.19	1.01
4reps.HS6hr_ConsensusPeaks_peak_1886,WBGene00077521	1	0	0.21	0	-0.07	0.69	0.02	0.34	0.62	0.41	0.8
4reps.HS6hr_ConsensusPeaks_peak_3881d,WBGene00004421	1	0	0.13	0	-0.12	0.93	0.34	0.3	0.8	-0.01	0.69
4reps.HS6hr_ConsensusPeaks_peak_2207,WBGene00195253	1	0	0.34	0	-0.12	0.52	0.94	0.34	1	0.59	1.22
4reps.HS6hr_ConsensusPeaks_peak_2810,WBGene00019207	1	0	0.08	0	-0.04	0.45	0.55	0.11	0.41	0.21	0.45
4reps.HS6hr_ConsensusPeaks_peak_14483b,WBGene00019780	1	0	-0.14	0	0.1	0.52	1.01	0.41	0.78	0.6	0.75
4reps.HS6hr_ConsensusPeaks_peak_2177e,WBGene00010768	1	0	0.04	0	0.02	0.85	1.52	0.37	0.98	1	1.17
4reps.HS6hr_ConsensusPeaks_peak_2177e,WBGene00012107	1	0	0.04	0	0.02	0.85	1.52	0.37	0.98	1	1.17
4reps.HS6hr_ConsensusPeaks_peak_15631f,WBGene00009574	1	0	-0.09	0	0.09	0.67	0.36	0.09	0.74	0.03	0.8
4reps.HS6hr_ConsensusPeaks_peak_6881e,WBGene00007010	1	0	0.01	0	-0.08	0.69	0.6	0.43	0.84	0.33	0.63
4reps.HS6hr_ConsensusPeaks_peak_6881e,WBGene00003389	1	0	0.01	0	-0.08	0.69	0.6	0.43	0.84	0.33	0.63
4reps.HS6hr_ConsensusPeaks_peak_12973h,WBGene00013762	1	0	-0.04	0	-0.01	0.89	0.83	0.65	1.37	0.42	1.2
4reps.HS6hr_ConsensusPeaks_peak_12249,WBGene00001808	1	0	0.1	0	-0.14	0.55	0.56	0.31	0.83	0.21	0.74
4reps.HS6hr_ConsensusPeaks_peak_12249,WBGene00011696	1	0	0.1	0	-0.14	0.55	0.56	0.31	0.83	0.21	0.74
4reps.HS6hr_ConsensusPeaks_peak_15520,WBGene00006372	1	0	0.03	0	-0.02	0.55	0.52	0.14	0.53	0.01	0.53
4reps.HS6hr_ConsensusPeaks_peak_13706b,WBGene00022927	1	0	0	0	-0.11	0.49	0.6	0.34	0.78	0.33	0.61
4reps.HS6hr_ConsensusPeaks_peak_5559a,WBGene00019170	1	0	0	0	-0.05	0.53	0.39	0.36	0.58	0.22	0.48
4reps.HS6hr_ConsensusPeaks_peak_1797,WBGene00005023	1	0	0.13	0	0.08	0.5	0.94	0.38	0.84	0.82	1.18
4reps.HS6hr_ConsensusPeaks_peak_14077b,WBGene00004219	1	0	-0.02	0	0.03	0.7	0.99	0.28	0.7	0.27	0.76
4reps.HS6hr_ConsensusPeaks_peak_553f,WBGene00020466	1	0	0.13	0	-0.11	0.63	0.46	0.2	0.52	0.23	0.49
4reps.HS6hr_ConsensusPeaks_peak_7353b,WBGene00012712	1	0	-0.14	0	0.07	0.61	0.56	0.1	0.76	0.04	0.67
4reps.HS6hr_ConsensusPeaks_peak_10725a,WBGene00006523	1	0	0.11	0	-0.1	0.43	0.4	-0.02	0.35	-0.17	0.35
4reps.HS6hr_ConsensusPeaks_peak_15099a,WBGene00004746	1	0	-0.07	0	0.01	0.55	0.75	0.18	0.59	0.32	0.5
4reps.HS6hr_ConsensusPeaks_peak_11349b,WBGene00022538	1	0	0.05	0	0	0.6	0.54	0.35	0.77	0.43	0.87
4reps.HS6hr_ConsensusPeaks_peak_4521b,WBGene00008549	1	0	0.13	0	-0.01	0.54	0.57	0.31	0.57	0.59	0.73
4reps.HS6hr_ConsensusPeaks_peak_11139,WBGene00015395	1	0	-0.04	0	-0.03	0.67	0.99	0.37	1.17	0.32	1
4reps.HS6hr_ConsensusPeaks_peak_2197,WBGene00001008	1	0	-0.21	0	0.12	0.54	0.17	0.48	0.89	0.51	0.82
4reps.HS6hr_ConsensusPeaks_peak_6505a,WBGene00000508	1	0	-0.05	0	0.04	0.57	0.53	0.32	0.9	0.22	0.88
4reps.HS6hr_ConsensusPeaks_peak_6505a,WBGene00000507	1	0	-0.05	0	0.04	0.57	0.53	0.32	0.9	0.22	0.88
4reps.HS6hr_ConsensusPeaks_peak_3586,WBGene00016003	1	0	0.09	0	0	0.65	0.94	0.37	0.74	0.32	0.91
4reps.HS6hr_ConsensusPeaks_peak_589a,WBGene00020185	1	0	-0.21	0	0.03	0.49	0.75	0.35	0.98	0.49	0.76
4reps.HS6hr_ConsensusPeaks_peak_589a,WBGene00001832	1	0	-0.21	0	0.03	0.49	0.75	0.35	0.98	0.49	0.76
4reps.HS6hr_ConsensusPeaks_peak_14271a,WBGene00000238	1	0	-0.09	0	-0.01	0.71	0.84	0.47	0.88	0.27	0.65
4reps.HS6hr_ConsensusPeaks_peak_14286c,WBGene00018519	1	0	0.12	0	-0.05	0.56	0.46	0.36	0.63	0.3	0.71
4reps.HS6hr_ConsensusPeaks_peak_8405f,WBGene00015540	1	0	0.12	0	0.04	0.61	0.42	0.67	0.97	0.79	1.29
4reps.HS6hr_ConsensusPeaks_peak_13820,WBGene00206361	1	0	0.35	0	-0.16	0.75	1.18	0.24	0.58	0.34	0.71
4reps.HS6hr_ConsensusPeaks_peak_10271,WBGene00016539	1	0	0.23	0	-0.07	0.6	0.96	0.41	1.19	0.73	1.4
4reps.HS6hr_ConsensusPeaks_peak_1302d,WBGene00008419	1	0	-0.12	0	0.08	0.56	0.37	0.22	0.58	0.14	0.54
4reps.HS6hr_ConsensusPeaks_peak_10644b,WBGene00006796	1	0	0.03	0	-0.04	0.57	0.52	0.1	0.54	0.21	0.5
4reps.HS6hr_ConsensusPeaks_peak_6683a,WBGene00006768	1	0	0.05	0	0.02	0.43	0.53	0.16	0.56	0.3	0.65
4reps.HS6hr_ConsensusPeaks_peak_6683a,WBGene00002998	1	0	0.05	0	0.02	0.43	0.53	0.16	0.56	0.3	0.65
4reps.HS6hr_ConsensusPeaks_peak_6866b,WBGene00043995	1	0	0.08	0	-0.16	0.8	0.63	0.16	0.98	-0.05	0.72
4reps.HS6hr_ConsensusPeaks_peak_6866b,WBGene00009594	1	0	0.08	0	-0.16	0.8	0.63	0.16	0.98	-0.05	0.72
4reps.HS6hr_ConsensusPeaks_peak_4938h,WBGene00000901	1	0	-0.06	0	0.03	0.52	0.84	0.26	0.75	0.3	0.69
4reps.HS6hr_ConsensusPeaks_peak_5456c,WBGene00021865	1	0	0.04	0	-0.03	0.8	0.4	0.12	0.82	-0.06	0.81
4reps.HS6hr_ConsensusPeaks_peak_9809,WBGene00009927	1	0	0.09	0	-0.07	0.73	0.31	0.46	0.81	0.26	0.76
4reps.HS6hr_ConsensusPeaks_peak_3212b,WBGene00001027	1	0	-0.19	0	-0.05	0.61	1.12	0.21	1.59	0.12	1.13
4reps.HS6hr_ConsensusPeaks_peak_6779a,WBGene00004933	1	0	-0.21	0	-0.06	0.46	0.69	0.18	1	0.22	0.62
4reps.HS6hr_ConsensusPeaks_peak_15449,WBGene00012440	1	0	-0.05	0	-0.06	0.84	0.68	0.58	1.08	0.39	0.69
4reps.HS6hr_ConsensusPeaks_peak_4469,WBGene00007892	1	0	0.26	0	-0.14	0.53	0.56	0.65	0.73	0.25	0.85
4reps.HS6hr_ConsensusPeaks_peak_3530a,WBGene00019061	1	0	0.02	0	0.05	0.52	0.48	0.37	0.74	0.44	0.87
4reps.HS6hr_ConsensusPeaks_peak_15683a,WBGene00007666	1	0	-0.09	0	0.05	0.56	0.98	0.17	0.71	0.35	0.67
4reps.HS6hr_ConsensusPeaks_peak_6707a,WBGene00010308	1	0	0.09	0	-0.11	0.57	0.49	-0.05	0.48	-0.12	0.41
4reps.HS6hr_ConsensusPeaks_peak_5146,WBGene00007064	1	0	0.15	0	-0.08	0.47	0.36	0.47	0.72	0.55	0.81
4reps.HS6hr_ConsensusPeaks_peak_4899,WBGene00013094	1	0	0.05	0	-0.04	0.58	0.78	0.26	0.92	0.37	0.9
4reps.HS6hr_ConsensusPeaks_peak_4899,WBGene00013093	1	0	0.05	0	-0.04	0.58	0.78	0.26	0.92	0.37	0.9
4reps.HS6hr_ConsensusPeaks_peak_820,WBGene00016735	1	0	0	0	-0.07	0.55	0.45	0.34	0.68	0.29	0.54
4reps.HS6hr_ConsensusPeaks_peak_1861c,WBGene00013859	1	0	0.04	0	-0.02	0.62	0.57	0.45	0.67	0.31	0.7
4reps.HS6hr_ConsensusPeaks_peak_3248d,WBGene00020866	1	0	-0.1	0	-0.04	0.58	0.13	0.25	0.59	0.02	0.32
4reps.HS6hr_ConsensusPeaks_peak_13667g,WBGene00001441	1	0	-0.06	0	0.03	0.58	0.76	0.42	0.89	0.27	0.83
4reps.HS6hr_ConsensusPeaks_peak_10610,WBGene00016783	1	0	0.12	0	-0.34	0.61	0.39	-0.07	0.72	-0.3	0.44
4reps.HS6hr_ConsensusPeaks_peak_10610,WBGene00016788	1	0	0.12	0	-0.34	0.61	0.39	-0.07	0.72	-0.3	0.44
4reps.HS6hr_ConsensusPeaks_peak_2403,WBGene00012389	1	0	0.08	0	-0.07	0.59	0.57	0.42	1.09	0.5	1.09
4reps.HS6hr_ConsensusPeaks_peak_2403,WBGene00012390	1	0	0.08	0	-0.07	0.59	0.57	0.42	1.09	0.5	1.09
4reps.HS6hr_ConsensusPeaks_peak_15914b,WBGene00009935	1	0	0	0	0.11	0.76	0.91	0.17	0.79	0.4	1.15
4reps.HS6hr_ConsensusPeaks_peak_8182a,WBGene00021281	1	0	-0.12	0	0.07	0.57	0.49	0.05	1.28	-0.03	1.24
4reps.HS6hr_ConsensusPeaks_peak_9504f,WBGene00007091	1	0	-0.04	0	0.03	0.46	0.55	0.13	0.46	0.21	0.44
4reps.HS6hr_ConsensusPeaks_peak_2643a,WBGene00017745	1	0	-0.06	0	-0.04	0.44	0.39	0.08	0.6	0.16	0.45
4reps.HS6hr_ConsensusPeaks_peak_8805a,WBGene00020373	1	0	0.07	0	0.04	0.48	1.03	0.6	1.44	0.87	1.62
4reps.HS6hr_ConsensusPeaks_peak_657,WBGene00021629	1	0	-0.06	0	-0.12	0.44	0.58	0.43	0.92	0.47	0.63
4reps.HS6hr_ConsensusPeaks_peak_8454e,WBGene00016763	1	0	0.04	0	-0.1	0.69	0.72	0.5	0.96	0.34	0.78
4reps.HS6hr_ConsensusPeaks_peak_6816b,WBGene00006579	1	0	0.15	0	-0.02	0.54	0.59	0.25	0.7	0.52	0.87
4reps.HS6hr_ConsensusPeaks_peak_5296c,WBGene00020762	1	0	-0.01	0	-0.01	0.63	0.84	-0.2	0.99	-0.11	0.94
4reps.HS6hr_ConsensusPeaks_peak_1846,WBGene00007707	1	0	-0.11	0	-0.03	0.57	0.82	0.2	1.2	0.07	0.94
4reps.HS6hr_ConsensusPeaks_peak_14081,WBGene00015801	1	0	0.1	0	-0.16	0.5	0.39	0.14	0.91	0.08	0.8
4reps.HS6hr_ConsensusPeaks_peak_5551a,WBGene00000898	1	0	0.02	0	-0.01	0.6	0.74	0.32	0.7	0.43	0.72
4reps.HS6hr_ConsensusPeaks_peak_12256b,WBGene00001726	1	0	0.11	0	-0.13	0.5	0.5	0.31	0.63	0.38	0.56
4reps.HS6hr_ConsensusPeaks_peak_5296a,WBGene00020762	1	0	-0.06	0	0.07	0.52	0.89	-0.04	1.17	0.14	1.2
4reps.HS6hr_ConsensusPeaks_peak_6706c,WBGene00010308	1	0	0.15	0	-0.38	0.7	0.31	0.23	0.82	-0.01	0.51
4reps.HS6hr_ConsensusPeaks_peak_4925e,WBGene00012729	1	0	0.07	0	0.06	0.6	0.99	0.48	1.08	0.51	1.36
4reps.HS6hr_ConsensusPeaks_peak_2739b,WBGene00020171	1	0	-0.03	0	0.03	0.5	0.49	0.44	0.72	0.49	0.73
4reps.HS6hr_ConsensusPeaks_peak_1735,WBGene00007302	1	0	-0.1	0	0.07	0.64	0.91	0.23	0.7	0.17	0.68
4reps.HS6hr_ConsensusPeaks_peak_8352b,WBGene00001439	1	0	-0.39	0	0.44	0.57	0.96	0.43	1.22	0.45	1.29
4reps.HS6hr_ConsensusPeaks_peak_15219a,WBGene00007695	1	0	-0.22	0	0.06	0.68	0.62	0.41	0.83	0.14	0.59
4reps.HS6hr_ConsensusPeaks_peak_15219a,WBGene00007691	1	0	-0.22	0	0.06	0.68	0.62	0.41	0.83	0.14	0.59
4reps.HS6hr_ConsensusPeaks_peak_13983a,WBGene00020738	1	0	-0.1	0	0.04	0.61	1.17	0.53	0.94	0.56	0.86
4reps.HS6hr_ConsensusPeaks_peak_842b,WBGene00022457	1	0	0	0	-0.05	0.63	0.95	0.45	1.56	0.61	1.43
4reps.HS6hr_ConsensusPeaks_peak_134,WBGene00022386	1	0	0.15	0	0.1	0.59	0.41	0.14	0.55	0.5	1.06
4reps.HS6hr_ConsensusPeaks_peak_1951,WBGene00044646	1	0	0.26	0	-0.04	0.64	0.24	0.7	1.19	1.17	1.52
4reps.HS6hr_ConsensusPeaks_peak_1951,WBGene00015018	1	0	0.26	0	-0.04	0.64	0.24	0.7	1.19	1.17	1.52
4reps.HS6hr_ConsensusPeaks_peak_729b,WBGene00016653	1	0	0.11	0	-0.08	0.78	0.8	0.41	1.15	0.26	1.13
4reps.HS6hr_ConsensusPeaks_peak_729b,WBGene00016650	1	0	0.11	0	-0.08	0.78	0.8	0.41	1.15	0.26	1.13
4reps.HS6hr_ConsensusPeaks_peak_13980a,WBGene00020736	1	0	0.09	0	0.03	0.47	0.57	0.24	0.5	0.13	0.67
4reps.HS6hr_ConsensusPeaks_peak_4610b,WBGene00012466	1	0	-0.27	0	0.19	0.51	0.56	0.45	0.82	0.52	0.77
4reps.HS6hr_ConsensusPeaks_peak_6842,WBGene00014014	1	0	-0.2	0	0.09	0.41	0.5	0.01	0.76	0.05	0.65
4reps.HS6hr_ConsensusPeaks_peak_6842,WBGene00014013	1	0	-0.2	0	0.09	0.41	0.5	0.01	0.76	0.05	0.65
4reps.HS6hr_ConsensusPeaks_peak_11455a,WBGene00017195	1	0	-0.12	0	0.11	0.44	0.33	0.23	0.63	0.06	0.64
4reps.HS6hr_ConsensusPeaks_peak_1526,WBGene00006324	1	0	-0.03	0	-0.01	0.54	0.93	0.43	0.67	0.42	0.61
4reps.HS6hr_ConsensusPeaks_peak_6703a,WBGene00011146	1	0	-0.22	0	0.1	0.47	0.77	0.14	0.81	0.33	0.67
4reps.HS6hr_ConsensusPeaks_peak_8832c,WBGene00017075	1	0	-0.15	0	0.07	0.56	0.74	0.14	0.87	0.14	0.77
4reps.HS6hr_ConsensusPeaks_peak_7128d,WBGene00004735	1	0	-0.24	0	0	0.63	0.59	0.07	1.2	-0.09	0.8
4reps.HS6hr_ConsensusPeaks_peak_15731,WBGene00009789	1	0	-0.16	0	0.09	0.58	1.19	0.41	0.93	0.66	0.87
4reps.HS6hr_ConsensusPeaks_peak_3598a,WBGene00020478	1	0	-0.31	0	0.11	0.8	0.85	0.87	1.46	0.83	1.27
4reps.HS6hr_ConsensusPeaks_peak_4232b,WBGene00011276	1	0	0.12	0	0.11	0.43	0.65	0.39	0.65	0.78	1
4reps.HS6hr_ConsensusPeaks_peak_6034a,WBGene00003901	1	0	-0.03	0	-0.05	0.5	0.77	0.27	0.96	0.31	0.79
4reps.HS6hr_ConsensusPeaks_peak_6034a,WBGene00044410	1	0	-0.03	0	-0.05	0.5	0.77	0.27	0.96	0.31	0.79
4reps.HS6hr_ConsensusPeaks_peak_11766,WBGene00007553	1	0	-0.02	0	0.13	0.55	1.28	0	0.99	0.17	1.23
4reps.HS6hr_ConsensusPeaks_peak_3794,WBGene00007044	1	0	0.13	0	-0.02	0.68	0.87	0.58	1.24	0.89	1.44
4reps.HS6hr_ConsensusPeaks_peak_3808e,WBGene00000516	1	0	0.23	0	-0.08	0.6	0.41	0.38	0.91	0.53	1.09
4reps.HS6hr_ConsensusPeaks_peak_781d,WBGene00017676	1	0	-0.16	0	0.05	0.48	0.64	0.27	0.68	0.23	0.53
4reps.HS6hr_ConsensusPeaks_peak_781d,WBGene00017675	1	0	-0.16	0	0.05	0.48	0.64	0.27	0.68	0.23	0.53
4reps.HS6hr_ConsensusPeaks_peak_11220c,WBGene00022401	1	0	-0.28	0	0.05	0.66	1.02	0.27	1.2	0.13	0.86
4reps.HS6hr_ConsensusPeaks_peak_13983b,WBGene00020738	1	0	0.16	0	-0.02	0.5	1.01	0.09	0.84	0.3	1.04
4reps.HS6hr_ConsensusPeaks_peak_5446,WBGene00021698	1	0	0.27	0	-0.25	0.58	0.87	-0.01	0.54	0.15	0.52
4reps.HS6hr_ConsensusPeaks_peak_5679f,WBGene00007574	1	0	-0.04	0	-0.12	0.56	0.71	0.13	0.88	0.05	0.53
4reps.HS6hr_ConsensusPeaks_peak_5679f,WBGene00003962	1	0	-0.04	0	-0.12	0.56	0.71	0.13	0.88	0.05	0.53
4reps.HS6hr_ConsensusPeaks_peak_7493,WBGene00000837	1	0	-0.15	0	-0.01	0.64	0.65	0.32	0.86	0.17	0.54
4reps.HS6hr_ConsensusPeaks_peak_3225c,WBGene00019888	1	0	0.03	0	-0.06	0.49	0.57	0.18	0.45	0.15	0.38
4reps.HS6hr_ConsensusPeaks_peak_9078,WBGene00001395	1	0	-0.05	0	-0.05	0.52	0.37	0.2	0.85	0.08	0.68
4reps.HS6hr_ConsensusPeaks_peak_14515b,WBGene00006649	1	0	-0.28	0	0.26	0.51	0.61	0.53	0.75	0.4	0.77
4reps.HS6hr_ConsensusPeaks_peak_3584,WBGene00016002	1	0	0.01	0	0.06	0.6	0.85	0.31	0.79	0.35	0.98
4reps.HS6hr_ConsensusPeaks_peak_4285b,WBGene00014172	1	0	-0.35	0	0.12	0.64	0.63	0.36	1.02	0.26	0.81
4reps.HS6hr_ConsensusPeaks_peak_13344,WBGene00022413	1	0	-0.04	0	0.01	0.73	0.34	0.25	0.7	0.09	0.63
4reps.HS6hr_ConsensusPeaks_peak_3168,WBGene00020222	1	0	0.15	0	-0.09	0.75	0.53	0.36	1	0.42	1.01
4reps.HS6hr_ConsensusPeaks_peak_8276b,WBGene00019163	1	0	0.14	0	-0.06	0.6	0.41	0.38	1.07	0.4	1.17
4reps.HS6hr_ConsensusPeaks_peak_5323,WBGene00189956	1	0	0.17	0	-0.07	0.55	0.13	0.24	0.45	0.14	0.56
4reps.HS6hr_ConsensusPeaks_peak_11931b,WBGene00011263	1	0	-0.01	0	0.05	0.49	1.01	0.26	0.99	0.51	1.09
4reps.HS6hr_ConsensusPeaks_peak_1847c,WBGene00007707	1	0	-0.12	0	-0.07	0.6	0.56	0.34	0.82	0.05	0.41
4reps.HS6hr_ConsensusPeaks_peak_11726a,WBGene00002985	1	0	0.07	0	-0.03	0.86	1.1	0.4	0.9	0.33	1.01
4reps.HS6hr_ConsensusPeaks_peak_11726a,WBGene00007797	1	0	0.07	0	-0.03	0.86	1.1	0.4	0.9	0.33	1.01
4reps.HS6hr_ConsensusPeaks_peak_1449,WBGene00006531	1	0	-0.04	0	0.02	0.97	1.36	0.56	1.49	0.54	1.46
4reps.HS6hr_ConsensusPeaks_peak_1449,WBGene00007913	1	0	-0.04	0	0.02	0.97	1.36	0.56	1.49	0.54	1.46
4reps.HS6hr_ConsensusPeaks_peak_14564a,WBGene00018724	1	0	-0.18	0	0.07	0.67	0.45	0.54	1.08	0.29	0.95
4reps.HS6hr_ConsensusPeaks_peak_14689b,WBGene00001463	1	0	-0.01	0	-0.04	0.73	0.35	0.28	0.95	0.15	0.79
4reps.HS6hr_ConsensusPeaks_peak_14689b,WBGene00004033	1	0	-0.01	0	-0.04	0.73	0.35	0.28	0.95	0.15	0.79
4reps.HS6hr_ConsensusPeaks_peak_3558a,WBGene00002045	1	0	-0.14	0	0.02	0.44	0.45	0.37	0.66	0.22	0.49
4reps.HS6hr_ConsensusPeaks_peak_381,WBGene00017979	1	0	-0.04	0	0.22	0.39	0.68	0.4	0.7	0.66	0.95
4reps.HS6hr_ConsensusPeaks_peak_381,WBGene00018232	1	0	-0.04	0	0.22	0.39	0.68	0.4	0.7	0.66	0.95
4reps.HS6hr_ConsensusPeaks_peak_380,WBGene00018232	1	0	-0.1	0	0.27	0.5	0.86	0.37	0.62	0.69	0.87
4reps.HS6hr_ConsensusPeaks_peak_7336a,WBGene00012549	1	0	0.35	0	-0.15	0.53	0.64	0.45	0.96	0.58	1.14
4reps.HS6hr_ConsensusPeaks_peak_13283a,WBGene00016995	1	0	0	0	-0.03	0.52	0.43	0.16	0.8	0.02	0.74
4reps.HS6hr_ConsensusPeaks_peak_9368,WBGene00006678	1	0	0.12	0	-0.03	0.63	0.68	0.07	0.42	0.19	0.55
4reps.HS6hr_ConsensusPeaks_peak_1952b,WBGene00044644	1	0	0.03	0	-0.12	0.62	0.6	0.54	1.26	0.55	1
4reps.HS6hr_ConsensusPeaks_peak_4243,WBGene00002265	1	0	0.02	0	0.01	0.59	1.09	0.15	0.74	0.4	0.8
4reps.HS6hr_ConsensusPeaks_peak_5353a,WBGene00022484	1	0	0.23	0	-0.28	0.36	0.23	0.11	0.42	0.16	0.34
4reps.HS6hr_ConsensusPeaks_peak_5353a,WBGene00044675	1	0	0.23	0	-0.28	0.36	0.23	0.11	0.42	0.16	0.34
4reps.HS6hr_ConsensusPeaks_peak_10455,WBGene00018760	1	0	0.04	0	-0.07	0.57	0.9	0.15	0.84	0.21	0.73
4reps.HS6hr_ConsensusPeaks_peak_4153c,WBGene00011849	1	0	0.05	0	0	0.49	1.04	0.03	0.93	0.28	1.01
4reps.HS6hr_ConsensusPeaks_peak_3406d,WBGene00019411	1	0	0	0	-0.03	0.62	0.29	0.3	0.88	0.05	0.78
4reps.HS6hr_ConsensusPeaks_peak_6733,WBGene00003597	1	0	-0.01	0	0.09	0.57	0.77	0.18	0.81	0.41	1.04
4reps.HS6hr_ConsensusPeaks_peak_1557c,WBGene00011629	1	0	0.36	0	-0.22	0.53	0.45	0.23	0.47	0.23	0.56
4reps.HS6hr_ConsensusPeaks_peak_6074,WBGene00003918	1	0	0.15	0	-0.18	0.44	0.49	0.24	0.7	0.22	0.63
4reps.HS6hr_ConsensusPeaks_peak_2103a,WBGene00012956	1	0	0	0	-0.07	0.75	0.75	0.88	1.46	0.79	1.15
4reps.HS6hr_ConsensusPeaks_peak_3118,WBGene00022743	1	0	-0.13	0	0.17	0.55	0.21	0.2	0.62	0.34	0.74
4reps.HS6hr_ConsensusPeaks_peak_9028c,WBGene00007890	1	0	-0.05	0	0.09	0.74	0.98	0.55	0.75	0.38	0.96
4reps.HS6hr_ConsensusPeaks_peak_1986,WBGene00021382	1	0	0.18	0	0.04	0.53	0.81	0.32	0.55	0.67	0.96
4reps.HS6hr_ConsensusPeaks_peak_1507b,WBGene00007971	1	0	0.18	0	-0.19	0.43	0.24	0.1	0.56	0.06	0.51
4reps.HS6hr_ConsensusPeaks_peak_1507b,WBGene00003925	1	0	0.18	0	-0.19	0.43	0.24	0.1	0.56	0.06	0.51
4reps.HS6hr_ConsensusPeaks_peak_3297,WBGene00044667	1	0	-0.09	0	0.01	0.57	0.66	0.14	0.87	0	0.73
4reps.HS6hr_ConsensusPeaks_peak_1496,WBGene00009672	1	0	-0.03	0	0.07	0.5	0.35	0.11	1.03	0.22	1.12
4reps.HS6hr_ConsensusPeaks_peak_8707,WBGene00016374	1	0	0	0	0.02	0.45	0.51	0.75	1.06	0.65	1.11
4reps.HS6hr_ConsensusPeaks_peak_8707,WBGene00001827	1	0	0	0	0.02	0.45	0.51	0.75	1.06	0.65	1.11
4reps.HS6hr_ConsensusPeaks_peak_11227b,WBGene00018400	1	0	-0.06	0	0.04	0.54	0.47	0.05	0.47	-0.09	0.46
4reps.HS6hr_ConsensusPeaks_peak_5970a,WBGene00019628	1	0	0.26	0	-0.15	0.47	0.28	0.15	0.54	0.2	0.61
4reps.HS6hr_ConsensusPeaks_peak_483,WBGene00021835	1	0	0.2	0	-0.17	0.64	1.02	0.14	0.59	0.43	0.55
4reps.HS6hr_ConsensusPeaks_peak_11349a,WBGene00022538	1	0	0.06	0	-0.32	0.42	0.64	0.14	0.71	0.07	0.4
4reps.HS6hr_ConsensusPeaks_peak_14819a,WBGene00001708	1	0	0.03	0	-0.09	0.44	0.26	0.14	0.55	0.02	0.44
4reps.HS6hr_ConsensusPeaks_peak_14819a,WBGene00008951	1	0	0.03	0	-0.09	0.44	0.26	0.14	0.55	0.02	0.44
4reps.HS6hr_ConsensusPeaks_peak_13789c,WBGene00003963	1	0	0	0	-0.03	0.47	0.5	-0.19	0.4	-0.17	0.35
4reps.HS6hr_ConsensusPeaks_peak_14520,WBGene00017513	1	0	-0.03	0	0.01	0.48	1.05	0.13	0.82	0.28	0.79
4reps.HS6hr_ConsensusPeaks_peak_5108a,WBGene00014920	1	0	0.04	0	0.03	0.47	0.53	-0.01	0.42	0.15	0.53
4reps.HS6hr_ConsensusPeaks_peak_9421d,WBGene00011723	1	0	-0.13	0	0.08	0.61	0.92	0.5	1.17	0.48	1.13
4reps.HS6hr_ConsensusPeaks_peak_7802b,WBGene00021507	1	0	-0.04	0	0.01	0.8	0.64	0.32	1.25	0.16	1.16
4reps.HS6hr_ConsensusPeaks_peak_10835b,WBGene00023276	1	0	-0.31	0	0.21	0.48	0.49	0.26	0.87	0.12	0.8
4reps.HS6hr_ConsensusPeaks_peak_10835b,WBGene00017770	1	0	-0.31	0	0.21	0.48	0.49	0.26	0.87	0.12	0.8
4reps.HS6hr_ConsensusPeaks_peak_4179d,WBGene00005026	1	0	-0.07	0	-0.02	0.56	0.31	0.23	0.52	0.14	0.34
4reps.HS6hr_ConsensusPeaks_peak_12015b,WBGene00004296	1	0	0	0	-0.19	0.37	0.54	0	0.75	-0.03	0.49
4reps.HS6hr_ConsensusPeaks_peak_12015b,WBGene00011449	1	0	0	0	-0.19	0.37	0.54	0	0.75	-0.03	0.49
4reps.HS6hr_ConsensusPeaks_peak_14490b,WBGene00019782	1	0	0.1	0	0.01	0.62	0.86	0.09	0.59	0.34	0.84
4reps.HS6hr_ConsensusPeaks_peak_9603,WBGene00008555	1	0	0.15	0	-0.01	0.53	0.92	0.2	0.35	0.4	0.56
4reps.HS6hr_ConsensusPeaks_peak_10547b,WBGene00019097	1	0	-0.28	0	0.27	0.64	0.61	0.19	1.26	0.14	1.32
4reps.HS6hr_ConsensusPeaks_peak_110,WBGene00022026	1	0	0.05	0	-0.15	0.53	0.65	0.19	0.67	-0.03	0.47
4reps.HS6hr_ConsensusPeaks_peak_12804c,WBGene00007181	1	0	-0.1	0	0.01	0.69	1.25	0.62	1.6	0.55	1.37
4reps.HS6hr_ConsensusPeaks_peak_8620b,WBGene00017054	1	0	-0.08	0	0.04	0.54	0.76	0.63	0.91	0.51	0.86
4reps.HS6hr_ConsensusPeaks_peak_3988c,WBGene00010681	1	0	-0.03	0	0.04	0.61	0.77	0.32	0.62	0.25	0.71
4reps.HS6hr_ConsensusPeaks_peak_6113e,WBGene00004858	1	0	0.03	0	-0.11	0.46	0.36	0.29	0.89	0.11	0.74
4reps.HS6hr_ConsensusPeaks_peak_5893,WBGene00011412	1	0	0.22	0	-0.48	0.62	0.56	0.41	1.12	0.37	0.83
4reps.HS6hr_ConsensusPeaks_peak_5893,WBGene00000543	1	0	0.22	0	-0.48	0.62	0.56	0.41	1.12	0.37	0.83
4reps.HS6hr_ConsensusPeaks_peak_8907c,WBGene00007492	1	0	0.02	0	-0.2	0.43	0.63	0.12	0.56	0.02	0.3
4reps.HS6hr_ConsensusPeaks_peak_12999,WBGene00010006	1	0	0.18	0	-0.28	0.48	0.82	-0.03	0.87	-0.09	0.72
4reps.HS6hr_ConsensusPeaks_peak_2664b,WBGene00019615	1	0	0.09	0	-0.23	0.42	0.41	0.12	0.45	0.08	0.27
4reps.HS6hr_ConsensusPeaks_peak_6648b,WBGene00019301	1	0	0.05	0	-0.05	0.45	0.12	0.19	0.33	0.11	0.32
4reps.HS6hr_ConsensusPeaks_peak_6566,WBGene00006840	1	0	-0.2	0	0.08	0.48	0.6	0.08	0.82	-0.03	0.66
4reps.HS6hr_ConsensusPeaks_peak_14592b,WBGene00019869	1	0	-0.07	0	-0.08	0.48	0.34	0.13	0.63	-0.09	0.36
4reps.HS6hr_ConsensusPeaks_peak_14592b,WBGene00019872	1	0	-0.07	0	-0.08	0.48	0.34	0.13	0.63	-0.09	0.36
4reps.HS6hr_ConsensusPeaks_peak_8111,WBGene00020930	1	0	0.04	0	-0.01	0.44	0.58	0.19	0.63	0.29	0.66
4reps.HS6hr_ConsensusPeaks_peak_14900,WBGene00004375	1	0	0.09	0	-0.14	0.44	0.58	0.17	0.52	0.17	0.41
4reps.HS6hr_ConsensusPeaks_peak_7519a,WBGene00023451	1	0	0.08	0	0.07	0.68	1.38	0.52	1.01	1.33	1.5
4reps.HS6hr_ConsensusPeaks_peak_14831,WBGene00013866	1	0	-0.17	0	0.08	0.4	0.68	0.33	0.83	0.51	0.74
4reps.HS6hr_ConsensusPeaks_peak_13081,WBGene00009293	1	0	-0.1	0	0.04	0.53	0.62	0.34	0.54	0.21	0.47
4reps.HS6hr_ConsensusPeaks_peak_11210,WBGene00045392	1	0	0.17	0	-0.32	0.61	0.12	0.03	0.51	-0.13	0.29
4reps.HS6hr_ConsensusPeaks_peak_14821,WBGene00008951	1	0	-0.02	0	-0.15	0.47	0.66	0.09	0.79	-0.06	0.5
4reps.HS6hr_ConsensusPeaks_peak_1485,WBGene00004305	1	0	-0.23	0	-0.02	0.65	1.07	0.42	1.66	0.29	1.11
4reps.HS6hr_ConsensusPeaks_peak_1485,WBGene00000904	1	0	-0.23	0	-0.02	0.65	1.07	0.42	1.66	0.29	1.11
4reps.HS6hr_ConsensusPeaks_peak_14029e,WBGene00017429	1	0	0.26	0	0.02	0.5	0.56	-0.07	0.24	0.25	0.62
4reps.HS6hr_ConsensusPeaks_peak_5781b,WBGene00002202	1	0	-0.12	0	-0.04	0.62	0.83	0.25	1.04	0.11	0.65
4reps.HS6hr_ConsensusPeaks_peak_11486c,WBGene00002036	1	0	0.15	0	-0.14	0.43	0.33	0.16	0.67	0.14	0.64
4reps.HS6hr_ConsensusPeaks_peak_11456,WBGene00000003	1	0	0.02	0	-0.01	0.46	0.61	0.44	1.01	0.5	1.03
4reps.HS6hr_ConsensusPeaks_peak_9028d,WBGene00007890	1	0	-0.14	0	0.15	0.45	0.68	0.35	0.89	0.29	0.95
4reps.HS6hr_ConsensusPeaks_peak_10312,WBGene00006794	1	0	0.02	0	-0.18	0.42	0.49	-0.01	0.6	-0.1	0.36
4reps.HS6hr_ConsensusPeaks_peak_8526,WBGene00044294	1	0	0.07	0	-0.22	0.5	0.97	0.08	1.05	0.1	0.78
4reps.HS6hr_ConsensusPeaks_peak_11471,WBGene00018403	1	0	-0.08	0	0.1	0.5	0.71	-0.05	0.81	-0.05	0.89
4reps.HS6hr_ConsensusPeaks_peak_14881b,WBGene00007593	1	0	-0.06	0	-0.08	0.45	0.51	0.3	0.58	0.08	0.35
4reps.HS6hr_ConsensusPeaks_peak_9077e,WBGene00001396	1	0	0.06	0	-0.01	0.48	0.59	0.11	0.75	-0.01	0.82
4reps.HS6hr_ConsensusPeaks_peak_12328b,WBGene00011185	1	0	0.21	0	-0.04	0.58	0.77	0.12	0.37	0.51	0.6
4reps.HS6hr_ConsensusPeaks_peak_3948a,WBGene00006059	1	0	0.18	0	-0.29	0.51	0.12	0.11	0.38	-0.26	0.24
4reps.HS6hr_ConsensusPeaks_peak_2812,WBGene00019207	1	0	0.09	0	-0.02	0.54	0.39	0.12	0.86	0.16	0.97
4reps.HS6hr_ConsensusPeaks_peak_11061,WBGene00000936	1	0	-0.14	0	0.13	0.53	1.11	0.25	1.08	0.42	1.12
4reps.HS6hr_ConsensusPeaks_peak_2706,WBGene00016072	1	0	0.23	0	-0.03	0.5	0.8	0.69	0.97	1.06	1.24
4reps.HS6hr_ConsensusPeaks_peak_3212a,WBGene00001027	1	0	-0.2	0	0.04	0.4	0.74	-0.06	0.8	-0.02	0.59
4reps.HS6hr_ConsensusPeaks_peak_12100i,WBGene00007609	1	0	0.12	0	-0.11	0.55	0.75	0.28	1.19	0.29	1.14
4reps.HS6hr_ConsensusPeaks_peak_12769,WBGene00007395	1	0	0.13	0	0.02	0.55	0.32	0.07	0.31	0.09	0.56
4reps.HS6hr_ConsensusPeaks_peak_6384b,WBGene00018952	1	0	-0.17	0	0.09	0.49	0.24	0.18	0.64	0.2	0.56
4reps.HS6hr_ConsensusPeaks_peak_8805b,WBGene00020373	1	0	-0.14	0	0.13	0.5	0.83	0.25	1	0.2	1.03
4reps.HS6hr_ConsensusPeaks_peak_6355b,WBGene00004450	1	0	0.17	0	-0.45	0.56	0.43	0.49	0.88	0.26	0.57
4reps.HS6hr_ConsensusPeaks_peak_6355b,WBGene00004483	1	0	0.17	0	-0.45	0.56	0.43	0.49	0.88	0.26	0.57
4reps.HS6hr_ConsensusPeaks_peak_11353,WBGene00022538	1	0	0.14	0	-0.2	0.4	0.67	0.16	0.52	0.1	0.42
4reps.HS6hr_ConsensusPeaks_peak_4509b,WBGene00010049	1	0	-0.05	0	-0.06	0.63	0.09	0.26	0.58	-0.1	0.28
4reps.HS6hr_ConsensusPeaks_peak_8538,WBGene00003030	1	0	0.31	0	-0.1	0.51	0.68	0.4	0.58	0.39	0.79
4reps.HS6hr_ConsensusPeaks_peak_3435,WBGene00019127	1	0	0.12	0	-0.17	0.54	0.54	0.43	0.72	0.22	0.57
4reps.HS6hr_ConsensusPeaks_peak_11939c,WBGene00004855	1	0	-0.28	0	0.1	0.61	0.76	0.6	1.1	0.29	0.91
4reps.HS6hr_ConsensusPeaks_peak_11419,WBGene00016101	1	0	0.07	0	0.02	0.45	0.67	-0.21	0.3	-0.08	0.44
4reps.HS6hr_ConsensusPeaks_peak_7890b,WBGene00022089	1	0	0.05	0	-0.12	0.6	1.06	0.39	1.1	0.51	0.87
4reps.HS6hr_ConsensusPeaks_peak_7890b,WBGene00022092	1	0	0.05	0	-0.12	0.6	1.06	0.39	1.1	0.51	0.87
4reps.HS6hr_ConsensusPeaks_peak_12151,WBGene00008849	1	0	0.09	0	0.06	0.61	0.94	0.6	0.9	0.34	1.3
4reps.HS6hr_ConsensusPeaks_peak_6215f,WBGene00002891	1	0	0.02	0	-0.07	0.53	0.4	0.26	0.83	0.07	0.66
4reps.HS6hr_ConsensusPeaks_peak_6215f,WBGene00016981	1	0	0.02	0	-0.07	0.53	0.4	0.26	0.83	0.07	0.66
4reps.HS6hr_ConsensusPeaks_peak_15693d,WBGene00008607	1	0	0.1	0	-0.06	0.5	0.25	0.22	0.42	0.16	0.47
4reps.HS6hr_ConsensusPeaks_peak_3822a,WBGene00011638	1	0	0.07	0	-0.11	0.43	0.22	0.2	0.44	0.11	0.35
4reps.HS6hr_ConsensusPeaks_peak_5382,WBGene00019715	1	0	0.36	0	-0.13	0.69	0.66	0.22	1.12	0.33	1.3
4reps.HS6hr_ConsensusPeaks_peak_5382,WBGene00044341	1	0	0.36	0	-0.13	0.69	0.66	0.22	1.12	0.33	1.3
4reps.HS6hr_ConsensusPeaks_peak_4122a,WBGene00001134	1	0	0.16	0	-0.14	0.46	0.09	0.07	0.48	-0.05	0.47
4reps.HS6hr_ConsensusPeaks_peak_9357b,WBGene00003148	1	0	-0.13	0	0.04	0.45	0.64	0.19	0.99	0.12	0.86
4reps.HS6hr_ConsensusPeaks_peak_9357b,WBGene00010409	1	0	-0.13	0	0.04	0.45	0.64	0.19	0.99	0.12	0.86
4reps.HS6hr_ConsensusPeaks_peak_4052,WBGene00011980	1	0	-0.19	0	0.1	0.57	0.8	0.11	1.14	0.01	1.05
4reps.HS6hr_ConsensusPeaks_peak_26d,WBGene00004418	1	0	-0.05	0	-0.09	0.46	0.65	0.12	0.9	0.05	0.63
4reps.HS6hr_ConsensusPeaks_peak_26d,WBGene00004274	1	0	-0.05	0	-0.09	0.46	0.65	0.12	0.9	0.05	0.63
4reps.HS6hr_ConsensusPeaks_peak_7099c,WBGene00012930	1	0	-0.16	0	0	0.4	0.23	0.26	0.53	0.07	0.31
4reps.HS6hr_ConsensusPeaks_peak_170,WBGene00021685	1	0	-0.45	0	0.12	0.54	0.87	0.23	1.28	0.09	0.94
4reps.HS6hr_ConsensusPeaks_peak_170,WBGene00021691	1	0	-0.45	0	0.12	0.54	0.87	0.23	1.28	0.09	0.94
4reps.HS6hr_ConsensusPeaks_peak_11123a,WBGene00017311	1	0	-0.07	0	-0.05	0.41	0.45	0.23	0.52	0.08	0.32
4reps.HS6hr_ConsensusPeaks_peak_11123a,WBGene00017317	1	0	-0.07	0	-0.05	0.41	0.45	0.23	0.52	0.08	0.32
4reps.HS6hr_ConsensusPeaks_peak_3673,WBGene00020318	1	0	-0.07	0	0.04	0.54	0.39	0.34	0.69	0.36	0.69
4reps.HS6hr_ConsensusPeaks_peak_14080e,WBGene00002007	1	0	0.04	0	-0.06	0.43	0.22	0.27	0.67	0.39	0.62
4reps.HS6hr_ConsensusPeaks_peak_14815,WBGene00013920	1	0	-0.17	0	0.03	0.45	0.65	0.02	0.84	-0.21	0.62
4reps.HS6hr_ConsensusPeaks_peak_854a,WBGene00002583	1	0	-0.01	0	0.06	0.5	0.21	0.28	0.63	0.45	0.77
4reps.HS6hr_ConsensusPeaks_peak_13984,WBGene00016934	1	0	0.01	0	-0.05	0.54	0.87	0.42	1.15	0.33	1.05
4reps.HS6hr_ConsensusPeaks_peak_10719g,WBGene00020592	1	0	-0.04	0	0	0.52	0.86	0.37	0.59	0.35	0.53
4reps.HS6hr_ConsensusPeaks_peak_2315a,WBGene00011433	1	0	0.36	0	-0.26	0.47	0.67	0.29	0.83	0.42	0.88
4reps.HS6hr_ConsensusPeaks_peak_4085d,WBGene00001061	1	0	0.19	0	-0.15	0.42	0.4	0.27	0.55	0.28	0.56
4reps.HS6hr_ConsensusPeaks_peak_4085d,WBGene00011965	1	0	0.19	0	-0.15	0.42	0.4	0.27	0.55	0.28	0.56
4reps.HS6hr_ConsensusPeaks_peak_2184,WBGene00004181	1	0	0.19	0	0.01	0.48	0.17	0.32	0.88	0.45	1.2
4reps.HS6hr_ConsensusPeaks_peak_15461,WBGene00000074	1	0	0.1	0	-0.1	0.3	0.53	-0.12	0.6	0.02	0.59
4reps.HS6hr_ConsensusPeaks_peak_11674d,WBGene00006460	1	0	0.05	0	-0.14	0.39	0.51	-0.11	0.41	-0.18	0.25
4reps.HS6hr_ConsensusPeaks_peak_11788,WBGene00000063	1	0	0.09	0	-0.1	0.47	0.93	0.13	0.49	0.23	0.43
4reps.HS6hr_ConsensusPeaks_peak_15282b,WBGene00008901	1	0	-0.03	0	-0.05	0.51	0.81	0.14	0.95	0	0.77
4reps.HS6hr_ConsensusPeaks_peak_15282b,WBGene00009057	1	0	-0.03	0	-0.05	0.51	0.81	0.14	0.95	0	0.77
4reps.HS6hr_ConsensusPeaks_peak_15647,WBGene00006743	1	0	-0.14	0	-0.08	0.58	0.86	0.36	1.03	0.09	0.49
4reps.HS6hr_ConsensusPeaks_peak_15460a,WBGene00000074	1	0	0.01	0	-0.07	0.69	0.74	0.39	1.11	0.19	0.85
4reps.HS6hr_ConsensusPeaks_peak_2629b,WBGene00009367	1	0	0	0	-0.02	0.43	0.11	0.39	0.51	0.11	0.47
4reps.HS6hr_ConsensusPeaks_peak_2774,WBGene00004076	1	0	-0.15	0	-0.02	0.46	0.46	0.16	0.66	0.09	0.39
4reps.HS6hr_ConsensusPeaks_peak_9156c,WBGene00006779	1	0	0.19	0	-0.04	0.52	0.96	0.16	0.72	0.62	0.94
4reps.HS6hr_ConsensusPeaks_peak_12016a,WBGene00006539	1	0	0.06	0	-0.06	0.57	1.03	-0.02	1.09	0.1	1.05
4reps.HS6hr_ConsensusPeaks_peak_10344,WBGene00000976	1	0	0.02	0	-0.07	0.52	0.59	0.21	0.78	0.28	0.65
4reps.HS6hr_ConsensusPeaks_peak_1515b,WBGene00003052	1	0	-0.05	0	-0.14	0.37	0.34	-0.04	0.44	-0.17	0.17
4reps.HS6hr_ConsensusPeaks_peak_14924,WBGene00010340	1	0	-0.07	0	-0.05	0.64	0.37	0.39	0.78	0.05	0.43
4reps.HS6hr_ConsensusPeaks_peak_12841,WBGene00194680	1	0	0.18	0	-0.01	0.57	0.8	0.22	0.72	0.53	1.05
4reps.HS6hr_ConsensusPeaks_peak_7211b,WBGene00013228	1	0	0.13	0	-0.07	0.45	0.62	0.09	0.58	0.2	0.65
4reps.HS6hr_ConsensusPeaks_peak_7211b,WBGene00044233	1	0	0.13	0	-0.07	0.45	0.62	0.09	0.58	0.2	0.65
4reps.HS6hr_ConsensusPeaks_peak_15080d,WBGene00009842	1	0	0.07	0	-0.11	0.51	0.46	0.27	0.63	0.12	0.5
4reps.HS6hr_ConsensusPeaks_peak_14068b,WBGene00002023	1	0	0.02	0	-0.07	0.56	0.93	0.05	1.1	0.05	0.93
4reps.HS6hr_ConsensusPeaks_peak_8821b,WBGene00000923	1	0	0.1	0	-0.14	0.59	0.67	0.26	0.86	0.24	0.68
4reps.HS6hr_ConsensusPeaks_peak_8821b,WBGene00019510	1	0	0.1	0	-0.14	0.59	0.67	0.26	0.86	0.24	0.68
4reps.HS6hr_ConsensusPeaks_peak_15372,WBGene00008601	1	0	0.02	0	0.04	0.35	0.81	0.18	0.63	0.36	0.72
4reps.HS6hr_ConsensusPeaks_peak_11360,WBGene00015219	1	0	-0.03	0	0.02	0.52	0.43	0.12	0.48	-0.05	0.45
4reps.HS6hr_ConsensusPeaks_peak_11360,WBGene00006006	1	0	-0.03	0	0.02	0.52	0.43	0.12	0.48	-0.05	0.45
4reps.HS6hr_ConsensusPeaks_peak_836c,WBGene00045212	1	0	0.06	0	-0.08	0.6	0.71	-0.18	1.14	-0.29	1.01
4reps.HS6hr_ConsensusPeaks_peak_13473a,WBGene00006496	1	0	-0.03	0	-0.03	0.46	0.58	0.14	0.44	0.21	0.34
4reps.HS6hr_ConsensusPeaks_peak_8566,WBGene00020235	1	0	0.18	0	-0.31	0.36	0.42	0.14	0.39	0.07	0.25
4reps.HS6hr_ConsensusPeaks_peak_8566,WBGene00020234	1	0	0.18	0	-0.31	0.36	0.42	0.14	0.39	0.07	0.25
4reps.HS6hr_ConsensusPeaks_peak_15735a,WBGene00002203	1	0	-0.27	0	0.18	0.45	0.62	0.33	0.86	0.33	0.8
4reps.HS6hr_ConsensusPeaks_peak_11581e,WBGene00002263	1	0	0.09	0	-0.04	0.45	0.86	-0.01	0.54	0.04	0.59
4reps.HS6hr_ConsensusPeaks_peak_4071b,WBGene00012002	1	0	0.26	0	-0.28	0.33	0.35	0.22	0.65	0.22	0.61
4reps.HS6hr_ConsensusPeaks_peak_4071b,WBGene00001041	1	0	0.26	0	-0.28	0.33	0.35	0.22	0.65	0.22	0.61
4reps.HS6hr_ConsensusPeaks_peak_1695,WBGene00009262	1	0	-0.01	0	0.09	0.48	0.67	0.2	0.91	0.34	1.1
4reps.HS6hr_ConsensusPeaks_peak_212,WBGene00023055	1	0	0.03	0	-0.05	0.33	0.65	0.13	0.65	0.14	0.61
4reps.HS6hr_ConsensusPeaks_peak_8734h,WBGene00003827	1	0	-0.05	0	0.02	0.45	0.84	0.15	1.08	0.3	1.04
4reps.HS6hr_ConsensusPeaks_peak_12005b,WBGene00014098	1	0	-0.02	0	0	0.43	0.35	0.16	0.56	0.11	0.52
4reps.HS6hr_ConsensusPeaks_peak_10912,WBGene00004373	1	0	0.01	0	-0.07	0.42	0.24	0.05	0.35	-0.03	0.25
4reps.HS6hr_ConsensusPeaks_peak_3192b,WBGene00017838	1	0	-0.17	0	0.34	0.5	0.98	0.05	1.5	0.23	1.73
4reps.HS6hr_ConsensusPeaks_peak_11543c,WBGene00006470	1	0	-0.06	0	0	0.55	0.67	0.17	0.94	0.03	0.78
4reps.HS6hr_ConsensusPeaks_peak_11543c,WBGene00009586	1	0	-0.06	0	0	0.55	0.67	0.17	0.94	0.03	0.78
4reps.HS6hr_ConsensusPeaks_peak_14172a,WBGene00000786	1	0	0.04	0	-0.09	0.6	0.98	0.5	1.1	0.33	0.9
4reps.HS6hr_ConsensusPeaks_peak_3728c,WBGene00003620	1	0	-0.11	0	0.16	0.58	0.8	0.31	0.82	0.32	1
4reps.HS6hr_ConsensusPeaks_peak_5917b,WBGene00017826	1	0	-0.2	0	0.06	0.59	0.48	0.46	0.79	0.21	0.6
4reps.HS6hr_ConsensusPeaks_peak_5917b,WBGene00003598	1	0	-0.2	0	0.06	0.59	0.48	0.46	0.79	0.21	0.6
4reps.HS6hr_ConsensusPeaks_peak_4690g,WBGene00012593	1	0	0.05	0	0.05	0.54	1.5	0.31	0.89	0.8	1.16
4reps.HS6hr_ConsensusPeaks_peak_7767,WBGene00022306	1	0	-0.1	0	0.11	0.56	0.47	0.29	0.94	0.21	1.03
4reps.HS6hr_ConsensusPeaks_peak_7767,WBGene00003806	1	0	-0.1	0	0.11	0.56	0.47	0.29	0.94	0.21	1.03
4reps.HS6hr_ConsensusPeaks_peak_1617b,WBGene00009126	1	0	0.05	0	-0.1	0.42	0.5	0.15	0.82	0.13	0.71
4reps.HS6hr_ConsensusPeaks_peak_7179,WBGene00007021	1	0	0	0	-0.1	0.65	0.88	0.22	1.08	0.18	0.67
4reps.HS6hr_ConsensusPeaks_peak_7179,WBGene00007703	1	0	0	0	-0.1	0.65	0.88	0.22	1.08	0.18	0.67
4reps.HS6hr_ConsensusPeaks_peak_9296a,WBGene00011480	1	0	0.08	0	-0.05	0.37	0.2	0	0.58	0.11	0.59
4reps.HS6hr_ConsensusPeaks_peak_14753,WBGene00012292	1	0	0.1	0	-0.14	0.39	0.55	0.26	0.55	0.1	0.43
4reps.HS6hr_ConsensusPeaks_peak_3988b,WBGene00010681	1	0	0.03	0	0.04	0.48	0.69	0.21	0.61	0.28	0.79
4reps.HS6hr_ConsensusPeaks_peak_1131c,WBGene00020710	1	0	0.09	0	0.1	0.45	0.37	0.24	0.35	0.22	0.68
4reps.HS6hr_ConsensusPeaks_peak_13981,WBGene00020737	1	0	-0.02	0	-0.05	0.36	0.76	0.01	0.54	-0.09	0.43
4reps.HS6hr_ConsensusPeaks_peak_441,WBGene00022110	1	0	0	0	-0.02	0.55	0.5	0.19	0.81	0.09	0.74
4reps.HS6hr_ConsensusPeaks_peak_12523d,WBGene00007234	1	0	-0.09	0	-0.03	0.46	0.48	0.28	0.79	0.21	0.54
4reps.HS6hr_ConsensusPeaks_peak_12523d,WBGene00007235	1	0	-0.09	0	-0.03	0.46	0.48	0.28	0.79	0.21	0.54
4reps.HS6hr_ConsensusPeaks_peak_8743,WBGene00017641	1	0	0.07	0	-0.01	0.59	0.26	0.64	0.96	0.48	1.09
4reps.HS6hr_ConsensusPeaks_peak_2898d,WBGene00005551	1	0	-0.03	0	-0.06	0.76	0.8	0.34	1.11	0.1	0.59
4reps.HS6hr_ConsensusPeaks_peak_2898d,WBGene00045457	1	0	-0.03	0	-0.06	0.76	0.8	0.34	1.11	0.1	0.59
4reps.HS6hr_ConsensusPeaks_peak_7725c,WBGene00016797	1	0	-0.04	0	0.02	0.51	0.05	0.18	0.52	0.15	0.5
4reps.HS6hr_ConsensusPeaks_peak_14347c,WBGene00019803	1	0	0.07	0	-0.11	0.39	0.68	0.04	0.72	0.12	0.63
4reps.HS6hr_ConsensusPeaks_peak_14347c,WBGene00017243	1	0	0.07	0	-0.11	0.39	0.68	0.04	0.72	0.12	0.63
4reps.HS6hr_ConsensusPeaks_peak_1001b,WBGene00016158	1	0	-0.01	0	-0.13	0.43	0.74	0.14	1.03	0.08	0.75
4reps.HS6hr_ConsensusPeaks_peak_9602b,WBGene00008555	1	0	-0.07	0	0.11	0.39	0.6	0.37	0.66	0.52	0.75
4reps.HS6hr_ConsensusPeaks_peak_13410,WBGene00001551	1	0	-0.11	0	-0.09	0.49	0.34	0.33	0.67	0.04	0.25
4reps.HS6hr_ConsensusPeaks_peak_10751,WBGene00015451	1	0	0.37	0	-0.39	0.58	0.83	0.12	0.82	0.14	0.76
4reps.HS6hr_ConsensusPeaks_peak_4176a,WBGene00001038	1	0	-0.13	0	0.06	0.4	0.53	0.06	0.72	-0.01	0.64
4reps.HS6hr_ConsensusPeaks_peak_11689,WBGene00001747	1	0	0.21	0	-0.1	0.44	0.5	-0.12	0.34	0.05	0.43
4reps.HS6hr_ConsensusPeaks_peak_11432,WBGene00017653	1	0	0.04	0	-0.05	0.33	0.42	0.04	0.31	0.09	0.29
4reps.HS6hr_ConsensusPeaks_peak_11034c,WBGene00004897	1	0	-0.11	0	-0.1	0.4	0.56	0.09	0.75	-0.01	0.42
4reps.HS6hr_ConsensusPeaks_peak_4117a,WBGene00000289	1	0	0.22	0	0.02	0.57	0.18	0.09	0.06	0.11	0.43
4reps.HS6hr_ConsensusPeaks_peak_3282a,WBGene00016415	1	0	-0.07	0	0.05	0.37	0.75	0.32	0.63	0.43	0.62
4reps.HS6hr_ConsensusPeaks_peak_13940,WBGene00000092	1	0	-0.07	0	0.07	0.43	0.81	0.4	0.93	0.43	0.96
4reps.HS6hr_ConsensusPeaks_peak_2813,WBGene00023177	1	0	0.13	0	-0.19	0.37	0.64	0.1	0.54	0.05	0.44
4reps.HS6hr_ConsensusPeaks_peak_848,WBGene00003792	1	0	-0.02	0	-0.05	0.5	0.58	0.52	1	0.29	0.82
4reps.HS6hr_ConsensusPeaks_peak_848,WBGene00004955	1	0	-0.02	0	-0.05	0.5	0.58	0.52	1	0.29	0.82
4reps.HS6hr_ConsensusPeaks_peak_11587,WBGene00010177	1	0	0.03	0	0.06	0.43	0.82	-0.02	0.32	0.15	0.5
4reps.HS6hr_ConsensusPeaks_peak_11587,WBGene00011544	1	0	0.03	0	0.06	0.43	0.82	-0.02	0.32	0.15	0.5
4reps.HS6hr_ConsensusPeaks_peak_4636a,WBGene00013257	1	0	0.21	0	-0.05	0.56	-0.03	0.3	0.57	0.29	0.8
4reps.HS6hr_ConsensusPeaks_peak_13512,WBGene00003885	1	0	-0.05	0	-0.02	0.51	1.04	0.6	1.07	0.6	0.9
4reps.HS6hr_ConsensusPeaks_peak_9604b,WBGene00008555	1	0	0.04	0	-0.03	0.49	0.91	0.03	0.61	0.09	0.59
4reps.HS6hr_ConsensusPeaks_peak_4686b,WBGene00012603	1	0	0	0	0.08	0.56	1.12	0.14	0.59	0.28	0.83
4reps.HS6hr_ConsensusPeaks_peak_8664,WBGene00001936	1	0	0.15	0	-0.02	0.43	0.91	0.62	0.9	0.88	1.08
4reps.HS6hr_ConsensusPeaks_peak_8664,WBGene00001935	1	0	0.15	0	-0.02	0.43	0.91	0.62	0.9	0.88	1.08
4reps.HS6hr_ConsensusPeaks_peak_9534f,WBGene00000376	1	0	-0.01	0	0	0.36	0.09	0.01	0.29	0.01	0.26
4reps.HS6hr_ConsensusPeaks_peak_9534f,WBGene00013922	1	0	-0.01	0	0	0.36	0.09	0.01	0.29	0.01	0.26
4reps.HS6hr_ConsensusPeaks_peak_6732,WBGene00003597	1	0	0.14	0	-0.24	0.54	0.65	0.11	0.67	0	0.45
4reps.HS6hr_ConsensusPeaks_peak_2776,WBGene00004076	1	0	0.04	0	-0.05	0.38	0.47	-0.06	0.35	0.06	0.3
4reps.HS6hr_ConsensusPeaks_peak_2776,WBGene00021105	1	0	0.04	0	-0.05	0.38	0.47	-0.06	0.35	0.06	0.3
4reps.HS6hr_ConsensusPeaks_peak_11678g,WBGene00000298	1	0	0.02	0	-0.01	0.64	0.44	0.1	0.34	-0.05	0.35
4reps.HS6hr_ConsensusPeaks_peak_6543,WBGene00003562	1	0	0.21	0	-0.08	0.57	1.09	0.46	0.77	0.67	0.91
4reps.HS6hr_ConsensusPeaks_peak_6673c,WBGene00003331	1	0	0.09	0	-0.17	0.44	0.38	0.14	0.25	-0.09	0.1
4reps.HS6hr_ConsensusPeaks_peak_1973,WBGene00018849	1	0	0	0	0.03	0.3	0.24	0.08	0.36	0.13	0.39
4reps.HS6hr_ConsensusPeaks_peak_15403,WBGene00004238	1	0	-0.08	0	0.02	0.41	0.64	0.34	0.72	0.29	0.62
4reps.HS6hr_ConsensusPeaks_peak_1031d,WBGene00023135	1	0	-0.02	0	-0.05	0.34	0.42	0.27	0.41	0.13	0.29
4reps.HS6hr_ConsensusPeaks_peak_1031d,WBGene00020378	1	0	-0.02	0	-0.05	0.34	0.42	0.27	0.41	0.13	0.29
4reps.HS6hr_ConsensusPeaks_peak_7059,WBGene00012975	1	0	0.13	0	-0.09	0.52	0.42	0.37	0.86	0.32	0.85
4reps.HS6hr_ConsensusPeaks_peak_1495,WBGene00009672	1	0	0	0	-0.12	0.44	0.33	0.36	0.7	0.09	0.43
4reps.HS6hr_ConsensusPeaks_peak_1495,WBGene00009671	1	0	0	0	-0.12	0.44	0.33	0.36	0.7	0.09	0.43
4reps.HS6hr_ConsensusPeaks_peak_9528b,WBGene00019579	1	0	0.11	0	-0.17	0.53	0.08	0.08	0.26	-0.06	0.12
4reps.HS6hr_ConsensusPeaks_peak_11348c,WBGene00022538	1	0	-0.03	0	-0.03	0.37	0.62	0.05	0.56	0.09	0.47
4reps.HS6hr_ConsensusPeaks_peak_5640b,WBGene00010811	1	0	-0.06	0	0.02	0.49	0.67	0.26	0.59	0.42	0.53
4reps.HS6hr_ConsensusPeaks_peak_4284a,WBGene00007022	1	0	-0.1	0	0.05	0.35	0.46	0.17	0.71	0.18	0.66
4reps.HS6hr_ConsensusPeaks_peak_4284a,WBGene00014171	1	0	-0.1	0	0.05	0.35	0.46	0.17	0.71	0.18	0.66
4reps.HS6hr_ConsensusPeaks_peak_13695d,WBGene00006321	1	0	0.05	0	-0.06	0.41	0.55	0.14	0.43	0.14	0.39
4reps.HS6hr_ConsensusPeaks_peak_13417c,WBGene00020301	1	0	0.04	0	-0.09	0.45	0.43	0.23	0.94	0.2	0.81
4reps.HS6hr_ConsensusPeaks_peak_6999a,WBGene00012362	1	0	-0.1	0	0.04	0.4	0.65	0.09	0.77	0.07	0.7
4reps.HS6hr_ConsensusPeaks_peak_5601d,WBGene00004183	1	0	0.3	0	-0.13	0.44	0.37	0.39	0.89	0.51	1.05
4reps.HS6hr_ConsensusPeaks_peak_9534c,WBGene00000376	1	0	0.13	0	-0.14	0.36	0.45	-0.1	0.29	-0.04	0.25
4reps.HS6hr_ConsensusPeaks_peak_2995,WBGene00015913	1	0	0.29	0	-0.49	0.53	0.71	0.19	0.87	-0.02	0.66
4reps.HS6hr_ConsensusPeaks_peak_904g,WBGene00017855	1	0	0.33	0	-0.06	0.51	-0.05	-0.15	0.52	-0.26	0.83
4reps.HS6hr_ConsensusPeaks_peak_10809,WBGene00015966	1	0	0.15	0	-0.05	0.48	0.58	0.36	0.7	0.44	0.82
4reps.HS6hr_ConsensusPeaks_peak_11581c,WBGene00002263	1	0	-0.08	0	0	0.44	1.05	0.18	0.72	0.24	0.6
4reps.HS6hr_ConsensusPeaks_peak_4849d,WBGene00007836	1	0	0.04	0	0.01	0.41	0.19	0.21	0.53	0.13	0.6
4reps.HS6hr_ConsensusPeaks_peak_14252a,WBGene00015167	1	0	0.14	0	-0.13	0.47	0.36	0.08	0.88	0	0.82
4reps.HS6hr_ConsensusPeaks_peak_10876,WBGene00015678	1	0	0.08	0	-0.17	0.37	0.59	0.17	0.45	0.17	0.31
4reps.HS6hr_ConsensusPeaks_peak_14163b,WBGene00020504	1	0	-0.09	0	-0.08	0.49	0.35	0.12	0.73	-0.11	0.33
4reps.HS6hr_ConsensusPeaks_peak_1617a,WBGene00009126	1	0	0.13	0	-0.12	0.33	0.57	-0.1	0.56	0.02	0.57
4reps.HS6hr_ConsensusPeaks_peak_9417b,WBGene00001577	1	0	-0.08	0	0.05	0.36	0.44	0.11	0.62	0.2	0.59
4reps.HS6hr_ConsensusPeaks_peak_11348b,WBGene00022538	1	0	-0.16	0	-0.07	0.57	1.01	0.51	1.3	0.21	0.68
4reps.HS6hr_ConsensusPeaks_peak_3607,WBGene00001194	1	0	0.18	0	-0.1	0.33	0.34	0.17	0.47	0.16	0.53
4reps.HS6hr_ConsensusPeaks_peak_7714c,WBGene00044462	1	0	0.22	0	-0.12	0.46	0.76	0.41	0.92	0.5	1
4reps.HS6hr_ConsensusPeaks_peak_7211c,WBGene00003314	1	0	0.24	0	-0.12	0.41	0.67	0.34	0.47	0.41	0.58
4reps.HS6hr_ConsensusPeaks_peak_7211c,WBGene00255580	1	0	0.24	0	-0.12	0.41	0.67	0.34	0.47	0.41	0.58
4reps.HS6hr_ConsensusPeaks_peak_1199d,WBGene00007024	1	0	0.04	0	-0.1	0.43	0.56	0.25	0.5	0.15	0.37
4reps.HS6hr_ConsensusPeaks_peak_1199d,WBGene00012164	1	0	0.04	0	-0.1	0.43	0.56	0.25	0.5	0.15	0.37
4reps.HS6hr_ConsensusPeaks_peak_7833b,WBGene00001186	1	0	0.1	0	0.01	0.48	0.72	0.38	0.9	0.53	1.1
4reps.HS6hr_ConsensusPeaks_peak_4925c,WBGene00012729	1	0	-0.23	0	0.37	0.47	0.73	0.1	1.26	0.15	1.43
4reps.HS6hr_ConsensusPeaks_peak_6223a,WBGene00016982	1	0	-0.03	0	0.04	0.37	0.81	0.06	0.73	0.18	0.74
4reps.HS6hr_ConsensusPeaks_peak_6223a,WBGene00016977	1	0	-0.03	0	0.04	0.37	0.81	0.06	0.73	0.18	0.74
4reps.HS6hr_ConsensusPeaks_peak_11582,WBGene00002263	1	0	0.12	0	0.01	0.46	0.94	0.27	0.86	0.45	1.08
4reps.HS6hr_ConsensusPeaks_peak_9012,WBGene00000911	1	0	0.01	0	-0.01	0.49	0.41	0.46	0.74	0.38	0.73
4reps.HS6hr_ConsensusPeaks_peak_488b,WBGene00003258	1	0	0.03	0	-0.3	0.4	0.61	0.18	0.7	0.13	0.33
4reps.HS6hr_ConsensusPeaks_peak_488b,WBGene00021834	1	0	0.03	0	-0.3	0.4	0.61	0.18	0.7	0.13	0.33
4reps.HS6hr_ConsensusPeaks_peak_5489,WBGene00022191	1	0	-0.21	0	0.11	0.48	0.92	0.05	0.82	0.12	0.76
4reps.HS6hr_ConsensusPeaks_peak_11690,WBGene00001747	1	0	0.08	0	-0.09	0.42	0.34	0	0.53	-0.03	0.47
4reps.HS6hr_ConsensusPeaks_peak_14808c,WBGene00007651	1	0	-0.06	0	-0.04	0.35	0.91	0.34	0.74	0.44	0.57
4reps.HS6hr_ConsensusPeaks_peak_14808c,WBGene00023491	1	0	-0.06	0	-0.04	0.35	0.91	0.34	0.74	0.44	0.57
4reps.HS6hr_ConsensusPeaks_peak_12974,WBGene00013763	1	0	0.15	0	-0.16	0.53	-0.01	0.09	0.25	-0.01	0.17
4reps.HS6hr_ConsensusPeaks_peak_48,WBGene00016903	1	0	0.09	0	0.04	0.54	1.11	0.35	0.67	0.88	1.02
4reps.HS6hr_ConsensusPeaks_peak_6455c,WBGene00022660	1	0	-0.01	0	-0.15	0.36	0.53	0.08	0.58	-0.04	0.33
4reps.HS6hr_ConsensusPeaks_peak_6455c,WBGene00003559	1	0	-0.01	0	-0.15	0.36	0.53	0.08	0.58	-0.04	0.33
4reps.HS6hr_ConsensusPeaks_peak_633b,WBGene00017088	1	0	0.09	0	-0.08	0.41	0.19	0.24	0.64	0.2	0.62
4reps.HS6hr_ConsensusPeaks_peak_13723d,WBGene00022745	1	0	-0.04	0	0.01	0.6	1.26	0.08	1.28	0.26	1.21
4reps.HS6hr_ConsensusPeaks_peak_15305c,WBGene00014519	1	0	-0.07	0	-0.01	0.31	0.39	0.31	0.51	0.14	0.4
4reps.HS6hr_ConsensusPeaks_peak_2803,WBGene00018974	1	0	0.03	0	-0.07	0.36	0.75	0.01	0.41	0.18	0.35
4reps.HS6hr_ConsensusPeaks_peak_2803,WBGene00000112	1	0	0.03	0	-0.07	0.36	0.75	0.01	0.41	0.18	0.35
4reps.HS6hr_ConsensusPeaks_peak_1614,WBGene00001167	1	0	0.32	0	-0.37	0.37	0.44	0.28	0.73	0.35	0.67
4reps.HS6hr_ConsensusPeaks_peak_1614,WBGene00009127	1	0	0.32	0	-0.37	0.37	0.44	0.28	0.73	0.35	0.67
4reps.HS6hr_ConsensusPeaks_peak_13611b,WBGene00015716	1	0	-0.16	0	0.01	0.37	0.34	0.28	0.51	0.14	0.31
4reps.HS6hr_ConsensusPeaks_peak_3892d,WBGene00000894	1	0	-0.03	0	-0.1	0.41	0.25	0.24	0.5	0.07	0.26
4reps.HS6hr_ConsensusPeaks_peak_11559,WBGene00011705	1	0	0.02	0	-0.03	0.39	0.55	-0.01	0.64	0.02	0.62
4reps.HS6hr_ConsensusPeaks_peak_11706a,WBGene00012117	1	0	-0.22	0	0.1	0.52	0.81	0.44	0.96	0.44	0.87
4reps.HS6hr_ConsensusPeaks_peak_13487e,WBGene00018744	1	0	-0.06	0	0	0.44	1.14	0.01	0.8	0.26	0.7
4reps.HS6hr_ConsensusPeaks_peak_11916f,WBGene00219869	1	0	0.05	0	0.02	0.43	0.75	-0.04	0.66	0.1	0.8
4reps.HS6hr_ConsensusPeaks_peak_9594b,WBGene00007779	1	0	-0.21	0	0	0.48	0.69	0.27	1.26	0.18	0.87
4reps.HS6hr_ConsensusPeaks_peak_2973a,WBGene00002997	1	0	0.23	0	-0.26	0.31	0.4	0.04	0.33	0.15	0.31
4reps.HS6hr_ConsensusPeaks_peak_2973a,WBGene00015200	1	0	0.23	0	-0.26	0.31	0.4	0.04	0.33	0.15	0.31
4reps.HS6hr_ConsensusPeaks_peak_4092a,WBGene00002299	1	0	0	0	-0.02	0.58	0.46	0.09	0.83	0.01	0.77
4reps.HS6hr_ConsensusPeaks_peak_4092a,WBGene00006659	1	0	0	0	-0.02	0.58	0.46	0.09	0.83	0.01	0.77
4reps.HS6hr_ConsensusPeaks_peak_4769c,WBGene00008929	1	0	0.13	0	-0.29	0.32	0.33	0.13	0.42	0.13	0.24
4reps.HS6hr_ConsensusPeaks_peak_4769c,WBGene00003144	1	0	0.13	0	-0.29	0.32	0.33	0.13	0.42	0.13	0.24
4reps.HS6hr_ConsensusPeaks_peak_3092a,WBGene00006495	1	0	-0.11	0	-0.04	0.42	0.12	0.12	0.57	-0.13	0.31
4reps.HS6hr_ConsensusPeaks_peak_3092a,WBGene00017947	1	0	-0.11	0	-0.04	0.42	0.12	0.12	0.57	-0.13	0.31
4reps.HS6hr_ConsensusPeaks_peak_3092a,WBGene00017948	1	0	-0.11	0	-0.04	0.42	0.12	0.12	0.57	-0.13	0.31
4reps.HS6hr_ConsensusPeaks_peak_5403,WBGene00021260	1	0	-0.11	0	0.07	0.39	0.51	0.2	0.47	0.29	0.44
4reps.HS6hr_ConsensusPeaks_peak_11272b,WBGene00017681	1	0	0.16	0	-0.04	0.4	0.26	0.12	0.3	0.2	0.43
4reps.HS6hr_ConsensusPeaks_peak_981,WBGene00016418	1	0	0.01	0	-0.04	0.43	0.49	0.2	0.69	0.14	0.61
4reps.HS6hr_ConsensusPeaks_peak_981,WBGene00004109	1	0	0.01	0	-0.04	0.43	0.49	0.2	0.69	0.14	0.61
4reps.HS6hr_ConsensusPeaks_peak_11796a,WBGene00010406	1	0	-0.01	0	-0.06	0.44	0.45	0.2	0.82	0.1	0.63
4reps.HS6hr_ConsensusPeaks_peak_11796a,WBGene00010405	1	0	-0.01	0	-0.06	0.44	0.45	0.2	0.82	0.1	0.63
4reps.HS6hr_ConsensusPeaks_peak_13970b,WBGene00016103	1	0	-0.15	0	0.13	0.46	0.86	0.34	1.06	0.39	1.09
4reps.HS6hr_ConsensusPeaks_peak_11890d,WBGene00000146	1	0	0.13	0	-0.14	0.41	0.82	0.05	0.28	0.18	0.22
4reps.HS6hr_ConsensusPeaks_peak_7109a,WBGene00012125	1	0	0.3	0	-0.02	0.48	0.8	0.28	0.76	0.6	1.16
4reps.HS6hr_ConsensusPeaks_peak_7109a,WBGene00012126	1	0	0.3	0	-0.02	0.48	0.8	0.28	0.76	0.6	1.16
4reps.HS6hr_ConsensusPeaks_peak_14411a,WBGene00015776	1	0	-0.34	0	0.33	0.36	0.55	0.26	0.98	0.24	0.98
4reps.HS6hr_ConsensusPeaks_peak_9510c,WBGene00009435	1	0	-0.23	0	0.12	0.47	0.35	0.33	0.65	0.03	0.55
4reps.HS6hr_ConsensusPeaks_peak_648a,WBGene00015974	1	0	-0.02	0	-0.09	0.42	0.59	0.14	0.74	0.17	0.51
4reps.HS6hr_ConsensusPeaks_peak_1950,WBGene00015023	1	0	0.1	0	-0.17	0.41	0.58	0.28	0.54	0.33	0.38
4reps.HS6hr_ConsensusPeaks_peak_13667i,WBGene00001441	1	0	0	0	0.01	0.5	0.54	0.09	0.53	-0.06	0.56
4reps.HS6hr_ConsensusPeaks_peak_6078f,WBGene00004321	1	0	-0.06	0	0.13	0.5	0.62	0.33	1.06	0.24	1.28
4reps.HS6hr_ConsensusPeaks_peak_8856g,WBGene00015650	1	0	-0.15	0	0.16	0.37	0.45	0.25	0.65	0.15	0.71
4reps.HS6hr_ConsensusPeaks_peak_10226,WBGene00235188	1	0	0.31	0	-0.25	0.47	0.57	0.34	0.51	0.12	0.52
4reps.HS6hr_ConsensusPeaks_peak_2917b,WBGene00003709	1	0	0.07	0	-0.01	0.51	0.26	0.15	0.38	0.09	0.47
4reps.HS6hr_ConsensusPeaks_peak_10690b,WBGene00006570	1	0	0.03	0	-0.05	0.36	0.67	0.14	0.4	0.32	0.34
4reps.HS6hr_ConsensusPeaks_peak_6702,WBGene00011146	1	0	0.01	0	-0.09	0.36	0.63	0.12	0.68	0.19	0.53
4reps.HS6hr_ConsensusPeaks_peak_4242,WBGene00002265	1	0	0.12	0	-0.06	0.48	0.95	0.26	0.66	0.38	0.74
4reps.HS6hr_ConsensusPeaks_peak_12309b,WBGene00009976	1	0	0.03	0	-0.05	0.41	0.71	0.26	0.72	0.36	0.66
4reps.HS6hr_ConsensusPeaks_peak_3909,WBGene00001159	1	0	-0.06	0	0	0.4	0.73	0.06	0.74	0.14	0.64
4reps.HS6hr_ConsensusPeaks_peak_9160a,WBGene00004800	1	0	-0.03	0	0.03	0.29	0.27	0.03	0.6	-0.04	0.61
4reps.HS6hr_ConsensusPeaks_peak_15104d,WBGene00003239	1	0	0.21	0	-0.09	0.4	0.5	0.14	0.3	0.22	0.4
4reps.HS6hr_ConsensusPeaks_peak_16178,WBGene00003600	1	0	-0.05	0	0.21	0.5	0.87	0.75	1.11	0.73	1.47
4reps.HS6hr_ConsensusPeaks_peak_13872,WBGene00022501	1	0	-0.11	0	-0.15	0.41	0.73	0.14	0.97	0.12	0.49
4reps.HS6hr_ConsensusPeaks_peak_10657,WBGene00004947	1	0	0.02	0	0	0.42	0.43	0.04	0.28	0.02	0.3
4reps.HS6hr_ConsensusPeaks_peak_12899b,WBGene00010850	1	0	0.42	0	-0.16	0.56	-0.05	0.17	0.58	0.43	0.73
4reps.HS6hr_ConsensusPeaks_peak_9742a,WBGene00007453	1	0	-0.02	0	-0.04	0.63	0.34	0.13	0.79	0.01	0.53
4reps.HS6hr_ConsensusPeaks_peak_15732,WBGene00009789	1	0	-0.02	0	0.34	0.44	0.45	0.11	0.28	0.25	0.72
4reps.HS6hr_ConsensusPeaks_peak_12998,WBGene00010006	1	0	0.17	0	-0.26	0.35	0.64	-0.16	0.54	-0.09	0.42
4reps.HS6hr_ConsensusPeaks_peak_6710a,WBGene00010315	1	0	-0.04	0	0.03	0.42	0.32	0.26	0.5	0.31	0.52
4reps.HS6hr_ConsensusPeaks_peak_734c,WBGene00015009	1	0	0.07	0	-0.2	0.31	0.11	-0.17	0.23	-0.38	0.06
4reps.HS6hr_ConsensusPeaks_peak_7639c,WBGene00019664	1	0	-0.01	0	-0.01	0.48	0.66	0.02	0.75	0.02	0.69
4reps.HS6hr_ConsensusPeaks_peak_7639c,WBGene00004427	1	0	-0.01	0	-0.01	0.48	0.66	0.02	0.75	0.02	0.69
4reps.HS6hr_ConsensusPeaks_peak_13967c,WBGene00016104	1	0	0.02	0	-0.08	0.33	0.17	0	0.35	0	0.24
4reps.HS6hr_ConsensusPeaks_peak_13788c,WBGene00015561	1	0	-0.02	0	-0.05	0.33	0.35	-0.02	0.36	-0.06	0.24
4reps.HS6hr_ConsensusPeaks_peak_13788c,WBGene00003963	1	0	-0.02	0	-0.05	0.33	0.35	-0.02	0.36	-0.06	0.24
4reps.HS6hr_ConsensusPeaks_peak_15849,WBGene00010011	1	0	0.27	0	-0.14	0.46	0.39	0.32	0.51	0.24	0.61
4reps.HS6hr_ConsensusPeaks_peak_10719f,WBGene00020592	1	0	-0.07	0	0.01	0.52	1.33	0.23	0.93	0.36	0.82
4reps.HS6hr_ConsensusPeaks_peak_9628f,WBGene00185092	1	0	0.13	0	-0.15	0.43	0.76	0.26	0.48	0.24	0.41
4reps.HS6hr_ConsensusPeaks_peak_5723b,WBGene00006575	1	0	0.13	0	0.02	0.37	0.42	-0.09	0.82	0.09	1.05
4reps.HS6hr_ConsensusPeaks_peak_9707a,WBGene00044280	1	0	-0.13	0	-0.03	0.49	0.4	0.28	0.8	-0.03	0.41
4reps.HS6hr_ConsensusPeaks_peak_9707a,WBGene00012190	1	0	-0.13	0	-0.03	0.49	0.4	0.28	0.8	-0.03	0.41
4reps.HS6hr_ConsensusPeaks_peak_15739,WBGene00007262	1	0	0.02	0	-0.06	0.49	1	0.19	0.56	0.33	0.42
4reps.HS6hr_ConsensusPeaks_peak_16018b,WBGene00015676	1	0	-0.04	0	-0.07	0.3	1.04	-0.05	0.72	0.12	0.52
4reps.HS6hr_ConsensusPeaks_peak_9285a,WBGene00003279	1	0	-0.28	0	-0.06	0.32	0.89	0.25	1.07	0.16	0.62
4reps.HS6hr_ConsensusPeaks_peak_3556h,WBGene00017563	1	0	0.1	0	0.02	0.21	0.63	-0.17	0.49	0.04	0.64
4reps.HS6hr_ConsensusPeaks_peak_8926a,WBGene00008366	1	0	-0.23	0	0.01	0.36	1.26	0.3	1.28	0.44	0.91
4reps.HS6hr_ConsensusPeaks_peak_15322c,WBGene00004108	1	0	-0.13	0	0.13	0.35	0.87	0.18	0.83	0.19	0.88
4reps.HS6hr_ConsensusPeaks_peak_7715,WBGene00003893	1	0	0.24	0	-0.18	0.38	0.95	0.48	0.7	0.67	0.72
4reps.HS6hr_ConsensusPeaks_peak_13731b,WBGene00219362	1	0	0.09	0	0.03	0.41	1.31	0.07	0.8	0.23	1.13
4reps.HS6hr_ConsensusPeaks_peak_16018a,WBGene00015676	1	0	0.1	0	0.03	0.25	0.77	-0.09	0.71	0.17	0.91
4reps.HS6hr_ConsensusPeaks_peak_2614b,WBGene00013969	1	0	0.14	0	-0.19	0.23	0.85	-0.1	0.44	-0.03	0.34
4reps.HS6hr_ConsensusPeaks_peak_3533c,WBGene00019063	1	0	0.01	0	-0.06	0.27	0.97	0.25	1.2	0.43	1.07
4reps.HS6hr_ConsensusPeaks_peak_16182,WBGene00003600	1	0	-0.11	0	0.02	0.17	0.84	-0.04	0.66	-0.06	0.53
4reps.HS6hr_ConsensusPeaks_peak_15744a,WBGene00012441	1	0	-0.13	0	0.02	0.25	0.78	0.12	0.69	0.46	0.55
4reps.HS6hr_ConsensusPeaks_peak_15322d,WBGene00004108	1	0	-0.06	0	0.14	0.35	0.91	-0.07	0.66	0.02	0.84
4reps.HS6hr_ConsensusPeaks_peak_3953b,WBGene00010045	1	0	0.05	0	-0.05	0.28	0.81	0.15	0.35	0.28	0.33
4reps.HS6hr_ConsensusPeaks_peak_15243,WBGene00011824	1	0	-0.17	0	0.07	0.44	1	0.71	1.04	0.68	0.92
4reps.HS6hr_ConsensusPeaks_peak_1968b,WBGene00000912	1	0	-0.04	0	-0.05	0.3	0.71	0.04	0.63	0.12	0.48
4reps.HS6hr_ConsensusPeaks_peak_12187,WBGene00007931	1	0	-0.05	0	0.05	0.17	0.76	-0.23	0.51	-0.15	0.52
4reps.HS6hr_ConsensusPeaks_peak_171,WBGene00021685	1	0	-0.26	0	0.06	0.3	0.78	0.04	1.11	0.02	0.87
4reps.HS6hr_ConsensusPeaks_peak_171,WBGene00021691	1	0	-0.26	0	0.06	0.3	0.78	0.04	1.11	0.02	0.87
4reps.HS6hr_ConsensusPeaks_peak_12856,WBGene00014562	1	0	0.37	0	-0.27	0.43	1.07	0.23	1.31	0.16	1.34
4reps.HS6hr_ConsensusPeaks_peak_12856,WBGene00194982	1	0	0.37	0	-0.27	0.43	1.07	0.23	1.31	0.16	1.34
4reps.HS6hr_ConsensusPeaks_peak_7880,WBGene00023467	1	0	0.16	0	-0.27	0.18	0.55	0.19	0.45	0.2	0.34
4reps.HS6hr_ConsensusPeaks_peak_2319,WBGene00011434	1	0	0.12	0	-0.23	0.11	0.54	0.12	0.61	0.03	0.47
4reps.HS6hr_ConsensusPeaks_peak_6645a,WBGene00019801	1	0	-0.11	0	0.03	0.28	0.74	0.35	0.8	0.49	0.7
4reps.HS6hr_ConsensusPeaks_peak_2166,WBGene00009614	1	0	0.27	0	-0.06	0.4	0.88	0.33	0.69	0.72	0.95
4reps.HS6hr_ConsensusPeaks_peak_1251,WBGene00008769	1	0	-0.19	0	0.22	0.38	0.88	0.16	0.98	0.19	1.07
4reps.HS6hr_ConsensusPeaks_peak_10667a,WBGene00022014	1	0	0.14	0	-0.06	0.27	0.73	-0.23	0.32	-0.04	0.41
4reps.HS6hr_ConsensusPeaks_peak_7496,WBGene00003048	1	0	0.12	0	-0.07	0.29	0.62	0.2	0.56	0.47	0.59
4reps.HS6hr_ConsensusPeaks_peak_16096b,WBGene00016271	1	0	-0.15	0	0	0.32	0.93	0.1	1.16	0.05	0.89
4reps.HS6hr_ConsensusPeaks_peak_11051,WBGene00020806	1	0	0.05	0	-0.03	0.16	0.85	0.17	0.73	0.39	0.74
4reps.HS6hr_ConsensusPeaks_peak_4287,WBGene00007412	1	0	0.05	0	-0.1	0.3	0.75	0	0.88	0.21	0.77
4reps.HS6hr_ConsensusPeaks_peak_6223e,WBGene00016977	1	0	-0.09	0	0.02	0.25	0.62	0.11	0.52	0.1	0.42
4reps.HS6hr_ConsensusPeaks_peak_8832b,WBGene00017074	1	0	-0.08	0	-0.08	0.23	0.74	0.01	0.74	-0.02	0.45
4reps.HS6hr_ConsensusPeaks_peak_7369,WBGene00014329	1	0	0.07	0	-0.08	0.21	0.71	0.09	0.62	0.09	0.57
4reps.HS6hr_ConsensusPeaks_peak_7369,WBGene00000673	1	0	0.07	0	-0.08	0.21	0.71	0.09	0.62	0.09	0.57
4reps.HS6hr_ConsensusPeaks_peak_7369,WBGene00014181	1	0	0.07	0	-0.08	0.21	0.71	0.09	0.62	0.09	0.57
4reps.HS6hr_ConsensusPeaks_peak_1252a,WBGene00009915	1	0	0.01	0	-0.11	0.29	0.6	0.29	0.92	0.29	0.75
4reps.HS6hr_ConsensusPeaks_peak_1252a,WBGene00008768	1	0	0.01	0	-0.11	0.29	0.6	0.29	0.92	0.29	0.75
4reps.HS6hr_ConsensusPeaks_peak_14887,WBGene00009618	1	0	0.03	0	-0.09	0.21	1.07	0.1	0.92	0.23	0.72
4reps.HS6hr_ConsensusPeaks_peak_14887,WBGene00007861	1	0	0.03	0	-0.09	0.21	1.07	0.1	0.92	0.23	0.72
4reps.HS6hr_ConsensusPeaks_peak_3828,WBGene00004208	1	0	0	0	0.09	0.33	0.73	0.03	0.53	0.2	0.7
4reps.HS6hr_ConsensusPeaks_peak_9858a,WBGene00013301	1	0	-0.07	0	-0.12	0.03	0.46	-0.24	0.58	-0.33	0.35
4reps.HS6hr_ConsensusPeaks_peak_9858a,WBGene00013303	1	0	-0.07	0	-0.12	0.03	0.46	-0.24	0.58	-0.33	0.35
4reps.HS6hr_ConsensusPeaks_peak_14670,WBGene00017580	1	0	-0.16	0	0.15	0.33	0.85	0.49	0.82	0.29	0.88
4reps.HS6hr_ConsensusPeaks_peak_15852,WBGene00010010	1	0	0.01	0	-0.05	0.44	1.1	0.24	0.73	0.37	0.6
4reps.HS6hr_ConsensusPeaks_peak_2282,WBGene00012500	1	0	-0.06	0	0.11	0.24	0.77	0.04	0.45	0.39	0.56
4reps.HS6hr_ConsensusPeaks_peak_15361b,WBGene00008600	1	0	0.23	0	-0.34	0.2	0.62	-0.15	0.47	-0.08	0.35
4reps.HS6hr_ConsensusPeaks_peak_3771c,WBGene00020114	1	0	0.23	0	-0.07	0.31	0.74	-0.07	0.42	0.18	0.6
4reps.HS6hr_ConsensusPeaks_peak_11088,WBGene00023105	1	0	0.1	0	-0.1	0.03	0.7	-0.1	0.38	-0.23	0.34
4reps.HS6hr_ConsensusPeaks_peak_15462a,WBGene00000074	1	0	0.12	0	-0.15	0.38	0.95	-0.03	0.62	-0.01	0.52
4reps.HS6hr_ConsensusPeaks_peak_7716,WBGene00003893	1	0	0.06	0	-0.07	0.3	1.11	0.48	1.1	0.68	0.99
4reps.HS6hr_ConsensusPeaks_peak_15919a,WBGene00014494	1	0	-0.04	0	-0.02	0.1	0.64	0.25	0.63	0.3	0.54
4reps.HS6hr_ConsensusPeaks_peak_4514c,WBGene00008546	1	0	0.11	0	-0.05	0.22	0.62	-0.14	0.54	0.03	0.6
4reps.HS6hr_ConsensusPeaks_peak_1843,WBGene00023415	1	0	0.02	0	-0.04	0.4	0.89	0.59	1.16	0.91	1.1
4reps.HS6hr_ConsensusPeaks_peak_14365,WBGene00017814	1	0	-0.17	0	0.04	0.24	0.71	-0.11	1.03	-0.1	0.86
4reps.HS6hr_ConsensusPeaks_peak_1623b,WBGene00001590	1	0	0.08	0	-0.2	0.14	0.85	0.1	1.04	0.04	0.8
4reps.HS6hr_ConsensusPeaks_peak_1623b,WBGene00006407	1	0	0.08	0	-0.2	0.14	0.85	0.1	1.04	0.04	0.8
4reps.HS6hr_ConsensusPeaks_peak_11470,WBGene00018403	1	0	0.07	0	-0.05	0.35	0.86	-0.03	0.42	0.1	0.42
4reps.HS6hr_ConsensusPeaks_peak_4955c,WBGene00010723	1	0	0.05	0	-0.03	0.31	1.11	0.07	0.52	0.35	0.54
4reps.HS6hr_ConsensusPeaks_peak_11731a,WBGene00010012	1	0	0.02	0	-0.06	0.31	0.72	-0.07	0.48	0.01	0.38
4reps.HS6hr_ConsensusPeaks_peak_3209,WBGene00044767	1	0	0.01	0	0.07	0.35	0.77	0.23	0.55	0.31	0.71
4reps.HS6hr_ConsensusPeaks_peak_12689,WBGene00219308	1	0	0.22	0	-0.13	0.03	0.65	0.08	0.72	-0.08	0.8
4reps.HS6hr_ConsensusPeaks_peak_12689,WBGene00014547	1	0	0.22	0	-0.13	0.03	0.65	0.08	0.72	-0.08	0.8
4reps.HS6hr_ConsensusPeaks_peak_10376,WBGene00021301	1	0	0.05	0	-0.11	0.29	0.78	0.39	0.83	0.53	0.68
4reps.HS6hr_ConsensusPeaks_peak_10376,WBGene00044517	1	0	0.05	0	-0.11	0.29	0.78	0.39	0.83	0.53	0.68
4reps.HS6hr_ConsensusPeaks_peak_10739,WBGene00019649	1	0	-0.1	0	0.08	0.35	0.87	0.2	0.55	0.36	0.58
4reps.HS6hr_ConsensusPeaks_peak_12800,WBGene00011212	1	0	-0.5	0	0.08	0.48	1.09	0.2	1.51	-0.01	1.05
4reps.HS6hr_ConsensusPeaks_peak_1190b,WBGene00008852	1	0	-0.06	0	0.03	0.22	0.67	-0.2	0.7	-0.08	0.67
4reps.HS6hr_ConsensusPeaks_peak_12014,WBGene00011449	1	0	-0.04	0	0.01	0.23	0.55	0.05	0.4	0.13	0.35
4reps.HS6hr_ConsensusPeaks_peak_708,WBGene00020131	1	0	-0.03	0	-0.09	0.27	0.84	-0.12	0.88	0.1	0.61
4reps.HS6hr_ConsensusPeaks_peak_5391a,WBGene00002025	1	0	-0.11	0	-0.01	0.25	0.72	0.08	0.85	0.13	0.64
4reps.HS6hr_ConsensusPeaks_peak_5391a,WBGene00021248	1	0	-0.11	0	-0.01	0.25	0.72	0.08	0.85	0.13	0.64
4reps.HS6hr_ConsensusPeaks_peak_13372d,WBGene00003968	1	0	0.07	0	0.04	0.37	0.79	-0.03	0.65	0.3	0.91
4reps.HS6hr_ConsensusPeaks_peak_13372d,WBGene00020766	1	0	0.07	0	0.04	0.37	0.79	-0.03	0.65	0.3	0.91
4reps.HS6hr_ConsensusPeaks_peak_3897b,WBGene00009406	1	0	-0.03	0	0.03	0.26	0.85	0.19	0.45	0.24	0.46
4reps.HS6hr_ConsensusPeaks_peak_1354a,WBGene00009272	1	0	0.21	0	-0.27	0.49	1.15	0.37	0.99	0.5	0.8
4reps.HS6hr_ConsensusPeaks_peak_1354a,WBGene00009270	1	0	0.21	0	-0.27	0.49	1.15	0.37	0.99	0.5	0.8
4reps.HS6hr_ConsensusPeaks_peak_7859a,WBGene00235277	1	0	-0.06	0	-0.05	0.2	0.5	0.05	0.47	0.16	0.31
4reps.HS6hr_ConsensusPeaks_peak_4842b,WBGene00001768	1	0	0.07	0	0.03	0.21	0.75	0.07	0.63	0.36	0.83
4reps.HS6hr_ConsensusPeaks_peak_14343,WBGene00018487	1	0	0.17	0	-0.02	0.32	0.77	0	0.23	0.26	0.41
4reps.HS6hr_ConsensusPeaks_peak_12802c,WBGene00194695	1	0	0	0	0	0.44	1.02	0.15	0.96	0.2	0.96
4reps.HS6hr_ConsensusPeaks_peak_2153,WBGene00011027	1	0	0.04	0	0	0.3	0.75	-0.09	0.45	0.02	0.52
4reps.HS6hr_ConsensusPeaks_peak_2153,WBGene00011026	1	0	0.04	0	0	0.3	0.75	-0.09	0.45	0.02	0.52
4reps.HS6hr_ConsensusPeaks_peak_8094,WBGene00018145	1	0	0.08	0	-0.18	0.25	0.51	-0.04	0.39	-0.03	0.25
4reps.HS6hr_ConsensusPeaks_peak_6655b,WBGene00219329	1	0	-0.16	0	0.1	0.31	0.62	0.19	0.75	0.26	0.7
4reps.HS6hr_ConsensusPeaks_peak_6655b,WBGene00019304	1	0	-0.16	0	0.1	0.31	0.62	0.19	0.75	0.26	0.7
4reps.HS6hr_ConsensusPeaks_peak_7432b,WBGene00009953	1	0	-0.01	0	-0.02	0.23	0.71	0.05	1.01	0.22	0.96
4reps.HS6hr_ConsensusPeaks_peak_14810b,WBGene00007652	1	0	-0.12	0	0.02	0.46	1.03	0.19	1	0.13	0.79
4reps.HS6hr_ConsensusPeaks_peak_9247d,WBGene00011259	1	0	-0.35	0	0.2	0.33	0.84	0.42	1.03	0.36	0.93
4reps.HS6hr_ConsensusPeaks_peak_9247d,WBGene00077753	1	0	-0.35	0	0.2	0.33	0.84	0.42	1.03	0.36	0.93
4reps.HS6hr_ConsensusPeaks_peak_2421,WBGene00045077	1	0	0.1	0	0	0.32	0.79	0.23	0.37	0.46	0.53
4reps.HS6hr_ConsensusPeaks_peak_13498b,WBGene00003776	1	0	0.48	0	-0.19	0.44	0.9	-0.05	0.29	0.31	0.47
4reps.HS6hr_ConsensusPeaks_peak_6109,WBGene00001869	1	0	0.24	0	-0.16	0.38	0.76	0.36	1.1	0.44	1.14
4reps.HS6hr_ConsensusPeaks_peak_6109,WBGene00020964	1	0	0.24	0	-0.16	0.38	0.76	0.36	1.1	0.44	1.14
4reps.HS6hr_ConsensusPeaks_peak_8641a,WBGene00016739	1	0	0.17	0	-0.06	0.24	0.61	-0.02	0.38	0.12	0.5
4reps.HS6hr_ConsensusPeaks_peak_8641a,WBGene00020447	1	0	0.17	0	-0.06	0.24	0.61	-0.02	0.38	0.12	0.5
4reps.HS6hr_ConsensusPeaks_peak_5272b,WBGene00020551	1	0	-0.02	0	0.1	0.33	0.72	-0.15	0.35	0.2	0.52
4reps.HS6hr_ConsensusPeaks_peak_14129c,WBGene00003053	1	0	-0.06	0	-0.06	0.26	0.7	0.04	0.7	-0.04	0.47
4reps.HS6hr_ConsensusPeaks_peak_15064c,WBGene00009632	1	0	0.07	0	-0.13	0.34	0.72	0.17	0.72	0.14	0.57
4reps.HS6hr_ConsensusPeaks_peak_4585,WBGene00003273	1	0	0.18	0	-0.26	0.32	0.71	0	0.17	0.17	0.05
4reps.HS6hr_ConsensusPeaks_peak_4585,WBGene00003789	1	0	0.18	0	-0.26	0.32	0.71	0	0.17	0.17	0.05
4reps.HS6hr_ConsensusPeaks_peak_9015f,WBGene00010317	1	0	-0.24	0	-0.05	0.07	0.61	0.1	0.89	0.02	0.48
4reps.HS6hr_ConsensusPeaks_peak_11385b,WBGene00001892	1	0	0.27	0	-0.24	0.28	0.65	0.27	0.62	0.24	0.61
4reps.HS6hr_ConsensusPeaks_peak_11385b,WBGene00001891	1	0	0.27	0	-0.24	0.28	0.65	0.27	0.62	0.24	0.61
4reps.HS6hr_ConsensusPeaks_peak_16149b,WBGene00017342	1	0	-0.03	0	0.02	0.24	0.68	-0.12	0.92	0.1	0.93
4reps.HS6hr_ConsensusPeaks_peak_10164a,WBGene00021451	1	0	-0.09	0	0	0.45	0.88	0.02	0.9	0.04	0.7
4reps.HS6hr_ConsensusPeaks_peak_6814,WBGene00006579	1	0	-0.02	0	-0.15	0.28	0.55	0	0.46	0.04	0.21
4reps.HS6hr_ConsensusPeaks_peak_6814,WBGene00007400	1	0	-0.02	0	-0.15	0.28	0.55	0	0.46	0.04	0.21
4reps.HS6hr_ConsensusPeaks_peak_3901c,WBGene00010457	1	0	-0.08	0	0.18	0.13	0.69	0.01	0.62	0.36	0.8
4reps.HS6hr_ConsensusPeaks_peak_10856,WBGene00045305	1	0	0.14	0	-0.23	0.35	0.64	-0.07	0.49	-0.11	0.35
4reps.HS6hr_ConsensusPeaks_peak_2318c,WBGene00001555	1	0	0	0	-0.08	0.04	0.54	0.16	0.46	0.09	0.33
4reps.HS6hr_ConsensusPeaks_peak_551,WBGene00001601	1	0	0.04	0	0.02	0.38	0.7	0.02	0.61	0.32	0.72
4reps.HS6hr_ConsensusPeaks_peak_551,WBGene00003040	1	0	0.04	0	0.02	0.38	0.7	0.02	0.61	0.32	0.72
4reps.HS6hr_ConsensusPeaks_peak_9648,WBGene00003150	1	0	0.09	0	-0.06	0.2	0.55	0.01	0.45	0.12	0.48
4reps.HS6hr_ConsensusPeaks_peak_13375b,WBGene00023139	1	0	-0.06	0	-0.07	0.34	0.69	0.23	0.63	0.21	0.38
4reps.HS6hr_ConsensusPeaks_peak_172a,WBGene00021691	1	0	-0.12	0	-0.07	0.26	0.59	-0.03	0.64	-0.05	0.37
4reps.HS6hr_ConsensusPeaks_peak_172a,WBGene00021685	1	0	-0.12	0	-0.07	0.26	0.59	-0.03	0.64	-0.05	0.37
4reps.HS6hr_ConsensusPeaks_peak_2181a,WBGene00010769	1	0	-0.16	0	0.05	0.26	0.7	0.15	0.81	0.23	0.66
4reps.HS6hr_ConsensusPeaks_peak_8403a,WBGene00015680	1	0	0.17	0	-0.26	0.2	0.53	-0.08	0.38	0.04	0.26
4reps.HS6hr_ConsensusPeaks_peak_8403a,WBGene00016291	1	0	0.17	0	-0.26	0.2	0.53	-0.08	0.38	0.04	0.26
4reps.HS6hr_ConsensusPeaks_peak_16026c,WBGene00020146	1	0	-0.18	0	0.11	0.1	0.63	0.1	0.87	0.23	0.81
4reps.HS6hr_ConsensusPeaks_peak_15281d,WBGene00008901	1	0	-0.18	0	0.04	0.41	0.87	-0.04	1.35	-0.01	1.12
4reps.HS6hr_ConsensusPeaks_peak_9523,WBGene00016582	1	0	0.03	0	0.11	0.38	0.73	0.5	1.07	0.82	1.37
4reps.HS6hr_ConsensusPeaks_peak_12512a,WBGene00003775	1	0	-0.05	0	0.06	-0.24	0.6	0.25	0.77	0.42	0.82
4reps.HS6hr_ConsensusPeaks_peak_12512a,WBGene00008832	1	0	-0.05	0	0.06	-0.24	0.6	0.25	0.77	0.42	0.82
4reps.HS6hr_ConsensusPeaks_peak_9269c,WBGene00014004	1	0	-0.06	0	-0.08	0.2	0.57	0.12	0.49	0.08	0.26
4reps.HS6hr_ConsensusPeaks_peak_2961,WBGene00016574	1	0	-0.01	0	0.05	0.29	0.64	0.01	0.89	0.08	0.97
4reps.HS6hr_ConsensusPeaks_peak_11790a,WBGene00000063	1	0	0.31	0	-0.23	0.28	0.79	0.17	0.36	0.4	0.39
4reps.HS6hr_ConsensusPeaks_peak_11790a,WBGene00000064	1	0	0.31	0	-0.23	0.28	0.79	0.17	0.36	0.4	0.39
4reps.HS6hr_ConsensusPeaks_peak_2188a,WBGene00012210	1	0	0.11	0	0.09	0.25	0.6	-0.15	0.55	0.17	0.91
4reps.HS6hr_ConsensusPeaks_peak_13721,WBGene00022745	1	0	-0.06	0	0.09	0.47	0.81	0.31	0.72	0.28	0.84
4reps.HS6hr_ConsensusPeaks_peak_7597c,WBGene00022048	1	0	-0.1	0	-0.01	0.28	0.51	0.19	0.46	0.2	0.3
4reps.HS6hr_ConsensusPeaks_peak_3728d,WBGene00003620	1	0	-0.15	0	0.07	0.39	0.85	0.59	0.91	0.57	0.85
4reps.HS6hr_ConsensusPeaks_peak_13781,WBGene00000959	1	0	-0.19	0	0.21	0.25	0.56	0.02	0.57	0.05	0.62
4reps.HS6hr_ConsensusPeaks_peak_15948,WBGene00020770	1	0	0.15	0	-0.33	0.28	0.59	-0.01	0.24	0.08	0.05
4reps.HS6hr_ConsensusPeaks_peak_9433,WBGene00010918	1	0	-0.03	0	0.05	0.32	0.66	0.15	0.62	0.23	0.69
4reps.HS6hr_ConsensusPeaks_peak_6166b,WBGene00020209	1	0	0.01	0	-0.1	-0.05	0.73	0.01	0.39	0.07	0.21
4reps.HS6hr_ConsensusPeaks_peak_1491e,WBGene00009666	1	0	-0.04	0	0.12	0.25	0.59	0.31	0.82	0.44	0.99
4reps.HS6hr_ConsensusPeaks_peak_11635c,WBGene00007103	1	0	-0.06	0	0.03	0.26	0.7	0.24	0.57	0.32	0.53
4reps.HS6hr_ConsensusPeaks_peak_11078,WBGene00006803	1	0	0.22	0	-0.01	0.38	0.68	0.16	0.35	0.37	0.64
4reps.HS6hr_ConsensusPeaks_peak_648e,WBGene00015974	1	0	0.09	0	-0.04	0.31	0.82	0.54	1.16	0.8	1.21
4reps.HS6hr_ConsensusPeaks_peak_13731a,WBGene00219362	1	0	-0.01	0	0.07	0.18	0.85	-0.05	0.52	-0.06	0.75
4reps.HS6hr_ConsensusPeaks_peak_2389b,WBGene00004445	1	0	0.28	0	-0.12	0.3	0.61	0.23	1.1	0.49	1.24
4reps.HS6hr_ConsensusPeaks_peak_9370b,WBGene00003218	1	0	-0.01	0	-0.03	0.2	0.34	-0.03	0.25	0.08	0.2
4reps.HS6hr_ConsensusPeaks_peak_9370b,WBGene00010847	1	0	-0.01	0	-0.03	0.2	0.34	-0.03	0.25	0.08	0.2
4reps.HS6hr_ConsensusPeaks_peak_14984b,WBGene00009812	1	0	0.16	0	-0.12	0.18	0.61	-0.11	0.29	0	0.3
4reps.HS6hr_ConsensusPeaks_peak_13373a,WBGene00003968	1	0	-0.06	0	0.14	0.37	0.69	0.04	0.6	0.22	0.8
4reps.HS6hr_ConsensusPeaks_peak_13373a,WBGene00020766	1	0	-0.06	0	0.14	0.37	0.69	0.04	0.6	0.22	0.8
4reps.HS6hr_ConsensusPeaks_peak_13723b,WBGene00022745	1	0	-0.09	0	0.12	0.31	0.8	-0.15	0.8	0.01	0.92
4reps.HS6hr_ConsensusPeaks_peak_10665d,WBGene00022014	1	0	0.03	0	0.07	0.22	0.67	-0.04	0.25	0.29	0.43
4reps.HS6hr_ConsensusPeaks_peak_2582b,WBGene00001488	1	0	0.23	0	-0.33	0.2	0.56	0.11	0.35	0.22	0.23
4reps.HS6hr_ConsensusPeaks_peak_14390,WBGene00019847	1	0	-0.03	0	0.06	0.26	0.66	0.28	0.58	0.35	0.65
4reps.HS6hr_ConsensusPeaks_peak_2623a,WBGene00001049	1	0	0	0	-0.04	0.33	0.84	0.26	0.77	0.21	0.64
4reps.HS6hr_ConsensusPeaks_peak_1623e,WBGene00006407	1	0	0	0	-0.06	0.16	0.83	0.29	1.2	0.23	0.99
4reps.HS6hr_ConsensusPeaks_peak_12152,WBGene00001475	1	0	0.27	0	0.03	-0.05	0.68	0.14	0.24	0.5	0.68
4reps.HS6hr_ConsensusPeaks_peak_14575a,WBGene00019729	1	0	0.05	0	-0.09	0.29	0.51	0.23	0.5	0.26	0.42
4reps.HS6hr_ConsensusPeaks_peak_10703,WBGene00016509	1	0	-0.25	0	-0.03	0.3	0.59	0.17	0.87	0.1	0.47
4reps.HS6hr_ConsensusPeaks_peak_15543,WBGene00008880	1	0	0.02	0	-0.16	0.29	0.57	0.04	0.87	0.06	0.62
4reps.HS6hr_ConsensusPeaks_peak_6863,WBGene00009594	1	0	0.09	0	-0.08	0.23	0.44	-0.01	0.27	0.11	0.27
4reps.HS6hr_ConsensusPeaks_peak_15401,WBGene00004238	1	0	0.06	0	0.03	0.06	0.52	0.14	0.31	0.4	0.45
4reps.HS6hr_ConsensusPeaks_peak_8599,WBGene00003527	1	0	-0.03	0	-0.03	0.25	0.7	0.34	0.56	0.41	0.43
4reps.HS6hr_ConsensusPeaks_peak_15277c,WBGene00000082	1	0	-0.09	0	0.02	-0.04	0.73	-0.03	0.83	0.16	0.71
4reps.HS6hr_ConsensusPeaks_peak_15277c,WBGene00003616	1	0	-0.09	0	0.02	-0.04	0.73	-0.03	0.83	0.16	0.71
4reps.HS6hr_ConsensusPeaks_peak_4874a,WBGene00011055	1	0	-0.06	0	-0.06	0.21	0.63	0.16	0.49	0.24	0.26
4reps.HS6hr_ConsensusPeaks_peak_9224f,WBGene00077714	1	0	0.12	0	-0.04	0.41	0.71	0.16	0.74	0.44	0.85
4reps.HS6hr_ConsensusPeaks_peak_13889b,WBGene00006862	1	0	-0.11	0	-0.11	0.38	0.81	0.3	0.94	0.07	0.39
4reps.HS6hr_ConsensusPeaks_peak_11787,WBGene00000065	1	0	0.25	0	-0.14	0.28	0.75	0.08	0.31	0.2	0.37
4reps.HS6hr_ConsensusPeaks_peak_2956,WBGene00019511	1	0	0.16	0	-0.12	0.22	0.73	-0.11	0.51	0.12	0.5
4reps.HS6hr_ConsensusPeaks_peak_10874,WBGene00015678	1	0	-0.09	0	0.11	0.2	0.6	0.28	0.75	0.39	0.84
4reps.HS6hr_ConsensusPeaks_peak_6103,WBGene00022897	1	0	0.05	0	0.04	0.05	0.49	0.17	0.29	0.31	0.44
4reps.HS6hr_ConsensusPeaks_peak_6103,WBGene00022899	1	0	0.05	0	0.04	0.05	0.49	0.17	0.29	0.31	0.44
4reps.HS6hr_ConsensusPeaks_peak_11168b,WBGene00022410	1	0	0.08	0	-0.04	0.3	0.49	0.19	0.43	0.27	0.47
4reps.HS6hr_ConsensusPeaks_peak_11168b,WBGene00022657	1	0	0.08	0	-0.04	0.3	0.49	0.19	0.43	0.27	0.47
4reps.HS6hr_ConsensusPeaks_peak_444,WBGene00022121	1	0	0.08	0	-0.1	0.24	0.57	-0.02	0.73	-0.08	0.66
4reps.HS6hr_ConsensusPeaks_peak_10405a,WBGene00017724	1	0	0.1	0	-0.15	0.11	0.43	0.03	0.52	-0.02	0.41
4reps.HS6hr_ConsensusPeaks_peak_15684a,WBGene00007667	1	0	0.09	0	-0.03	0.24	0.77	0	0.68	0.14	0.79
4reps.HS6hr_ConsensusPeaks_peak_4775,WBGene00006999	1	0	0.08	0	-0.11	-0.03	0.54	-0.1	0.22	0.13	0.16
4reps.HS6hr_ConsensusPeaks_peak_4026a,WBGene00000286	1	0	0.02	0	0	0.13	0.59	-0.14	0.41	-0.01	0.43
4reps.HS6hr_ConsensusPeaks_peak_5094,WBGene00013158	1	0	0.15	0	-0.06	0.33	0.68	0.36	1.06	0.51	1.18
4reps.HS6hr_ConsensusPeaks_peak_5094,WBGene00013156	1	0	0.15	0	-0.06	0.33	0.68	0.36	1.06	0.51	1.18
4reps.HS6hr_ConsensusPeaks_peak_5569a,WBGene00003175	1	0	0.26	0	-0.19	0.33	0.65	0.24	0.93	0.47	0.96
4reps.HS6hr_ConsensusPeaks_peak_15598a,WBGene00045158	1	0	-0.2	0	0.02	0.38	0.63	0.47	1.04	0.33	0.77
4reps.HS6hr_ConsensusPeaks_peak_7768,WBGene00022306	1	0	0.14	0	-0.13	0.13	0.48	-0.04	0.5	0.14	0.48
4reps.HS6hr_ConsensusPeaks_peak_13222,WBGene00003991	1	0	0.05	0	-0.07	0.22	0.59	0	0.53	0	0.47
4reps.HS6hr_ConsensusPeaks_peak_15881,WBGene00014213	1	0	0.16	0	-0.07	-0.12	0.59	-0.52	0.26	-0.18	0.37
4reps.HS6hr_ConsensusPeaks_peak_11034g,WBGene00004897	1	0	0.16	0	-0.16	0.31	0.53	-0.03	0.55	0.08	0.51
4reps.HS6hr_ConsensusPeaks_peak_15085b,WBGene00003003	1	0	0.16	0	-0.14	0.21	0.73	0.01	0.35	0.07	0.31
4reps.HS6hr_ConsensusPeaks_peak_4666,WBGene00013275	1	0	0.01	0	-0.02	0.06	0.6	0.05	0.81	0.21	0.77
4reps.HS6hr_ConsensusPeaks_peak_605,WBGene00017909	1	0	0.17	0	-0.12	0.17	0.67	0.29	0.43	0.45	0.46
4reps.HS6hr_ConsensusPeaks_peak_1998,WBGene00001980	1	0	0.03	0	-0.19	0.42	0.67	0.22	0.56	0.14	0.26
4reps.HS6hr_ConsensusPeaks_peak_5157a,WBGene00000663	1	0	0.02	0	-0.08	0.03	0.69	-0.23	0.58	-0.15	0.4
4reps.HS6hr_ConsensusPeaks_peak_10166b,WBGene00022643	1	0	0.19	0	0.04	0.12	0.61	0.09	0.27	0.56	0.62
4reps.HS6hr_ConsensusPeaks_peak_8027b,WBGene00019047	1	0	0.11	0	-0.06	0.4	0.78	0.41	1.05	0.53	1.09
4reps.HS6hr_ConsensusPeaks_peak_7374b,WBGene00010072	1	0	-0.07	0	-0.04	0.1	0.67	0.05	0.48	0.27	0.26
4reps.HS6hr_ConsensusPeaks_peak_10875b,WBGene00003954	1	0	-0.01	0	-0.07	0.32	0.62	0.1	1.15	0.13	0.97
4reps.HS6hr_ConsensusPeaks_peak_10875b,WBGene00015678	1	0	-0.01	0	-0.07	0.32	0.62	0.1	1.15	0.13	0.97
4reps.HS6hr_ConsensusPeaks_peak_6997,WBGene00012362	1	0	-0.25	0	0.21	0.34	0.53	0.02	0.79	0.02	0.76
4reps.HS6hr_ConsensusPeaks_peak_11421a,WBGene00016101	1	0	0.4	0	-0.1	0.53	0.89	0.02	0.68	0.14	0.97
4reps.HS6hr_ConsensusPeaks_peak_4631b,WBGene00012469	1	0	0.16	0	-0.03	0.12	0.64	0.1	0.37	0.34	0.53
4reps.HS6hr_ConsensusPeaks_peak_12329,WBGene00011197	1	0	0.12	0	0.01	0.37	0.72	-0.1	0.24	0.19	0.47
4reps.HS6hr_ConsensusPeaks_peak_12329,WBGene00011185	1	0	0.12	0	0.01	0.37	0.72	-0.1	0.24	0.19	0.47
4reps.HS6hr_ConsensusPeaks_peak_1623a,WBGene00001590	1	0	0.28	0	-0.09	-0.17	0.51	-0.5	0.71	-0.18	0.91
4reps.HS6hr_ConsensusPeaks_peak_1623a,WBGene00006407	1	0	0.28	0	-0.09	-0.17	0.51	-0.5	0.71	-0.18	0.91
4reps.HS6hr_ConsensusPeaks_peak_6610a,WBGene00015520	1	0	-0.08	0	0.01	0.36	0.99	0.69	0.97	0.48	0.75
4reps.HS6hr_ConsensusPeaks_peak_9461c,WBGene00014096	1	0	0.02	0	0.05	0.17	0.58	-0.06	0.52	0.12	0.67
4reps.HS6hr_ConsensusPeaks_peak_1031a,WBGene00003328	1	0	0.04	0	-0.07	0.31	0.63	0.05	0.54	0.11	0.45
4reps.HS6hr_ConsensusPeaks_peak_1572c,WBGene00007855	1	0	0.23	0	-0.1	0.37	0.55	0.3	0.46	0.34	0.58
4reps.HS6hr_ConsensusPeaks_peak_11581b,WBGene00002263	1	0	-0.05	0	0.11	0.29	0.65	0.15	0.4	0.24	0.57
4reps.HS6hr_ConsensusPeaks_peak_2508,WBGene00002978	1	0	0.11	0	-0.04	0.17	0.56	0.13	0.36	0.52	0.45
4reps.HS6hr_ConsensusPeaks_peak_11152,WBGene00022909	1	0	0.06	0	-0.08	0.03	0.5	0.06	0.41	0.06	0.34
4reps.HS6hr_ConsensusPeaks_peak_14217b,WBGene00019748	1	0	-0.11	0	0.05	0.26	0.55	-0.04	0.5	-0.04	0.43
4reps.HS6hr_ConsensusPeaks_peak_16221b,WBGene00044772	1	0	0.09	0	0.05	0.09	0.61	-0.42	0.09	-0.05	0.33
4reps.HS6hr_ConsensusPeaks_peak_781c,WBGene00017675	1	0	-0.18	0	0.09	0.2	0.45	0.16	0.72	0.17	0.64
4reps.HS6hr_ConsensusPeaks_peak_9351,WBGene00002192	1	0	-0.28	0	0.39	0.27	0.54	0.2	0.86	0.1	0.99
4reps.HS6hr_ConsensusPeaks_peak_5484f,WBGene00022197	1	0	0.11	0	-0.15	0.32	0.49	0.14	0.43	0.15	0.35
4reps.HS6hr_ConsensusPeaks_peak_10535b,WBGene00000478	1	0	0.25	0	-0.13	0.27	0.79	0.63	0.9	0.85	0.98
4reps.HS6hr_ConsensusPeaks_peak_5569b,WBGene00003175	1	0	0.21	0	-0.32	0.41	0.73	-0.03	0.85	0.01	0.66
4reps.HS6hr_ConsensusPeaks_peak_4956,WBGene00010723	1	0	-0.01	0	-0.02	0.31	0.74	0.15	0.81	0.26	0.73
4reps.HS6hr_ConsensusPeaks_peak_1252f,WBGene00009915	1	0	0.09	0	-0.11	0.25	0.67	-0.06	0.34	0.09	0.25
4reps.HS6hr_ConsensusPeaks_peak_4406,WBGene00000472	1	0	0.02	0	-0.01	0.07	0.57	-0.11	0.77	0.08	0.76
4reps.HS6hr_ConsensusPeaks_peak_13833,WBGene00018376	1	0	0.13	0	-0.01	0.2	0.63	0.1	0.49	0.17	0.7
4reps.HS6hr_ConsensusPeaks_peak_9077f,WBGene00001396	1	0	0.1	0	-0.17	0.25	0.5	0.07	0.72	-0.14	0.59
4reps.HS6hr_ConsensusPeaks_peak_4407a,WBGene00000472	1	0	0.09	0	-0.05	0.23	0.41	0.05	0.38	0.13	0.41
4reps.HS6hr_ConsensusPeaks_peak_4006,WBGene00011768	1	0	0.16	0	-0.12	0.17	0.67	-0.03	0.19	0.07	0.19
4reps.HS6hr_ConsensusPeaks_peak_9027e,WBGene00007882	1	0	-0.02	0	-0.07	0.32	0.52	0.16	0.74	0.04	0.56
4reps.HS6hr_ConsensusPeaks_peak_9027e,WBGene00007890	1	0	-0.02	0	-0.07	0.32	0.52	0.16	0.74	0.04	0.56
4reps.HS6hr_ConsensusPeaks_peak_3379a,WBGene00016115	1	0	0.11	0	-0.16	0.21	0.4	-0.1	0.25	-0.07	0.16
4reps.HS6hr_ConsensusPeaks_peak_3379a,WBGene00016121	1	0	0.11	0	-0.16	0.21	0.4	-0.1	0.25	-0.07	0.16
4reps.HS6hr_ConsensusPeaks_peak_16180,WBGene00003600	1	0	0.08	0	-0.19	-0.15	0.37	-0.3	0.28	-0.27	0.14
4reps.HS6hr_ConsensusPeaks_peak_15213,WBGene00000277	1	0	0	0	0.02	0.35	0.61	0.29	0.84	0.36	0.87
4reps.HS6hr_ConsensusPeaks_peak_1262,WBGene00006306	1	0	0.2	0	-0.04	0.17	0.72	0.3	0.59	0.62	0.85
4reps.HS6hr_ConsensusPeaks_peak_623,WBGene00006820	1	0	0.25	0	-0.09	0.1	0.56	0.19	0.43	0.57	0.61
4reps.HS6hr_ConsensusPeaks_peak_7143b,WBGene00013438	1	0	0.05	0	-0.12	0.27	0.56	0.08	0.41	0.21	0.26
4reps.HS6hr_ConsensusPeaks_peak_15926,WBGene00006384	1	0	0.09	0	-0.21	0.07	0.55	0.06	0.49	0.07	0.28
4reps.HS6hr_ConsensusPeaks_peak_9611a,WBGene00010828	1	0	0.04	0	-0.28	0.16	0.45	-0.06	0.83	-0.17	0.5
4reps.HS6hr_ConsensusPeaks_peak_12386,WBGene00009803	1	0	0.1	0	0.18	-0.14	0.37	-0.49	0.11	-0.13	0.46
4reps.HS6hr_ConsensusPeaks_peak_12279a,WBGene00010279	1	0	0.2	0	-0.16	0.26	0.48	0.19	0.3	0.13	0.3
4reps.HS6hr_ConsensusPeaks_peak_12279a,WBGene00010425	1	0	0.2	0	-0.16	0.26	0.48	0.19	0.3	0.13	0.3
4reps.HS6hr_ConsensusPeaks_peak_15420c,WBGene00008515	1	0	-0.29	0	0.4	-0.06	0.53	-0.25	0.71	-0.25	0.83
4reps.HS6hr_ConsensusPeaks_peak_8809d,WBGene00003656	1	0	0.03	0	-0.13	0.14	0.58	-0.06	0.52	-0.11	0.31
4reps.HS6hr_ConsensusPeaks_peak_16066,WBGene00018710	1	0	-0.08	0	0.15	0.44	0.68	0.2	0.42	0.44	0.62
4reps.HS6hr_ConsensusPeaks_peak_6324,WBGene00004182	1	0	0.15	0	0.03	0.17	0.43	-0.09	0.34	0	0.6
4reps.HS6hr_ConsensusPeaks_peak_8452,WBGene00016764	1	0	0.19	0	-0.08	0.26	0.61	0.41	0.75	0.58	0.86
4reps.HS6hr_ConsensusPeaks_peak_7191a,WBGene00003826	1	0	0.08	0	-0.06	0.32	0.46	0.21	0.49	0.39	0.5
4reps.HS6hr_ConsensusPeaks_peak_11613b,WBGene00000840	1	0	-0.07	0	0.06	0.37	0.56	0.32	0.56	0.41	0.58
4reps.HS6hr_ConsensusPeaks_peak_9852b,WBGene00007058	1	0	-0.12	0	0.03	0.14	0.51	0.06	0.48	0.01	0.36
4reps.HS6hr_ConsensusPeaks_peak_15118,WBGene00006066	1	0	0.06	0	-0.09	-0.13	0.48	0.03	0.46	0.24	0.39
4reps.HS6hr_ConsensusPeaks_peak_4611a,WBGene00012466	1	0	-0.01	0	-0.04	0.22	0.51	-0.03	0.39	0.08	0.31
4reps.HS6hr_ConsensusPeaks_peak_4611a,WBGene00006601	1	0	-0.01	0	-0.04	0.22	0.51	-0.03	0.39	0.08	0.31
4reps.HS6hr_ConsensusPeaks_peak_4176f,WBGene00001038	1	0	0	0	-0.25	0.26	0.53	0.06	0.54	-0.09	0.17
4reps.HS6hr_ConsensusPeaks_peak_4176f,WBGene00014249	1	0	0	0	-0.25	0.26	0.53	0.06	0.54	-0.09	0.17
4reps.HS6hr_ConsensusPeaks_peak_3879f,WBGene00006739	1	0	-0.12	0	-0.02	0.25	0.51	-0.3	0.64	-0.37	0.42
4reps.HS6hr_ConsensusPeaks_peak_3879f,WBGene00008053	1	0	-0.12	0	-0.02	0.25	0.51	-0.3	0.64	-0.37	0.42
4reps.HS6hr_ConsensusPeaks_peak_3879f,WBGene00219852	1	0	-0.12	0	-0.02	0.25	0.51	-0.3	0.64	-0.37	0.42
4reps.HS6hr_ConsensusPeaks_peak_15342d,WBGene00003623	1	0	-0.01	0	-0.06	0.07	0.83	0.16	0.88	0.28	0.56
4reps.HS6hr_ConsensusPeaks_peak_653,WBGene00007001	1	0	-0.1	0	0.02	0.45	0.63	0.33	1.02	0.28	0.87
4reps.HS6hr_ConsensusPeaks_peak_15089d,WBGene00003003	1	0	0.16	0	-0.04	0.06	0.56	0.11	0.41	0.34	0.58
4reps.HS6hr_ConsensusPeaks_peak_8586c,WBGene00015549	1	0	-0.11	0	0.08	0.07	0.5	0.24	0.53	0.33	0.53
4reps.HS6hr_ConsensusPeaks_peak_10553,WBGene00021078	1	0	0.1	0	-0.05	0.17	0.53	0.08	0.2	0.24	0.25
4reps.HS6hr_ConsensusPeaks_peak_10553,WBGene00021079	1	0	0.1	0	-0.05	0.17	0.53	0.08	0.2	0.24	0.25
4reps.HS6hr_ConsensusPeaks_peak_10929,WBGene00017965	1	0	-0.19	0	0.12	-0.06	0.54	0.12	0.54	0.04	0.5
4reps.HS6hr_ConsensusPeaks_peak_3572,WBGene00020581	1	0	-0.01	0	-0.1	0.27	0.57	0.08	0.66	0.16	0.42
4reps.HS6hr_ConsensusPeaks_peak_10481,WBGene00020952	1	0	0.1	0	-0.06	0	0.61	0.04	0.22	0.33	0.25
4reps.HS6hr_ConsensusPeaks_peak_7744,WBGene00018777	1	0	0.11	0	-0.31	0.15	0.76	0.12	1.15	0.2	0.78
4reps.HS6hr_ConsensusPeaks_peak_3102b,WBGene00015298	1	0	0	0	0.05	0.23	0.63	-0.07	0.72	0.17	0.87
4reps.HS6hr_ConsensusPeaks_peak_3102b,WBGene00015301	1	0	0	0	0.05	0.23	0.63	-0.07	0.72	0.17	0.87
4reps.HS6hr_ConsensusPeaks_peak_14402b,WBGene00022957	1	0	0.07	0	-0.11	-0.04	0.5	0.05	0.4	0.04	0.28
4reps.HS6hr_ConsensusPeaks_peak_594,WBGene00016835	1	0	0.14	0	-0.05	0.15	0.61	-0.06	0.1	0.23	0.19
4reps.HS6hr_ConsensusPeaks_peak_594,WBGene00016838	1	0	0.14	0	-0.05	0.15	0.61	-0.06	0.1	0.23	0.19
4reps.HS6hr_ConsensusPeaks_peak_4838b,WBGene00013008	1	0	0.3	0	-0.13	0.35	0.58	0.2	0.62	0.34	0.77
4reps.HS6hr_ConsensusPeaks_peak_650,WBGene00015976	1	0	0.2	0	-0.3	0.18	0.59	0.22	0.67	0.21	0.52
4reps.HS6hr_ConsensusPeaks_peak_12314,WBGene00077439	1	0	0.31	0	-0.19	0.25	0.63	0.02	0.37	0.18	0.43
4reps.HS6hr_ConsensusPeaks_peak_7084c,WBGene00012928	1	0	-0.13	0	0.15	0.3	0.45	0.21	0.78	0.23	0.85
4reps.HS6hr_ConsensusPeaks_peak_7084c,WBGene00012927	1	0	-0.13	0	0.15	0.3	0.45	0.21	0.78	0.23	0.85
4reps.HS6hr_ConsensusPeaks_peak_12448b,WBGene00004060	1	0	0.08	0	-0.13	0.39	0.52	0.22	0.43	0.21	0.3
4reps.HS6hr_ConsensusPeaks_peak_12448b,WBGene00004337	1	0	0.08	0	-0.13	0.39	0.52	0.22	0.43	0.21	0.3
4reps.HS6hr_ConsensusPeaks_peak_6963b,WBGene00185048	1	0	0.1	0	-0.01	0.41	0.59	0.34	0.8	0.58	0.97
4reps.HS6hr_ConsensusPeaks_peak_6963b,WBGene00004798	1	0	0.1	0	-0.01	0.41	0.59	0.34	0.8	0.58	0.97
4reps.HS6hr_ConsensusPeaks_peak_2675,WBGene00020149	1	0	0.1	0	-0.03	0.24	0.73	0	0.29	0.24	0.4
4reps.HS6hr_ConsensusPeaks_peak_969,WBGene00023024	1	0	-0.18	0	0.08	0.23	0.56	0.33	0.61	0.28	0.52
4reps.HS6hr_ConsensusPeaks_peak_969,WBGene00000631	1	0	-0.18	0	0.08	0.23	0.56	0.33	0.61	0.28	0.52
4reps.HS6hr_ConsensusPeaks_peak_4270,WBGene00011040	1	0	0.24	0	-0.21	-0.04	0.61	-0.25	0.28	0.11	0.26
4reps.HS6hr_ConsensusPeaks_peak_9655,WBGene00003150	1	0	-0.09	0	0.13	0.18	0.57	0.19	0.68	0.43	0.81
4reps.HS6hr_ConsensusPeaks_peak_5678,WBGene00012084	1	0	-0.06	0	-0.06	0.02	0.62	0.14	0.69	0.09	0.45
4reps.HS6hr_ConsensusPeaks_peak_10945b,WBGene00020893	1	0	-0.25	0	0.15	-0.09	0.43	0.19	0.54	0.3	0.46
4reps.HS6hr_ConsensusPeaks_peak_3812b,WBGene00023408	1	0	-0.03	0	0.13	0.11	0.56	0.23	0.48	0.56	0.74
4reps.HS6hr_ConsensusPeaks_peak_8672,WBGene00019902	1	0	0.03	0	-0.02	0.29	0.52	0.04	0.46	0.07	0.45
4reps.HS6hr_ConsensusPeaks_peak_10804,WBGene00016059	1	0	0.05	0	-0.01	0.29	0.44	-0.05	0.26	0.1	0.32
4reps.HS6hr_ConsensusPeaks_peak_15653e,WBGene00001329	1	0	0.03	0	-0.09	0.07	0.39	-0.17	0.42	-0.04	0.32
4reps.HS6hr_ConsensusPeaks_peak_62c,WBGene00002077	1	0	0.08	0	-0.06	0.39	0.54	0.25	0.68	0.37	0.66
4reps.HS6hr_ConsensusPeaks_peak_11454a,WBGene00017195	1	0	0	0	0.05	0.13	0.58	0.26	1.05	0.5	1.2
4reps.HS6hr_ConsensusPeaks_peak_7096,WBGene00012930	1	0	-0.05	0	-0.2	0.2	0.48	-0.06	0.48	-0.07	0.11
4reps.HS6hr_ConsensusPeaks_peak_8503d,WBGene00016610	1	0	-0.17	0	0.02	0.32	0.42	0.1	0.73	0.02	0.53
4reps.HS6hr_ConsensusPeaks_peak_12277a,WBGene00010425	1	0	0.13	0	-0.06	0.23	0.49	0.14	0.85	0.12	0.93
4reps.HS6hr_ConsensusPeaks_peak_2571,WBGene00000088	1	0	-0.01	0	0.08	0.13	0.5	0.07	0.53	0.11	0.67
4reps.HS6hr_ConsensusPeaks_peak_11489a,WBGene00002036	1	0	-0.01	0	-0.05	0.08	0.56	0.14	0.6	0.07	0.46
4reps.HS6hr_ConsensusPeaks_peak_3748,WBGene00023416	1	0	-0.04	0	0.05	0.24	0.61	-0.11	0.4	0.03	0.44
4reps.HS6hr_ConsensusPeaks_peak_12775a,WBGene00013356	1	0	0.11	0	-0.13	0.07	0.47	-0.28	0.35	-0.1	0.29
4reps.HS6hr_ConsensusPeaks_peak_5681b,WBGene00007581	1	0	0.34	0	-0.32	0.35	0.47	0.21	0.69	0.24	0.68
4reps.HS6hr_ConsensusPeaks_peak_1706,WBGene00007984	1	0	0.31	0	-0.06	0.31	0.55	0.12	0.42	0.33	0.7
4reps.HS6hr_ConsensusPeaks_peak_1706,WBGene00007985	1	0	0.31	0	-0.06	0.31	0.55	0.12	0.42	0.33	0.7
4reps.HS6hr_ConsensusPeaks_peak_9227a,WBGene00000865	1	0	0.23	0	-0.16	0.26	0.54	0.23	0.63	0.39	0.66
4reps.HS6hr_ConsensusPeaks_peak_9227a,WBGene00013857	1	0	0.23	0	-0.16	0.26	0.54	0.23	0.63	0.39	0.66
4reps.HS6hr_ConsensusPeaks_peak_13969c,WBGene00016103	1	0	0.07	0	-0.11	0.12	0.44	-0.13	0.41	-0.08	0.33
4reps.HS6hr_ConsensusPeaks_peak_13969c,WBGene00016104	1	0	0.07	0	-0.11	0.12	0.44	-0.13	0.41	-0.08	0.33
4reps.HS6hr_ConsensusPeaks_peak_13969c,WBGene00219831	1	0	0.07	0	-0.11	0.12	0.44	-0.13	0.41	-0.08	0.33
4reps.HS6hr_ConsensusPeaks_peak_8703e,WBGene00016844	1	0	0.32	0	-0.14	0.35	0.66	0.51	0.74	0.81	0.88
4reps.HS6hr_ConsensusPeaks_peak_15144,WBGene00014286	1	0	0.07	0	-0.12	0.09	0.4	0.14	0.48	0.2	0.4
4reps.HS6hr_ConsensusPeaks_peak_11409c,WBGene00019113	1	0	0.05	0	0.01	0.12	0.81	-0.12	0.32	-0.12	0.48
4reps.HS6hr_ConsensusPeaks_peak_8724b,WBGene00001453	1	0	-0.09	0	0.14	0.28	0.56	0.29	0.68	0.54	0.84
4reps.HS6hr_ConsensusPeaks_peak_9247a,WBGene00011259	1	0	-0.05	0	0.05	0.11	0.49	-0.07	0.42	0.06	0.44
4reps.HS6hr_ConsensusPeaks_peak_15736b,WBGene00002203	1	0	0.17	0	-0.16	0.22	0.41	0.12	0.39	0.4	0.37
4reps.HS6hr_ConsensusPeaks_peak_10116,WBGene00003525	1	0	0.03	0	0.05	0.36	0.59	0.85	1.24	1.07	1.44
4reps.HS6hr_ConsensusPeaks_peak_3065,WBGene00019487	1	0	-0.01	0	0.05	0.42	0.56	-0.02	0.34	-0.08	0.45
4reps.HS6hr_ConsensusPeaks_peak_15677b,WBGene00008976	1	0	-0.17	0	-0.04	0.15	0.5	-0.03	0.81	-0.14	0.47
4reps.HS6hr_ConsensusPeaks_peak_832,WBGene00002213	1	0	-0.01	0	0.04	0.08	0.4	-0.07	0.31	0.09	0.36
4reps.HS6hr_ConsensusPeaks_peak_5219,WBGene00021909	1	0	-0.01	0	0.08	0.37	0.55	0.09	0.67	0.28	0.84
4reps.HS6hr_ConsensusPeaks_peak_13699,WBGene00004184	1	0	-0.06	0	-0.08	0.36	0.53	0.27	0.66	0.09	0.37
4reps.HS6hr_ConsensusPeaks_peak_648b,WBGene00015974	1	0	0.18	0	-0.04	0.23	0.63	0.01	0.63	0.26	0.86
4reps.HS6hr_ConsensusPeaks_peak_47,WBGene00016904	1	0	0.23	0	-0.03	0.26	0.37	0.32	0.55	0.53	0.78
4reps.HS6hr_ConsensusPeaks_peak_115,WBGene00023169	1	0	0	0	0.05	0.21	0.46	0.17	0.57	0.12	0.67
4reps.HS6hr_ConsensusPeaks_peak_115,WBGene00021213	1	0	0	0	0.05	0.21	0.46	0.17	0.57	0.12	0.67
4reps.HS6hr_ConsensusPeaks_peak_8276c,WBGene00019162	1	0	0.13	0	-0.09	0.43	0.6	0.2	0.99	0.21	1
4reps.HS6hr_ConsensusPeaks_peak_8276c,WBGene00019163	1	0	0.13	0	-0.09	0.43	0.6	0.2	0.99	0.21	1
4reps.HS6hr_ConsensusPeaks_peak_9077c,WBGene00001396	1	0	0.02	0	-0.09	0.42	0.63	0.12	1.13	-0.14	0.9
4reps.HS6hr_ConsensusPeaks_peak_9089a,WBGene00003603	1	0	0.09	0	0	0.25	0.48	0.04	0.24	0.28	0.38
4reps.HS6hr_ConsensusPeaks_peak_11648d,WBGene00007072	1	0	-0.07	0	0.1	0.54	0.92	0.32	1.34	0.29	1.62
4reps.HS6hr_ConsensusPeaks_peak_39b,WBGene00018955	1	0	0.07	0	-0.03	-0.03	0.61	0.16	0.66	0.47	0.72
4reps.HS6hr_ConsensusPeaks_peak_39b,WBGene00018957	1	0	0.07	0	-0.03	-0.03	0.61	0.16	0.66	0.47	0.72
4reps.HS6hr_ConsensusPeaks_peak_7315,WBGene00013737	1	0	0.18	0	-0.11	0.41	0.54	0.4	0.77	0.34	0.81
4reps.HS6hr_ConsensusPeaks_peak_3651b,WBGene00006831	1	0	-0.11	0	-0.01	0.15	0.53	0.62	1.24	0.36	1.02
4reps.HS6hr_ConsensusPeaks_peak_3651b,WBGene00015797	1	0	-0.11	0	-0.01	0.15	0.53	0.62	1.24	0.36	1.02
4reps.HS6hr_ConsensusPeaks_peak_9812,WBGene00010388	1	0	0.19	0	-0.08	0.33	0.48	-0.12	0.42	0.06	0.53
4reps.HS6hr_ConsensusPeaks_peak_9812,WBGene00194920	1	0	0.19	0	-0.08	0.33	0.48	-0.12	0.42	0.06	0.53
4reps.HS6hr_ConsensusPeaks_peak_9852d,WBGene00007058	1	0	-0.13	0	0.24	0.08	0.43	-0.22	0.46	-0.19	0.62
4reps.HS6hr_ConsensusPeaks_peak_5309,WBGene00020456	1	0	-0.05	0	-0.07	0.34	0.49	0.15	0.53	0.04	0.3
4reps.HS6hr_ConsensusPeaks_peak_11458,WBGene00000003	1	0	0.17	0	-0.12	0.02	0.47	-0.19	0.23	0	0.23
4reps.HS6hr_ConsensusPeaks_peak_10153b,WBGene00021983	1	0	0.13	0	-0.07	0.06	0.52	0.13	0.59	0.32	0.65
4reps.HS6hr_ConsensusPeaks_peak_9645,WBGene00003150	1	0	0.11	0	-0.04	-0.01	0.44	-0.03	0.18	0.13	0.23
4reps.HS6hr_ConsensusPeaks_peak_1450,WBGene00006531	1	0	-0.03	0	0.04	0.1	0.61	0.02	0.35	0.19	0.38
4reps.HS6hr_ConsensusPeaks_peak_13693b,WBGene00006321	1	0	0.19	0	-0.14	0.13	0.45	0.12	0.3	0.26	0.31
4reps.HS6hr_ConsensusPeaks_peak_13792,WBGene00003628	1	0	0.05	0	0.01	0.17	0.42	-0.09	0.75	0.02	0.86
4reps.HS6hr_ConsensusPeaks_peak_6436,WBGene00194734	1	0	0.21	0	-0.04	0.29	0.6	0.15	0.15	0.23	0.36
4reps.HS6hr_ConsensusPeaks_peak_2906,WBGene00021654	1	0	0.13	0	0.04	0.22	0.5	0	0.44	0.29	0.76
4reps.HS6hr_ConsensusPeaks_peak_14521,WBGene00017513	1	0	0.12	0	0.02	0.26	0.51	-0.12	0.54	0.06	0.8
4reps.HS6hr_ConsensusPeaks_peak_1075c,WBGene00001596	1	0	-0.1	0	0.11	0.1	0.41	-0.07	0.44	0.05	0.49
4reps.HS6hr_ConsensusPeaks_peak_10845a,WBGene00017765	1	0	-0.15	0	0	0.25	0.54	0.18	0.66	0.07	0.38
4reps.HS6hr_ConsensusPeaks_peak_10845a,WBGene00017766	1	0	-0.15	0	0	0.25	0.54	0.18	0.66	0.07	0.38
4reps.HS6hr_ConsensusPeaks_peak_11468,WBGene00018405	1	0	-0.06	0	-0.04	-0.12	0.52	-0.19	0.45	-0.19	0.26
4reps.HS6hr_ConsensusPeaks_peak_7962,WBGene00021890	1	0	0.23	0	-0.01	0.19	0.48	-0.13	0.16	0.26	0.43
4reps.HS6hr_ConsensusPeaks_peak_10251a,WBGene00000552	1	0	-0.1	0	-0.05	0.13	0.31	-0.07	0.46	-0.12	0.27
4reps.HS6hr_ConsensusPeaks_peak_2835,WBGene00016882	1	0	0.11	0	-0.17	0.5	0.68	0.21	0.67	0.19	0.45
4reps.HS6hr_ConsensusPeaks_peak_6963c,WBGene00004798	1	0	0	0	0.06	0.22	0.47	0.23	0.74	0.53	0.88
4reps.HS6hr_ConsensusPeaks_peak_7707c,WBGene00021931	1	0	0.01	0	0.05	0.13	0.54	-0.16	0.45	0.2	0.6
4reps.HS6hr_ConsensusPeaks_peak_1183,WBGene00010370	1	0	-0.02	0	0.1	0.12	0.55	-0.1	0.23	-0.03	0.42
4reps.HS6hr_ConsensusPeaks_peak_7328b,WBGene00012546	1	0	-0.16	0	0.15	0.06	0.51	0.16	0.61	0.19	0.65
4reps.HS6hr_ConsensusPeaks_peak_6176a,WBGene00015477	1	0	0.09	0	-0.03	-0.03	0.43	0.2	0.36	0.39	0.44
4reps.HS6hr_ConsensusPeaks_peak_10820a,WBGene00016991	1	0	0.15	0	-0.37	0.18	0.5	0.08	0.5	-0.04	0.25
4reps.HS6hr_ConsensusPeaks_peak_2365b,WBGene00013595	1	0	0.14	0	-0.16	0.2	0.47	-0.02	0.85	0.12	0.78
4reps.HS6hr_ConsensusPeaks_peak_14489,WBGene00019781	1	0	0.09	0	-0.05	0.18	0.36	-0.02	0.4	0.09	0.43
4reps.HS6hr_ConsensusPeaks_peak_11952c,WBGene00000781	1	0	0.22	0	0	0.33	0.55	0.26	0.51	0.26	0.87
4reps.HS6hr_ConsensusPeaks_peak_1389,WBGene00008311	1	0	0.05	0	-0.03	0.26	0.5	-0.04	0.29	0.02	0.31
4reps.HS6hr_ConsensusPeaks_peak_12510d,WBGene00011321	1	0	-0.05	0	0.15	0.16	0.51	0.05	0.26	0.17	0.46
4reps.HS6hr_ConsensusPeaks_peak_6454,WBGene00003559	1	0	0.03	0	-0.08	0.36	0.51	-0.06	0.35	-0.08	0.24
4reps.HS6hr_ConsensusPeaks_peak_11907,WBGene00014397	1	0	0.16	0	-0.14	-0.02	0.36	-0.23	0.29	-0.13	0.28
4reps.HS6hr_ConsensusPeaks_peak_11907,WBGene00010082	1	0	0.16	0	-0.14	-0.02	0.36	-0.23	0.29	-0.13	0.28
4reps.HS6hr_ConsensusPeaks_peak_6754,WBGene00010573	1	0	0.12	0	-0.1	0.35	0.59	0.3	0.67	0.45	0.63
4reps.HS6hr_ConsensusPeaks_peak_4925a,WBGene00012728	1	0	0.05	0	-0.02	0.31	0.67	0.4	1.18	0.38	1.24
4reps.HS6hr_ConsensusPeaks_peak_12276b,WBGene00010425	1	0	0.32	0	0.01	0.28	0.42	0.18	0.73	0.3	1.17
4reps.HS6hr_ConsensusPeaks_peak_2032,WBGene00009314	1	0	0.02	0	-0.14	0.15	0.52	0.03	0.7	0.07	0.44
4reps.HS6hr_ConsensusPeaks_peak_2032,WBGene00009315	1	0	0.02	0	-0.14	0.15	0.52	0.03	0.7	0.07	0.44
4reps.HS6hr_ConsensusPeaks_peak_13996a,WBGene00020672	1	0	-0.06	0	0.1	0.29	0.59	0.27	0.37	0.2	0.52
4reps.HS6hr_ConsensusPeaks_peak_14895a,WBGene00011105	1	0	0.37	0	-0.31	0.18	0.49	0.1	0.48	0.24	0.5
4reps.HS6hr_ConsensusPeaks_peak_12000a,WBGene00007756	1	0	-0.05	0	0	0.1	0.48	0.07	0.53	0.06	0.45
4reps.HS6hr_ConsensusPeaks_peak_13891e,WBGene00006926	1	0	0.12	0	-0.75	0.24	0.85	0.11	0.51	-0.01	0.08
4reps.HS6hr_ConsensusPeaks_peak_11792a,WBGene00012776	1	0	0.05	0	-0.01	0.07	0.6	-0.01	0.23	0.16	0.28
4reps.HS6hr_ConsensusPeaks_peak_13488a,WBGene00018743	1	0	0.12	0	-0.09	0	0.52	-0.17	0.08	0.1	0.08
4reps.HS6hr_ConsensusPeaks_peak_7834,WBGene00001186	1	0	0.03	0	0.01	0.18	0.57	0.05	0.33	0.16	0.43
4reps.HS6hr_ConsensusPeaks_peak_557c,WBGene00002135	1	0	0.24	0	-0.1	0.28	0.57	0.03	0.4	0.06	0.53
4reps.HS6hr_ConsensusPeaks_peak_14392c,WBGene00004758	1	0	0.01	0	-0.09	0.2	0.37	0.1	0.27	0.02	0.17
4reps.HS6hr_ConsensusPeaks_peak_14392c,WBGene00019847	1	0	0.01	0	-0.09	0.2	0.37	0.1	0.27	0.02	0.17
4reps.HS6hr_ConsensusPeaks_peak_13994,WBGene00044570	1	0	0.12	0	0.04	0.33	0.57	0.1	0.59	0.23	0.96
4reps.HS6hr_ConsensusPeaks_peak_16174a,WBGene00006602	1	0	-0.27	0	0.03	0.14	0.55	0.2	0.83	0	0.46
4reps.HS6hr_ConsensusPeaks_peak_6706d,WBGene00010308	1	0	0.22	0	-0.33	0.34	0.46	-0.07	0.24	-0.08	0.11
4reps.HS6hr_ConsensusPeaks_peak_3278b,WBGene00016162	1	0	-0.05	0	-0.11	0.19	0.36	-0.24	0.39	-0.18	0.18
4reps.HS6hr_ConsensusPeaks_peak_773b,WBGene00018797	1	0	-0.15	0	0.01	0.39	0.51	0.17	0.77	0.03	0.52
4reps.HS6hr_ConsensusPeaks_peak_6043a,WBGene00019831	1	0	0.02	0	-0.19	0.32	0.44	-0.04	0.6	-0.23	0.33
4reps.HS6hr_ConsensusPeaks_peak_9602c,WBGene00008555	1	0	-0.02	0	-0.03	0.25	0.41	0.18	0.48	0.11	0.38
4reps.HS6hr_ConsensusPeaks_peak_1992b,WBGene00023057	1	0	-0.01	0	-0.02	0.04	0.42	0.14	0.41	0.19	0.36
4reps.HS6hr_ConsensusPeaks_peak_1992b,WBGene00023058	1	0	-0.01	0	-0.02	0.04	0.42	0.14	0.41	0.19	0.36
4reps.HS6hr_ConsensusPeaks_peak_1992b,WBGene00000780	1	0	-0.01	0	-0.02	0.04	0.42	0.14	0.41	0.19	0.36
4reps.HS6hr_ConsensusPeaks_peak_1992b,WBGene00045433	1	0	-0.01	0	-0.02	0.04	0.42	0.14	0.41	0.19	0.36
4reps.HS6hr_ConsensusPeaks_peak_9948,WBGene00013639	1	0	0.08	0	-0.03	0.31	0.4	0.4	0.48	0.3	0.53
4reps.HS6hr_ConsensusPeaks_peak_13949a,WBGene00016133	1	0	0.05	0	0.05	0.45	0.55	0.07	0.53	0.11	0.76
4reps.HS6hr_ConsensusPeaks_peak_14348a,WBGene00017243	1	0	0.21	0	-0.2	0.2	0.55	-0.25	0.67	-0.15	0.61
4reps.HS6hr_ConsensusPeaks_peak_4643c,WBGene00013260	1	0	0.1	0	-0.16	0.41	0.59	0.03	0.88	0.11	0.68
4reps.HS6hr_ConsensusPeaks_peak_4643c,WBGene00004167	1	0	0.1	0	-0.16	0.41	0.59	0.03	0.88	0.11	0.68
4reps.HS6hr_ConsensusPeaks_peak_12848,WBGene00045366	1	0	0.21	0	-0.28	0.21	0.42	0.13	0.26	0.17	0.17
4reps.HS6hr_ConsensusPeaks_peak_7328c,WBGene00012546	1	0	-0.33	0	0.19	0.03	0.38	0.42	0.73	0.42	0.61
4reps.HS6hr_ConsensusPeaks_peak_10585a,WBGene00019178	1	0	0.05	0	0.07	0.09	0.61	0	0.75	0.12	1.12
4reps.HS6hr_ConsensusPeaks_peak_15181a,WBGene00012158	1	0	-0.09	0	-0.1	0.32	0.51	0.08	0.66	-0.06	0.28
4reps.HS6hr_ConsensusPeaks_peak_15635b,WBGene00006432	1	0	0.11	0	0.03	0.14	0.44	0.15	0.58	0.24	0.82
4reps.HS6hr_ConsensusPeaks_peak_10301b,WBGene00019979	1	0	0.05	0	-0.03	0.24	0.47	-0.09	0.2	0.09	0.22
4reps.HS6hr_ConsensusPeaks_peak_14332b,WBGene00003185	1	0	0.07	0	-0.13	0.25	0.41	-0.05	0.49	-0.16	0.38
4reps.HS6hr_ConsensusPeaks_peak_11850b,WBGene00008339	1	0	-0.01	0	0.07	0	0.45	-0.02	0.53	0.21	0.65
4reps.HS6hr_ConsensusPeaks_peak_6529,WBGene00015752	1	0	0.11	0	0	0.01	0.46	0.26	0.5	0.47	0.67
4reps.HS6hr_ConsensusPeaks_peak_10004c,WBGene00004357	1	0	0.17	0	-0.19	0.04	0.32	-0.21	0.2	-0.07	0.15
4reps.HS6hr_ConsensusPeaks_peak_2549l,WBGene00009558	1	0	0.18	0	-0.08	0	0.42	0.06	0.78	0.26	0.89
4reps.HS6hr_ConsensusPeaks_peak_6954b,WBGene00000231	1	0	-0.02	0	-0.04	0.27	0.41	0.02	0.48	0.08	0.36
4reps.HS6hr_ConsensusPeaks_peak_6954b,WBGene00008422	1	0	-0.02	0	-0.04	0.27	0.41	0.02	0.48	0.08	0.36
4reps.HS6hr_ConsensusPeaks_peak_13648,WBGene00015293	1	0	-0.04	0	0.01	0.19	0.56	0.1	0.42	0.26	0.37
4reps.HS6hr_ConsensusPeaks_peak_8839b,WBGene00020824	1	0	0.04	0	-0.23	0.06	0.29	-0.03	0.23	-0.04	0.01
4reps.HS6hr_ConsensusPeaks_peak_8839b,WBGene00020827	1	0	0.04	0	-0.23	0.06	0.29	-0.03	0.23	-0.04	0.01
4reps.HS6hr_ConsensusPeaks_peak_2424d,WBGene00004875	1	0	0.1	0	-0.15	0.26	0.45	0	0.39	0	0.28
4reps.HS6hr_ConsensusPeaks_peak_15854,WBGene00010010	1	0	0.02	0	-0.04	0.34	0.57	0.11	0.83	0.31	0.74
4reps.HS6hr_ConsensusPeaks_peak_11973d,WBGene00002241	1	0	0.29	0	-0.19	0.24	0.4	-0.01	0.31	0.17	0.38
4reps.HS6hr_ConsensusPeaks_peak_1465,WBGene00006844	1	0	0.2	0	-0.22	0.06	0.47	-0.04	0.39	0.04	0.32
4reps.HS6hr_ConsensusPeaks_peak_7107,WBGene00012125	1	0	0.17	0	-0.1	0.14	0.53	0.17	0.54	0.31	0.58
4reps.HS6hr_ConsensusPeaks_peak_7107,WBGene00012126	1	0	0.17	0	-0.1	0.14	0.53	0.17	0.54	0.31	0.58
4reps.HS6hr_ConsensusPeaks_peak_13076b,WBGene00001431	1	0	-0.27	0	0.08	0.16	0.5	0.3	0.74	0.48	0.53
4reps.HS6hr_ConsensusPeaks_peak_10530,WBGene00015440	1	0	0.04	0	-0.1	0.05	0.38	0	0.17	0.04	0.07
4reps.HS6hr_ConsensusPeaks_peak_9015b,WBGene00010317	1	0	-0.2	0	0.02	0.11	0.54	0.08	0.73	0.03	0.46
4reps.HS6hr_ConsensusPeaks_peak_7740e,WBGene00007476	1	0	0.05	0	-0.1	0.35	0.54	0.02	0.68	0.07	0.51
4reps.HS6hr_ConsensusPeaks_peak_1916b,WBGene00009116	1	0	0.02	0	-0.07	0.28	0.36	0.09	0.52	0.06	0.42
4reps.HS6hr_ConsensusPeaks_peak_1861d,WBGene00013859	1	0	0.03	0	-0.03	0.48	0.55	0.26	0.48	0.28	0.44
4reps.HS6hr_ConsensusPeaks_peak_15795c,WBGene00007260	1	0	-0.07	0	0.04	0.3	0.51	0.01	1.1	0.21	1.1
4reps.HS6hr_ConsensusPeaks_peak_13320,WBGene00023152	1	0	0.04	0	-0.06	0.01	0.37	0.1	0.27	0.22	0.21
4reps.HS6hr_ConsensusPeaks_peak_758b,WBGene00015691	1	0	0.08	0	-0.06	0.27	0.44	0.22	0.44	0.28	0.43
4reps.HS6hr_ConsensusPeaks_peak_758b,WBGene00002694	1	0	0.08	0	-0.06	0.27	0.44	0.22	0.44	0.28	0.43
4reps.HS6hr_ConsensusPeaks_peak_15228,WBGene00014373	1	0	0.05	0	-0.03	0.07	0.35	0.23	0.45	0.34	0.47
4reps.HS6hr_ConsensusPeaks_peak_13891d,WBGene00006926	1	0	0.12	0	-0.72	0.31	0.86	0.18	0.55	0.06	0.15
4reps.HS6hr_ConsensusPeaks_peak_9735,WBGene00003582	1	0	0.07	0	-0.05	0.31	0.43	0.29	0.93	0.35	0.93
4reps.HS6hr_ConsensusPeaks_peak_10487,WBGene00020952	1	0	0.05	0	-0.05	0.37	0.52	0.23	0.7	0.14	0.66
4reps.HS6hr_ConsensusPeaks_peak_9419,WBGene00011727	1	0	0.03	0	-0.01	0.37	0.49	0.15	0.52	0.23	0.57
4reps.HS6hr_ConsensusPeaks_peak_3483a,WBGene00018249	1	0	0.1	0	-0.18	0.41	0.47	-0.04	0.33	-0.2	0.18
4reps.HS6hr_ConsensusPeaks_peak_905e,WBGene00017852	1	0	-0.29	0	0.59	0.52	0.6	0.4	0.75	0.46	1.03
4reps.HS6hr_ConsensusPeaks_peak_8349,WBGene00003321	1	0	0.26	0	-0.1	0.11	0.46	-0.1	0.15	0.1	0.28
4reps.HS6hr_ConsensusPeaks_peak_5196a,WBGene00021751	1	0	0.13	0	-0.09	0.3	0.61	0.34	0.45	0.2	0.45
4reps.HS6hr_ConsensusPeaks_peak_15796a,WBGene00007261	1	0	0.01	0	-0.03	0	0.45	0.19	0.76	0.24	0.71
4reps.HS6hr_ConsensusPeaks_peak_2783,WBGene00020740	1	0	-0.04	0	-0.01	0.53	0.61	0.13	0.85	0.17	0.68
4reps.HS6hr_ConsensusPeaks_peak_14876d,WBGene00004786	1	0	0.11	0	-0.06	0.35	0.47	-0.18	0.18	-0.11	0.22
4reps.HS6hr_ConsensusPeaks_peak_15888b,WBGene00008622	1	0	0.28	0	-0.13	0.04	0.36	-0.11	0.39	0.09	0.52
4reps.HS6hr_ConsensusPeaks_peak_13660a,WBGene00018532	1	0	-0.05	0	0.04	0.28	0.51	-0.03	0.42	-0.17	0.42
4reps.HS6hr_ConsensusPeaks_peak_16146c,WBGene00017342	1	0	-0.06	0	0.15	0.16	0.37	-0.07	0.49	-0.01	0.64
4reps.HS6hr_ConsensusPeaks_peak_7836,WBGene00001186	1	0	0.37	0	-0.11	0.15	0.53	0.22	0.43	0.61	0.66
4reps.HS6hr_ConsensusPeaks_peak_14028b,WBGene00017429	1	0	-0.24	0	0.09	0.3	0.5	0.25	0.73	0.2	0.56
4reps.HS6hr_ConsensusPeaks_peak_4523b,WBGene00220236	1	0	0.1	0	-0.2	0.24	0.33	-0.21	0.2	-0.27	0.06
4reps.HS6hr_ConsensusPeaks_peak_4523b,WBGene00008549	1	0	0.1	0	-0.2	0.24	0.33	-0.21	0.2	-0.27	0.06
4reps.HS6hr_ConsensusPeaks_peak_7802a,WBGene00021507	1	0	-0.04	0	-0.06	0.37	0.42	0.23	0.64	0.09	0.43
4reps.HS6hr_ConsensusPeaks_peak_2122,WBGene00002004	1	0	0.2	0	-0.1	0.51	0.63	0.46	0.92	0.6	1
4reps.HS6hr_ConsensusPeaks_peak_11449,WBGene00007023	1	0	0.14	0	-0.29	0.06	0.34	0.15	0.32	0.14	0.14
4reps.HS6hr_ConsensusPeaks_peak_3606b,WBGene00001194	1	0	0.25	0	-0.25	0.31	0.35	0.22	0.39	0.1	0.36
4reps.HS6hr_ConsensusPeaks_peak_5142,WBGene00007064	1	0	0.05	0	-0.25	0.13	0.32	-0.3	0.35	-0.31	0.1
4reps.HS6hr_ConsensusPeaks_peak_9465,WBGene00006759	1	0	0.12	0	-0.07	0.01	0.47	-0.11	0.11	0.1	0.14
4reps.HS6hr_ConsensusPeaks_peak_10552d,WBGene00021079	1	0	-0.07	0	0.4	0.11	0.49	-0.14	0.34	0.19	0.76
4reps.HS6hr_ConsensusPeaks_peak_10552d,WBGene00021080	1	0	-0.07	0	0.4	0.11	0.49	-0.14	0.34	0.19	0.76
4reps.HS6hr_ConsensusPeaks_peak_15697,WBGene00012350	1	0	0.09	0	-0.07	0.08	0.46	-0.13	0.5	-0.1	0.49
4reps.HS6hr_ConsensusPeaks_peak_3296e,WBGene00022781	1	0	0.05	0	-0.17	0.36	0.42	0.36	0.67	0.32	0.46
4reps.HS6hr_ConsensusPeaks_peak_10915c,WBGene00021068	1	0	0.09	0	-0.06	0.16	0.41	-0.11	0.3	-0.06	0.32
4reps.HS6hr_ConsensusPeaks_peak_12277e,WBGene00010425	1	0	0.33	0	-0.09	0.15	0.39	-0.33	0.55	-0.16	0.8
4reps.HS6hr_ConsensusPeaks_peak_5148,WBGene00007064	1	0	0.14	0	-0.18	0.39	0.48	0.31	0.6	0.41	0.48
4reps.HS6hr_ConsensusPeaks_peak_6079,WBGene00004321	1	0	0.17	0	-0.2	0.05	0.34	-0.06	0.72	0.03	0.64
4reps.HS6hr_ConsensusPeaks_peak_2188b,WBGene00012210	1	0	-0.03	0	0.13	0.08	0.44	-0.19	0.42	0.07	0.62
4reps.HS6hr_ConsensusPeaks_peak_16148,WBGene00017342	1	0	-0.17	0	0.5	0.24	0.48	0.16	0.67	0.34	1.03
4reps.HS6hr_ConsensusPeaks_peak_8618,WBGene00001241	1	0	0.11	0	-0.23	0.26	0.28	0.08	0.23	0.06	0.08
4reps.HS6hr_ConsensusPeaks_peak_11880a,WBGene00012100	1	0	0.12	0	-0.05	-0.03	0.37	-0.17	0.04	-0.05	0.1
4reps.HS6hr_ConsensusPeaks_peak_9556a,WBGene00007736	1	0	0.16	0	-0.09	0.22	0.35	0.01	0.19	0.05	0.24
4reps.HS6hr_ConsensusPeaks_peak_14019a,WBGene00001824	1	0	0.13	0	-0.09	0.12	0.33	-0.05	0.4	0.01	0.42
4reps.HS6hr_ConsensusPeaks_peak_4018,WBGene00007180	1	0	0.05	0	-0.02	0.25	0.46	0.03	0.2	0.04	0.24
4reps.HS6hr_ConsensusPeaks_peak_2000,WBGene00001980	1	0	0.16	0	-0.03	0.16	0.4	0.14	0.73	0.25	0.91
4reps.HS6hr_ConsensusPeaks_peak_8809b,WBGene00003656	1	0	0.06	0	-0.03	0.1	0.43	0	0.53	0.16	0.56
4reps.HS6hr_ConsensusPeaks_peak_9421e,WBGene00011723	1	0	-0.13	0	-0.02	0.23	0.39	0.17	0.72	0.04	0.49
4reps.HS6hr_ConsensusPeaks_peak_3850b,WBGene00006996	1	0	-0.18	0	0.06	0.11	0.3	0.03	0.58	0.01	0.46
4reps.HS6hr_ConsensusPeaks_peak_757,WBGene00015691	1	0	-0.04	0	-0.07	0.25	0.37	-0.01	0.37	-0.05	0.19
4reps.HS6hr_ConsensusPeaks_peak_757,WBGene00002694	1	0	-0.04	0	-0.07	0.25	0.37	-0.01	0.37	-0.05	0.19
4reps.HS6hr_ConsensusPeaks_peak_6953b,WBGene00010362	1	0	0.24	0	-0.08	0.26	0.49	0.16	1.12	0.35	1.29
4reps.HS6hr_ConsensusPeaks_peak_13475c,WBGene00015748	1	0	-0.01	0	0.03	0.08	0.41	-0.02	0.42	0.06	0.47
4reps.HS6hr_ConsensusPeaks_peak_4176b,WBGene00001038	1	0	-0.04	0	-0.08	0.19	0.37	-0.07	0.4	-0.18	0.19
4reps.HS6hr_ConsensusPeaks_peak_4502a,WBGene00013387	1	0	0.03	0	0.02	0.06	0.41	-0.09	0.21	0.12	0.28
4reps.HS6hr_ConsensusPeaks_peak_11970,WBGene00004032	1	0	0.27	0	-0.16	0.15	0.37	0.09	0.3	0.15	0.38
4reps.HS6hr_ConsensusPeaks_peak_10397a,WBGene00021493	1	0	-0.02	0	0.02	0.34	0.56	0.39	0.79	0.48	0.81
4reps.HS6hr_ConsensusPeaks_peak_2629c,WBGene00009367	1	0	-0.07	0	-0.03	0.26	0.4	0.39	0.62	0.22	0.43
4reps.HS6hr_ConsensusPeaks_peak_4378c,WBGene00010911	1	0	-0.04	0	0	0.09	0.29	-0.12	0.32	-0.04	0.26
4reps.HS6hr_ConsensusPeaks_peak_4378c,WBGene00000293	1	0	-0.04	0	0	0.09	0.29	-0.12	0.32	-0.04	0.26
4reps.HS6hr_ConsensusPeaks_peak_11464b,WBGene00022788	1	0	0.11	0	-0.06	0.01	0.44	-0.09	0.34	0.17	0.38
4reps.HS6hr_ConsensusPeaks_peak_11568,WBGene00011573	1	0	0.09	0	-0.09	0.07	0.43	0.03	0.14	0.08	0.1
4reps.HS6hr_ConsensusPeaks_peak_9459b,WBGene00014095	1	0	0.01	0	0.09	0.07	0.33	0.11	0.53	0.56	0.69
4reps.HS6hr_ConsensusPeaks_peak_9998b,WBGene00012423	1	0	0.05	0	-0.04	-0.13	0.42	-0.13	0.39	-0.02	0.38
4reps.HS6hr_ConsensusPeaks_peak_2226,WBGene00012477	1	0	-0.03	0	0.06	0.27	0.31	-0.21	0.25	-0.15	0.3
4reps.HS6hr_ConsensusPeaks_peak_6683b,WBGene00006768	1	0	-0.01	0	-0.09	0.27	0.29	-0.03	0.49	-0.05	0.34
4reps.HS6hr_ConsensusPeaks_peak_3540b,WBGene00003621	1	0	-0.05	0	0.02	0.26	0.4	-0.05	0.56	-0.09	0.52
4reps.HS6hr_ConsensusPeaks_peak_10886c,WBGene00001508	1	0	0.01	0	-0.15	0.25	0.43	-0.07	0.69	-0.12	0.43
4reps.HS6hr_ConsensusPeaks_peak_13693a,WBGene00006321	1	0	0.1	0	-0.14	-0.21	0.42	-0.2	0.36	-0.04	0.25
4reps.HS6hr_ConsensusPeaks_peak_1252b,WBGene00009915	1	0	0.04	0	-0.02	0.34	0.38	0.13	0.37	0.22	0.38
4reps.HS6hr_ConsensusPeaks_peak_14012c,WBGene00016937	1	0	0.12	0	-0.11	0.17	0.32	-0.07	0.19	-0.02	0.17
4reps.HS6hr_ConsensusPeaks_peak_8178b,WBGene00021284	1	0	-0.07	0	-0.04	0.19	0.38	0.04	0.37	0.08	0.18
4reps.HS6hr_ConsensusPeaks_peak_11076c,WBGene00020517	1	0	0.1	0	-0.16	0.18	0.47	0.3	1.08	0.29	0.91
4reps.HS6hr_ConsensusPeaks_peak_3770c,WBGene00020114	1	0	-0.01	0	0.06	0.35	0.4	0.02	0.33	0.1	0.43
4reps.HS6hr_ConsensusPeaks_peak_13336b,WBGene00018689	1	0	0.04	0	-0.14	0.19	0.58	0.1	0.57	0.13	0.25
4reps.HS6hr_ConsensusPeaks_peak_11932,WBGene00011263	1	0	-0.15	0	0.16	0.21	0.39	0.13	0.56	0.06	0.61
4reps.HS6hr_ConsensusPeaks_peak_3546a,WBGene00020894	1	0	0.26	0	-0.1	0.09	0.38	-0.57	0.22	-0.22	0.37
4reps.HS6hr_ConsensusPeaks_peak_12340c,WBGene00010259	1	0	0.27	0	-0.11	0.13	0.4	0.17	0.33	0.47	0.48
4reps.HS6hr_ConsensusPeaks_peak_13836,WBGene00023047	1	0	-0.02	0	-0.04	0.01	0.26	0.13	0.23	0.08	0.15
4reps.HS6hr_ConsensusPeaks_peak_13836,WBGene00018375	1	0	-0.02	0	-0.04	0.01	0.26	0.13	0.23	0.08	0.15
4reps.HS6hr_ConsensusPeaks_peak_13836,WBGene00018376	1	0	-0.02	0	-0.04	0.01	0.26	0.13	0.23	0.08	0.15
4reps.HS6hr_ConsensusPeaks_peak_15494,WBGene00014215	1	0	-0.18	0	0	0.25	0.5	0.01	0.87	-0.14	0.49
4reps.HS6hr_ConsensusPeaks_peak_4179e,WBGene00005026	1	0	-0.01	0	-0.05	0.1	0.29	-0.13	0.23	-0.05	0.14
4reps.HS6hr_ConsensusPeaks_peak_4179e,WBGene00001510	1	0	-0.01	0	-0.05	0.1	0.29	-0.13	0.23	-0.05	0.14
4reps.HS6hr_ConsensusPeaks_peak_9781b,WBGene00004443	1	0	0.25	0	-0.29	0.24	0.35	0.01	0.53	0.01	0.46
4reps.HS6hr_ConsensusPeaks_peak_9781b,WBGene00007197	1	0	0.25	0	-0.29	0.24	0.35	0.01	0.53	0.01	0.46
4reps.HS6hr_ConsensusPeaks_peak_10806,WBGene00006376	1	0	0.18	0	-0.26	0.28	0.45	-0.15	0.73	-0.14	0.58
4reps.HS6hr_ConsensusPeaks_peak_10806,WBGene00016062	1	0	0.18	0	-0.26	0.28	0.45	-0.15	0.73	-0.14	0.58
4reps.HS6hr_ConsensusPeaks_peak_3770b,WBGene00020114	1	0	-0.09	0	0.09	0.16	0.37	0.28	0.49	0.28	0.51
4reps.HS6hr_ConsensusPeaks_peak_13863a,WBGene00000066	1	0	0.12	0	-0.05	0.08	0.45	-0.05	0.24	0.13	0.33
4reps.HS6hr_ConsensusPeaks_peak_11487a,WBGene00002036	1	0	-0.04	0	-0.05	0.25	0.44	0.12	0.5	-0.02	0.3
4reps.HS6hr_ConsensusPeaks_peak_3164a,WBGene00018045	1	0	-0.08	0	0.01	0.37	0.47	0.08	0.8	0.03	0.68
4reps.HS6hr_ConsensusPeaks_peak_3164a,WBGene00018046	1	0	-0.08	0	0.01	0.37	0.47	0.08	0.8	0.03	0.68
4reps.HS6hr_ConsensusPeaks_peak_9436a,WBGene00002363	1	0	0.13	0	-0.25	0.22	0.32	-0.15	0.28	-0.26	0.12
4reps.HS6hr_ConsensusPeaks_peak_9436a,WBGene00001151	1	0	0.13	0	-0.25	0.22	0.32	-0.15	0.28	-0.26	0.12
4reps.HS6hr_ConsensusPeaks_peak_351c,WBGene00017736	1	0	0.05	0	-0.01	0.02	0.42	-0.07	0.23	0.07	0.29
4reps.HS6hr_ConsensusPeaks_peak_15837b,WBGene00014628	1	0	0.21	0	-0.11	0.24	0.41	0.14	0.18	-0.05	0.25
4reps.HS6hr_ConsensusPeaks_peak_577a,WBGene00018764	1	0	-0.19	0	0.04	0.33	0.38	0.27	0.58	0.12	0.38
4reps.HS6hr_ConsensusPeaks_peak_4254c,WBGene00001447	1	0	-0.1	0	0.22	-0.09	0.37	0.07	0.46	0.26	0.65
4reps.HS6hr_ConsensusPeaks_peak_4254c,WBGene00009945	1	0	-0.1	0	0.22	-0.09	0.37	0.07	0.46	0.26	0.65
4reps.HS6hr_ConsensusPeaks_peak_14424b,WBGene00018467	1	0	-0.36	0	0.04	0.1	0.48	0.07	0.93	0.11	0.53
4reps.HS6hr_ConsensusPeaks_peak_31a,WBGene00004225	1	0	0	0	0.06	0.4	0.48	0.05	0.5	0.32	0.69
4reps.HS6hr_ConsensusPeaks_peak_9993b,WBGene00014560	1	0	0.05	0	-0.1	-0.07	0.28	-0.13	0.33	-0.24	0.24
4reps.HS6hr_ConsensusPeaks_peak_9993b,WBGene00185101	1	0	0.05	0	-0.1	-0.07	0.28	-0.13	0.33	-0.24	0.24
4reps.HS6hr_ConsensusPeaks_peak_11876c,WBGene00009384	1	0	0.24	0	-0.07	-0.06	0.45	-0.07	0.93	0.36	1.14
4reps.HS6hr_ConsensusPeaks_peak_12002a,WBGene00014123	1	0	-0.11	0	0.08	0.25	0.48	-0.06	0.5	0	0.52
4reps.HS6hr_ConsensusPeaks_peak_717b,WBGene00022473	1	0	0.14	0	-0.05	0.47	0.49	0.21	1.15	0.49	1.29
4reps.HS6hr_ConsensusPeaks_peak_12503,WBGene00001852	1	0	0.02	0	0.3	0.06	0.36	-0.1	0.12	0.12	0.53
4reps.HS6hr_ConsensusPeaks_peak_9694,WBGene00001393	1	0	0.27	0	-0.39	0.23	0.35	-0.05	0.42	-0.09	0.3
4reps.HS6hr_ConsensusPeaks_peak_7048,WBGene00012969	1	0	0.11	0	-0.06	0.1	0.28	-0.12	0.08	0.04	0.11
4reps.HS6hr_ConsensusPeaks_peak_7048,WBGene00012973	1	0	0.11	0	-0.06	0.1	0.28	-0.12	0.08	0.04	0.11
4reps.HS6hr_ConsensusPeaks_peak_15266a,WBGene00006493	1	0	-0.12	0	0.1	0.16	0.33	-0.13	0.54	-0.16	0.55
4reps.HS6hr_ConsensusPeaks_peak_15085e,WBGene00003003	1	0	0.09	0	-0.19	0.18	0.36	-0.05	0.29	-0.03	0.14
4reps.HS6hr_ConsensusPeaks_peak_7721b,WBGene00016636	1	0	0.02	0	-0.04	-0.06	0.45	0.05	0.19	0.17	0.13
4reps.HS6hr_ConsensusPeaks_peak_9004a,WBGene00007505	1	0	0.01	0	-0.05	0.27	0.34	0.21	0.74	0.15	0.65
4reps.HS6hr_ConsensusPeaks_peak_11236a,WBGene00017016	1	0	0.07	0	-0.04	0.29	0.35	-0.11	0.44	-0.1	0.44
4reps.HS6hr_ConsensusPeaks_peak_11236a,WBGene00005006	1	0	0.07	0	-0.04	0.29	0.35	-0.11	0.44	-0.1	0.44
4reps.HS6hr_ConsensusPeaks_peak_13942a,WBGene00017973	1	0	-0.33	0	-0.02	0.31	0.41	0.42	1.03	0.19	0.51
4reps.HS6hr_ConsensusPeaks_peak_2410b,WBGene00012368	1	0	-0.11	0	0.22	-0.08	-0.5	0.22	0.46	0.45	0.7
4reps.HS6hr_ConsensusPeaks_peak_2410b,WBGene00012369	1	0	-0.11	0	0.22	-0.08	-0.5	0.22	0.46	0.45	0.7
4reps.HS6hr_ConsensusPeaks_peak_16145,WBGene00017342	1	0	-0.13	0	0.04	-0.24	0.04	-0.55	0.57	-0.43	0.47
4reps.HS6hr_ConsensusPeaks_peak_6078c,WBGene00004321	1	0	0.14	0	0.08	0.2	0.33	0.04	1	0.12	1.37
4reps.HS6hr_ConsensusPeaks_peak_2389a,WBGene00004445	1	0	0.27	0	-0.1	0.28	0.33	0.14	0.94	0.31	1.13
4reps.HS6hr_ConsensusPeaks_peak_6626b,WBGene00015126	1	0	-0.11	0	0.1	0.31	0.32	0.19	0.87	0.17	0.9
4reps.HS6hr_ConsensusPeaks_peak_9709c,WBGene00013373	1	0	0.13	0	-0.08	0.29	0.38	0.03	1.04	0.07	1.08
4reps.HS6hr_ConsensusPeaks_peak_6785f,WBGene00014224	1	0	-0.09	0	-0.02	0.31	0.17	0.34	0.8	0.21	0.64
4reps.HS6hr_ConsensusPeaks_peak_14814c,WBGene00013919	1	0	0	0	-0.01	0.18	0.33	0.08	0.9	0.2	0.88
4reps.HS6hr_ConsensusPeaks_peak_8447b,WBGene00002245	1	0	-0.04	0	0.03	-0.14	0.39	0.06	1.14	0.25	1.15
4reps.HS6hr_ConsensusPeaks_peak_15795d,WBGene00007260	1	0	-0.02	0	0.03	0.19	0.35	0.04	0.93	0.12	0.97
4reps.HS6hr_ConsensusPeaks_peak_2357,WBGene00013603	1	0	0.13	0	-0.12	0.3	0.29	0.17	0.8	0.26	0.78
4reps.HS6hr_ConsensusPeaks_peak_3654b,WBGene00003329	1	0	-0.24	0	0.02	0.38	0.21	0.07	0.98	-0.11	0.63
4reps.HS6hr_ConsensusPeaks_peak_13573a,WBGene00019550	1	0	-0.06	0	0.04	0.06	0.15	0.3	1.14	0.61	1.15
4reps.HS6hr_ConsensusPeaks_peak_5796c,WBGene00011282	1	0	0.01	0	0.03	0.02	-0.03	0.15	0.64	0.08	0.72
4reps.HS6hr_ConsensusPeaks_peak_904h,WBGene00017855	1	0	0.52	0	-0.24	0.4	0.45	0.19	1.14	0.23	1.33
4reps.HS6hr_ConsensusPeaks_peak_14397b,WBGene00001169	1	0	0.26	0	-0.15	0.18	0.24	-0.11	0.78	0.07	0.86
4reps.HS6hr_ConsensusPeaks_peak_11220d,WBGene00022401	1	0	-0.13	0	0.19	0.34	0.26	0.29	0.72	0.24	0.82
4reps.HS6hr_ConsensusPeaks_peak_13148,WBGene00017898	1	0	0.41	0	-0.06	0.18	0.32	0.05	0.91	0.27	1.32
4reps.HS6hr_ConsensusPeaks_peak_7495b,WBGene00000878	1	0	-0.12	0	0.08	0.25	-0.03	0.34	0.77	0.41	0.76
4reps.HS6hr_ConsensusPeaks_peak_8125b,WBGene00016432	1	0	-0.13	0	-0.03	0.23	0.4	0.24	0.82	0.22	0.54
4reps.HS6hr_ConsensusPeaks_peak_914b,WBGene00019074	1	0	-0.05	0	-0.03	0.37	0.26	0.34	0.99	0.26	0.79
4reps.HS6hr_ConsensusPeaks_peak_14830a,WBGene00013866	1	0	-0.08	0	0.01	0.11	0.18	0	0.7	-0.01	0.59
4reps.HS6hr_ConsensusPeaks_peak_5461,WBGene00021020	1	0	-0.25	0	0.05	0.23	0.45	0.05	0.97	-0.06	0.65
4reps.HS6hr_ConsensusPeaks_peak_5461,WBGene00021022	1	0	-0.25	0	0.05	0.23	0.45	0.05	0.97	-0.06	0.65
4reps.HS6hr_ConsensusPeaks_peak_11930,WBGene00011263	1	0	0	0	0.06	-0.1	0.2	-0.11	0.82	-0.09	0.99
4reps.HS6hr_ConsensusPeaks_peak_1426a,WBGene00013958	1	0	0.17	0	-0.17	0.3	0.27	0.22	0.85	0.2	0.77
4reps.HS6hr_ConsensusPeaks_peak_1426a,WBGene00044094	1	0	0.17	0	-0.17	0.3	0.27	0.22	0.85	0.2	0.77
4reps.HS6hr_ConsensusPeaks_peak_4795f,WBGene00002264	1	0	-0.04	0	0.02	0.14	0.35	-0.05	0.73	-0.07	0.7
4reps.HS6hr_ConsensusPeaks_peak_14003,WBGene00020921	1	0	0.02	0	-0.27	0.16	0.25	0.11	0.66	-0.05	0.32
4reps.HS6hr_ConsensusPeaks_peak_6081,WBGene00015146	1	0	0.07	0	-0.04	-0.07	0.26	0.04	0.65	-0.01	0.68
4reps.HS6hr_ConsensusPeaks_peak_11796b,WBGene00010406	1	0	0.02	0	0.06	0.19	0.18	-0.25	0.6	-0.21	0.73
4reps.HS6hr_ConsensusPeaks_peak_1163a,WBGene00004879	1	0	-0.13	0	0.1	0.26	0.25	0.1	1	0.2	1.03
4reps.HS6hr_ConsensusPeaks_peak_427,WBGene00022116	1	0	-0.03	0	0.08	0.19	0.18	0.26	0.67	0.41	0.76
4reps.HS6hr_ConsensusPeaks_peak_427,WBGene00044433	1	0	-0.03	0	0.08	0.19	0.18	0.26	0.67	0.41	0.76
4reps.HS6hr_ConsensusPeaks_peak_2665d,WBGene00020798	1	0	-0.01	0	-0.09	0.21	0.44	0.1	0.92	0.14	0.64
4reps.HS6hr_ConsensusPeaks_peak_5936e,WBGene00020092	1	0	-0.09	0	0.13	0.39	0.17	-0.13	0.84	-0.12	0.99
4reps.HS6hr_ConsensusPeaks_peak_9077b,WBGene00001396	1	0	0.02	0	-0.09	0.1	0.26	-0.03	0.84	-0.22	0.65
4reps.HS6hr_ConsensusPeaks_peak_15774a,WBGene00009560	1	0	0.07	0	-0.13	0.48	0.16	0.58	0.97	0.35	0.76
4reps.HS6hr_ConsensusPeaks_peak_681,WBGene00022831	1	0	0.12	0	-0.09	0.2	0.25	0.35	0.63	0.4	0.64
4reps.HS6hr_ConsensusPeaks_peak_681,WBGene00003061	1	0	0.12	0	-0.09	0.2	0.25	0.35	0.63	0.4	0.64
4reps.HS6hr_ConsensusPeaks_peak_5795d,WBGene00011281	1	0	0.17	0	-0.12	0.33	0.34	0.25	0.69	0.22	0.72
4reps.HS6hr_ConsensusPeaks_peak_5795d,WBGene00011280	1	0	0.17	0	-0.12	0.33	0.34	0.25	0.69	0.22	0.72
4reps.HS6hr_ConsensusPeaks_peak_15845c,WBGene00010338	1	0	0.04	0	-0.26	0.34	0.4	0.07	0.85	-0.06	0.44
4reps.HS6hr_ConsensusPeaks_peak_8710c,WBGene00004703	1	0	0.05	0	-0.05	0.28	0.24	0.14	0.61	0.19	0.6
4reps.HS6hr_ConsensusPeaks_peak_15902,WBGene00014346	1	0	-0.19	0	0.01	0.07	0.28	0.08	0.52	-0.05	0.3
4reps.HS6hr_ConsensusPeaks_peak_2125,WBGene00013136	1	0	-0.08	0	-0.08	-0.16	0.35	0.22	0.86	0.19	0.46
4reps.HS6hr_ConsensusPeaks_peak_15572,WBGene00004716	1	0	-0.01	0	-0.16	-0.01	0.37	0.08	0.73	-0.06	0.4
4reps.HS6hr_ConsensusPeaks_peak_10405b,WBGene00017724	1	0	0.19	0	-0.14	0.29	0.28	0.16	0.63	0.2	0.66
4reps.HS6hr_ConsensusPeaks_peak_7896e,WBGene00022078	1	0	-0.3	0	0.21	0.28	0.22	0.02	0.63	-0.03	0.56
4reps.HS6hr_ConsensusPeaks_peak_14808e,WBGene00007651	1	0	-0.17	0	0	0.21	0.34	0	0.85	-0.14	0.52
4reps.HS6hr_ConsensusPeaks_peak_10403b,WBGene00017719	1	0	0.26	0	-0.2	0.14	-0.04	0.06	0.61	0.01	0.64
4reps.HS6hr_ConsensusPeaks_peak_10403b,WBGene00017720	1	0	0.26	0	-0.2	0.14	-0.04	0.06	0.61	0.01	0.64
4reps.HS6hr_ConsensusPeaks_peak_15445a,WBGene00010028	1	0	0.1	0	-0.16	0.35	0.23	0.39	0.82	0.31	0.64
4reps.HS6hr_ConsensusPeaks_peak_1461f,WBGene00004931	1	0	-0.02	0	-0.04	0.32	0.25	0.25	0.86	0.22	0.69
4reps.HS6hr_ConsensusPeaks_peak_1461f,WBGene00008532	1	0	-0.02	0	-0.04	0.32	0.25	0.25	0.86	0.22	0.69
4reps.HS6hr_ConsensusPeaks_peak_6078a,WBGene00004321	1	0	0.14	0	0.04	0.04	0.27	0.11	0.66	0.2	0.98
4reps.HS6hr_ConsensusPeaks_peak_1788,WBGene00009940	1	0	0.08	0	-0.09	0.43	0.26	0.08	0.75	0.08	0.7
4reps.HS6hr_ConsensusPeaks_peak_8486b,WBGene00022252	1	0	0.03	0	-0.02	0.31	0.03	-0.05	0.65	-0.14	0.66
4reps.HS6hr_ConsensusPeaks_peak_4099,WBGene00012033	1	0	-0.25	0	0	0.15	0.23	0.2	0.63	0.05	0.31
4reps.HS6hr_ConsensusPeaks_peak_7884,WBGene00044468	1	0	-0.1	0	0.07	0.29	0.21	0.45	0.88	0.37	0.86
4reps.HS6hr_ConsensusPeaks_peak_13038,WBGene00012850	1	0	-0.19	0	0.16	-0.03	0.23	-0.05	0.5	0.02	0.51
4reps.HS6hr_ConsensusPeaks_peak_8878,WBGene00017238	1	0	0.36	0	-0.11	0.32	0.3	0.35	0.72	0.41	0.95
4reps.HS6hr_ConsensusPeaks_peak_8205e,WBGene00022678	1	0	-0.08	0	-0.07	0.32	0.27	0.36	0.67	0.16	0.38
4reps.HS6hr_ConsensusPeaks_peak_1866,WBGene00013859	1	0	-0.12	0	0.07	-0.11	0.35	-0.16	0.61	0.04	0.56
4reps.HS6hr_ConsensusPeaks_peak_14501f,WBGene00018886	1	0	-0.16	0	0.15	0.3	0.15	0.08	0.8	0.15	0.85
4reps.HS6hr_ConsensusPeaks_peak_12252c,WBGene00008341	1	0	-0.1	0	-0.1	0.37	0.25	0.27	0.66	0	0.31
4reps.HS6hr_ConsensusPeaks_peak_82,WBGene00001814	1	0	-0.09	0	0	0.43	0.21	0.24	0.78	0.03	0.59
4reps.HS6hr_ConsensusPeaks_peak_14164,WBGene00020504	1	0	0.22	0	-0.36	0.38	0.26	0.02	0.79	-0.05	0.59
4reps.HS6hr_ConsensusPeaks_peak_4416a,WBGene00007499	1	0	0.51	0	-0.62	0.38	0.51	0.67	1	0.5	0.88
4reps.HS6hr_ConsensusPeaks_peak_8486a,WBGene00022252	1	0	0.01	0	-0.09	0.31	0.36	0.08	0.63	0.04	0.48
4reps.HS6hr_ConsensusPeaks_peak_4496,WBGene00007144	1	0	0.05	0	-0.16	0.37	0.39	0.27	0.7	0.11	0.47
4reps.HS6hr_ConsensusPeaks_peak_4496,WBGene00003868	1	0	0.05	0	-0.16	0.37	0.39	0.27	0.7	0.11	0.47
4reps.HS6hr_ConsensusPeaks_peak_2389c,WBGene00012353	1	0	0.12	0	-0.1	0.33	0.31	0.19	0.76	0.2	0.74
4reps.HS6hr_ConsensusPeaks_peak_2389c,WBGene00004445	1	0	0.12	0	-0.1	0.33	0.31	0.19	0.76	0.2	0.74
4reps.HS6hr_ConsensusPeaks_peak_11212,WBGene00002632	1	0	-0.13	0	0.06	0.2	0.21	0.36	0.69	0.4	0.62
4reps.HS6hr_ConsensusPeaks_peak_14000b,WBGene00001182	1	0	-0.1	0	-0.01	0.32	0.16	0.08	0.83	-0.09	0.6
4reps.HS6hr_ConsensusPeaks_peak_14694c,WBGene00004033	1	0	-0.23	0	0.11	-0.1	0.15	-0.2	0.64	-0.39	0.54
4reps.HS6hr_ConsensusPeaks_peak_9510g,WBGene00009435	1	0	-0.07	0	0.15	0.2	0.2	0.28	0.51	0.26	0.62
4reps.HS6hr_ConsensusPeaks_peak_15190d,WBGene00010924	1	0	0.07	0	-0.01	0.04	0.03	0.25	0.62	0.2	0.71
4reps.HS6hr_ConsensusPeaks_peak_2108a,WBGene00001836	1	0	0.15	0	-0.22	0.45	0.3	0.56	0.98	0.41	0.75
4reps.HS6hr_ConsensusPeaks_peak_9357a,WBGene00010409	1	0	0.03	0	-0.15	-0.04	0.17	-0.33	0.58	-0.32	0.37
4reps.HS6hr_ConsensusPeaks_peak_9224a,WBGene00011292	1	0	0.14	0	-0.15	-0.05	0.11	-0.17	0.8	-0.12	0.69
4reps.HS6hr_ConsensusPeaks_peak_9199c,WBGene00011596	1	0	-0.12	0	0.2	-0.05	0.18	0.21	0.76	0.27	0.94
4reps.HS6hr_ConsensusPeaks_peak_12556,WBGene00044206	1	0	-0.04	0	0.04	-0.04	0.27	0.21	0.9	0.3	0.95
4reps.HS6hr_ConsensusPeaks_peak_12556,WBGene00202495	1	0	-0.04	0	0.04	-0.04	0.27	0.21	0.9	0.3	0.95
4reps.HS6hr_ConsensusPeaks_peak_4626,WBGene00012468	1	0	-0.09	0	-0.03	0.12	0.37	-0.12	0.75	-0.12	0.5
4reps.HS6hr_ConsensusPeaks_peak_2634c,WBGene00009286	1	0	-0.04	0	-0.06	0.25	0.42	0.45	0.74	0.2	0.5
4reps.HS6hr_ConsensusPeaks_peak_13039a,WBGene00012850	1	0	-0.13	0	0.05	0.17	0.17	0.05	0.52	0.01	0.43
4reps.HS6hr_ConsensusPeaks_peak_12552c,WBGene00012070	1	0	-0.16	0	0.26	0.19	0.43	0.54	0.78	0.44	0.97
4reps.HS6hr_ConsensusPeaks_peak_838,WBGene00022459	1	0	0.24	0	-0.22	0.22	-0.11	0.42	0.58	0.31	0.56
4reps.HS6hr_ConsensusPeaks_peak_838,WBGene00022463	1	0	0.24	0	-0.22	0.22	-0.11	0.42	0.58	0.31	0.56
4reps.HS6hr_ConsensusPeaks_peak_11968,WBGene00004032	1	0	0.18	0	-0.03	0.29	0.32	0.18	0.53	0.31	0.71
4reps.HS6hr_ConsensusPeaks_peak_12775b,WBGene00013356	1	0	0.14	0	0.03	0.36	0.34	0.35	0.62	0.57	0.9
4reps.HS6hr_ConsensusPeaks_peak_14926a,WBGene00010342	1	0	0.17	0	-0.03	0.3	0.29	0.26	0.96	0.38	1.25
4reps.HS6hr_ConsensusPeaks_peak_978,WBGene00003996	1	0	-0.25	0	0.05	0.38	0.45	0.28	0.85	0.11	0.55
4reps.HS6hr_ConsensusPeaks_peak_13239,WBGene00004927	1	0	-0.05	0	-0.05	0.16	0.35	-0.09	0.67	-0.12	0.46
4reps.HS6hr_ConsensusPeaks_peak_7546,WBGene00000897	1	0	-0.03	0	-0.07	0.13	0.01	0.15	0.47	0.06	0.33
4reps.HS6hr_ConsensusPeaks_peak_7546,WBGene00017929	1	0	-0.03	0	-0.07	0.13	0.01	0.15	0.47	0.06	0.33
4reps.HS6hr_ConsensusPeaks_peak_6540b,WBGene00015350	1	0	0.02	0	-0.01	-0.05	0.21	-0.26	0.5	-0.06	0.51
4reps.HS6hr_ConsensusPeaks_peak_11579e,WBGene00010697	1	0	-0.21	0	0.11	0.02	0.32	-0.22	0.58	-0.2	0.49
4reps.HS6hr_ConsensusPeaks_peak_4197b,WBGene00013144	1	0	-0.09	0	-0.08	0.34	0.26	0.09	0.57	0.05	0.28
4reps.HS6hr_ConsensusPeaks_peak_3743b,WBGene00019290	1	0	-0.24	0	0.36	0.33	0.46	0.16	0.8	0.17	0.96
4reps.HS6hr_ConsensusPeaks_peak_1623c,WBGene00001590	1	0	0.2	0	-0.16	0.19	0.28	-0.03	0.53	-0.06	0.54
4reps.HS6hr_ConsensusPeaks_peak_1623c,WBGene00006407	1	0	0.2	0	-0.16	0.19	0.28	-0.03	0.53	-0.06	0.54
4reps.HS6hr_ConsensusPeaks_peak_5545a,WBGene00019158	1	0	0.21	0	-0.17	0.43	0.3	0.35	0.75	0.37	0.74
4reps.HS6hr_ConsensusPeaks_peak_8024a,WBGene00015248	1	0	-0.14	0	0.01	0.1	0.19	0.32	0.66	0.28	0.44
4reps.HS6hr_ConsensusPeaks_peak_8024a,WBGene00015251	1	0	-0.14	0	0.01	0.1	0.19	0.32	0.66	0.28	0.44
4reps.HS6hr_ConsensusPeaks_peak_15890,WBGene00008621	1	0	0.01	0	0	0.2	0.05	0.13	0.91	0.29	0.94
4reps.HS6hr_ConsensusPeaks_peak_15736c,WBGene00002203	1	0	0	0	-0.08	0.31	0.24	0.22	0.61	0.21	0.43
4reps.HS6hr_ConsensusPeaks_peak_4252,WBGene00002497	1	0	0.13	0	-0.1	0.17	0.28	0.34	0.52	0.41	0.53
4reps.HS6hr_ConsensusPeaks_peak_14000e,WBGene00001182	1	0	0.17	0	-0.05	0.27	-0.17	0.13	0.67	0.31	0.85
4reps.HS6hr_ConsensusPeaks_peak_15143,WBGene00043187	1	0	-0.07	0	0	0.1	0.43	0.06	0.82	-0.05	0.65
4reps.HS6hr_ConsensusPeaks_peak_15143,WBGene00008368	1	0	-0.07	0	0	0.1	0.43	0.06	0.82	-0.05	0.65
4reps.HS6hr_ConsensusPeaks_peak_8460,WBGene00019059	1	0	-0.1	0	-0.06	0.18	0.4	0.22	0.68	0.25	0.35
4reps.HS6hr_ConsensusPeaks_peak_15361a,WBGene00008600	1	0	0	0	-0.08	0.11	0.32	0.09	0.56	0.09	0.41
4reps.HS6hr_ConsensusPeaks_peak_8183,WBGene00021281	1	0	-0.05	0	0.01	0.26	-0.06	-0.09	0.49	-0.11	0.44
4reps.HS6hr_ConsensusPeaks_peak_4917,WBGene00012728	1	0	0.2	0	-0.02	-0.19	0.14	0.06	0.61	0.19	0.87
4reps.HS6hr_ConsensusPeaks_peak_9022c,WBGene00007885	1	0	-0.05	0	0.01	0.14	0.19	0.11	0.68	0.14	0.6
4reps.HS6hr_ConsensusPeaks_peak_5996a,WBGene00003391	1	0	-0.12	0	0.06	0.11	0.42	0.43	0.69	0.34	0.63
4reps.HS6hr_ConsensusPeaks_peak_4655,WBGene00004945	1	0	-0.01	0	0.11	0.15	0.04	-0.04	0.44	0.14	0.6
4reps.HS6hr_ConsensusPeaks_peak_12809,WBGene00007438	1	0	0.09	0	0.07	0.29	0.31	0.14	0.94	0.36	1.57
4reps.HS6hr_ConsensusPeaks_peak_3333b,WBGene00017220	1	0	0.01	0	0.03	-0.13	-0.09	0.03	0.5	-0.01	0.57
4reps.HS6hr_ConsensusPeaks_peak_10188,WBGene00003720	1	0	0.09	0	-0.04	0.33	0.37	0.33	0.6	0.47	0.66
4reps.HS6hr_ConsensusPeaks_peak_15445b,WBGene00010028	1	0	-0.14	0	0.01	0.31	0.36	0.3	0.58	0.15	0.39
4reps.HS6hr_ConsensusPeaks_peak_4451a,WBGene00011529	1	0	0.02	0	-0.13	0.23	0.29	0.19	0.58	0.21	0.36
4reps.HS6hr_ConsensusPeaks_peak_4451a,WBGene00004465	1	0	0.02	0	-0.13	0.23	0.29	0.19	0.58	0.21	0.36
4reps.HS6hr_ConsensusPeaks_peak_8710d,WBGene00004703	1	0	-0.05	0	-0.08	0.19	0.17	0.07	0.55	-0.11	0.34
4reps.HS6hr_ConsensusPeaks_peak_14076c,WBGene00001602	1	0	-0.04	0	-0.02	0.07	0.11	0.18	0.51	0.08	0.41
4reps.HS6hr_ConsensusPeaks_peak_2505b,WBGene00013682	1	0	0.21	0	-0.04	0.26	0.13	0.02	0.73	0.19	1
4reps.HS6hr_ConsensusPeaks_peak_5909,WBGene00017801	1	0	-0.07	0	0.02	0.23	0.14	0.2	0.62	0.11	0.56
4reps.HS6hr_ConsensusPeaks_peak_5909,WBGene00017812	1	0	-0.07	0	0.02	0.23	0.14	0.2	0.62	0.11	0.56
4reps.HS6hr_ConsensusPeaks_peak_7324b,WBGene00013739	1	0	0.21	0	-0.13	0.3	0.12	0.06	0.73	0.14	0.78
4reps.HS6hr_ConsensusPeaks_peak_7324b,WBGene00004700	1	0	0.21	0	-0.13	0.3	0.12	0.06	0.73	0.14	0.78
4reps.HS6hr_ConsensusPeaks_peak_2298a,WBGene00007660	1	0	0.08	0	0.03	0.1	-0.08	0.23	0.66	0.28	0.9
4reps.HS6hr_ConsensusPeaks_peak_2298a,WBGene00009064	1	0	0.08	0	0.03	0.1	-0.08	0.23	0.66	0.28	0.9
4reps.HS6hr_ConsensusPeaks_peak_11348a,WBGene00022538	1	0	0.07	0	-0.21	0.05	0.28	-0.03	0.46	-0.16	0.27
4reps.HS6hr_ConsensusPeaks_peak_14985a,WBGene00009818	1	0	0	0	-0.06	0.06	0.33	-0.2	0.53	-0.12	0.41
4reps.HS6hr_ConsensusPeaks_peak_15304,WBGene00000482	1	0	-0.08	0	0.3	0.1	0.34	-0.18	0.51	-0.01	0.8
4reps.HS6hr_ConsensusPeaks_peak_15304,WBGene00011770	1	0	-0.08	0	0.3	0.1	0.34	-0.18	0.51	-0.01	0.8
4reps.HS6hr_ConsensusPeaks_peak_1900b,WBGene00004444	1	0	0.27	0	-0.43	0.4	0.43	0.08	0.78	0.07	0.6
4reps.HS6hr_ConsensusPeaks_peak_1900b,WBGene00003902	1	0	0.27	0	-0.43	0.4	0.43	0.08	0.78	0.07	0.6
4reps.HS6hr_ConsensusPeaks_peak_1790,WBGene00013695	1	0	0.09	0	-0.08	0.25	0.08	0.27	0.55	0.19	0.52
4reps.HS6hr_ConsensusPeaks_peak_12065d,WBGene00012143	1	0	0.02	0	-0.1	0.42	0.38	0.02	0.75	-0.22	0.49
4reps.HS6hr_ConsensusPeaks_peak_14348b,WBGene00006063	1	0	0.34	0	-0.38	0.2	0.3	-0.02	0.68	0.05	0.6
4reps.HS6hr_ConsensusPeaks_peak_7278a,WBGene00013037	1	0	-0.19	0	0.06	0.26	0.2	0.03	0.71	-0.04	0.52
4reps.HS6hr_ConsensusPeaks_peak_14615b,WBGene00006338	1	0	0.07	0	-0.01	0.11	0.31	0.34	0.53	0.38	0.61
4reps.HS6hr_ConsensusPeaks_peak_1992a,WBGene00000780	1	0	-0.09	0	0.11	-0.03	0.15	0.17	0.5	0.28	0.56
4reps.HS6hr_ConsensusPeaks_peak_6776h,WBGene00007184	1	0	0.2	0	-0.11	0.21	0.22	0.15	0.65	0.21	0.7
4reps.HS6hr_ConsensusPeaks_peak_6776h,WBGene00001094	1	0	0.2	0	-0.11	0.21	0.22	0.15	0.65	0.21	0.7
4reps.HS6hr_ConsensusPeaks_peak_5247,WBGene00020562	1	0	-0.2	0	0.1	0.18	0.15	0.08	0.66	0.02	0.56
4reps.HS6hr_ConsensusPeaks_peak_5894,WBGene00011414	1	0	0.49	0	-0.17	0.04	0.34	0.18	0.83	0.19	1.08
4reps.HS6hr_ConsensusPeaks_peak_2132a,WBGene00010244	1	0	-0.09	0	-0.06	0.16	0.14	0.04	0.52	-0.05	0.28
4reps.HS6hr_ConsensusPeaks_peak_611a,WBGene00017908	1	0	-0.29	0	0.17	0.1	0.2	0.08	0.53	0.1	0.44
4reps.HS6hr_ConsensusPeaks_peak_9336f,WBGene00007108	1	0	-0.16	0	-0.03	0.28	0.34	0.17	0.67	-0.02	0.32
4reps.HS6hr_ConsensusPeaks_peak_502,WBGene00021549	1	0	0.03	0	-0.13	0.17	0.28	0.1	0.66	0.04	0.42
4reps.HS6hr_ConsensusPeaks_peak_13767b,WBGene00017478	1	0	0.04	0	-0.11	0.19	0.35	-0.12	0.59	-0.24	0.42
4reps.HS6hr_ConsensusPeaks_peak_9564,WBGene00014081	1	0	-0.08	0	0.04	0.3	0.26	-0.08	0.57	-0.16	0.54
4reps.HS6hr_ConsensusPeaks_peak_3923a,WBGene00006994	1	0	0.1	0	-0.16	0.34	0.43	0.19	0.65	0.08	0.49
4reps.HS6hr_ConsensusPeaks_peak_8710e,WBGene00016379	1	0	-0.16	0	0.04	0.26	0.35	0.09	0.59	-0.13	0.42
4reps.HS6hr_ConsensusPeaks_peak_6505b,WBGene00000508	1	0	0.03	0	0.08	0.25	-0.03	-0.02	0.45	0.04	0.59
4reps.HS6hr_ConsensusPeaks_peak_12511i,WBGene00011323	1	0	0.22	0	-0.05	0.38	0.18	0.33	0.55	0.47	0.74
4reps.HS6hr_ConsensusPeaks_peak_9650,WBGene00003150	1	0	-0.02	0	0.05	0.22	0.39	0.04	0.71	0.07	0.82
4reps.HS6hr_ConsensusPeaks_peak_5360,WBGene00013836	1	0	0.06	0	-0.07	0.46	0.26	0.08	0.85	-0.03	0.73
4reps.HS6hr_ConsensusPeaks_peak_3464e,WBGene00020022	1	0	0.1	0	-0.12	0.29	-0.04	0.04	0.62	0.01	0.54
4reps.HS6hr_ConsensusPeaks_peak_14080d,WBGene00002007	1	0	0.23	0	-0.35	-0.01	0.09	0.01	0.58	0.21	0.43
4reps.HS6hr_ConsensusPeaks_peak_14372,WBGene00017861	1	0	-0.22	0	0.05	0.16	0.05	0.33	0.59	0.09	0.37
4reps.HS6hr_ConsensusPeaks_peak_14372,WBGene00017864	1	0	-0.22	0	0.05	0.16	0.05	0.33	0.59	0.09	0.37
4reps.HS6hr_ConsensusPeaks_peak_14372,WBGene00017865	1	0	-0.22	0	0.05	0.16	0.05	0.33	0.59	0.09	0.37
4reps.HS6hr_ConsensusPeaks_peak_14476a,WBGene00015926	1	0	-0.13	0	0.08	0.36	0.33	-0.14	0.57	-0.22	0.53
4reps.HS6hr_ConsensusPeaks_peak_907d,WBGene00004431	1	0	0.48	0	-0.44	0.43	0.31	0.02	0.67	0.05	0.66
4reps.HS6hr_ConsensusPeaks_peak_9729,WBGene00012868	1	0	-0.07	0	0.25	0.27	0.31	0.21	0.58	0.26	0.87
4reps.HS6hr_ConsensusPeaks_peak_4280a,WBGene00011333	1	0	0.15	0	0.02	0.13	0.2	-0.14	0.58	-0.05	0.88
4reps.HS6hr_ConsensusPeaks_peak_9527,WBGene00016585	1	0	0.01	0	-0.16	0.49	0.24	0.1	0.73	-0.12	0.33
4reps.HS6hr_ConsensusPeaks_peak_10164c,WBGene00021451	1	0	0.02	0	-0.01	0.05	0.51	-0.1	0.79	0.01	0.79
4reps.HS6hr_ConsensusPeaks_peak_429,WBGene00022116	1	0	-0.09	0	0.14	0.4	0.19	0.33	0.7	0.35	0.89
4reps.HS6hr_ConsensusPeaks_peak_1616b,WBGene00009126	1	0	-0.15	0	0.04	0.38	0.26	0.37	0.56	0.15	0.41
4reps.HS6hr_ConsensusPeaks_peak_12678,WBGene00012525	1	0	-0.08	0	0.08	0.32	0.09	0.21	0.54	0.22	0.57
4reps.HS6hr_ConsensusPeaks_peak_5624,WBGene00007927	1	0	0.17	0	-0.08	0.25	0.21	0.3	0.55	0.38	0.64
4reps.HS6hr_ConsensusPeaks_peak_5624,WBGene00007921	1	0	0.17	0	-0.08	0.25	0.21	0.3	0.55	0.38	0.64
4reps.HS6hr_ConsensusPeaks_peak_8182b,WBGene00021281	1	0	-0.1	0	0.07	-0.03	-0.06	-0.24	0.46	-0.22	0.44
4reps.HS6hr_ConsensusPeaks_peak_5848b,WBGene00014267	1	0	-0.03	0	-0.01	0.13	0.35	0.28	0.69	0.17	0.59
4reps.HS6hr_ConsensusPeaks_peak_9765b,WBGene00004430	1	0	0.26	0	-0.07	0.29	0.09	0.24	0.51	0.4	0.72
4reps.HS6hr_ConsensusPeaks_peak_2505a,WBGene00013682	1	0	0.18	0	-0.05	0.26	0.02	0.3	0.53	0.47	0.69
4reps.HS6hr_ConsensusPeaks_peak_10040b,WBGene00020287	1	0	0.1	0	-0.02	0.23	0.21	0.01	0.73	0.12	0.9
4reps.HS6hr_ConsensusPeaks_peak_10040b,WBGene00020284	1	0	0.1	0	-0.02	0.23	0.21	0.01	0.73	0.12	0.9
4reps.HS6hr_ConsensusPeaks_peak_2361,WBGene00077718	1	0	0.1	0	-0.05	0.26	0.02	0.35	0.5	0.32	0.55
4reps.HS6hr_ConsensusPeaks_peak_2361,WBGene00013593	1	0	0.1	0	-0.05	0.26	0.02	0.35	0.5	0.32	0.55
4reps.HS6hr_ConsensusPeaks_peak_2361,WBGene00013604	1	0	0.1	0	-0.05	0.26	0.02	0.35	0.5	0.32	0.55
4reps.HS6hr_ConsensusPeaks_peak_15613b,WBGene00011984	1	0	-0.04	0	0.02	0.35	0.28	0.12	0.58	-0.01	0.55
4reps.HS6hr_ConsensusPeaks_peak_4381a,WBGene00010333	1	0	0.16	0	-0.13	0.21	0.15	0.13	0.54	0.25	0.53
[truncated: 8,839 more rows]

## Sheet: geneid
1			2			3			4			5
4reps.HS6hr_ConsensusPeaks_peak_11872	WBGene00045167		4reps.HS6hr_ConsensusPeaks_peak_10079e	WBGene00002005		4reps.HS6hr_ConsensusPeaks_peak_2146a	WBGene00004509		4reps.HS6hr_ConsensusPeaks_peak_10074a	WBGene00014000		4reps.HS6hr_ConsensusPeaks_peak_13312	WBGene00019437
4reps.HS6hr_ConsensusPeaks_peak_5454	WBGene00021863		4reps.HS6hr_ConsensusPeaks_peak_10079e	WBGene00012128		4reps.HS6hr_ConsensusPeaks_peak_459a	WBGene00003387		4reps.HS6hr_ConsensusPeaks_peak_9700	WBGene00001394		4reps.HS6hr_ConsensusPeaks_peak_5027f	WBGene00006603
4reps.HS6hr_ConsensusPeaks_peak_8448	WBGene00006974		4reps.HS6hr_ConsensusPeaks_peak_12454h	WBGene00000915		4reps.HS6hr_ConsensusPeaks_peak_3086b	WBGene00019858		4reps.HS6hr_ConsensusPeaks_peak_8103a	WBGene00020929		4reps.HS6hr_ConsensusPeaks_peak_6968d	WBGene00001993
4reps.HS6hr_ConsensusPeaks_peak_8448	WBGene00220029		4reps.HS6hr_ConsensusPeaks_peak_12454i	WBGene00008144		4reps.HS6hr_ConsensusPeaks_peak_6447c	WBGene00003002		4reps.HS6hr_ConsensusPeaks_peak_6072	WBGene00045089		4reps.HS6hr_ConsensusPeaks_peak_15870c	WBGene00220101
4reps.HS6hr_ConsensusPeaks_peak_9683	WBGene00006763		4reps.HS6hr_ConsensusPeaks_peak_12454i	WBGene00044180		4reps.HS6hr_ConsensusPeaks_peak_6447c	WBGene00015386		4reps.HS6hr_ConsensusPeaks_peak_2042	WBGene00014577		4reps.HS6hr_ConsensusPeaks_peak_5029a	WBGene00000188
4reps.HS6hr_ConsensusPeaks_peak_11070a	WBGene00022601		4reps.HS6hr_ConsensusPeaks_peak_4505c	WBGene00010052		4reps.HS6hr_ConsensusPeaks_peak_7319	WBGene00013737		4reps.HS6hr_ConsensusPeaks_peak_4868	WBGene00014589		4reps.HS6hr_ConsensusPeaks_peak_7917a	WBGene00022382
4reps.HS6hr_ConsensusPeaks_peak_11070a	WBGene00022603		4reps.HS6hr_ConsensusPeaks_peak_4505c	WBGene00001031		4reps.HS6hr_ConsensusPeaks_peak_4892	WBGene00008578		4reps.HS6hr_ConsensusPeaks_peak_9032c	WBGene00010176		4reps.HS6hr_ConsensusPeaks_peak_492a	WBGene00020914
4reps.HS6hr_ConsensusPeaks_peak_7966	WBGene00219425		4reps.HS6hr_ConsensusPeaks_peak_4505b	WBGene00010053		4reps.HS6hr_ConsensusPeaks_peak_1776	WBGene00010731		4reps.HS6hr_ConsensusPeaks_peak_5097	WBGene00013160		4reps.HS6hr_ConsensusPeaks_peak_5027g	WBGene00008963
4reps.HS6hr_ConsensusPeaks_peak_9924	WBGene00013530		4reps.HS6hr_ConsensusPeaks_peak_5002f	WBGene00009180		4reps.HS6hr_ConsensusPeaks_peak_12673	WBGene00012522		4reps.HS6hr_ConsensusPeaks_peak_5097	WBGene00045141		4reps.HS6hr_ConsensusPeaks_peak_13397a	WBGene00020767
[truncated: 2,891 more rows]

## Sheet: C. I - (1)
First Cluster: Priming-responsive changes characterized by upregulation in P1 vs NC (Data from the 7th group identified in K-mean analysis).
[truncated: 471 more rows]

[truncated: 4 more sheets: C. I - (2), C. II - (3), C. II - (4), C. III - (5)]
