# Supplementary material for: Transcriptomic and chromatin accessibility profiling unveils new regulators of heat hormesis in Caenorhabditis elegans
Source: PLoS Biol. 2026 Feb 20;24(2):e3003639. doi: 10.1371/journal.pbio.3003639 (PMC12923026; doi:10.1371/journal.pbio.3003639)
Supplement: S4 Data — Referred to as S4 Data in the main text. (XLSX) [file pbio.3003639.s013.xlsx]

## Sheet: Fig. 2c-d_C. I
C. I - (1)_RNA (priming up): total 942 genes						C. I - (2)_RNA (priming down): total 668 genes						C. I - (1)_ATAC (priming up): total 417 genes (470 Peak_associated genes)						C. I - (2)_ATAC (priming down): total 1201 genes (1846 Peak_associated genes)
Cat. 2						Cat. 2						Cat. 2						Cat. 2
Category	RGS	AC	PValue	Bonferroni		Category	RGS	AC	PValue	Bonferroni		Category	RGS	AC	PValue	Bonferroni		Category	RGS	AC	PValue	Bonferroni
Ribosome: biogenesis	23	54	3.24521e-17	4.70555e-15		Ribosome: subunit	75	92	2.68e-77	3.05e-75		Ribosome: subunit	31	92	4.68e-30	4.86e-28		Metabolism: amino acid	19	82	5.72533e-09	9.96208e-07
mRNA functions: processing	42	296	9.25814e-15	1.34243e-12		Metabolism: mitochondria	75	366	1.12e-42	1.28e-40		Cytoskeleton: motor protein	6	41	3.59e-05	0.00373007		Metabolism: lipid	52	526	8.91949e-09	1.55199e-06
Stress response: pathogen	24	192	3.3861e-08	4.90984e-06		Metabolism: glycolysis	12	37	3.34e-10	3.8e-08								Transcription factor: NHR	32	259	6.32336e-08	1.10027e-05
Nucleic acid: binding	21	229	1.96336e-05	0.00284687		Muscle function	14	62	6.74e-10	7.69e-08								Muscle function	13	62	3.60109e-06	0.00062659
						Metabolism: lipid	32	526	6.2e-07	7.06e-05		Cat. 3						Signaling: S/T kinase	13	66	6.53498e-06	0.00113709
Cat.3						Metabolism: amino acid	11	82	4.37e-06	0.00049793		Category	RGS	AC	PValue	Bonferroni		Stress response: heat	9	30	9.98755e-06	0.00173783
Category	RGS	AC	PValue	Bonferroni								Ribosome: subunit	31	92	4.67566e-30	7.20052e-28		Metabolism: glycolysis	9	37	4.10585e-05	0.00714417
Category	RGS	AC	PValue	Bonferroni														Stress response: unassigned	10	49	5.70561e-05	0.00992777
Ribosome: biogenesis	23	54	3.24521e-17	7.65869e-15		Cat. 3
Stress response: pathogen: unassigned	20	96	2.17197e-10	5.12584e-08		Category	RGS	AC	PValue	Bonferroni								Cat. 3
mRNA functions: processing: snRNP	10	44	3.40397e-06	0.000803336		Ribosome: subunit	75	92	2.67878e-77	4.36642e-75								Category	RGS	AC	PValue	Bonferroni
Non-coding RNA: tRNA: production	12	68	3.78067e-06	0.000892238		Metabolism: mitochondria: complex I	26	46	3.39569e-25	5.53498e-23								Transcription factor: NHR	32	259	6.32336e-08	1.70099e-05
						Metabolism: glycolysis	12	37	3.33725e-10	5.43972e-08								Metabolism: lipid: glycerolipid	10	27	6.67248e-07	0.00017949
						Muscle function	14	62	6.74377e-10	1.09923e-07								Muscle function	13	62	3.60109e-06	0.000968693
						Metabolism: mitochondria: complex V	9	22	1.04608e-08	1.7051e-06								Signaling: S/T kinase	13	66	6.53498e-06	0.00175791
						Metabolism: mitochondria: complex IV	8	16	2.03628e-08	3.31914e-06								Stress response: heat	9	30	9.98755e-06	0.00268665
						Metabolism: mitochondria: citric acid cycle	7	23	2.36141e-06	0.000384909								Metabolism: lipid: binding	12	67	3.35059e-05	0.0090131
						Metabolism: mitochondria: complex III	6	14	2.53757e-06	0.000413624
						Metabolism: amino acid: breakdown	7	36	2.94131e-05	0.00479433
						Unassigned: regulated by multiple stresses	64	1707	4.68053e-05	0.00762927
						Metabolism: mitochondria: unassigned	9	72	5.23602e-05	0.00853471

## Sheet: Fig. 2c-d_C. II
C. II_ - (3)RNA (HS up): total 2382 genes						C. II - (4)_RNA (HS down): total 2452 genes						C. II - (3)_ATAC (HS up): total 2630 genes ( 3961Peak_associated genes)						C. II - (4)_ATAC (priming down): total 2900 genes (3879 Peak_associated genes)
Cat. 2						Cat. 2						Cat. 2						Cat. 2
Category	RGS	AC	PValue	Bonferroni		Category	RGS	AC	PValue	Bonferroni		Category	RGS	AC	PValue	Bonferroni		Category	RGS	AC	PValue	Bonferroni
Non-coding RNA: snoRNA	71	344	7.34153e-12	1.43894e-09		Neuronal function: synaptic function	80	244	3.85483e-19	7.55547e-17		Metabolism: lipid	102	526	2.26003e-12	4.54266e-10		Metabolism: lipid	117	526	8.39036e-15	1.76198e-12
Unassigned	636	6343	3.11401e-09	6.10346e-07		Transmembrane transport: solute carrier	65	197	5.27097e-16	1.03311e-13		Signaling: small GTPase	48	183	3.64554e-10	7.32753e-08		Signaling: small GTPase	56	183	2.85321e-12	5.99174e-10
Muscle function	19	62	2.90531e-06	0.00056944		Transcription factor: NHR	71	259	6.12658e-14	1.20081e-11		Non-coding RNA: tRNA	109	712	5.04267e-08	1.01358e-05		Transcription factor: NHR	68	259	5.86491e-12	1.23163e-09
Stress response: heat	13	30	5.31838e-06	0.0010424		Transmembrane protein: unassigned	250	1692	4.11741e-12	8.07012e-10		Development: somatic	32	122	2.70286e-07	5.43275e-05		Stress response: detoxification	50	206	2.6698e-08	5.60659e-06
mRNA functions: processing	48	296	6.38132e-06	0.00125074		Stress response: detoxification	52	206	1.31702e-09	2.58137e-07		Transmembrane transport: solute carrier	40	197	2.9569e-06	0.000594337		Transmembrane transport: solute carrier	45	197	5.35474e-07	0.000112449
						Metabolism: lipid	93	526	1.38133e-08	2.70742e-06		Signaling: TGF beta	11	17	3.71667e-06	0.00074705		mRNA functions: binding	30	103	6.36936e-07	0.000133757
Cat. 3						Metabolism: unassigned	46	192	4.18542e-08	8.20341e-06		Cytoskeleton: unassigned	22	77	5.85439e-06	0.00117673		Nucleic acid: binding	46	229	7.9201e-06	0.00166322
Category	RGS	AC	PValue	Bonferroni		Trafficking: ER/Golgi	28	87	1.28671e-07	2.52196e-05		Transcription: chromatin structure	26	105	8.03158e-06	0.00161435		Non-coding RNA: snRNA	31	129	1.20111e-05	0.00252233
Non-coding RNA: snoRNA	71	344	7.34153e-12	2.58422e-09		Transcription: general machinery: RNA Pol II	34	133	6.34385e-07	0.000124339		Stress response: heat	13	30	1.42999e-05	0.00287428		Cytoskeleton: unassigned	22	77	2.36968e-05	0.00497632
Unassigned: regulated by multiple stresses	207	1707	3.80681e-09	1.34e-06		Transmembrane transport: amino acid	17	37	7.74966e-07	0.000151893		Stress response: pathogen	37	192	1.83213e-05	0.00368258		Metabolism: nucleotide	27	111	3.51441e-05	0.00738026
Muscle function	19	62	2.90531e-06	0.00102267		Signaling: small GTPase	39	183	4.8038e-06	0.000941545		Cytoskeleton: actin function	15	42	2.06955e-05	0.0041598		Muscle function	19	62	3.75264e-05	0.00788055
Stress response: heat	13	30	5.31838e-06	0.00187207		Protein modification: carbohydrate	30	129	1.35203e-05	0.00264998		Signaling: S/T kinase	19	66	2.24473e-05	0.00451191
						Metabolism: amino acid	22	82	2.96193e-05	0.00580539		Signaling: lipid	24	102	3.54313e-05	0.0071217		Cat. 3
												Metabolism: amino acid	21	82	3.73915e-05	0.00751569		Category	RGS	AC	PValue	Bonferroni
						Cat. 3												Transcription factor: NHR	68	259	5.86491e-12	2.2228e-09
						Category	RGS	AC	PValue	Bonferroni		Cat. 3						Signaling: small GTPase: Ras	20	39	3.93296e-08	1.49059e-05
						Transmembrane transport: solute carrier	65	197	5.27097e-16	1.7974e-13		Category	RGS	AC	PValue	Bonferroni		Metabolism: lipid: beta oxidation	27	78	1.38244e-07	5.23945e-05
						Transcription factor: NHR	71	259	6.12658e-14	2.08916e-11		Development: somatic	32	122	2.70286e-07	9.67625e-05		Transmembrane transport: solute carrier	45	197	5.35474e-07	0.000202945
						Neuronal function: synaptic function: neuropeptide	49	139	2.38259e-13	8.12465e-11		Non-coding RNA: tRNA	96	628	3.01929e-07	0.000108091		Non-coding RNA: snRNA	31	129	1.20111e-05	0.00455221
						Transmembrane protein: unassigned	250	1692	4.11741e-12	1.40404e-09		Transmembrane transport: solute carrier	40	197	2.9569e-06	0.00105857		Cytoskeleton: unassigned	22	77	2.36968e-05	0.00898108
						Metabolism: unassigned	46	192	4.18542e-08	1.42723e-05		Signaling: TGF beta	11	17	3.71667e-06	0.00133057
						Stress response: detoxification: ugt	24	69	3.09634e-07	0.000105585		Cytoskeleton: unassigned	22	77	5.85439e-06	0.00209587
						Transmembrane transport: amino acid	17	37	7.74966e-07	0.000264263		Transcription: chromatin structure: histone	23	85	7.74579e-06	0.00277299
						Protein modification: carbohydrate	30	129	1.35203e-05	0.00461042		Stress response: heat	13	30	1.42999e-05	0.00511937
												Signaling: phosphatase: unassigned	24	98	2.04015e-05	0.00730373
												Signaling: S/T kinase	19	66	2.24473e-05	0.00803614

## Sheet: Fig. 2c-d_C. III
C. III - (5)_RNA (priming +HS up): total 724 genes						C. III - (6)RNA (priming + HS down): total 984 genes						C. III - (5)_ATAC (priming +HS down): total 519 genes (681 Peak_associated genes)
Cat.2						Cat.2						Cat.2
Category	RGS	AC	PValue	Bonferroni		Category	RGS	AC	PValue	Bonferroni		Category	RGS	AC	PValue	Bonferroni
mRNA functions: processing	30	296	2.01913e-10	2.62487e-08		Stress response: detoxification	40	206	1.37492e-17	1.66365e-15		Metabolism: lipid	31	526	9.70425e-09	1.22273e-06
Stress response: heat	11	30	1.3994e-09	1.81921e-07		Metabolism: lipid	61	526	5.43724e-16	6.57906e-14
Chaperone: T complex	6	8	3.46609e-07	4.50592e-05		Metabolism: short chain dehydrogenase	15	42	1.26691e-10	1.53296e-08		Cat.3
Transcription: chromatin structure	14	105	6.2111e-07	8.07443e-05		Metabolism: mitochondria	40	366	1.96073e-10	2.37248e-08		Category	RGS	AC	PValue	Bonferroni
Proteolysis proteasome: 20S	6	13	2.83911e-06	0.000369084		Extracellular material: collagen	25	184	9.08622e-09	1.09943e-06		Metabolism: lipid: beta oxidation	9	78	1.38971e-05	0.00255706
Cytoskeleton: unassigned	10	77	2.93631e-05	0.0038172		Metabolism: amino acid	15	82	2.77691e-07	3.36006e-05
Proteolysis proteasome: unassigned	6	24	5.01174e-05	0.00651526		Metabolism: unassigned	21	192	3.14903e-06	0.000381032
Proteolysis proteasome: E3	31	590	5.89877e-05	0.00766841		Metabolism: glycolysis	9	37	9.10157e-06	0.00110129
Proteolysis proteasome: 19S	6	26	7.35648e-05	0.00956342		Stress response: C-type Lectin	23	256	2.13309e-05	0.00258104
						Proteolysis general: aspartate	8	33	2.91431e-05	0.00352632
Cat.3						Metabolism: nucleotide	14	111	3.14776e-05	0.00380879
Category	RGS	AC	PValue	Bonferroni		Stress response: unassigned	9	49	6.31679e-05	0.00764331
Stress response: heat	11	30	1.3994e-09	2.75681e-07
mRNA functions: processing: splicing	12	67	2.35579e-07	4.64092e-05		Cat.3
Chaperone: T complex	6	8	3.46609e-07	6.82819e-05		Category	RGS	AC	PValue	Bonferroni
Non-coding RNA: tRNA: production	11	68	1.80019e-06	0.000354637		Metabolism: lipid: beta oxidation	21	78	2.68747e-12	5.07931e-10
Proteolysis proteasome: 20S	6	13	2.83911e-06	0.000559304		Metabolism: short chain dehydrogenase	15	42	1.26691e-10	2.39445e-08
Transcription: chromatin structure: histone	11	85	1.23125e-05	0.00242555		Stress response: detoxification: CYP	18	82	1.56625e-09	2.96022e-07
Cytoskeleton: unassigned	10	77	2.93631e-05	0.00578453		Extracellular material: collagen	25	184	9.08622e-09	1.71729e-06
Proteolysis proteasome: unassigned	6	24	5.01174e-05	0.00987312		Metabolism: mitochondria: citric acid cycle	9	23	3.41662e-07	6.45742e-05
						Unassigned: regulated by multiple stresses	96	1707	4.4694e-07	8.44717e-05
						Metabolism: unassigned	21	192	3.14903e-06	0.000595166
						Stress response: detoxification: ugt	12	69	6.59372e-06	0.00124621
						Metabolism: glycolysis	9	37	9.10157e-06	0.0017202
						Proteolysis general: aspartate: cathepsin	7	22	2.12172e-05	0.00401005
						Stress response: C-type Lectin	23	256	2.13309e-05	0.00403155
						Metabolism: nucleotide	14	111	3.14776e-05	0.00594926
						Stress response: pathogen: CUB	7	25	4.22126e-05	0.00797818
						Metabolism: mitochondria: unassigned	11	72	4.57982e-05	0.00865586

## Sheet: Fig. 3e-f_P3.6vsN3.6
P3.6vsN3.6 up in RNA: total 249 genes						P3.6vsN3.6 up in ATAC: total 177 genes						P3.6vsN3.6 down in RNA: total 262 genes						P3.6vsN3.6 down in ATAC: total 50 genes
Cat. 2						Cat. 2						Cat. 2						Cat. 2
Category	RGS	AC	PValue	Bonferroni		Category	RGS	AC	PValue	Bonferroni		Category	RGS	AC	PValue	Bonferroni		N.A.
Unassigned	88	6343	1.2e-05	0.00076957		Metabolism: lipid	12	526	9.03925e-05	0.00668905		Stress response: detoxification	17	206	1.59685e-11	1.21361e-09
Extracellular material: collagen	9	184	3.05e-05	0.00195041		Metabolism: pentose phosphate pathway	3	13	9.65404e-05	0.00714399		Stress response: pathogen	15	192	4.72813e-10	3.59338e-08		Cat.3
Metabolism: lipid	15	526	4.68e-05	0.00299554								Metabolism: lipid	22	526	4.63157e-09	3.51999e-07		Category	RGS	AC	PValue	Bonferroni
												Metabolism: short chain dehydrogenase	6	42	3.1462e-06	0.000239111		Unassigned: hydrolase	3	29	2.1609e-05	0.000626661
						Cat. 3
Cat. 3						Category	RGS	AC	PValue	Bonferroni
Category	RGS	AC	PValue	Bonferroni		Metabolism: pentose phosphate pathway	3	13	9.65404e-05	0.0090748		Cat. 3
Unassigned: regulated by multiple stresses	41	1707	7.75895e-09	7.13824e-07								Category	RGS	AC	PValue	Bonferroni
Extracellular material: collagen	9	184	3.04751e-05	0.00280371								Stress response: detoxification: CYP	9	82	8.98075e-08	9.6094e-06
												Stress response: pathogen: CUB	6	25	2.13586e-07	2.28537e-05
												Metabolism: short chain dehydrogenase	6	42	3.1462e-06	0.000336643
												Stress response: detoxification: ugt	7	69	3.86698e-06	0.000413767
												Metabolism: lipid: sphingolipid	6	44	4.01543e-06	0.000429651
