# Supplementary material for: Transcriptomic and chromatin accessibility profiling unveils new regulators of heat hormesis in Caenorhabditis elegans
Source: PLoS Biol. 2026 Feb 20;24(2):e3003639. doi: 10.1371/journal.pbio.3003639 (PMC12923026; doi:10.1371/journal.pbio.3003639)
Supplement: S5 Data — Referred to as S5 Data in the main text. (XLSX) [file pbio.3003639.s014.xlsx]

## Sheet: RNAi administration timing
*RNAi administration timing refers to the number of hours adult worms were fed RNAi before embryo collection for the experiments. This ensures that the adult worms started receiving RNAi at the specified times before embryos were collected. *Some RNAi cause severe developmental defects, so the RNAi is only administered at the larval 4 stage (L4). * Results were considered positive if gene knockdo…
canditate identification	genes	RNAi administration timing (hours before embryo collection)	Positive result?
motif	cebp-1	15 hours (o/n)
	snpc-4	3 hours	YES
	hsf-1	6hours	YES
	hlh-30	6hours
	elt-6	6hours
	atf-7	15 hours (o/n)
	pqm-1	15 hours (o/n)
	elt-2	L4 stage	YES
	fos-1	6hours	∆ (The trend in multiple replicates consistently shows an effect; however, the statistical significance of the survival extension rate compared to E.V. is close to, but not significant.)
	dpy-27	6hours	∆ (observed the trend, more replicates will likely show positive effect)
Correlated (RNA-ATAC) up upon HS	mars-1	3 hours	YES
	endu-2	6hours
	cut-5	15 hours (o/n)
	vha-9	L4 stage
	bath-44	6hours

## Sheet: hsf-1
Combined 3 replicates - Oasis2 analysis								Replicate 1- raw data					Replicate 1 - Oasis2 analysis							Replicate 2- raw data					Replicate 2 - Oasis2 analysis							Replicate 3- raw data					Replicate 3 - Oasis2 analysis							Survival extension rate (mean)
																																													rep1	rep2	rep3
	group	No. of worms	Mean survival after HS (Days)	p value to E.V._Naive	p value to hsf-1_Naive			#days	dead	censor			group	No. of worms	Mean survival after HS (Days)	p value to E.V._Naive	p value to hsf-1-1_Naive			#days	dead	censor			group	No. of worms	Mean survival after HS (Days)	p value to E.V._Naive	p value to hsf-1_Naive			#days	dead	censor			group	No. of worms	Mean survival after HS (Days)	p value to E.V._Naive	p value to hsf-1_Naive			E.V.	106.032	123.67	146.347
	E.V._Naive	180	5.65	N/A				%E.V._N					E.V._Naive	52	7.46	N/A				%E.V._N					E.V._Naive	61	5.45	N/A				%E.V._N					E.V._Naive	67	4.38	N/A				hsf-1	-7.52688	3.06513	-12.0743
	E.V._Primed	177	12.81	<1.0E-10 ***				0	0				E.V._Primed	59	15.37	<1.0E-10				0	0				E.V._Primed	55	12.19	<1.0E-10				0	0				E.V._Primed	63	10.79	<1.0E-10
	hsf-1_Naive	161	2.87		N/A			1	1				hsf-1_Naive	67	2.79		N/A			1	15				hsf-1_Naive	46	2.61		N/A			1	17	3			hsf-1_Naive	48	3.23		N/A
	hsf-1_Primed	148	2.68		0.2271 ns			2	1				hsf-1_Primed	59	2.58		0.3367			2	3	1			hsf-1_Primed	52	2.69		0.7464			2	6				hsf-1_Primed	37	2.84		0.1			Paired one-tailed t-test
								4	11											4	6	4										4	11											0.0111408
	Fraction Alive							6	9	3										6	10	2										6	19
	Survival time (days) after HS 6hours	E.V._Naive	E.V._Primed	hsf-1_Naive	hsf-1_Primed			8	13				Fraction Alive							8	14				Fraction Alive							8	10				Fraction Alive
	0	1	1	1	1			10	10				Survival time (days) after HS 6hours	E.V._Naive	E.V._Primed	hsf-1_Naive	hsf-1_Primed			10	6				Survival time (days) after HS 6hours	E.V._Naive	E.V._Primed	hsf-1_Naive	hsf-1_Primed			10	1				Survival time (days) after HS 6hours	E.V._Naive	E.V._Primed	hsf-1_Naive	hsf-1_Primed
	1	0.817	0.972	0.85	0.82			12	1				0	1	1	1	1			12	0				0	1	1	1	1			12	0				0	1	1	1	1
	2	0.76	0.955	0.48	0.39			14	3				1	0.981	1	0.896	0.864								1	0.754	0.982	0.7	0.692								1	0.75	0.937	0.938	0.92
	4	0.6	0.904	0.03	0.05			16	0				2	0.962	0.983	0.418	0.322			%E.V._P					2	0.705	0.982	0.41	0.404			%E.V._P					2	0.65	0.905	0.646	0.46
	6	0.374	0.864	0	0								4	0.75	0.949	0.03	0.034			0	0				4	0.604	0.945	0.04	0.096			0	0				4	0.48	0.825	0	0
	8	0.135	0.693					%E.V._P					6	0.577	0.932	0	0			1	1	1			6	0.415	0.889	0	0			1	4				6	0.18	0.778
	10	0.026	0.585					0	0				8	0.299	0.763					2	0				8	0.125	0.757					2	2				8	0.02	0.57
	12	0.019	0.499					1	0				10	0.085	0.746					4	2				10	0	0.605					4	5				10	0	0.399
	14	0	0.418					2	1				12	0.064	0.746					6	3	1			12	0	0.416					6	3	4			12	0	0.319
	16	0	0.318					4	2				14	0	0.692					8	7				14		0.303					8	12	3			14		0.24
	18		0.129					6	1				16	0	0.568					10	8				16		0.189					10	9	1			16		0.18
	20		0.05					8	10				18		0.306					12	10				18		0.019					12	4				18		0.1
	21		0.03					10	1	1			20		0					14	6				20		0					14	4				21		0.06
	23		0					12	0	1										16	6				22							16	3				23		0
								14	3											18	9											18	4
								16	7	19										20	1											21	2
								18	6																							23	3
								20	7											%hsf-1_N
																				0	0											%hsf-1_N
								%hsf-1_N												1	14											0	0
								0	0											2	13											1	3
								1	7											4	17											2	14
								2	32											6	2											4	31
								4	26
								6	2											%hsf-1_P												%hsf-1_P
																				0	0											0	0
								%hsf-1_P												1	16											1	3
								0	0											2	15											2	17
								1	8											4	16											4	17
								2	32											6	5
								4	17
								6	2

## Sheet: mars-1
Combined 3 replicates - Oasis2 analysis								Replicate 1- raw data					Replicate 1 - Oasis2 analysis							Replicate 2- raw data					Replicate 2 - Oasis2 analysis							Replicate 3- raw data					Replicate 3 - Oasis2 analysis							Survival extension rate (mean)
																																													rep1	rep2	rep3
	group	No. of worms	Mean survival after HS (Days)	p value to E.V._Naive	p value to mars-1_Naive			#days	dead	censor			group	No. of worms	Mean survival after HS (Days)	p value to E.V._Naive	p value to mars-1_Naive			#days	dead	censor			group	No. of worms	Mean survival after HS (Days)	p value to E.V._Naive	p value to mars-1_Naive			#days	dead	censor			group	No. of worms	Mean survival after HS (Days)	p value to E.V._Naive	p value to mars-1_Naive			E.V.	106.032	123.67	146.347
	E.V._Naive	180	5.65	N/A				%E.V._N					E.V._Naive	52	7.46	N/A				%E.V._N					E.V._Naive	61	5.45	N/A				%E.V._N					E.V._Naive	67	4.38	N/A				mars-1	17.2172	26.2893	80.2198
	E.V._Primed	177	12.81	<1.0E-10				0	0				E.V._Primed	59	15.37	<1.0E-10				0	0				E.V._Primed	55	12.19	<1.0E-10				0	0				E.V._Primed	63	10.79	<1.0E-10
	mars-1_Naive	175	7.54		N/A			1	1				mars-1_Naive	50	9.99		N/A			1	15				mars-1_Naive	58	7.95		N/A			1	17	3			mars-1_Naive	67	5.46		N/A
	mars-1_Primed	162	10.5		0.0113			2	1				mars-1_Primed	49	11.71		0.3915			2	3	1			mars-1_Primed	57	10.04		0.0431			2	6				mars-1_Primed	56	9.84		3e-08			Paired one-tailed t-test
								4	11											4	6	4										4	11											0.0120675
	Fraction Alive							6	9	3										6	10	2										6	19
	Survival time (days) after HS 6hours	E.V._Naive	E.V._Primed	mars-1_Naive	mars-1_Primed			8	13				Fraction Alive							8	14				Fraction Alive							8	10				Fraction Alive
	0	1	1	1	1			10	10				Survival time (days) after HS 6hours	E.V._Naive	E.V._Primed	mars-1_Naive	mars-1_Primed			10	6				Survival time (days) after HS 6hours	E.V._Naive	E.V._Primed	mars-1_Naive	mars-1_Primed			10	1				Survival time (days) after HS 6hours	E.V._Naive	E.V._Primed	mars-1_Naive	mars-1_Primed
	1	0.817	0.97	0.949	0.988			12	1				0	1	1	1	1			12	0				0	1	1	1	1			12	0				0	1	1	1	1
	2	0.76	0.96	0.88	0.963			14	3				1	0.981	1	0.96	1								1	0.754	0.982	0.983	1								1	0.75	0.937	0.91	0.96
	4	0.6	0.9	0.646	0.889			16	0				2	0.962	0.983	0.9	1			%E.V._P					2	0.705	0.982	0.914	0.982			%E.V._P					2	0.65	0.905	0.836	0.91
	6	0.374	0.86	0.411	0.784								4	0.75	0.949	0.78	0.939			0	0				4	0.604	0.945	0.655	0.912			0	0				4	0.48	0.825	0.537	0.82
	8	0.135	0.69	0.298	0.599			%E.V._P					6	0.577	0.932	0.607	0.878			1	1	1			6	0.415	0.889	0.5	0.737			1	4				6	0.18	0.778	0.194	0.75
	10	0.026	0.59	0.238	0.42			0	0				8	0.299	0.763	0.584	0.816			2	0				8	0.125	0.757	0.328	0.509			2	2				8	0.02	0.57	0.075	0.5
	12	0.019	0.5	0.191	0.29			1	0				10	0.085	0.746	0.517	0.592			4	2				10	0	0.605	0.207	0.316			4	5				10	0	0.399	0.075	0.38
	14	0	0.42	0.089	0.148			2	1				12	0.064	0.746	0.36	0.429			6	3	1			12	0	0.416	0.207	0.246			6	3	4			12	0	0.319	0.06	0.21
	16	0	0.32	0.03	0.068			4	2				14	0	0.692	0.202	0.122			8	7				14		0.303	0.103	0.158			8	12	3			14		0.24	0	0.16
	18		0.13	0.006	0.049			6	1				16	0	0.568	0.067	0.041			10	8				16		0.189	0.034	0.105			10	9	1			16		0.18		0.05
	20		0.05	0.006	0.025			8	10				18		0.306	0	0.041			12	10				18		0.019	0.017	0.053			12	4				18		0.1		0.05
	21		0.03	0.006	0.016			10	1	1			20		0		0.02			14	6				20		0	0.017	0			14	4				21		0.06		0.04
	22		0.03	0	0.016			12	0	1										16	6				22			0				16	3				23		0		0.02
	23		0		0.008			14	3											18	9											18	4				25				0.02
	25				0.008			16	7	19										20	1											21	2				27				0
	27				0			18	6																							23	3
								20	7											%mars-1_N
																				0	0											%mars-1_N
								%mars-1_N												1	1											0	0
								0	0											2	4											1	6
								1	2											4	15											2	5
								2	3											6	9											4	20
								4	6	3										8	10											6	23
								6	8	1										10	7											8	8
								8	1											12	0											10	0
								10	3											14	6											12	1
								12	7											16	4											14	4
								14	7											18	1
								16	6											20	0											%mars-1_P
								18	3											22	1											0	0
																																1	2
								%mars-1_P												%mars-1_P												2	3
								0	0											0	0											4	5
								1	0											1	0											6	4
								2	0											2	1											8	14
								4	3											4	4											10	7
								6	3											6	10											12	9
								8	3											8	13											14	3
								10	11											10	11											16	6
								12	8											12	4											18	0
								14	15											14	5											21	1
								16	4											16	3											23	1
								18	0											18	3											25	0
								20	1	1										20	3											27	1

## Sheet: snpc-4
Combined 4 replicates - Oasis2 analysis								Replicate 1- raw data					Replicate 1 - Oasis2 analysis							Replicate 2- raw data					Replicate 2 - Oasis2 analysis							Replicate 3- raw data					Replicate 3 - Oasis2 analysis							Replicate 4- raw data					Replicate 4 - Oasis2 analysis
	group	No. of worms	Mean survival after HS (Days)	p value to E.V._Naive	p value to snpc-4_Naive			#days	dead	censor			group	No. of worms	Mean survival after HS (Days)	p value to E.V._Naive	p value to snpc-4_Naive			#days	dead	censor			group	No. of worms	Mean survival after HS (Days)	p value to E.V._Naive	p value to snpc-4_Naive			#days	dead	censor			group	No. of worms	Mean survival after HS (Days)	p value to E.V._Naive	p value to snpc-4_Naive			#days	dead	censor			group
	E.V._Naive	224	6.03	N/A				%E.V._N					E.V._Naive	52	7.46	N/A				%E.V._N					E.V._Naive	61	5.45	N/A				%E.V._N					E.V._Naive	67	4.38	N/A				%E.V._N					E.V._Naive
	E.V._Primed	224	13.3	<1.0E-10				0	0				E.V._Primed	59	15.37	<1.0E-10				0	0				E.V._Primed	55	12.19	<1.0E-10				0	0				E.V._Primed	63	10.79	<1.0E-10				0	0				E.V._Primed
	snpc-4_Naive	219	6.74		N/A			1	1				snpc-4_Naive	71	6.17		N/A			1	15				snpc-4_Naive	35	6.52		N/A			1	17	3			snpc-4_Naive	59	7.15		N/A			1	1				snpc-4_Naive
	snpc-4_Primed	209	10.3		<1.0E-10			2	1				snpc-4_Primed	64	11.08		<1.0E-10			2	3	1			snpc-4_Primed	42	8.83		0.0003			2	6				snpc-4_Primed	57	10.85		4.7e-07			3	3				snpc-4_Primed
								4	11											4	6	4										4	11											4	4
	Fraction Alive							6	9	3										6	10	2										6	19											6	7
	Survival time (days) after HS 6hours	E.V._Naive	E.V._Primed	snpc-4_Naive	snpc-4_Primed			8	13				Fraction Alive							8	14				Fraction Alive							8	10				Fraction Alive							8	19				Fraction Alive
	0	1	1	1	1			10	10				Survival time (days) after HS 6hours	E.V._Naive	E.V._Primed	snpc-4_Naive	snpc-4_Primed			10	6				Survival time (days) after HS 6hours	E.V._Naive	E.V._Primed	snpc-4_Naive	snpc-4_Primed			10	1				Survival time (days) after HS 6hours	E.V._Naive	E.V._Primed	snpc-4_Naive	snpc-4_Primed			10	7				Survival time (days) after HS 6hours
	1	0.848	0.978	0.936	1			12	1				0	1	1	1	1			12	0				0	1	1	1	1			12	0				0	1	1	1	1			13	2				0
	2	0.803	0.964	0.908	0.995			14	3				1	0.981	1	0.859	1								1	0.754	0.982	0.943	1								1	0.75	0.937	0.983	1			15	0				1
	3	0.789	0.964	0.881	0.986			16	0				2	0.962	0.983	0.831	0.984			%E.V._P					2	0.705	0.982	0.913	1			%E.V._P					2	0.65	0.905	0.932	1			17	1				3
	4	0.643	0.923	0.779	0.904								4	0.75	0.949	0.718	0.953			0	0				4	0.604	0.945	0.792	0.833			0	0				4	0.48	0.825	0.847	0.909								4
	6	0.432	0.86	0.458	0.812			%E.V._P					6	0.577	0.932	0.423	0.905			1	1	1			6	0.415	0.889	0.413	0.714			1	4				6	0.18	0.778	0.523	0.788			%E.V._P					6
	8	0.154	0.702	0.203	0.661			0	0				8	0.299	0.763	0.183	0.808			2	0				8	0.125	0.757	0.172	0.571			2	2				8	0.02	0.57	0.194	0.646			0	0				8
	10	0.035	0.612	0.048	0.436			1	0				10	0.085	0.746	0	0.582			4	2				10	0	0.605	0	0.224			4	5				10	0	0.399	0.065	0.472			1	0	1			10
	12	0.03	0.544	0.039	0.289			2	1				12	0.064	0.746	0	0.307			6	3	1			12	0	0.416	0	0.075			6	3	4			12	0	0.319	0.022	0.298			3	0	1			13
	13	0.02	0.53	0.005	0.22			4	2				14	0	0.692	0	0			8	7				14		0.303		0			8	12	3			14		0.24	0	0.174			4	0				15
	14	0.005	0.467	0	0.088			6	1				16	0	0.568					10	8				16		0.189					10	9	1			16		0.18		0.099			6	7				17
	15	0.005	0.452		0.039			8	10				18		0.306					12	10				18		0.019					12	4				18		0.1		0.025			8	5				19
	16	0.005	0.374		0.024			10	1	1			20		0					14	6				20		0					14	4				21		0.06		0			10	1				21
	17	0	0.31		0.02			12	0	1										16	6				22							16	3				23		0					13	3				23
	18		0.187		0.005			14	3											18	9											18	4											15	3
	19		0.148		0.005			16	7	19										20	1											21	2											17	10
	20		0.097		0.005			18	6																							23	3											19	6
	21		0.045		0			20	7											%snpc-4_N																								21	6
	23		0																	0	0											%snpc-4_N												23	4
								%snpc-4_N												1	2	1										0	0
								0	0											2	1	1										1	1											%snpc-4_N
								1	10											4	4	3										2	3											0	0
								2	2											6	11											4	5	3										1	1	1
								4	8											8	7											6	18	2										3	6
								6	21											10	5											8	17	1										4	5
								8	17	1										12	0											10	6											6	18
								10	12																							12	2											8	13
								12	0											%snpc-4__P												14	1											10	9
								14	0											0	0																							13	7
																				1	0											%snpc-4__P
								%snpc-4__P												2	0											0	0											%snpc-4_P
								0	0											4	7											1	0											0	0
								1	0											6	5											2	0	2										1	0
								2	1											8	6	1										4	5	5										3	2
								4	2	2										10	14											6	6											4	3	1
								6	3											12	6											8	7	6										6	5
								8	6											14	3											10	7											8	12
								10	14																							12	7											10	11
								12	17																							14	5											13	14
								14	19																							16	3											15	10
																																18	3											17	1
																																21	1
[truncated: 9 more columns]

## Sheet: elt-2
Combined 2 replicates - Oasis2 analysis								Replicate 1- raw data					Replicate 1 - Oasis2 analysis							Replicate 2- raw data					Replicate 2 - Oasis2 analysis
	group	No. of worms	Mean survival after HS (Days)	p value to E.V._Naive	p value to mars-1_Naive			#days	dead	censor			group	No. of worms	Mean survival after HS (Days)	p value to E.V._Naive	p value to mars-1_Naive			#days	dead	censor			group	No. of worms	Mean survival after HS (Days)	p value to E.V._Naive	p value to mars-1_Naive
	E.V._Naive	99	8.7	N/A				%E.V._N					E.V._Naive	45	8.43	N/A				%E.V._N					E.V._Naive	54	8.69	N/A
	E.V._Primed	102	14.54	<1.0E-10 ***				0	0				E.V._Primed	49	12.59	3e-05				0	0				E.V._Primed	53	16.26	<1.0E-10
	elt-2_Naive	110	8.34		N/A			1	0				elt-2_Naive	55	9.2		N/A			1	1				elt-2_Naive	55	7.53		N/A
	elt-2_Primed	106	9.04		0.0543 ns			3	0				elt-2_Primed	44	10.77		0.0372			2	4				elt-2_Primed	62	7.81		0.3993
								4	4	5										4	6
	Fraction Alive							6	8	6										6	15
	Survival time (days) after HS 6hours	E.V._Naive	E.V._Primed	elt-2_Naive	elt-2_Primed			8	13				Fraction Alive							8	8				Fraction Alive
	0	1	1	1	1			10	4				Survival time (days) after HS 6hours	E.V._Naive	E.V._Primed	elt-2_Naive	elt-2_Primed			10	5				Survival time (days) after HS 6hours	E.V._Naive	E.V._Primed	elt-2_Naive	elt-2_Primed
	1	0.99	0.971	0.982	0.991			13	3				0	1	1	1	1			12	5				0	1	1	1	1
	2	0.949	0.971	0.964	0.981			15	2				1	1	0.94	1	0.98			14	2				1	0.981	1	0.96	1
	3	0.949	0.961	0.955	0.981								3	1	0.92	0.982	0.98			17	6				2	0.907	1	0.93	0.98
	4	0.848	0.931	0.863	0.774			%E.V._P					4	0.91	0.86	0.908	0.91			19	0				4	0.796	1	0.82	0.68
	6	0.601	0.882	0.597	0.642			0	0				6	0.71	0.82	0.648	0.84			21	2				6	0.519	0.943	0.55	0.5
	8	0.349	0.742	0.426	0.538			1	3				8	0.29	0.71	0.511	0.71								8	0.37	0.774	0.35	0.42
	10	0.241	0.661	0.218	0.34			3	1				10	0.16	0.62	0.295	0.57			%E.V._P					10	0.278	0.698	0.15	0.18
	12	0.18	0.64	0.142	0.292			4	3				13	0.06	0.47	0.098	0.11			0	0				12	0.185	0.66	0	0.1
	13	0.144	0.569	0.047	0.104			6	2	2			15	0	0.33	0	0			1	0				14	0.148	0.604		0.03
	14	0.12	0.539	0	0.066			8	5	1			17		0.18					2	0				17	0.037	0.434		0
	15	0.096	0.478		0.019			10	4				19		0.09					4	0				19	0.037	0.264
	17	0.024	0.315		0			13	7				21		0.02					6	3				21	0	0.189
	19	0.024	0.183					15	6				23		0					8	9				23		0.132
	21	0	0.112					17	7											10	4				25		0.094
	23		0.071					19	4											12	2				27		0.038
	25		0.051					21	3											14	3				29		0
	27		0.02					23	1											17	9
	29		0																	19	9
								%elt-2_N												21	4
								0	0											23	3
								1	0											25	2
								3	1	1										27	3
								4	4											29	2
								6	14	2
								8	7											%elt-2_N
								10	11											0	0
								13	10											1	2	4
								15	5											2	2	5
																				4	6	3
								%elt-2_P												6	15
								0	0											8	11	1
								1	1											10	11
								3	0											12	8
								4	3
								6	3											%elt-2_P
								8	6											0	0
								10	6											1	0
								13	20											2	1	1
								15	5											4	19	3
																				6	11	4
																				8	5	3
																				10	15
																				12	5
																				14	4
																				17	2
																				19	3
																				21	3
																				23	3
																				25	3

## Sheet: fos-1
Combined 4 replicates - Oasis2 analysis								Replicate 1- raw data					Replicate 1 - Oasis2 analysis							Replicate 2- raw data					Replicate 2 - Oasis2 analysis							Replicate 3- raw data					Replicate 4 - Oasis2 analysis							Replicate 4- raw data					Replicate 5 - Oasis2 analysis
	group	No. of worms	Mean survival after HS (Days)	p value to E.V._Naive	p value to fos-1_Naive			#days	dead	censor			group	No. of worms	Mean survival after HS (Days)	p value to E.V._Naive	p value to fos-1_Naive			#days	dead	censor			group	No. of worms	Mean survival after HS (Days)	p value to E.V._Naive	p value to fos-1_Naive			#days	dead	censor			group	No. of worms	Mean survival after HS (Days)	p value to E.V._Naive	p value to fos-1_Naive			#days	dead	censor			group
	E.V._Naive	216	8.96	N/A				%E.V._N					E.V._Naive	56	9.13	N/A				%E.V._N					E.V._Naive	54	7.72	N/A				%E.V._N					E.V._Naive	57	11.68	N/A				%E.V._N					E.V._Naive
	E.V._Primed	233	15.05	<1.0E-10				0	0				E.V._Primed	55	17.03	<1.0E-10				0	0				E.V._Primed	68	14.38	<1.0E-10				0	0				E.V._Primed	54	15.19	0.0011				0	0				E.V._Primed
	fos-1_Naive	202	8.4		N/A			1	2				fos-1_Naive	47	8.73		N/A			1	0				fos-1_Naive	55	7.93		N/A			2	0				fos-1_Naive	53	9.21		N/A			1	0	1			fos-1_Naive
	fos-1_Primed	215	9.52		0.0075			3	1	1			fos-1_Primed	46	7.6		0.064			3	3	1			fos-1_Primed	61	10.64		0.0005			4	3	1			fos-1_Primed	59	10.68		0.131			3	2	2			fos-1_Primed
								5	5	2										5	8											6	9											5	12
	Fraction Alive							7	16	4										7	20											8	6	2										7	22
	Survival time (days) after HS 6hours	E.V._Naive	E.V._Primed	fos-1_Naive	fos-1_Primed			9	9				Fraction Alive							9	13				Fraction Alive							10	11	1			Fraction Alive							10	9				Fraction Alive
	0	1	1	1	1			11	9				Survival time (days) after HS 6hours	E.V._Naive	E.V._Primed	fos-1_Naive	fos-1_Primed			11	7				Survival time (days) after HS 6hours	E.V._Naive	E.V._Primed	fos-1_Naive	fos-1_Primed			13	8				Survival time (days) after HS 6hours	E.V._Naive	E.V._Primed	fos-1_Naive	fos-1_Primed			12	1				Survival time (days) after HS 6hours
	1	0.991	1	0.98	0.995			13	2				0	1	1	1	1			13	2				0	1	1	1	1			16	9				0	1	1	1	1			14	0				0
	2	0.991	1	0.954	0.995			15	2				1	0.964	1	0.979	0.978			15	0				1	1	1	0.964	1			17	3				2	1	1	0.906	1								1
	3	0.963	0.996	0.867	0.939			17	1				3	0.946	1	0.872	0.804								3	0.944	0.985	0.82	0.983			20	1				4	0.947	0.889	0.849	0.932			%E.V._P					3
	4	0.949	0.97	0.851	0.92			19	1				5	0.855	0.964	0.689	0.67			%E.V._P					5	0.793	0.926	0.697	0.825			22	3				6	0.786	0.869	0.691	0.794			0	0				5
	5	0.829	0.934	0.744	0.808			21	1				7	0.551	0.927	0.546	0.514			0	0				7	0.416	0.765	0.513	0.738								8	0.679	0.747	0.468	0.639			1	0	1			7
	6	0.786	0.93	0.701	0.769			23	0				9	0.353	0.855	0.442	0.28			1	0				9	0.17	0.691	0.287	0.457			%E.V._P					10	0.472	0.683	0.346	0.466			3	0	1			10
	7	0.506	0.842	0.538	0.662								11	0.154	0.836	0.208	0.051			3	1				11	0.038	0.616	0.123	0.369			0	0				13	0.314	0.507	0.081	0.155			5	2				12
	8	0.476	0.815	0.477	0.617			%E.V._P					13	0.11	0.741	0.104	0			5	4				13	0	0.586	0.062	0.263			2	0				16	0.138	0.461	0.041	0.035			7	7				14
	9	0.364	0.775	0.394	0.489			0	0				15	0.066	0.627	0.026	0			7	11				15	0	0.436	0	0.123			4	6	4			17	0.079	0.346	0.02	0.017			10	7	1			16
	10	0.261	0.731	0.305	0.354			1	0				17	0.044	0.532	0				9	5	1			18		0.255		0			6	1				20	0.059	0.254	0	0			12	3				18
	11	0.178	0.703	0.209	0.284			3	0				19	0.022	0.361	0				11	5				20		0.135					8	6	2			22	0	0.161					14	6				20
	12	0.172	0.69	0.181	0.259			5	2				21	0	0.171					13	2				22		0.075					10	3	1			24		0.092					16	16				22
	13	0.11	0.621	0.068	0.13			7	2				23		0.038					15	10				24		0					13	8	1			27		0					18	8
	14	0.11	0.593	0.068	0.12			9	4											18	12				26		0					16	2											20	2
	15	0.099	0.519	0.034	0.08			11	1	2										20	8											17	5											22	2
	16	0.052	0.435	0.017	0.045			13	5											22	4											20	4											24	0
	17	0.031	0.389	0.006	0.04			15	6											24	5											22	4
	18	0.031	0.296	0.006	0.005			17	5																							24	3											%fos-1_N
	19	0.026	0.255	0.006	0.005			19	9											%fos-1_N												27	4											0	0
	20	0.021	0.19	0	0			21	10											0	0																							1	1	2
	21	0.016	0.144					23	7	0										1	2	6										%fos-1_N												3	5	1
	22	0	0.097					25	2											3	7											0	0											5	6
	23	0	0.065																	5	6											2	5											7	15
	24		0.028					%fos-1_N												7	9											4	3	2										10	10	1
	25		0.019					0	0											9	11											6	8	1										12	5
	27		0					1	1											11	8											8	11											14	0
								3	5	3										13	3											10	6											16	1
								5	8	1										15	3											13	13											18	0
								7	6	2																						16	2
								9	4											%fos-1_P												17	1											%fos-1_P
								11	9											0	0											20	1											0	0
								13	4											1	0	1																						1	0
								15	3											3	1	3										%fos-1_P												3	3	3
								17	1											5	9											0	0											5	8
								19	0											7	5											2	0											7	10	1
																				9	16											4	4	1										10	17
								%fos-1_P												11	5											6	8											12	5
								0	0											13	6											8	9											14	2
								1	1											15	8											10	10											16	0
								3	8	1										18	7											13	18
								5	6																							16	7
								7	7	1																						17	1
								9	10	1																						20	1
								11	9
								13	2
								15	0
[truncated: 9 more columns]

## Sheet: dpy-27
Combined 2 replicates - Oasis2 analysis								Replicate 1- raw data					Replicate 1 - Oasis2 analysis							Replicate 2- raw data					Replicate 2 - Oasis2 analysis							Replicate 3- raw data					Replicate 3 - Oasis2 analysis							Survival extension rate (mean)
																																													rep1	rep2	rep3
	group	No. of worms	Mean survival after HS (Days)	p value to E.V._Naive	p value to mars-1_Naive			#days	dead	censor			group	No. of worms	Mean survival after HS (Days)	p value to E.V._Naive	p value to mars-1_Naive			#days	dead	censor			group	No. of worms	Mean survival after HS (Days)	p value to E.V._Naive	p value to mars-1_Naive			#days	dead	censor			group	No. of worms	Mean survival after HS (Days)	p value to E.V._Naive	p value to mars-1_Naive			E.V.	487.137	87.4042	98.0029
	E.V._Naive	180	5.74	N/A				%E.V._N					E.V._Naive	75	2.41	N/A				%E.V._N					E.V._Naive	56	9.13	N/A				%E.V._N					E.V._Naive	49	7.01	N/A				dpy-27	455.705	-16.1798	93.2084
	E.V._Primed	177	15	<1.0E-10				0	0				E.V._Primed	66	14.15	<1.0E-10				0	0				E.V._Primed	55	17.11	<1.0E-10				0	0				E.V._Primed	56	13.88	<1.0E-10
	dpy-27_Naive	192	4.52		N/A			1	50				dpy-27_Naive	74	1.49		N/A			1	2				dpy-27_Naive	56	8.9		N/A			1	0	1			dpy-27_Naive	62	4.27		N/A
	dpy-27_Primed	185	8.02		<1.0E-10			3	6				dpy-27_Primed	70	8.28		<1.0E-10			3	1	1			dpy-27_Primed	55	7.46		0.015			3	2	2			dpy-27_Primed	60	8.25		<1.0E-10			Paired one-tailed t-test
								5	10											5	5	2										5	12											0.255038
	Fraction Alive							7	9											7	16	4										7	22
		E.V._Naive	E.V._Primed	dpy-27_Naive	dpy-27_Primed			9	0				Fraction Alive							9	9				Fraction Alive							10	9				Fraction Alive
	0	1	1	1	1								Survival time (days) after HS 6hours	E.V._Naive	E.V._Primed	dpy-27_Naive	dpy-27_Primed			11	9				Survival time (days) after HS 6hours	E.V._Naive	E.V._Primed	dpy-27_Naive	dpy-27_Primed			12	1				Survival time (days) after HS 6hours	E.V._Naive	E.V._Primed	dpy-27_Naive	dpy-27_Primed
	1	0.711	0.989	0.625	0.962			%E.V._P					0	1	1	1	1			13	2				0	1	1	1	1			14	0				0	1	1	1	1
	3	0.661	0.989	0.44	0.881			0	0				1	0.333	0.97	0.189	0.971			15	2				1	0.964	1	0.964	0.927								1	1	1	0.839	0.983
	5	0.506	0.954	0.312	0.777			1	2				3	0.253	0.97	0.054	0.914			17	1				3	0.946	1	0.857	0.818			%E.V._P					3	0.958	1	0.52	0.9
	7	0.229	0.869	0.177	0.477			3	0				5	0.12	0.939	0	0.837			19	1				5	0.855	0.964	0.762	0.643			0	0				5	0.697	0.963	0.277	0.831
	9	0.17	0.772	0.144	0.37			5	2				7	0	0.848		0.509			21	1				7	0.551	0.927	0.631	0.5			1	0	1			7	0.218	0.833	0	0.433
	10	0.111	0.732	0.144	0.276			7	6				9	0	0.652		0.34			23	0				9	0.353	0.855	0.514	0.316			3	0	1			10	0.022	0.704		0.199
	11	0.052	0.691	0.062	0.104			9	13				11		0.561		0.068								11	0.154	0.836	0.22	0.026			5	2				12	0	0.647		0.06
	12	0.046	0.674	0	0.052			11	6				13		0.485		0			%E.V._P					13	0.11	0.741	0	0			7	7				14		0.533		0
	13	0.033	0.615	0	0.022			13	5				15		0.409					0	0				15	0.066	0.627	0	0			10	7	1			16		0.228
	14	0.033	0.58		0			15	5				17		0.318					1	0				17	0.044	0.532	0				12	3				18		0.076
	15	0.02	0.515		0			17	6				19		0.258					3	0				19	0.022	0.361					14	6				20		0.038
	16	0.013	0.422		0			19	4				21		0.136					5	2				21	0	0.171					16	16				22		0
	17	0.007	0.357					21	8				23		0.03					7	2				23	0	0.038					18	8
	18	0.007	0.31					23	7				25		0					9	4				25		0					20	2
	19	0	0.234					25	2											11	1	2										22	2
	20		0.223																	13	5											24	0
	21		0.117					%dpy-27_N												15	6
	22		0.105					0	0											17	5											%dpy-27_N
	23		0.023					1	60											19	9											0	0
	24		0.023					3	10											21	10											1	10	2
	25		0					5	4											23	7	0										3	19	1
								7	0											25	2											5	14
																																7	16
								%dpy-27_P												%dpy-27_N												10	0
								0	0											0	0
								1	2											1	2											%dpy-27_P
								3	4	5										3	6	3										0	0
								5	5	8										5	5	5										1	1
								7	18	4										7	6	2										3	5	2
								9	8	1										9	5	1										5	4	2
								11	12											11	12											7	22
								13	3											13	9											10	13	1
								15	0											15	0											12	7
																																14	3
																				%dpy-27_P												16	0
																				0	0
																				1	4
																				3	6	3
																				5	9	6
																				7	6	2
																				9	7
																				11	11
																				13	1
																				15	0

## Sheet: endu-2
Combined 3 replicates - Oasis2 analysis								Replicate 1- raw data					Replicate 1 - Oasis2 analysis							Replicate 2- raw data					Replicate 2 - Oasis2 analysis							Replicate 3- raw data					Replicate 3 - Oasis2 analysis							Survival extension rate (mean)
																																													rep1	rep2	rep3
	group	No. of worms	Mean survival after HS (Days)	p value to E.V._Naive	p value to mars-1_Naive			#days	dead	censor			group	No. of worms	Mean survival after HS (Days)	p value to E.V._Naive	p value to mars-1_Naive			#days	dead	censor			group	No. of worms	Mean survival after HS (Days)	p value to E.V._Naive	p value to mars-1_Naive			#days	dead	censor			group	No. of worms	Mean survival after HS (Days)	p value to E.V._Naive	p value to mars-1_Naive			E.V.	64.8216	325.148	224.165
	E.V._Naive	185	5.09	N/A				%E.V._N					E.V._Naive	59	8.13	N/A				%E.V._N					E.V._Naive	63	3.38	N/A				%E.V._N					E.V._Naive	63	3.89	N/A				endu-2	110.289	103.363	121.014
	E.V._Primed	206	13.54	<1.0E-10				0	0				E.V._Primed	63	13.4	<1.0E-10				0	0				E.V._Primed	87	14.37	<1.0E-10				0	0				E.V._Primed	56	12.61	<1.0E-10
	endu-2_Naive	168	5.58		N/A			1	0				endu-2_Naive	54	5.54		N/A			1	27	5			endu-2_Naive	57	5.65		N/A			1	23				endu-2_Naive	57	5.52		N/A
	endu-2_Primed	175	11.74		<1.0E-10			2	2				endu-2_Primed	67	11.65		<1.0E-10			2	6				endu-2_Primed	56	11.49		7.5e-09			2	2				endu-2_Primed	52	12.2		<1.0E-10			Paired one-tailed t-test
								4	5	2										4	8											4	11											0.351454
	Fraction Alive							6	11	4										6	10											6	21
	Survival time (days) after HS 6hours	E.V._Naive	E.V._Primed	endu-2_Naive	endu-2_Primed			8	18				Fraction Alive							8	7				Fraction Alive							8	6				Fraction Alive
	0	1	1	1	1			10	12				Survival time (days) after HS 6hours	E.V._Naive	E.V._Primed	endu-2_Naive	endu-2_Primed			10	0				Survival time (days) after HS 6hours	E.V._Naive	E.V._Primed	endu-2_Naive	endu-2_Primed			10	0				Survival time (days) after HS 6hours	E.V._Naive	E.V._Primed	endu-2_Naive	endu-2_Primed
	1	0.73	0.995	0.869	0.994			12	2				0	1	1	1	1								0	1	1	1	1								0	1	1	1	1
	2	0.674	0.995	0.802	0.994			14	2				1	1	1	0.907	1			%E.V._P					1	0.571	0.989	0.842	0.982			%E.V._P					1	0.64	1	0.86	1
	4	0.539	0.956	0.643	0.914			16	0				2	0.97	1	0.87	1			0	0				2	0.461	0.989	0.77	0.982			0	0				2	0.6	1	0.77	1
	6	0.298	0.912	0.348	0.776			18	1				4	0.88	0.94	0.667	0.96			1	1				4	0.313	0.966	0.605	0.855			1	0				4	0.43	0.963	0.66	0.923
	8	0.106	0.801	0.063	0.641			20	0				6	0.69	0.86	0.28	0.78			2	0				6	0.129	0.943	0.41	0.706			2	0	2			6	0.1	0.926	0.35	0.845
	10	0.031	0.721	0	0.535								8	0.33	0.76	0	0.62			4	2				8	0	0.862	0.117	0.63			4	2				8	0	0.752	0.06	0.68
	12	0.019	0.592		0.413			%E.V._P					10	0.1	0.72	0	0.52			6	2				10		0.749	0	0.512			6	2	2			10	0	0.653	0	0.577
	14	0.006	0.422		0.329			0	0				12	0.06	0.6		0.37			8	7	37			12		0.655	0	0.409			8	9	1			12		0.495	0	0.47
	16	0.006	0.265		0.222			1	0				14	0.02	0.42		0.29			10	5	1			14		0.515		0.358			10	5				14		0.317		0.358
	18	0	0.088		0.049			2	0				16	0.02	0.23		0.21			12	4				16		0.374		0.22			12	8				16		0.198		0.246
	20		0.02		0			4	4				18	0	0.12		0.08			14	6				18		0.14		0.083			14	9				18		0		0
	22		0					6	5	3			20		0.05		0			16	6				20		0		0			16	6
								8	6	1			22		0					18	10											18	10
								10	2	1										20	6
								12	7																							%endu-2_N
								14	10											%endu-2_N												0	0
								16	11											0	0											1	8	2
								18	6											1	9	1										2	5
								20	4											2	4	1										4	6
								22	3											4	9	2										6	17	1
																				6	10											8	15
								%endu-2_N												8	15	3										10	3
								0	0											10	3											12	0
								1	5											12	0
								2	2																							%endu-2_P
								4	11	5										%endu-2_P												0	0
								6	18	2										0	0											1	0
								8	11											1	1											2	0
								10	0											2	0	1										4	4	1
																				4	7	1										6	4	2
								%endu-2_P												6	8	1										8	8
								0	0											8	4	1										10	5	1
								1	0											10	6	6										12	5	1
								2	0											12	4											14	5
								4	3	4										14	2	1										16	5
								6	11	1										16	5											18	11
								8	10											18	5
								10	6											20	3
								12	9	1
								14	5	6
								16	3
								18	5
								20	3

## Sheet: cut-5
Combined 3 replicates - Oasis2 analysis								Replicate 1- raw data					Replicate 1 - Oasis2 analysis							Replicate 2- raw data					Replicate 2 - Oasis2 analysis							Replicate 3- raw data					Replicate 3 - Oasis2 analysis							Survival extension rate (mean)
																																													rep1	rep2	rep3
	group	No. of worms	Mean survival after HS (Days)	p value to E.V._Naive	p value to mars-1_Naive			#days	dead	censor			group	No. of worms	Mean survival after HS (Days)	p value to E.V._Naive	p value to mars-1_Naive			#days	dead	censor			group	No. of worms	Mean survival after HS (Days)	p value to E.V._Naive	p value to mars-1_Naive			#days	dead	censor			group	No. of worms	Mean survival after HS (Days)	p value to E.V._Naive	p value to mars-1_Naive			E.V.	215.525	66.7458	113.625
	E.V._Naive	162	6.7	N/A				%E.V._N					E.V._Naive	61	4.38	N/A				%E.V._N					E.V._Naive	54	8.42	N/A				%E.V._N					E.V._Naive	47	7.78	N/A				cut-5	293.506	13.8804	150.251
	E.V._Primed	152	15	<1.0E-10				0	0				E.V._Primed	55	13.82	<1.0E-10				0	0				E.V._Primed	45	14.04	4.5e-08				0	0				E.V._Primed	52	16.62	<1.0E-10					9.44	5.62	8.84
	cut-5_Naive	171	7.66		N/A			1	23	1			cut-5_Naive	68	3.85		N/A			1	0				cut-5_Naive	66	13.04		N/A			1	1	3			cut-5_Naive	37	5.97		N/A				11.3	1.81	8.97
	cut-5_Primed	195	15.01		<1.0E-10			2	3				cut-5_Primed	65	15.15		<1.0E-10			3	3	2			cut-5_Primed	62	14.85		0.0292			2	2				cut-5_Primed	68	14.94		<1.0E-10			Paired one-tailed t-test
								4	5											5	9	5										4	2											0.647342		0.752278
	Fraction Alive							6	16											8	18	1										6	19
	Survival time (days) after HS 6hours	E.V._Naive	E.V._Primed	cut-5_Naive	cut-5_Primed			8	7				Fraction Alive							10	6	3			Fraction Alive							8	8				Fraction Alive
	0	1	1	1	1			10	6				Survival time (days) after HS 6hours	E.V._Naive	E.V._Primed	cut-5_Naive	cut-5_Primed			12	7				Survival time (days) after HS 6hours	E.V._Naive	E.V._Primed	cut-5_Naive	cut-5_Primed			10	4				Survival time (days) after HS 6hours	E.V._Naive	E.V._Primed	cut-5_Naive	cut-5_Primed
	1	0.852	0.974	0.83	1			12	0				0	1	1	1	1			14	0				0	1	1	1	1			12	5				0	1	1	1	1
	2	0.82	0.974	0.76	0.995								1	0.623	0.927	0.618	1								1	1	1	1	1			14					1	0.979	1	0.919	1
	3	0.801	0.96	0.76	0.995			%E.V._P					2	0.572	0.927	0.471	1			%E.V._P					3	0.944	0.956	1	1			17	3				2	0.933	1	0.865	0.985
	4	0.756	0.941	0.719	0.985			0	0				4	0.488	0.872	0.412	0.985			0	0				5	0.771	0.911	0.985	0.951								4	0.888	1	0.784	0.971
	5	0.698	0.927	0.713	0.969			1	4	1			6	0.219	0.853	0.191	0.877			1	0				8	0.374	0.763	0.827	0.767			%E.V._P					6	0.455	0.942	0.243	0.912
	6	0.461	0.9	0.492	0.912			2	0				8	0.101	0.756	0.044	0.736			3	2				10	0.234	0.687	0.742	0.618			0	0				8	0.273	0.788	0.135	0.735
	8	0.237	0.768	0.347	0.745			4	3				10	0	0.582	0	0.658			5	2	4			12	0	0.634	0.509	0.599			1	0				10	0.182	0.712	0	0.662
	10	0.126	0.657	0.259	0.648			6	1	2			12	0	0.504	0	0.595			8	6	1			14	0	0.502	0.221	0.487			2	0				12	0.068	0.654	0	0.603
	12	0.025	0.593	0.177	0.599			8	5				15		0.388		0.532			10	3	1			16		0.394	0.133	0.393			4	0				14	0.068	0.577		0.5
	14	0.025	0.53	0.077	0.529			10	9				17		0.33		0.423			12	2				18		0.215	0.066	0.243			6	3				17	0	0.442		0.338
	15	0	0.484	0.077	0.508			12	4				19		0.233		0.266			14	5	5			20		0	0.044	0.15			8	8				19		0.308		0.235
	16		0.462	0.046	0.481			15	6				21		0.174		0.125			16	3				22			0	0.094			10	4				21		0.25		0.176
	17		0.386	0.046	0.383			17	3				23		0.078		0.078			18	5				24				0.075			12	3				23		0.173		0.059
	18		0.348	0.023	0.34			19	5				25		0.039		0.016			20	6				26				0.037			14	4				25		0.115		0.029
	19		0.257	0.023	0.248			21	3				27		0		0.016			22	0				29				0.019			17	7				27		0.058		0.015
	20		0.212	0.015	0.221			23	5																31				0			19	7				29		0		0
	21		0.166	0	0.151			25	2	2										%cut-5_N												21	3
	22		0.166	0	0.135															0	0											23	4
	23		0.098		0.076			%cut-5_N												1	0											25	3
	25		0.061		0.038			0	0											3	0											27	3
	27		0.03		0.019			1	26											5	1	9										29	3
	29		0		0.006			2	10											8	9	8
	31				0			4	4											10	4											%cut-5_N
								6	15											12	11	1										0	0
								8	10											14	13											1	3
								10	3											16	4											2	2
								12	0											18	3											4	3
																				20	1											6	20
								%cut-5_P												22	2											8	4
								0	0											24	0											10	5
								1	0																							12	0
								2	0											%cut-5_P
								4	1											0	0											%cut-5_P
								6	7	1										1	0											0	0
								8	9											3	0	1										1	0
								10	5											5	3	1										2	1
								12	4											8	11	5										4	1
								15	4											10	8											6	4
								17	7											12	1											8	12
								19	10											14	6											10	5
								21	9											16	5											12	4
								23	3											18	8											14	7
								25	4	1										20	5											17	11
								27	0											22	3											19	7
																				24	1											21	4
																				26	2											23	8
																				29	1											25	2
																				31	1											27	1
																																29	1

## Sheet: bath-44
Combined 2 replicates - Oasis2 analysis								Replicate 1- raw data					Replicate 1 - Oasis2 analysis							Replicate 2- raw data					Replicate 2 - Oasis2 analysis								Survival extension rate (mean)
																																		rep1	rep2
	group	No. of worms	Mean survival after HS (Days)	p value to E.V._Naive	p value to mars-1_Naive			#days	dead	censor			group	No. of worms	Mean survival after HS (Days)	p value to E.V._Naive	p value to mars-1_Naive			#days	dead	censor			group	No. of worms	Mean survival after HS (Days)	p value to E.V._Naive	p value to mars-1_Naive				E.V.	487.137	87.4042
	E.V._Naive	131	5.27	N/A				%E.V._N					E.V._Naive	75	2.41	N/A				%E.V._N					E.V._Naive	56	9.13	N/A					bath-44	175.51	74.228
	E.V._Primed	121	15.49	<1.0E-10				0	0				E.V._Primed	66	14.15	<1.0E-10				0	0				E.V._Primed	55	17.11	<1.0E-10
	bath-44_Naive	123	6.18		N/A			1	50				bath-44_Naive	67	4.41		N/A			1	2				bath-44_Naive	56	8.42		N/A
	bath-44_Primed	121	13.14		<1.0E-10			3	6				bath-44_Primed	72	12.15		<1.0E-10			3	1	1			bath-44_Primed	49	14.67		7.6e-08				Paired one-tailed t-test
								5	10											5	5	2											0.473099
	Fraction Alive							7	9											7	16	4
	Survival time (days) after HS 6hours	E.V._Naive	E.V._Primed	bath-44_Naive	bath-44_Primed			9	0				Fraction Alive							9	9				Fraction Alive
	0	1	1	1	1								Survival time (days) after HS 6hours	E.V._Naive	E.V._Primed	bath-44_Naive	bath-44_Primed			11	9				Survival time (days) after HS 6hours	E.V._Naive	E.V._Primed	bath-44_Naive	bath-44_Primed
	1	0.603	0.983	0.789	0.959			%E.V._P					0	1	1	1	1			13	2				0	1	1	1	1
	3	0.55	0.983	0.724	0.959			0	0				1	0.333	0.97	0.612	0.931			15	2				1	0.964	1	1	1
	5	0.434	0.95	0.569	0.917			1	2				3	0.253	0.97	0.522	0.931			17	1				3	0.946	1	0.964	1
	7	0.233	0.884	0.317	0.77			3	0				5	0.12	0.939	0.384	0.889			19	1				5	0.855	0.964	0.791	0.958
	9	0.149	0.744	0.153	0.678			5	2				7	0	0.848	0.154	0.734			21	1				7	0.551	0.927	0.527	0.825
	11	0.065	0.686	0.041	0.554			7	6				9		0.652	0.031	0.633			23	0				9	0.353	0.855	0.326	0.75
	13	0.047	0.601	0	0.439			9	13				11		0.561	0	0.547								11	0.154	0.836	0.1	0.555
	15	0.028	0.508		0.332			11	6				13		0.485		0.403			%E.V._P					13	0.11	0.741	0	0.5
	17	0.019	0.415		0.225			13	5				15		0.409		0.28			0	0				15	0.066	0.627	0	0.416
	19	0.009	0.305		0.139			15	5				17		0.318		0.158			1	0				17	0.044	0.532		0.333
	21	0	0.152		0.064			17	6				19		0.258		0.07			3	0				19	0.022	0.361		0.25
	23		0.034		0.032			19	4				21		0.136		0			5	2				21	0	0.171		0.167
	25		0		0			21	8				23		0.03					7	2				23	0	0.038		0.083
								23	7				25		0					9	4				25		0		0
								25	2											11	1	2
																				13	5
								%bath-44_N												15	6
								0	0											17	5
								1	26											19	9
								3	6	1										21	10
								5	9											23	7	0
								7	15											25	2
								9	8
								11	2											%bath-44_N
								13	0											0	0
																				1	0
								%bath-44_P												3	2	4
								0	0											5	9	5
								1	5											7	12	3
								3	0											9	8
								5	3	1										11	9	1
								7	11	1										13	3
								9	7											15	0
								11	6
								13	10	5										%bath-44_P
								15	7											0	0
								17	7											1	0
								19	5											3	0	1
								21	4											5	2	3
								23	0											7	6	4
																				9	3	3
																				11	7
																				13	2
																				15	3
																				17	3
																				19	3
																				21	3
																				23	3
																				25	3

[truncated: 6 more sheets: vha-9, atf-7, elt-6, pqm-1, cebp-1, hlh-30]
