# Supplementary material for: Transcriptomic and chromatin accessibility profiling unveils new regulators of heat hormesis in Caenorhabditis elegans
Source: PLoS Biol. 2026 Feb 20;24(2):e3003639. doi: 10.1371/journal.pbio.3003639 (PMC12923026; doi:10.1371/journal.pbio.3003639)
Supplement: S6 Data — Referred to as S6 Data in the main text. (XLSX) [file pbio.3003639.s015.xlsx]

## Sheet: Sheet1
*RNAi administration timing refers to the number of hours adult worms were fed RNAi before embryo collection for the experiments. This ensures that the adult worms started receiving RNAi at the specified times before embryos were collected. *Some RNAi cause severe developmental defects, so the RNAi is only administered at the larval 4 stage (L4). * Results were considered positive if gene knockdo…
Strain: WT
genes	RNAi administration timing (hours before embryo collection)	Positive result?
mars-1	3 hours	YES
snpc-4	3 hours	YES
hsf-1	6hours	YES
elt-2	L4 stage	NO
fos-1	6hours	YES
dpy-27	6hours	YES

## Sheet: hsf-1
Combined 3 replicates - Oasis2 analysis								Replicate 1- raw data					Replicate 1 - Oasis2 analysis							Replicate 2- raw data					Replicate 2 - Oasis2 analysis							Replicate 3- raw data					Replicate 3 - Oasis2 analysis							Survival extension rate (mean)
																																													rep1	rep2	rep3
	group	No. of worms	Mean survival after HS (Days)	p value to E.V._Naive	p value to hsf-1_Naive			#days	dead	censor			group	No. of worms	Mean survival after HS (Days)	p value to E.V._Naive	p value to hsf-1-1_Naive			#days	dead	censor			group	No. of worms	Mean survival after HS (Days)	p value to E.V._Naive	p value to hsf-1_Naive			#days	dead	censor			group	No. of worms	Mean survival after HS (Days)	p value to E.V._Naive	p value to hsf-1_Naive			E.V.	86.5337	37.1257	16.0675
	E.V._Naive	170	10.66	N/A				%E.V._N					E.V._Naive	55	8.02	N/A				%E.V._N					E.V._Naive	54	10.02	N/A				%E.V._N					E.V._Naive	61	13.63	N/A				hsf-1	68.7296	42.2989	29.2079
	E.V._Primed	172	14.84	4.7e-09				0	0				E.V._Primed	51	14.96	4.7e-07				0	0				E.V._Primed	66	13.74	<1.0E-10				0	0				E.V._Primed	55	15.82	0.014
	hsf-1_Naive	177	3.85		N/A			1	6				hsf-1_Naive	56	3.07		N/A			1	7				hsf-1_Naive	65	4.35		N/A			1	2				hsf-1_Naive	56	4.04		N/A
	hsf-1_Primed	144	5.55		<1.0E-10			3	11				hsf-1_Primed	55	5.18		3.2e-09			3	3	3			hsf-1_Primed	52	6.19		0.7464			3	0	1			hsf-1_Primed	37	5.22		0.0044			Paired one-tailed t-test
								5	6											5	6	1										5	3	1										0.987056
	Fraction Alive							7	9											7	2											7	5
	Survival time (days) after HS 6hours	E.V._Naive	E.V._Primed	hsf-1_Naive	hsf-1_Primed			9	7				Fraction Alive							9	6				Fraction Alive							9	7				Fraction Alive
	0	1	1	1	1			11	4				Survival time (days) after HS 6hours	E.V._Naive	E.V._Primed	hsf-1_Naive	hsf-1_Primed			11	5				Survival time (days) after HS 6hours	E.V._Naive	E.V._Primed	hsf-1_Naive	hsf-1_Primed			11	10				Survival time (days) after HS 6hours	E.V._Naive	E.V._Primed	hsf-1_Naive	hsf-1_Primed
	1	0.912	0.953	0.887	0.931			13	4				0	1	1	1	1			13	10				0	1	1	1	1			13	1				0	1	1	1	1
	3	0.829	0.878	0.401	0.778			15	3				1	0.891	0.961	0.82	0.945			15	3				1	0.87	0.939	0.892	0.981			15	9				1	0.967	0.964	0.946	0.838
	5	0.739	0.872	0.113	0.441			17	0				3	0.691	0.863	0.21	0.709			17	4				3	0.815	0.864	0.569	0.865			17	7				3	0.967	0.909	0.393	0.757
	7	0.64	0.86	0.023	0.119			19	2				5	0.582	0.843	0	0.345			19	2				5	0.696	0.864	0.185	0.551			19	6				5	0.917	0.909	0.143	0.432
	9	0.517	0.809	0	0.008			21	2				7	0.418	0.804	0	0.091			21	2				7	0.655	0.864	0.031	0.177			21	5				7	0.832	0.909	0.036	0.081
	11	0.4	0.722	0	0			23	0				9	0.291	0.765		0			23	0				9	0.532	0.797	0	0.022			23	4				9	0.713	0.868	0	0
	13	0.308	0.64					25	1				11	0.218	0.706		0								11	0.43	0.698	0	0								11	0.544	0.764
	15	0.215	0.439										13	0.145	0.627					%E.V._P					13	0.225	0.581					%E.V._P					13	0.527	0.723
	17	0.148	0.314					%E.V._P					15	0.091	0.412					0	0				15	0.164	0.415					0	0				15	0.374	0.496
	19	0.086	0.213					0	0				17	0.091	0.373					1	4				17	0.082	0.216					1	2				17	0.255	0.372
	21	0.031	0.144					1	2				19	0.055	0.275					3	5	1			19	0.041	0.1					3	3	3			19	0.153	0.289
	23	0.006	0.063					3	5				21	0.018	0.216					5	0	2			21	0	0.033					5	0	2			21	0.068	0.207
	25	0	0.01					5	1				23	0.018	0.118					7	0	2			23	0	0					7	0	1			23	0	0.083
	27		0					7	2				25	0	0.02					9	4											9	2
								9	2				27		0					11	6											11	5
								11	3											13	7											13	2
								13	4											15	10											15	11
								15	11											17	12											17	6
								17	2											19	7											19	4
								19	5											21	4											21	4
								21	3											23	2											23	6	4
								23	5
								25	5											%hsf-1_N												%hsf-1_N
								27	1											0	0											0	0
																				1	7											1	3
								%hsf-1_N												3	21											3	31
								0	0											5	25											5	14
								1	10											7	10											7	6
								3	34											9	2											9	2
								5	12											11	0
								7	0																							%hsf-1_P
																				%hsf-1_P												0	0
								%hsf-1_P												0	0											1	6
								0	0											1	1											3	3
								1	3											3	6	1										5	12
								3	13											5	16											7	13
								5	20											7	19	1										9	3
								7	14	1										9	7
								9	4											11	1
								11	0

## Sheet: mars-1
Combined 3 replicates - Oasis2 analysis								Replicate 1- raw data					Replicate 1 - Oasis2 analysis							Replicate 2- raw data					Replicate 2 - Oasis2 analysis							Replicate 3- raw data					Replicate 3 - Oasis2 analysis							Survival extension rate (mean)
																																													rep1	rep2	rep3
	group	No. of worms	Mean survival after HS (Days)	p value to E.V._Naive	p value to mars-1_Naive			#days	dead	censor			group	No. of worms	Mean survival after HS (Days)	p value to E.V._Naive	p value to mars-1_Naive			#days	dead	censor			group	No. of worms	Mean survival after HS (Days)	p value to E.V._Naive	p value to mars-1_Naive			#days	dead	censor			group	No. of worms	Mean survival after HS (Days)	p value to E.V._Naive	p value to mars-1_Naive			E.V.	61.7442	123.67	37.1257
	E.V._Naive	172	8.83	N/A				%E.V._N					E.V._Naive	63	8.6	N/A				%E.V._N					E.V._Naive	61	5.45	N/A				%E.V._N					E.V._Naive	54	10.02	N/A				mars-1	20.9268	26.2893	4.47866
	E.V._Primed	186	14.16	<1.0E-10				0	0				E.V._Primed	69	13.91	5.8e-07				0	0				E.V._Primed	55	12.19	<1.0E-10				0	0				E.V._Primed	66	13.74	0.0006
	mars-1_Naive	182	13.14		N/A			1	5				mars-1_Naive	77	13.38		N/A			1	6				mars-1_Naive	58	7.95		N/A			1	7				mars-1_Naive	59	14.29		N/A
	mars-1_Primed	200	14.72		0.0113			3	3				mars-1_Primed	74	16.18		0.0171			3	11				mars-1_Primed	57	10.04		0.0431			3	3	3			mars-1_Primed	62	14.93		0.4115			Paired one-tailed t-test
								5	9											5	6											5	6	1										0.107522
	Fraction Alive							7	15											7	9											7	2
	Survival time (days) after HS 6hours	E.V._Naive	E.V._Primed	mars-1_Naive	mars-1_Primed			9	13				Fraction Alive							9	7				Fraction Alive							9	6				Fraction Alive
	0	1	1	1	1			11	9				Survival time (days) after HS 6hours	E.V._Naive	E.V._Primed	mars-1_Naive	mars-1_Primed			11	4				Survival time (days) after HS 6hours	E.V._Naive	E.V._Primed	mars-1_Naive	mars-1_Primed			11	5				Survival time (days) after HS 6hours	E.V._Naive	E.V._Primed	mars-1_Naive	mars-1_Primed
	1	0.895	0.952	0.978	0.995			13	3				0	1	1	1	1			13	4				0	1	1	1	1			13	10				0	1	1	1	1
	3	0.797	0.871	0.972	0.98			15	1				1	0.921	0.957	0.987	0.986			15	3				1	0.754	0.982	0.983	1			15	3				1	0.87	0.939	0.966	1
	5	0.672	0.86	0.927	0.938			18	0				3	0.873	0.883	0.987	0.958			17	0				2	0.705	0.982	0.914	0.982			17	4				3	0.815	0.864	0.966	1
	7	0.516	0.837	0.809	0.865			20	3				5	0.73	0.868	0.932	0.929			19	2				4	0.604	0.945	0.655	0.912			19	2				5	0.696	0.864	0.966	0.951
	9	0.36	0.781	0.674	0.755			22	1				7	0.492	0.838	0.795	0.899			21	2				6	0.415	0.889	0.5	0.737			21	2				7	0.655	0.864	0.898	0.902
	11	0.252	0.674	0.492	0.624			24	0				9	0.286	0.778	0.684	0.84			23	0				8	0.125	0.757	0.328	0.509			23	0				9	0.532	0.797	0.746	0.768
	13	0.15	0.534	0.391	0.529			26	1				11	0.143	0.629	0.474	0.693			25	1				10	0	0.605	0.207	0.316								11	0.43	0.698	0.627	0.701
	15	0.108	0.399	0.3	0.404			28	0				13	0.095	0.419	0.363	0.604								12	0	0.416	0.207	0.246			%E.V._P					13	0.225	0.581	0.525	0.601
	17	0.084	0.32	0.26	0.341								15	0.079	0.374	0.293	0.531			%E.V._P					14		0.303	0.103	0.158			0	0				15	0.164	0.415	0.39	0.367
	18	0.084	0.281	0.226	0.288			%E.V._P					18	0.079	0.269	0.209	0.383			0	0				16		0.189	0.034	0.105			1	4				17	0.082	0.216	0.305	0.284
	19	0.06	0.214	0.164	0.236			0	0				20	0.032	0.135	0.167	0.251			1	2				18		0.019	0.017	0.053			3	5	1			19	0.041	0.1	0.203	0.184
	20	0.042	0.163	0.147	0.189			1	3	1			22	0.016	0.075	0.112	0.133			3	5				20		0	0.017	0			5	0	2			21	0	0.033	0.051	0.134
	21	0.018	0.124	0.096	0.163			3	5	1			24	0.016	0.03	0.042	0.074			5	1				22			0				7	0	2			23	0	0	0	0.05
	22	0.012	0.101	0.074	0.121			5	1				26	0	0.015	0	0.044			7	2											9	4				26				0
	23	0.012	0.062	0.045	0.084			7	2				28	0	0	0	0			9	2											11	6
	24	0.012	0.045	0.017	0.063			9	4											11	3											13	7
	25	0.006	0.017	0.017	0.026			11	10											13	4											15	10
	26	0	0.011	0	0.016			13	14											15	11											17	12
	27	0	0.006	0	0.016			15	3											17	2											19	7
	28		0		0			18	7											19	5											21	4
								20	9											21	3											23	2
								22	4											23	5
								24	3											25	5											%mars-1_N
								26	1											27	1											0	0
								28	1																							1	2
																				%mars-1_N												3	0
								%mars-1_N												0	0											5	0
								0	0											1	1											7	4
								1	1	2										3	1											9	9
								3	0	2										5	4											11	7
								5	4											7	7											13	6
								7	10	1										9	7											15	8
								9	8											11	10											17	5
								11	15											13	4											19	6
								13	8											15	3											21	9
								15	5											17	2											23	3
								18	6											19	5
								20	3											21	0											%mars-1_P
								22	4											23	2											0	0
								24	5											25	0											1	0	1
								26	3																							3	0
								28	0											%mars-1_P												5	3
																				0	0											7	3	1
								%mars-1_P												1	0	1										9	8
								0	0											3	1											11	4
								1	1	3										5	3											13	6
								3	2	3										7	9											15	14
								5	2											9	9											17	5
								7	2											11	11											19	6
								9	4											13	6											21	3
								11	10											15	5											23	5
								13	6											17	7											26	3
								15	5											19	4
								18	10											21	2
								20	9											23	2
								22	8											25	4
								24	4											27	0
								26	2
								28	3

## Sheet: snpc-4
Combined 3 replicates - Oasis2 analysis								Replicate 1- raw data					Replicate 1 - Oasis2 analysis							Replicate 2- raw data					Replicate 2 - Oasis2 analysis							Replicate 3- raw data					Replicate 3 - Oasis2 analysis								Survival extension rate (mean)
																																														rep1	rep2	rep3
	group	No. of worms	Mean survival after HS (Days)	p value to E.V._Naive	p value to snpc-4_Naive			#days	dead	censor			group	No. of worms	Mean survival after HS (Days)	p value to E.V._Naive	p value to snpc-4_Naive			#days	dead	censor			group	No. of worms	Mean survival after HS (Days)	p value to E.V._Naive	p value to snpc-4_Naive			#days	dead	censor			group	No. of worms	Mean survival after HS (Days)	p value to E.V._Naive	p value to snpc-4_Naive				E.V.	61.7442	86.5337	37.1257
	E.V._Naive	172	8.83	N/A				%E.V._N					E.V._Naive	63	8.6	N/A				%E.V._N					E.V._Naive	55	8.02	N/A				%E.V._N					E.V._Naive	54	10.02	N/A					snpc-4	3.33025	55.2356	15.3558
	E.V._Primed	186	14.16	<1.0E-10				0	0				E.V._Primed	69	13.91	5.8e-07				0	0				E.V._Primed	51	14.96	4.7e-07				0	0				E.V._Primed	66	13.74	0.0006
	snpc-4_Naive	176	9.84		N/A			1	5				snpc-4_Naive	66	10.81		N/A			1	6				snpc-4_Naive	50	7.64		N/A			1	7				snpc-4_Naive	60	10.68		N/A
	snpc-4_Primed	213	11.86		0.0001			3	3				snpc-4_Primed	71	11.17		0.7625			3	11				snpc-4_Primed	70	11.86		4.1e-07			3	3	3			snpc-4_Primed	72	12.32		0.0996				Paired one-tailed t-test
								5	9											5	6											5	6	1											0.077276
	Fraction Alive							7	15											7	9											7	2
	Survival time (days) after HS 6hours	E.V._Naive	E.V._Primed	snpc-4_Naive	snpc-4_Primed			9	13				Fraction Alive							9	7				Fraction Alive							9	6				Fraction Alive
	0	1	1	1	1			11	9				Survival time (days) after HS 6hours	E.V._Naive	E.V._Primed	snpc-4_Naive	snpc-4_Primed			11	4				Survival time (days) after HS 6hours	E.V._Naive	E.V._Primed	snpc-4_Naive	snpc-4_Primed			11	5				Survival time (days) after HS 6hours	E.V._Naive	E.V._Primed	snpc-4_Naive	snpc-4_Primed
	1	0.895	0.952	0.898	0.962			13	3				0	1	1	1	1			13	4				0	1	1	1	1			13	10				0	1	1	1	1
	3	0.797	0.871	0.858	0.911			15	1				1	0.921	0.957	0.955	0.972			15	3				1	0.891	0.961	0.82	0.943			15	3				1	0.87	0.939	0.9	0.972
	5	0.672	0.86	0.812	0.887			18	0				3	0.873	0.883	0.924	0.915			17	0				3	0.691	0.863	0.76	0.9			17	4				3	0.815	0.864	0.867	0.917
	7	0.516	0.837	0.685	0.804			20	3				5	0.73	0.868	0.878	0.886			19	2				5	0.582	0.843	0.7	0.871			19	2				5	0.696	0.864	0.833	0.903
	9	0.36	0.781	0.508	0.672			22	1				7	0.492	0.838	0.801	0.808			21	2				7	0.418	0.804	0.5	0.743			21	2				7	0.655	0.864	0.712	0.86
	11	0.252	0.674	0.334	0.485			24	0				9	0.286	0.778	0.616	0.684			23	0				9	0.291	0.765	0.3	0.614			23	0				9	0.532	0.797	0.566	0.719
	13	0.15	0.534	0.185	0.361			26	1				11	0.143	0.629	0.339	0.394			25	1				11	0.218	0.706	0.2	0.5								11	0.43	0.698	0.453	0.535
	15	0.108	0.399	0.078	0.243			28	0				13	0.095	0.419	0.231	0.207								13	0.145	0.627	0.04	0.414			%E.V._P					13	0.225	0.581	0.264	0.418
	17	0.084	0.32	0.054	0.079								15	0.079	0.374	0.077	0.145			%E.V._P					15	0.091	0.412	0	0.329			0	0				15	0.164	0.415	0.151	0.217
	18	0.084	0.281	0.042	0.04			%E.V._P					18	0.079	0.269	0.046	0			0	0				17	0.091	0.373	0	0.057			1	4				17	0.082	0.216	0.075	0.05
	19	0.06	0.214	0.024	0.034			0	0				20	0.032	0.135	0	0			1	2				19	0.055	0.275		0.057			3	5	1			19	0.041	0.1	0.019	0.033
	20	0.042	0.163	0.006	0.034			1	3	1			22	0.016	0.075					3	5				21	0.018	0.216		0			5	0	2			21	0	0.033	0	0.033
	21	0.018	0.124	0	0.011			3	5	1			24	0.016	0.03					5	1				23	0.018	0.118		0			7	0	2			23	0	0	0	0
	22	0.012	0.101	0	0			5	1				26	0	0.015					7	2				25	0	0.02					9	4
	23	0.012	0.062					7	2				28	0	0					9	2				27		0					11	6
	24	0.012	0.045					9	4											11	3											13	7
	25	0.006	0.017					11	10											13	4											15	10
	26	0	0.011					13	14											15	11											17	12
	27	0	0.006					15	3											17	2											19	7
	28		0					18	7											19	5											21	4
								20	9											21	3											23	2
								22	4											23	5
								24	3											25	5											%snpc-4_N
								26	1											27	1											0	0
								28	1																							1	6
																				%snpc-4_N												3	2
								%snpc-4_N												0	0											5	2	2
								0	0											1	9											7	7	2
								1	3											3	3											9	8	1
								3	2	1										5	3											11	6
								5	3											7	10											13	10
								7	5											9	10											15	6
								9	12											11	5											17	4
								11	18											13	8											19	3
								13	7											15	2											21	1
								15	10											17	0											23	0
								18	2
								20	3											%snpc-4_P												%snpc-4_P
																				0	0											0	0
								%snpc-4_P												1	4											1	2
								0	0											3	3											3	4
								1	2											5	2											5	1	2
								3	4	3										7	9											7	3	5
								5	2	3										9	9											9	9	3
								7	5	13										11	8											11	11
								9	6											13	6											13	7
								11	14											15	6											15	12
								13	9											17	19											17	10
								15	3											19	0											19	1
								18	7											21	4											21	0
								20	0											23	0											23	2

## Sheet: fos-1
Combined 3 replicates - Oasis2 analysis								Replicate 1- raw data					Replicate 1 - Oasis2 analysis							Replicate 2- raw data					Replicate 2 - Oasis2 analysis							Survival extension rate (mean)
																																	rep1	rep2
	group	No. of worms	Mean survival after HS (Days)	p value to E.V._Naive	p value to fos-1_Naive			#days	dead	censor			group	No. of worms	Mean survival after HS (Days)	p value to E.V._Naive	p value to fos-1_Naive			#days	dead	censor			group	No. of worms	Mean survival after HS (Days)	p value to E.V._Naive	p value to fos-1_Naive			E.V.	80.6191	77.4945
	E.V._Naive	138	8.36	N/A				%E.V._N					E.V._Naive	58	7.43	N/A				%E.V._N					E.V._Naive	80	9.02	N/A				fos-1	45.9916	-3.59147
	E.V._Primed	145	14.8	<1.0E-10				0	0				E.V._Primed	65	13.42	1.7e-07				0	0				E.V._Primed	80	16.01	<1.0E-10
	fos-1_Naive	137	8.22		N/A			1	10				fos-1_Naive	57	7.11		N/A			1	5	5			fos-1_Naive	80	8.91		N/A
	fos-1_Primed	173	9.54		0.0324			3	7				fos-1_Primed	93	10.38		0.0063			2	1	2			fos-1_Primed	80	8.59		0.6557			Paired one-tailed t-test
								5	9											3	0	7										0.243058
	Fraction Alive							7	12											5	8	3
	Survival time (days) after HS 6hours	E.V._Naive	E.V._Primed	fos-1_Naive	fos-1_Primed			9	3				Fraction Alive							7	17				Fraction Alive
	0	1	1	1	1			11	7				Survival time (days) after HS 6hours	E.V._Naive	E.V._Primed	fos-1_Naive	fos-1_Primed			9	9	4			Survival time (days) after HS 6hours	E.V._Naive	E.V._Primed	fos-1_Naive	fos-1_Primed
	1	0.891	0.993	0.949	0.96			13	2				0	1	1	1	1			11	8				0	1	1	1	1
	2	0.884	0.993	0.938	0.946			15	2				1	0.828	1	1	1			13	6				1	0.938	0.988	0.913	0.913
	3	0.83	0.915	0.872	0.925			17	3				3	0.707	0.846	0.9	0.976			15	2				2	0.924	0.988	0.893	0.882
	5	0.69	0.892	0.739	0.733			20	3				5	0.552	0.815	0.715	0.712			17	1				3	0.924	0.974	0.854	0.866
	7	0.443	0.869	0.528	0.614			22	0				7	0.345	0.798	0.387	0.575			19	0				5	0.801	0.96	0.764	0.772
	9	0.341	0.853	0.233	0.356								9	0.293	0.782	0.055	0.407			21	2				7	0.523	0.931	0.645	0.678
	11	0.199	0.75	0.171	0.225			%E.V._P					11	0.172	0.663	0	0.271			23	0				9	0.376	0.916	0.334	0.29
	13	0.123	0.599	0.078	0.168			0	0				13	0.138	0.493	0	0.237			25	0				11	0.218	0.827	0.263	0.166
	15	0.085	0.455	0.031	0.105			1	0				15	0.103	0.374		0.178			27	0				13	0.099	0.692	0.119	0.083
	17	0.047	0.327	0.016	0.095			3	10	1			17	0.052	0.204		0.158								15	0.059	0.526	0.048	0.021
	19	0.047	0.2	0	0.084			5	2	3			20	0	0.119		0.059			%E.V._P					17	0.04	0.436	0.024	0.021
	20	0.019	0.16		0.032			7	1				22	0	0.017		0.02			0	0				19	0.04	0.196	0	0
	21	0	0.072		0.032			9	1	1			24		0		0.02			1	1	4			21	0	0.03	0	0
	22		0.024		0.011			11	7				26				0			2	0	1			23	0	0.015	0	0
	23		0.016		0.011			13	10											3	1	6			25	0	0.015	0	0
	24		0.008		0.011			15	7											5	1				27	0	0	0	0
	25		0.008		0.011			17	10											7	2
	27		0		0			20	5											9	1	1
								22	6											11	6	1
								24	1											13	9
																				15	11
								%fos-1_N												17	6
								0	0											19	16
								1	0	17										21	11
								3	4	2										23	1
								5	7	3										25	0
								7	11	6										27	1
								9	6
								11	1											%fos-1_N
								13	0											0	0
																				1	7	25
								%fos-1_P												2	1	2
								0	0											3	2	5
								1	0	11										5	4	2
								3	2	6										7	5
								5	20	2										9	13
								7	10	1										11	3
								9	12	5										13	6
								11	8											15	3
								13	2	2										17	1
								15	3											19	1
								17	1											21	0
								20	5											23	0
								22	2											25	0
								24	0											27	0
								26	1
																				%fos-1_P
																				0	0
																				1	7	13
																				2	2	3
																				3	1	8
																				5	5
																				7	5	1
																				9	20	1
																				11	6
																				13	4
																				15	3
																				17	0
																				19	1
																				21	0
																				23	0
																				25	0
																				27	0

## Sheet: elt-2
Combined 2 replicates - Oasis2 analysis								Replicate 1- raw data					Replicate 1 - Oasis2 analysis							Replicate 2- raw data					Replicate 2 - Oasis2 analysis
	group	No. of worms	Mean survival after HS (Days)	p value to E.V._Naive	p value to mars-1_Naive			#days	dead	censor			group	No. of worms	Mean survival after HS (Days)	p value to E.V._Naive	p value to mars-1_Naive			#days	dead	censor			group	No. of worms	Mean survival after HS (Days)	p value to E.V._Naive	p value to mars-1_Naive
	E.V._Naive	134	6.94	N/A				%E.V._N					E.V._Naive	88	5.2	N/A				%E.V._N					E.V._Naive	46	10.33	N/A
	E.V._Primed	114	12.04	<1.0E-10				0	0				E.V._Primed	66	8.99	2.4e-06				0	0				E.V._Primed	48	16.14	4.5e-05
	elt-2_Naive	129	5.83		N/A			1	16				elt-2_Naive	67	4.4		N/A			1	5				elt-2_Naive	62	7.39		N/A
	elt-2_Primed	114	11.42		<1.0E-10			3	20				elt-2_Primed	62	9.6		1.6e-07			3	3	1			elt-2_Primed	52	13.58		8.8e-07
								5	23											5	3
	Fraction Alive							7	10											7	9
	Survival time (days) after HS 6hours	E.V._Naive	E.V._Primed	elt-2_Naive	elt-2_Primed			9	12				Fraction Alive							9	6				Fraction Alive
	0	1	1	1	1			11	4				Survival time (days) after HS 6hours	E.V._Naive	E.V._Primed	elt-2_Naive	elt-2_Primed			11	5				Survival time (days) after HS 6hours	E.V._Naive	E.V._Primed	elt-2_Naive	elt-2_Primed
	1	0.99	0.947	0.775	0.939			13	1				0	1	1	1	1			13	1				0	1	1	1	1
	3	0.949	0.781	0.651	0.772			15	1				1	0.818	0.97	0.731	0.919			15	1				1	0.891	0.917	0.823	0.962
	5	0.949	0.71	0.408	0.648			17	1				3	0.591	0.697	0.567	0.677			17	3				3	0.826	0.896	0.742	0.885
	7	0.848	0.655	0.212	0.63			20	0				5	0.33	0.576	0.269	0.496			19	4				5	0.759	0.896	0.561	0.827
	9	0.601	0.573	0.133	0.603								7	0.216	0.512	0.104	0.479			21	4				7	0.558	0.853	0.33	0.808
	11	0.349	0.462	0.078	0.541			%E.V._P					9	0.08	0.4	0.03	0.446			23	1				9	0.424	0.811	0.247	0.788
	13	0.241	0.398	0.071	0.497			0	0				11	0.034	0.283	0	0.43								11	0.313	0.704	0.165	0.673
	15	0.18	0.324	0.039	0.337			1	2				13	0.023	0.183	0	0.38			%E.V._P					13	0.29	0.683	0.148	0.635
	17	0.144	0.268	0.024	0.16			3	18				15	0.011	0.133		0.248			0	0				15	0.268	0.576	0.082	0.442
	19	0.12	0.213	0.016	0.106			5	8	2			17	0	0.083		0.149			1	4				17	0.201	0.512	0.049	0.173
	20	0.096	0.203	0.008	0.027			7	4				20	0	0.067		0			3	1	1			19	0.112	0.384	0.033	0.058
	21	0.024	0.129	0	0.018			9	7	1			22		0.033		0			5	0				21	0.022	0.213	0.016	0.038
	22	0.024	0.111		0.018			11	7				24		0.017					7	2				23	0	0.085	0	0
	23	0	0.055		0			13	6				26		0					9	2				26		0
	24		0.046					15	3											11	5
	26		0					17	3											13	1
								20	1											15	5
								22	2											17	3
								24	1											19	6
								26	1											21	8
																				23	6
								%elt-2_N												26	4
								0	0
								1	18											%elt-2_N
								3	11											0	0
								5	20											1	11
								7	11											3	5	1
								9	5											5	11
								11	2											7	14
								13	0											9	5
																				11	5
								%elt-2_P												13	1
								0	0											15	4
								1	5											17	2
								3	15	1										19	1
								5	11											21	1
								7	1											23	1
								9	2
								11	1											%elt-2_P
								13	3											0	0
								15	8											1	2
								17	6											3	4
								20	9											5	3
								22	0											7	1
																				9	1
																				11	6
																				13	2
																				15	10
																				17	14
																				19	6
																				21	1
																				23	2

## Sheet: dpy-27
Combined 2 replicates - Oasis2 analysis								Replicate 1- raw data					Replicate 1 - Oasis2 analysis							Replicate 2- raw data					Replicate 2 - Oasis2 analysis								Survival extension rate (mean)
																																		rep1	rep2
	group	No. of worms	Mean survival after HS (Days)	p value to E.V._Naive	p value to mars-1_Naive			#days	dead	censor			group	No. of worms	Mean survival after HS (Days)	p value to E.V._Naive	p value to mars-1_Naive			#days	dead	censor			group	No. of worms	Mean survival after HS (Days)	p value to E.V._Naive	p value to mars-1_Naive				E.V.	80.6191	17.9017
	E.V._Naive	119	10.58	N/A				%E.V._N					E.V._Naive	58	7.43	N/A				%E.V._N					E.V._Naive	61	13.63	N/A					dpy-27	25.5034	6.72451
	E.V._Primed	120	14.62	0.0000083***				0	0				E.V._Primed	65	13.42	1.7e-07				0	0				E.V._Primed	55	16.07	0.014
	dpy-27_Naive	121	7.54		N/A			1	10				dpy-27_Naive	62	5.96		N/A			1	2				dpy-27_Naive	59	9.22		N/A
	dpy-27_Primed	119	8.64		0.0755 n.s.			3	7				dpy-27_Primed	60	7.48		0.0915			3	0	1			dpy-27_Primed	59	9.84		0.3058				Paired one-tailed t-test
								5	9											5	3	1											0.372624
	Fraction Alive							7	12											7	5
		E.V._Naive	E.V._Primed	dpy-27_Naive	dpy-27_Primed			9	3				Fraction Alive							9	7				Fraction Alive
	0	1	1	1	1			11	7				Survival time (days) after HS 6hours	E.V._Naive	E.V._Primed	dpy-27_Naive	dpy-27_Primed			11	10				Survival time (days) after HS 6hours	E.V._Naive	E.V._Primed	dpy-27_Naive	dpy-27_Primed
	1	0.899	0.983	0.893	0.924			13	2				0	1	1	1	1			13	1				0	1	1	1	1
	3	0.84	0.875	0.777	0.814			15	2				1	0.828	1	0.839	0.9			15	9				1	0.967	0.964	0.949	0.949
	5	0.738	0.858	0.561	0.702			17	3				3	0.707	0.846	0.629	0.717			17	7				3	0.967	0.909	0.932	0.915
	7	0.592	0.849	0.443	0.563			20	3				5	0.552	0.815	0.348	0.567			19	6				5	0.917	0.909	0.789	0.843
	9	0.507	0.821	0.325	0.432			22	0				7	0.345	0.798	0.245	0.416			21	5				7	0.832	0.909	0.651	0.715
	11	0.361	0.709	0.167	0.253								9	0.293	0.782	0.204	0.359			23	4				9	0.713	0.868	0.454	0.508
	13	0.335	0.597	0.079	0.113			%E.V._P					11	0.172	0.663	0.102	0.17								11	0.544	0.764	0.237	0.339
	15	0.24	0.429	0.01	0.019			0	0				13	0.138	0.493	0.061	0.094			%E.V._P					13	0.527	0.723	0.099	0.132
	17	0.155	0.28	0.01	0			1	0				15	0.103	0.374	0.02	0.019			0	0				15	0.374	0.496	0	0.019
	19	0.103	0.243	0.01	0			3	10	1			17	0.052	0.204	0.02	0			1	2				17	0.255	0.372	0	0
	20	0.077	0.196	0				5	2	3			20	0	0.119	0	0			3	3	3			19	0.153	0.289
	21	0.034	0.159					7	1				22	0	0.017	0				5	0	2			21	0.068	0.207
	22	0.034	0.103					9	1	1			24		0					7	0	1			23	0	0.083
	23	0	0.047					11	7											9	2				26		0
	24		0.037					13	10											11	5
	26		0					15	7											13	2
								17	10											15	11
								20	5											17	6
								22	6											19	4
								24	1											21	4
																				23	6
								%dpy-27_N												26	4
								0	0
								1	10											%dpy-27_N
								3	13	1										0	0
								5	17	4										1	3
								7	5											3	1	3
								9	2											5	8	4
								11	5											7	7
								13	2											9	10
								15	2											11	11
								17	0											13	7
								20	1											15	5
								22	0											17	0
								%dpy-27_P												%dpy-27_P
								0	0											0	0
								1	6											1	3	1
								3	11											3	2	2
								5	9	4										5	4	1
								7	8											7	7	1
								9	3											9	11
								11	10											11	9
								13	4											13	11
								15	4											15	6
								17	1											17	1
								20	0
