# Supplementary material for: Transcriptomic and chromatin accessibility profiling unveils new regulators of heat hormesis in Caenorhabditis elegans
Source: PLoS Biol. 2026 Feb 20;24(2):e3003639. doi: 10.1371/journal.pbio.3003639 (PMC12923026; doi:10.1371/journal.pbio.3003639)
Supplement: S7 Data — Referred to as S7 Data in the main text. (TXT) [file pbio.3003639.s016.txt]

###RUN in Linux
###NOTES:
"# The pipeline illustrates a command line for processing a single sample. For multiple samples, they were processed concurrently using the command parallel -j 5 < to facilitate efficient analysis"


##Pre-processing of FASTQ files and basic quality check 

#renname fastq file

#run fastqc


##Trim adapters

#Organize paired-end FASTQ files side by side in a single list
ls -1 *_R1.fastq* > .R1
ls -1 *_R2.fastq* > .R2
"paste -d "" "" .R1 .R2 > Reads.list"

"#Install and run ""Cutadapt version 4.6"""
readarray fastq < Reads.list
"        for i in ""${fastq[@]}"""
        do
                trim_galore --gzip -nextseq 20 --cores 8 --paired $i
        done


##Alignment

#BWA
bwa mem -t 8 -M $REFERENCE(ce11) $INPUT.R1_val_1.fq.gz $INPUT.R2_val_2.fq.gz -o $OUTPUT.sam

#Convert SAM to BAM
samtools view -@ 24 -b -h -F 0x0100 -O BAM -o $OUTPUT.bam $INPUT.sam

#Sort and index BAM
samtools sort -o $OUTPUT.sorted.bam $INTPUT.bam
samtools index $INTPUT.sorted.bam

#Report alignment summary statistics
samtools idxstats $INTPUT.sorted.bam > $OUTPUT.idxstats


##Remove mitochondrial DNA (mtDNA)

samtools view -b -o $OUTPUT.noMT.bam $INTPUT.sorted.bam I II III IV V X
samtools index $INTPUT.noMT.bam
samtools idxstats $INPUT.noMT.bam > $OUTPUT.noMT.bam.idxstats


##Remove Blacklist 

(Download the blacklist reference and reformat it)
#Downloaded 'ce11-blacklist.v2.bed.gz' from https://github.com/Boyle-Lab/Blacklist/blob/master/lists/ce11-blacklist.v2.bed.gz
"#Adjusted the chromosome labeling format of the BED file: zcat ce11-blacklist.v2.bed.gz | sed ""s/chr//"" > ce11-blacklist.v2.new.bed  "
bedtools intersect -v -a $INPUT.noMT.bam -b ce11-blacklist.v2.new.bed > $OUTPUT.noBlacklist.bam    

##Mark and remove duplicate

#Mark duplicates and save in metric
java -jar /programs/bin/picard-tools/picard.jar \
            MarkDuplicates \
            INPUT=$.noBlacklist.bam  \
            OUTPUT=$_dupMarked.bam \
            ASSUME_SORTED=true \
            REMOVE_DUPLICATES=False \
            METRICS_FILE=_MarkDuplicates.metrics.txt \
            VALIDATION_STRINGENCY=LENIENT \
            TMP_DIR=tmp

samtools index $INPUT.dupMarked.bam  

#Remove duplicate
samtools view -b -h -F 0X400 $IUPUT_dupMarked.bam > $OUTPUT.DEDUP.bam
samtools index $IUPUT.DEDUP.bam


"[Final BAM files ($DEDUP.bam) get!: Purged of mitochondrial DNA, blacklist regions, and duplicates]"


##Convert BAM to Bedgraph for data visualization 

#Install homer in workdir
#Create tag.dir
./homer/bin/makeTagDirectory $OUTPUT.tag.dir $INPUT.DEDUP.bam

#make UCSCfile
"makeUCSCfile $INPUT.tag.dir -o auto -fsize 1e10 -res 1 -color 106,42,73 -style chipseq      "
 


-------------------------------------------------------------------------------------------------------------------
##QC of upstream analysis

"1. <sorted.bam>: Check the aligned reads and uniquely mapped reads by examining the sorted.bam files. (The sorted.bam files are the BAM files before removal of mitochondrial sequences, blacklisted regions, and duplicates.)"

"for file in *.bam; do echo ""$file: $(samtools view -c ""$file"")"" >> aligned.read.count.txt; done"
"for file in *.bam; do echo ""$file: $(samtools view -c -F 4 ""$file"")"" >> unique.mapping_report.txt; done"


2.<mtDNA>: Count the reads after removing mtDNA. Use this number along with the number of aligned reads before the removal to calculate the percentage of mtDNA.

"for file in *.bam; do echo ""$file: $(samtools view -c ""$file"")"" >> noMT_read.txt; done"

# Alternative method: Compare idxstats before and after removing mtDNA to calculate the percentage of mtDNA.
(Columns in idxstats report: chr | sequence length | mapped reads | placed but unmapped reads (typically unmapped partners of mapped reads); the last row* displays unmapped reads.)


3. Check the percentage of duplicates 

#Run MultiQC (version 1.13) after running MarkDuplicates 
multiqc . -n multiqc.report 


4. Check TSS enrichment (using the TIC mode position from Chen et al. 2013 'Ahringer lab')

#installed deepTools (version3.5.1)
#convert BAM to BigWig
bamCoverage -b $INPUT.DEDUP.bam -o $OUTPUT.bw


#Count the TSS signal coverage and visualize it in heatmaps
computeMatrix reference-point -S $INPUT.bw -R [TSS reference file] -a 1000 -b 1000 -o $OUTPUT_matrix    
plotHeatmap -m $INPUT_matrix -o $OUTPUT.heatmap.png    


-------------------------------------------------------------------------------------------------------------------
##Call peaks of all samples (treating each replicate individually)

#Install and run MACS2 (version 2.2.7.1-r9)
macs2 callpeak -t $INPUT.DUP.bam -f BAMPE -n --bdg --SPMR --gsize ce -q 0.05 --call-summits --outdir 


##Identify 'Consensus Peaks' 

#Step1. Merge read files from all biological replicates
samtools merge $OUTPUT_merged.replicates.bam $INPUT_r1.DEDUP.bam $INPUT_r2.DEDUP.bam $INPUT_r3.DEDUP.bam $INPUT_r4.DEDUP.bam 

#Step2. Call consensus peaks using MACS2
macs2 callpeak -t $INPUT (all merged BAM files) -f BAMPE -n 4reps.HS6hr_ConsensusPeaks --bdg --SPMR --gsize ce -q 0.05 --call-summits --outdir ConsensusPeaks

#Step3. Subdividing peaks based on summits
perl splitMACS2SubPeaks.txt ConsensusPeaks_peaks.narrowPeak > ConsensusPeaks_peaks.narrowPeak.split.bed
"(Details of the genomic loci for Consensus Peaks, labeled with the PeakID syntax ‘4reps.HS6hr_ConsensusPeaks_peak_’, are available in source.data)"


"##Count reads in Consensus Peaks using ""ConsensusPeaks_peaks.narrowPeak.split.bed"""
#Convert BED file into SAF 
#Use featureCounts
featureCounts -p -a ConsensusPeaks.saf -F SAF -o $OUTPUT_readCountIn_ConsensusPeaks.txt $INPUT.DEDUP.bam

#Check FRiP score 
multiqc . 


------------------------------------------------------------------------------------------

##Assess correlation between biological replicates

#Convert ce11 GTF reference file into genomefile (The resulting 'bed_genomefile.txt' is detailed in the supplementary material) 

#Split the genome into 2kb sliding windows 
bedtools makewindows -g bed_genomefile.txt -w 2000 > ce11_2kb.bed

#Count reads across all replicates in each 2kb sliding window 
bedtools multicov -bams $INPUT.bam(BAM files of all replicates) -bed ce11_2kb.bed > $OUTPUT_ce11_2kb.coverage.txt
(Read counts from each BAM file in each 2 kb window were uploaded into RStudio for Pearson’s correlation analysis)
