# Supplementary material for: Transcriptomic and chromatin accessibility profiling unveils new regulators of heat hormesis in Caenorhabditis elegans
Source: PLoS Biol. 2026 Feb 20;24(2):e3003639. doi: 10.1371/journal.pbio.3003639 (PMC12923026; doi:10.1371/journal.pbio.3003639)
Supplement: S8 Data — Referred to as S8 Data in the main text. (TXT) [file pbio.3003639.s017.txt]

##Run in Linux 
##Pre-processing of FASTQ files and basic quality check 

#renname fastq file

#run fastqc


##Trim adaptors 
"#Install and run ""Cutadapt version 4.6"""

for s in *.fastq.gz; do \
trim_galore -q 20 --fastqc ${s} --cores 6; \
done


##check read lengths:
zcat $INPUT_fastq.gz | awk 'NR%4==2{print length($0)}' | head

##Alignment
"#Install ""STAR version 2.7.9a"""

#Build genome index
STAR --runThreadN 8 --runMode genomeGenerate --genomeDir --genomeFastaFiles $REFERENCE_ce11.fa --sjdbGTFfile $RESFERENCE_ce11.gtf --sjdbOverhang [read length - 1]

#Align
STAR --quantMode GeneCounts --genomeDir --readFilesIn $INPUT_trimmed.fq.gz --readFilesCommand zcat --runThreadN 2 --outFileNamePrefix --outFilterMultimapNmax 1 --outFilterMismatchNmax 2 --outSAMtype BAM SortedByCoordinate

#count unique mapped reads
samtools view -c -F 256 -q 255 $INPUT_Aligned.sortedByCoord.out.bam
(Can also check log.Final.out file)

#Index the bam files
samtools index $INTPUT.sorted.bam


##Generate read count matrix using *_ReadsPerGene.out.tab

#use column 3 (aligned with plus strand of RNA) to build count matrix
