# Supplementary material for: Transcriptomic and chromatin accessibility profiling unveils new regulators of heat hormesis in Caenorhabditis elegans
Source: PLoS Biol. 2026 Feb 20;24(2):e3003639. doi: 10.1371/journal.pbio.3003639 (PMC12923026; doi:10.1371/journal.pbio.3003639)
Supplement: S9 Data — Referred to as S9 Data in the main text. (R) [file pbio.3003639.s018.R]

library(DESeq2)
library(ggplot2)
library(dplyr)
library(apeglm)

#Upload count matrix
cts <- as.matrix(read.csv("$INPUT_Countmatrix.txt", sep="\t", row.names=1, header=TRUE))
coldata <- read.csv("$INPUT_metadata.txt", sep="\t", row.names=1, header=TRUE)

colnames(cts) <- rownames(coldata)
dds <- DESeqDataSetFromMatrix(countData = cts, colData = coldata, design = ~group)
dds <- estimateSizeFactors(dds) #normalization
idx <- rowSums(counts(dds,normalized=TRUE) >= 5) >= $N #N = number of replicates 
dds <- dds[idx,] # keeps only genes passing the filter
dds<-DESeq(dds) 
res <- results(dds)
resultsNames(dds)

#Pair-wise comparison 
dds$group <- relevel(dds$group, ref = "$")
dds <- DESeq(dds) 
resLFC <- lfcShrink(dds, coef="$", type="apeglm") 
resLFCOrd <- resLFC[order(resLFC$padj),]
summary(resLFC, alpha=0.05 )
write.table(resLFCOrd, file = "$", sep="\t")
resLFC_df <- as.data.frame(resLFC)


#---------------------------------------------------------------------------------
##MA plot using ggplot2 without marking restored genes

resLFC_df$Category <- ifelse(is.na(resLFC_df$padj), "n.s.",
                             ifelse(resLFC_df$padj < 0.05 & resLFC_df$log2FoldChange > 0, "up",
                                    ifelse(resLFC_df$padj < 0.05 & resLFC_df$log2FoldChange < 0, "down", "n.s.")))


# Correct the color mapping and labels to match the Category names
color_mapping <- c("up" = "red", "down" = "blue", "n.s." = "grey")

# ensuring consistency in category names
plot <- ggplot(resLFC_df, aes(x = baseMean, y = log2FoldChange, color = Category)) +
  geom_point(alpha = 0.8) +
  scale_x_log10() +
  scale_color_manual(values = color_mapping,
                     labels = c("up" = "Up", "down" = "Down", "n.s." = "n.s."),
                     breaks = c("up", "down", "n.s.")) +  # Explicitly state which categories to include
  labs(x = "Mean Normalized Count", y = "Log2 Fold Change", title = "$") +
  ylim(c(-2.5, 2.5)) +
  theme_minimal() +
  theme(
    panel.grid.major.y = element_line(color = "grey80", size = 0.25),  
    panel.grid.major = element_blank(),  
    panel.grid.minor = element_blank(),  
    text = element_text(size = 16),  
    plot.title = element_text(size = 16, face = "bold"),  
    axis.title = element_text(size = 16),  
    axis.text = element_text(size = 16),  
  )


# Save the plot
print(plot)
ggsave("$", plot = plot, width = 10, height = 6, dpi = 300) 

  
  
#---------------------------------------------------------------------------------  
#Volcano plot
# === Categorize genes ===
resLFC_df$Category <- "n.s."
resLFC_df$Category[!is.na(resLFC_df$padj) & resLFC_df$padj < 0.05 & resLFC_df$log2FoldChange > 0] <- "Up"
resLFC_df$Category[!is.na(resLFC_df$padj) & resLFC_df$padj < 0.05 & resLFC_df$log2FoldChange < 0] <- "Down"
resLFC_df$Category <- factor(resLFC_df$Category, levels = c("n.s.", "Down", "Up"))

# === y-axis = -log10(padj) ===
resLFC_df$padj_plot <- resLFC_df$padj
resLFC_df$padj_plot[is.na(resLFC_df$padj_plot)] <- 1
min_nonzero <- min(resLFC_df$padj_plot[resLFC_df$padj_plot > 0], na.rm = TRUE)
resLFC_df$negLog10Padj <- -log10(pmax(resLFC_df$padj_plot, min_nonzero / 10))

# === Colors ===
color_mapping <- c("n.s." = "grey70", "Down" = "blue", "Up" = "red")

# === Plot ===
sig_cutoff <- -log10(0.05)

volcano <- ggplot(resLFC_df, aes(x = log2FoldChange, y = negLog10Padj)) +
  annotate("rect",
           xmin = -Inf, xmax = Inf,
           ymin = sig_cutoff, ymax = Inf,
           alpha = 0.1, fill = "lightgrey") +
  geom_point(aes(color = Category), alpha = 0.85, size = 1.3) +
  # Solid black baseline at y=0
  geom_hline(yintercept = 0, color = "grey50", linewidth = 0.3) +
  geom_hline(yintercept = sig_cutoff, linetype = "solid", linewidth = 1, color = "black") +
  scale_color_manual(values = color_mapping, name = "") +
  # Fix x-axis range to keep width consistent
  scale_x_continuous(limits = c(-6, 6)) + #RNA:6,ATAC:3
  labs(
    x = "Log2 fold change ($)",
    y = expression(-log[10]("adjusted p value")),
  ) +
  #coord_cartesian(ylim = c(0, 45)) +   # 👈 truncate y-axis at 45  
  theme_minimal() +
  theme(
    panel.grid.major = element_blank(),
    panel.grid.minor = element_blank(),
    text = element_text(size = 16),
    plot.title = element_text(size = 16, face = "bold"),
    axis.title = element_text(size = 16),
    axis.text = element_text(size = 16),
    legend.position = "bottom",          # 👈 move legend below plot
    legend.justification = "center",     # 👈 center the legend
    legend.box.margin = margin(t = 5)    # 👈 add a little spacing above legend
  )
