# Supplementary material for: Transcriptomic and chromatin accessibility profiling unveils new regulators of heat hormesis in Caenorhabditis elegans
Source: PLoS Biol. 2026 Feb 20;24(2):e3003639. doi: 10.1371/journal.pbio.3003639 (PMC12923026; doi:10.1371/journal.pbio.3003639)
Supplement: S10 Data — Referred to as S10 Data in the main text. (R) [file pbio.3003639.s019.R]

##annotate all 'consensus peaks' by overlapping 50% to Reference Elements
library(ChIPpeakAnno)

##reference dataset adopted from Ahringer Lab (Janes et al. 2018 )
reference <- read.table('./PeakFunctionalAnnot_2018elife.txt',sep='\t', header = TRUE)
peakannot <- makeGRangesFromDataFrame(reference,
                                      keep.extra.columns=FALSE,
                                      ignore.strand=FALSE,
                                      seqinfo=NULL,
                                      seqnames.field=c("seqnames", "seqname",
                                                       "chromosome", "chrom",
                                                       "chr", "chromosome_name",
                                                       "seqid"),
                                      start.field="start",
                                      end.field=c("end", "stop"),
                                      strand.field="strand",
                                      starts.in.df.are.0based=FALSE)


mcols(peakannot)$annot <- reference$annot
mcols(peakannot)$annot_fwd <- reference$annot_fwd
mcols(peakannot)$annot_rev <- reference$annot_rev
mcols(peakannot)$promoter_gene_id_fwd <- reference$promoter_gene_id_fwd
mcols(peakannot)$promoter_gene_locus_fwd <- reference$promoter_gene_locus_fwd
mcols(peakannot)$promoter_gene_biotype_fwd <- reference$promoter_gene_biotype_fwd
mcols(peakannot)$promoter_gene_id_rev <- reference$promoter_gene_id_rev
mcols(peakannot)$promoter_gene_locus_rev <- reference$promoter_gene_locus_rev
mcols(peakannot)$promoter_gene_biotype_rev <- reference$promoter_gene_biotype_rev
mcols(peakannot)$associated_gene_id <- reference$associated_gene_id
mcols(peakannot)$associated_locus_id <- reference$associated_locus_id
mcols(peakannot)$all_associated_gene <- reference$all_associated_gene
head(peakannot)


#bed files of 'concensus peaks' must exist in the extdada directory: "/Library/Frameworks/R.framework/Versions/4.2/Resources/library/ChIPpeakAnno/extdata"
ConsensusPeak <- system.file("extdata", "$ConsensusPeak.bed", package = "ChIPpeakAnno")

#then convert your peak file to GRanges file format for ChIPpeakAnno
ConsensusPeak <- toGRanges(ConsensusPeak, format = "BED", header = TRUE)

#change the seqlevelsstyle of your file to the same style as the annotation data (eq. It might change from NCBI/Ensembl to UCSC style)
seqlevelsStyle(ConsensusPeak) <- seqlevelsStyle(peakannot)


#overlap at least 50% of feature (reference data)
ConsensusPeak_overlap75bp <- findOverlapsOfPeaks(ConsensusPeak, peakannot, 
                                                 minoverlap = 75L,
                                                 ignore.strand = TRUE,
                                                 connectedPeaks = c("keepAll"))


write.csv(as.data.frame(unname(ConsensusPeak_overlap75bp$overlappingPeaks)), "$Annotate_ConsensusPeaks.csv")
