# Supplementary material for: Transcriptomic and chromatin accessibility profiling unveils new regulators of heat hormesis in Caenorhabditis elegans
Source: PLoS Biol. 2026 Feb 20;24(2):e3003639. doi: 10.1371/journal.pbio.3003639 (PMC12923026; doi:10.1371/journal.pbio.3003639)
Supplement: S11 Data — Referred to as S11 Data in the main text. (R) [file pbio.3003639.s020.R]

library(readxl)
library(JASPAR2018)
library(TFBSTools)
library(biomaRt)
library(Biostrings)

##Read data with significant gene lists
gene_list <- read.table('$IUPUT_genelist.txt', header = TRUE, fill = TRUE)
colnames(gene_list)  # Verify the column name is 'gene'

##Connect to Ensembl's BioMart database for C. elegans
mart <- useMart(biomart = "ensembl", dataset = "celegans_gene_ensembl")

##Fetch promoter sequences ($500bp upstream of TSS)
promoters <- getSequence(id = gene_list$gene, type = "ensembl_gene_id", seqType = "gene_flank", upstream = 500, mart = mart)

##convert promoter sequence to fasta
table(unlist(strsplit(as.character(promoters$gene_flank), NULL))) #check if you have any unwanted nucleaotide
promoters$gene_flank <- gsub("[^ATCGN]", "", promoters$gene_flank) #Clean your sequence if any inappropriate character is present
promoter_seqs <- DNAStringSet(promoters$gene_flank)
names(promoter_seqs) <- promoters$ensembl_gene_id

output_file <- "OUTPUT_promoter.fasta" 
writeXStringSet(promoter_seqs, filepath = output_file)
