# Supplementary material for: Transcriptomic and chromatin accessibility profiling unveils new regulators of heat hormesis in Caenorhabditis elegans
Source: PLoS Biol. 2026 Feb 20;24(2):e3003639. doi: 10.1371/journal.pbio.3003639 (PMC12923026; doi:10.1371/journal.pbio.3003639)
Supplement: S12 Data — Referred to as S12 Data in the main text. (R) [file pbio.3003639.s021.R]

###The code is openly available on our GitHub repository at https://github.com/Rathalodusk/TimeSeriesClus

library(tidyr)
library(dtwclust)
library(ggplot2)
library(dplyr)
library(tidyverse)
library(highcharter) 
library(htmlwidgets)


# load input data
data <- read.table("$INPUT_genes_log2fc_across.timepoints.txt", header = TRUE, sep = "\t")
metadata <- names(data)

# k-means clustering


###cluster based on all time points
###T1,T2&T3 (data[,-1]: exclude first column which is genename)
kmeans_clusters <- kmeans(data[, -1], centers = 8) #centers determine the number of k-mean clusters


groups <- 1:8

# Get default colors
default_colors <- 
  c(  "#f22020",  
      "#3750db",
      "#7dfc00",
      "#0ec434",
      "#ffc413",
      "#b732cc",
      "#29bdab",
      "#f07cab",
      "#37294f",
      "#fff000",
      "#235b54",
      "#991919",
      "#d30b94",
      "#e68f66",
      "#3998f5",
      "#f47a22",
      "#2f2aa0",
      "#772b9d",
      "#c56133",
      "#228c68",
      "#946aa2",
      "#5d4c86",
      "#96341c",
      "#632819",
      "#277da7",
      "#8ad8e8",
      "#ffcba5",
      "#c3a5b4"
  )

cluster_colors <- default_colors[1:8]

colors_list <- list()

for (i in 1:length(cluster_colors)) {
  colors_list[[paste0("Cluster", i)]] <- cluster_colors[i]
}


# Plot clustered time series (trajectory that shows temporal dynamics)
#plot(kmeans_clusters$cluster, type = "b", col = kmeans_clusters$cluster)
#legend("topright", legend = paste("Cluster", unique(kmeans_clusters$cluster)), col = unique(kmeans_clusters$cluster), pch = 1)


####METAPLOT
# Calculate the average profile
cluster_means <- aggregate(data[, -1], by = list(kmeans_clusters$cluster), FUN = mean)

cluster_means$Group <- factor(cluster_means$Group)

cluster_means <- subset(cluster_means, select = -Group.1)

# Reshape the data for plotting using ggplot2
cluster_means_long <- gather(cluster_means, key = "Time", value = "Value", -Group)

# Plot using ggplot2
Summary.plot<- ggplot(cluster_means_long, aes(x = Time, y = Value, group = Group, color = Group)) +
  geom_line() +
  scale_color_manual(values = cluster_colors) +  
  labs(x = "Time", y = "Mean Value of log2FC", color = "Cluster") +
  theme_minimal()

ggsave("$trajectory plot.png", plot = Summary.plot, width = 10, height = 6, dpi = 300)


###INDIVIDUAL PLOT
# Set highcharter options
options(highcharter.theme = hc_theme_smpl(tooltip = list(valueDecimals = 2)))

clus_result <- kmeans_clusters$cluster
cluster_list <- list()

# iterate over the numbers vector
for (num in groups) {
  clusname <- paste0("cluster", num)
  indices <- which(clus_result == num)
  cluster_list[[clusname]] <- data[indices, ]
}

Colorpointer <- 1

# RUN FROM HERE TO GENERATE INDIVIDUAL PLOTS
for (currclus in cluster_list) {
  # Reshape the data to long format for plotting
  df_long <- pivot_longer(currclus, cols = starts_with("P"), names_to = "Time", values_to = "log2FC")

  
 ####INTERACTIVE MODE#### SAVE WITH HTML FORMAT PLEASE
p <- df_long %>%hchart("line",hcaes(x = Time, y = log2FC, group = gene_common.name),color = default_colors[[Colorpointer]])
p <- p %>% hc_legend(enabled = FALSE)
mytitle <- paste("Cluster", Colorpointer, sep = "")
p <- p %>% hc_title(text = mytitle)
  
  
# Print or save the plot
print(p)  
# Save the plot as HTML
saveWidget(p, file = paste0("Cluster_", Colorpointer, "$Trajectory_Plot.html"))
# Increment the color pointer
Colorpointer <- Colorpointer + 1
}


####NORMAL MODE#####
#p <- ggplot(df_long, aes(x = Time, y = Value, group = geneid, color = as.factor(Colorpointer))) + geom_line() + scale_color_manual(values = default_colors[[Colorpointer]]) +  labs(title = "Time Series Plot", x = "Time", y = "Value") + theme_minimal()


###CREATE genelist FOR CLUSTERING RESULT
gene_names <- data[,1]
frame_for_sort <- data.frame(cluster = clus_result, names = gene_names)

# Group by Cluster and concatenate Names
clustered_data <- frame_for_sort %>%
  group_by(cluster) %>%
  summarise(Names = paste(names, collapse = "\n"))


# Convert Names into a list of names, then unest to multiple rows
clustered_data <- clustered_data %>%
  mutate(Names = strsplit(as.character(Names), "\n")) %>%
  unnest(Names)

# Create a row id to align genes across clusters in the wide format
clustered_data <- clustered_data %>%
  group_by(cluster) %>%
  mutate(id = row_number()) %>%
  ungroup()

# Pivot data to wide format
clustered_data <- pivot_wider(clustered_data, names_from = cluster, values_from = Names, names_prefix = "Cluster_")

#remove the 'id' column if it's not required in the final output
clustered_data <- select(clustered_data, -id)

# Print to see the structure
print(clustered_data)

# Write to a text file (NA was filled in cells so that each columns has same rows)
write.table(clustered_data, "$Gene list in each cluster.txt", sep = "\t", row.names = FALSE, quote = FALSE)
