# Supplementary material for: Transcriptomic and chromatin accessibility profiling unveils new regulators of heat hormesis in Caenorhabditis elegans
Source: PLoS Biol. 2026 Feb 20;24(2):e3003639. doi: 10.1371/journal.pbio.3003639 (PMC12923026; doi:10.1371/journal.pbio.3003639)
Supplement: S13 Data — Also available on GEO under accession number GSE312756. Referred to as S13 Data in the main text. (TXT) [file pbio.3003639.s022.txt]

geneID(ce11)	R_r1_NC	R_r2_NC	R_r3_NC	R_r4_NC	R_r5_NC	R_r1_N1	R_r2_N1	R_r3_N1	R_r4_N1	R_r5_N1	R_r1_P1	R_r2_P1	R_r3_P1	R_r4_P1	R_r5_P1	R_r1_N2	R_r2_N2	R_r3_N2	R_r4_N2	R_r5_N2	R_r1_P2	R_r2_P2	R_r3_P2	R_r4_P2	R_r5_P2	R_r1_N3.3	R_r2_N3.3	R_r3_N3.3	R_r4_N3.3	R_r5_N3.3	R_r1_P3.3	R_r2_P3.3	R_r3_P3.3	R_r4_P3.3	R_r5_P3.3	R_r1_N3.6	R_r2_N3.6	R_r3_N3.6	R_r1_P3.6	R_r2_P3.6	R_r3_P3.6
WBGene00000003	17	39	19	14	1	45	35	40	4	9	8	12	4	6	4	28	62	15	14	7	12	28	16	7	6	7	15	5	0	1	14	8	17	5	0	6	11	5	12	16	7
WBGene00000007	9	25	15	14	3	16	25	24	0	11	10	12	7	23	2	17	16	7	7	15	7	31	6	11	5	0	5	2	1	3	2	1	1	2	4	5	6	0	2	2	1
WBGene00000014	2	0	0	0	0	1	1	0	0	1	0	2	0	0	0	0	1	0	0	0	0	1	0	0	0	0	0	0	0	0	1	0	2	0	0	0	0	0	1	0	0
WBGene00000015	0	0	0	3	0	0	1	2	0	0	0	0	0	0	0	0	0	0	0	0	0	2	0	0	0	0	0	0	0	0	0	0	2	0	0	0	0	3	1	4	1
WBGene00000022	186	199	92	74	25	176	106	166	76	45	116	158	98	115	90	92	88	67	61	62	112	140	191	55	54	35	48	39	5	24	84	53	84	33	6	27	40	47	38	46	25
WBGene00000024	0	0	1	0	0	0	0	0	0	0	0	0	0	0	0	0	0	0	0	0	0	0	0	0	0	0	0	0	0	0	0	0	0	0	0	0	0	0	0	0	0
WBGene00000027	0	0	0	0	0	0	4	1	0	0	0	0	0	0	0	0	0	0	0	0	0	0	0	0	0	0	0	0	0	0	0	0	0	0	0	0	0	0	0	1	2
WBGene00000029	0	0	1	0	0	0	1	0	0	0	0	0	0	0	0	0	0	0	0	0	0	0	0	0	0	0	0	0	0	0	0	0	0	0	0	0	0	0	0	0	0
WBGene00000030	0	0	0	0	0	0	0	0	0	0	0	0	0	0	0	0	0	0	0	0	0	0	0	0	0	0	0	0	0	0	0	0	0	0	0	0	0	0	0	0	0
WBGene00000031	0	0	5	0	0	2	0	0	0	0	0	0	0	0	0	1	0	0	4	0	0	2	1	0	0	0	0	1	0	0	0	1	0	0	0	0	0	0	0	0	0
WBGene00000054	18	53	13	24	10	31	45	32	24	12	6	17	7	4	9	22	32	7	14	14	20	32	47	19	16	0	14	2	4	9	14	6	3	8	4	5	12	12	6	8	0
WBGene00000055	12	33	15	19	13	20	33	33	19	21	14	29	13	10	4	23	26	8	11	10	22	24	19	12	25	2	8	2	6	6	11	7	5	7	1	3	5	2	7	2	2
WBGene00000056	17	21	3	10	8	16	15	15	0	11	4	9	9	2	2	11	23	15	1	10	7	16	16	7	5	12	46	50	3	7	56	68	105	9	5	4	33	36	26	58	54
WBGene00000057	39	56	29	27	8	28	30	29	33	14	22	52	10	21	14	23	26	18	9	9	33	21	27	8	16	4	14	7	1	15	9	5	13	4	8	7	7	8	8	9	4
WBGene00000062	2	6	5	1	0	3	5	1	5	1	2	10	0	2	1	3	2	1	1	0	2	0	1	2	0	4	0	0	0	0	0	2	0	3	0	0	1	2	3	0	0
WBGene00000063	12159	26781	7470	10791	8794	14011	10605	10311	9642	11513	3848	7605	2075	6231	5663	3540	6064	1955	3512	4362	5546	7238	7757	4781	7326	2385	3980	1486	1601	4255	5920	3365	3741	5033	3078	2666	6800	2477	4830	5374	2402
WBGene00000064	1351	2478	831	954	802	1389	937	1106	747	1010	853	1366	531	850	706	627	954	419	489	373	1388	1338	1802	499	894	408	975	693	184	373	1872	1233	1616	424	357	260	855	773	1068	1378	1192
WBGene00000065	8719	17766	5059	5417	2723	11474	7892	8664	6722	5453	2501	5411	1606	3798	2107	4536	7208	2393	3383	3155	4862	6847	6987	2695	3225	2727	4483	1584	1216	1979	4900	3015	3738	2065	1399	2398	6788	2400	3746	5339	2120
WBGene00000069	9	23	4	3	3	10	11	5	5	1	2	6	1	7	6	9	24	9	3	1	13	13	15	9	6	5	6	3	1	0	7	3	4	1	0	3	1	1	2	4	1
WBGene00000071	142	258	112	108	73	193	178	196	132	76	60	145	52	96	81	170	237	105	96	84	95	151	205	124	114	54	179	127	76	122	83	97	107	55	56	68	280	165	36	139	86
WBGene00000073	255	345	108	181	81	219	167	191	136	106	170	254	127	128	98	151	360	123	120	72	237	227	358	100	167	66	203	83	51	76	203	207	278	63	76	78	234	132	123	162	163
WBGene00000097	660	601	137	106	60	424	296	325	98	69	94	124	63	61	55	339	405	345	145	104	192	169	328	78	102	4183	18375	7885	2339	4083	5679	5776	5082	937	677	3277	16693	11060	2751	8799	2501
WBGene00000098	7	15	5	8	11	14	8	6	0	5	18	26	10	9	5	8	13	3	4	8	6	10	7	12	7	5	4	1	1	5	5	7	4	11	4	0	7	4	5	7	6
WBGene00000102	459	840	282	189	92	540	432	462	211	150	203	257	130	166	123	415	461	256	207	173	597	583	884	260	328	131	299	156	66	82	449	403	489	118	75	159	349	157	269	461	255
WBGene00000108	4	2	1	0	0	6	0	0	5	2	2	0	2	0	3	0	8	3	1	0	1	4	11	3	3	1	4	1	0	0	2	0	2	0	2	0	0	1	0	1	1
WBGene00000110	1239	2646	737	330	123	2024	1481	1598	616	496	240	529	190	143	83	1153	1687	746	463	338	968	1163	1442	327	301	494	952	415	105	221	756	565	797	186	130	393	943	385	470	765	317
WBGene00000111	74	231	57	54	26	113	117	114	71	76	10	20	5	22	15	57	89	57	41	43	103	110	143	58	63	25	64	16	22	26	42	60	43	34	17	32	73	11	24	49	14
WBGene00000139	66	160	45	34	17	148	102	103	52	23	31	52	16	34	21	89	142	44	33	50	94	126	104	23	37	12	76	14	6	17	69	43	39	9	13	35	86	21	28	45	15
WBGene00000142	50	70	24	12	29	58	48	56	18	14	41	78	26	35	17	46	72	26	12	15	48	81	74	23	19	20	43	24	2	7	38	14	44	9	4	18	36	32	20	20	23
WBGene00000144	0	1	0	0	0	1	0	2	0	2	0	2	2	2	0	0	6	0	0	0	0	2	1	0	4	1	0	4	3	1	2	2	1	0	0	1	0	0	1	3	0
WBGene00000146	186	464	138	109	63	294	248	257	137	91	98	171	101	72	60	214	201	139	72	80	179	267	340	72	110	81	181	92	49	90	154	120	184	76	77	97	316	161	82	191	103
WBGene00000159	249	373	143	77	70	326	290	236	92	112	188	348	116	79	77	188	374	123	63	62	246	253	338	84	124	84	247	101	35	56	243	131	229	53	33	78	173	142	104	170	155
WBGene00000168	20	42	13	7	2	15	27	30	20	13	9	14	4	2	5	21	36	12	7	2	17	36	30	4	6	7	13	14	0	1	11	10	12	2	2	8	7	8	12	19	13
WBGene00000172	60	101	52	17	13	100	71	59	8	34	38	112	28	13	20	32	59	12	9	13	41	52	55	5	13	15	38	9	4	5	32	20	21	9	3	17	26	8	12	35	11
WBGene00000173	0	4	1	0	0	2	1	1	0	1	0	3	0	0	1	0	2	0	10	0	1	3	2	0	0	0	2	0	0	0	0	1	0	0	0	0	0	0	0	0	0
WBGene00000174	33	39	14	4	1	41	19	26	24	1	21	33	12	18	4	20	41	8	11	3	18	33	39	2	3	18	30	19	3	1	40	25	39	0	0	9	34	28	31	36	24
WBGene00000200	285	548	233	147	79	484	299	476	207	111	185	304	108	117	89	224	390	165	154	77	303	397	426	121	176	88	146	100	34	51	207	144	216	56	34	66	191	92	108	166	101
WBGene00000214	14682	26692	14465	8939	6327	21600	14119	19712	9079	9419	14158	18964	6448	12838	8504	11270	14065	7339	7400	4556	19050	16917	19379	7622	9361	3827	13110	6402	2143	3725	15176	9766	11783	2052	1740	2264	15028	11387	6255	13123	8507
WBGene00000215	4951	9091	4116	2637	1629	6931	5016	6109	2823	2445	1513	3029	1011	1929	1156	3305	4596	2056	1531	1115	3744	4183	5080	1590	1885	945	2698	1015	469	745	3240	1962	2365	620	474	700	3013	1663	1742	2654	1754
WBGene00000218	10685	19142	9901	4911	3892	17500	12851	16603	5884	6060	4021	7150	3221	4862	3302	12177	16201	8502	7302	4172	7786	9621	11698	5866	6065	3456	9813	4954	1754	3217	5865	4650	6201	2205	1508	2377	9898	7650	2792	6424	4269
WBGene00000219	14106	22944	13550	2556	1322	27930	15434	21145	4933	3650	6755	9984	4521	3461	1908	15838	16835	9896	6110	3040	14230	13994	18609	2895	3445	4277	11738	5294	617	1381	9620	7286	8217	762	576	2549	11493	7766	3877	8319	6414
WBGene00000226	45	69	27	25	24	58	47	35	65	16	35	51	18	33	40	34	56	13	25	14	37	66	62	26	18	11	6	3	7	6	9	8	19	11	4	13	18	6	4	7	13
WBGene00000228	674	1357	410	383	343	841	592	624	457	441	238	384	159	211	225	381	635	293	292	229	433	533	598	307	296	317	755	499	261	279	757	510	794	272	172	342	1438	797	589	1016	487
WBGene00000233	145	295	79	45	31	178	164	173	69	50	40	140	57	62	57	156	192	65	30	37	155	172	225	46	59	26	73	45	12	33	77	65	64	25	27	23	83	35	36	65	56
WBGene00000244	7	13	9	6	2	6	6	12	0	0	16	7	5	2	2	10	18	8	0	3	12	3	7	1	2	4	8	9	2	8	12	9	11	0	0	0	5	6	2	7	11
WBGene00000249	29	97	48	31	17	66	58	65	40	28	65	60	29	18	30	31	83	30	9	12	54	52	68	37	33	8	35	24	7	15	35	29	30	3	9	11	43	19	10	23	15
WBGene00000250	0	1	1	2	1	0	0	0	0	0	1	2	1	0	1	0	7	2	0	0	0	1	2	0	2	3	3	0	0	1	3	4	6	7	3	1	4	0	7	9	4
WBGene00000257	10	5	3	2	0	6	5	3	2	3	5	7	3	1	3	3	10	2	10	6	5	7	4	1	1	1	4	3	0	2	3	6	7	12	3	1	1	2	3	14	3
WBGene00000285	111	186	59	53	36	120	133	138	66	57	82	173	58	56	56	113	185	45	54	37	108	118	161	33	47	60	137	71	18	20	185	125	143	59	22	47	114	74	84	90	84
WBGene00000298	1092	2058	763	541	415	1921	1991	1635	978	819	342	835	312	435	324	1331	2567	817	658	652	870	1584	1494	644	684	597	1482	434	434	581	849	690	832	410	349	555	1562	530	441	773	353
WBGene00000302	40	91	36	19	6	58	55	66	39	13	33	58	31	9	12	26	107	30	12	7	45	67	102	21	36	8	17	24	5	3	25	17	40	5	8	14	24	26	13	22	26
WBGene00000373	125	314	130	36	1	380	296	307	75	52	241	474	148	133	97	251	414	150	159	80	113	253	128	33	36	55	115	88	5	31	75	78	95	17	7	32	83	52	24	58	43
WBGene00000387	18	28	12	1	2	13	16	23	1	3	8	13	3	2	2	21	17	13	7	4	13	9	23	2	4	7	8	1	2	2	8	2	4	5	2	1	8	8	1	4	4
WBGene00000412	9	46	21	13	9	41	33	27	20	10	2	16	4	9	2	30	72	17	13	20	27	68	40	15	19	4	25	14	3	4	28	42	23	14	3	12	14	23	18	43	22
WBGene00000445	7	6	3	0	2	6	4	7	8	12	4	9	3	2	5	1	8	1	0	1	10	13	9	3	4	4	0	0	2	0	3	1	7	1	5	1	3	3	0	2	6
WBGene00000447	1	2	4	0	2	3	3	1	1	4	1	2	0	2	4	1	1	2	0	0	0	0	4	0	0	1	2	0	3	0	8	2	4	0	0	0	2	0	1	3	0
WBGene00000449	10	15	8	2	1	5	9	7	0	9	3	8	2	7	2	1	5	5	5	4	6	18	17	10	6	1	4	1	0	3	7	4	2	0	0	2	11	0	3	4	2
WBGene00000453	63	91	36	43	22	72	67	71	62	37	36	73	28	22	33	50	80	34	16	27	37	69	67	20	48	18	19	14	10	7	27	17	29	7	11	8	67	25	13	26	21
WBGene00000454	5	24	2	0	0	3	7	10	0	5	1	1	4	4	1	6	6	4	3	0	2	3	8	4	5	1	2	1	0	2	5	1	0	1	1	0	3	7	1	3	3
WBGene00000455	13	43	11	13	5	30	13	19	16	9	6	22	7	4	3	11	23	8	1	6	28	17	28	9	4	6	16	2	6	1	13	10	8	2	2	3	32	4	19	21	6
WBGene00000477	16	34	16	12	13	20	13	14	4	14	2	8	6	8	8	10	18	17	15	9	8	23	15	2	8	6	7	8	3	2	9	5	6	6	7	7	7	10	6	5	5
WBGene00000478	2	8	2	1	1	6	2	6	0	4	4	2	0	0	1	7	7	4	0	0	8	11	5	0	0	1	3	1	1	0	2	1	0	0	0	0	0	0	0	4	0
WBGene00000480	250	327	162	82	103	287	175	187	104	76	113	263	75	132	127	162	225	114	81	61	60	162	177	73	67	101	251	187	76	67	260	197	337	82	42	93	323	252	109	301	196
WBGene00000488	0	2	2	0	0	2	4	0	0	1	1	2	1	0	0	0	0	0	2	0	0	1	0	1	0	1	0	0	0	2	0	0	0	0	1	0	0	1	0	0	1
WBGene00000490	8	14	5	4	4	10	13	13	7	5	3	9	6	7	8	18	11	16	4	0	18	27	41	8	9	4	1	6	0	1	10	11	11	11	2	0	9	10	12	21	6
WBGene00000491	10	28	7	3	5	7	8	11	12	7	6	15	9	13	7	8	15	5	1	6	6	24	10	5	9	1	10	6	1	5	8	10	13	3	3	3	7	6	2	7	7
WBGene00000498	0	3	3	0	0	1	3	1	8	1	1	3	3	0	2	0	3	2	0	0	1	0	3	0	0	5	39	31	3	3	19	23	44	1	0	3	31	23	11	33	20
WBGene00000499	0	1	0	0	0	1	0	0	0	0	0	0	0	0	0	0	0	0	0	0	0	0	0	0	0	1	4	1	0	0	2	2	2	1	0	0	5	3	1	2	0
WBGene00000514	125	143	68	18	10	84	69	89	19	18	52	83	44	17	20	58	78	56	23	15	197	100	296	15	29	10	39	19	2	4	40	36	17	5	2	14	58	17	19	38	15
WBGene00000521	0	0	0	0	0	0	0	0	0	0	0	0	0	0	0	0	0	0	0	0	0	0	1	0	0	0	0	0	0	0	0	2	0	0	0	0	0	0	0	0	2
WBGene00000533	27	40	25	21	13	29	17	24	13	28	27	37	22	25	27	52	54	20	12	12	12	44	44	29	21	3	13	11	1	6	10	23	28	4	4	7	14	18	7	31	25
WBGene00000534	3677	5401	2015	1289	551	5171	3937	3545	1731	1276	1851	3642	1292	1308	945	3361	5380	1955	1554	940	3406	4127	4621	1163	1433	1588	4872	1659	466	866	3528	2906	3152	687	526	1425	4036	2323	1903	3391	1969
WBGene00000539	35	51	16	19	13	41	68	35	30	23	10	36	12	23	14	22	47	4	10	18	24	45	39	10	15	2	18	2	2	3	14	9	6	1	1	10	13	1	12	4	2
WBGene00000541	17	23	9	7	0	18	28	20	6	6	4	11	2	6	3	15	18	5	12	5	14	19	17	2	4	4	2	0	1	3	7	3	4	1	0	3	2	0	5	3	0
WBGene00000552	2126	4751	1478	1427	908	3092	2295	2606	1858	1483	1275	2632	930	1528	1303	1791	2755	1176	1146	1050	1930	2885	3279	1380	1374	437	880	665	239	392	914	824	1226	493	263	410	1180	765	479	1026	602
WBGene00000554	403	806	246	194	77	677	533	437	260	217	300	533	173	225	138	403	663	220	258	105	422	549	639	154	145	141	316	105	33	54	243	180	203	39	47	95	291	103	126	168	82
WBGene00000555	2	2	3	0	0	2	2	0	0	2	2	1	0	0	0	7	5	1	1	1	3	8	11	0	2	10	33	12	1	3	68	46	59	10	10	0	2	10	6	20	18
WBGene00000556	377	547	266	84	29	570	569	564	158	177	68	177	58	86	21	496	934	454	534	224	433	547	1113	391	604	208	718	204	154	184	705	517	696	265	131	23	77	39	92	240	100
WBGene00000557	539	958	399	198	78	770	741	719	318	195	80	295	121	133	71	519	1108	372	332	186	468	662	907	218	231	90	321	177	45	62	154	217	344	56	42	15	36	32	46	63	68
WBGene00000558	1452	1456	814	510	180	1180	956	971	293	156	424	217	109	68	53	927	1018	995	441	331	707	730	1806	316	480	149	454	803	38	76	1214	989	1840	120	80	30	93	84	119	268	257
WBGene00000559	0	0	0	0	0	0	0	0	0	0	0	0	0	0	0	0	0	0	0	0	0	1	1	0	0	0	4	2	0	0	10	9	5	5	1	0	4	2	2	16	1
WBGene00000562	3	18	8	1	3	11	2	7	2	10	9	17	2	10	7	5	15	3	0	7	3	15	8	6	0	1	4	8	0	2	8	1	6	4	1	2	2	2	5	5	4
WBGene00000592	1	5	1	0	0	0	3	0	10	0	2	4	2	2	2	0	1	0	1	2	4	3	3	3	2	0	0	0	0	0	1	0	0	0	1	1	1	0	6	2	0
WBGene00000599	20	33	29	36	30	18	24	15	11	51	4	14	3	10	13	11	7	5	9	46	7	23	19	27	24	4	8	2	5	14	8	6	3	11	6	2	3	4	11	9	5
WBGene00000601	15	27	114	138	31	14	42	6	11	15	5	56	12	91	113	3	6	0	12	47	5	68	17	2	14	4	6	2	0	5	20	10	15	18	2	1	2	0	7	9	13
WBGene00000602	3	35	41	86	19	11	49	21	21	5	3	11	0	8	3	3	5	0	1	8	3	49	6	9	6	0	10	2	1	7	7	6	5	5	2	0	2	2	4	7	3
WBGene00000614	0	0	0	0	0	0	0	0	0	0	0	0	0	0	0	0	0	0	0	0	0	0	0	0	0	0	0	0	0	0	0	1	0	0	0	0	0	0	0	2	0
WBGene00000620	123	307	148	55	23	328	250	221	116	150	19	76	51	52	14	199	504	163	149	101	119	195	253	48	57	115	233	116	76	104	118	77	207	37	20	29	117	55	18	76	77
WBGene00000712	3054	4321	1213	2526	1085	2568	1927	2257	2468	1646	711	1366	520	1190	1031	714	970	413	792	769	1040	1245	1815	1268	1791	452	825	218	548	903	1119	732	673	1166	818	426	761	317	989	958	565
WBGene00000713	58899	110550	39450	54732	38854	74185	50682	56764	51006	52337	21960	34433	12241	33190	30946	32701	47304	18536	26724	20199	30127	36161	45547	32810	38082	20001	39461	14882	15827	25442	35686	22100	27568	29738	18968	12101	38267	24570	27874	31939	19355
WBGene00000714	2	11	3	8	8	3	3	2	4	6	3	0	2	1	1	1	8	1	0	8	7	9	5	0	6	1	2	0	0	3	3	3	2	5	0	1	0	0	3	4	1
WBGene00000715	3403	6635	1974	5941	2868	3973	2094	3065	4504	3814	362	762	233	2387	1699	743	1127	414	1478	829	1091	1278	1810	2035	2816	547	912	275	974	1291	1233	712	754	2022	1154	210	760	277	805	952	279
WBGene00000716	14872	29758	11213	11915	9038	24724	16770	18907	11484	10698	3300	12923	4555	10640	9613	13470	19491	7968	9020	5082	9084	14322	15116	12358	12500	5186	11532	5855	4987	6565	10662	7646	8845	10050	5555	839	2746	5371	3915	7949	6051
WBGene00000717	60	121	53	51	38	102	83	69	50	65	15	21	12	17	20	37	39	19	21	64	36	68	57	33	45	18	39	18	4	41	44	28	52	33	16	0	14	7	14	14	14
WBGene00000718	3	1	31	1	0	2	14	1	1	0	1	0	0	0	1	4	0	0	0	7	2	9	0	0	0	0	0	0	0	1	4	2	0	3	0	0	0	0	0	0	1
WBGene00000719	1	4	36	26	2	7	33	1	0	4	4	5	0	0	3	2	1	1	2	0	1	7	1	0	2	0	0	1	3	0	2	0	2	0	1	0	4	0	0	0	2
WBGene00000720	10	21	4	43	7	10	22	11	6	4	1	5	0	2	0	5	7	3	0	0	4	6	3	1	3	1	1	0	0	1	4	3	0	3	0	0	0	0	3	1	2
WBGene00000721	0	0	0	0	0	0	0	0	0	0	0	0	0	0	0	0	0	0	0	0	0	0	0	0	0	0	0	0	0	0	2	0	0	0	0	0	0	0	0	0	4
WBGene00000722	17	16	16	52	8	10	23	13	27	30	3	13	1	2	4	5	27	9	0	14	4	16	5	2	0	16	52	3	7	13	22	7	6	11	4	6	68	10	15	18	7
WBGene00000723	61	170	52	84	50	145	151	124	67	104	16	122	43	94	71	103	364	57	94	65	93	156	109	54	92	37	81	27	23	50	76	38	40	74	36	29	74	21	32	40	13
WBGene00000724	1	4	0	0	0	6	5	0	8	3	1	2	1	2	0	2	2	1	0	1	5	6	2	1	0	2	5	0	1	0	15	9	4	2	3	0	1	7	5	8	10
WBGene00000725	4	0	0	0	1	3	1	3	0	0	4	1	0	0	3	0	1	0	0	0	3	0	4	0	0	5	2	1	1	0	10	2	5	3	5	4	7	6	12	5	7
WBGene00000726	57	122	54	57	42	85	68	79	68	58	18	53	14	69	48	43	61	22	38	29	36	58	77	52	51	21	54	33	22	7	66	54	36	48	22	10	44	40	27	55	36
WBGene00000727	2	9	5	11	2	1	6	2	6	1	2	3	1	2	4	0	5	1	7	18	2	8	7	2	3	0	6	5	0	6	11	5	0	1	0	1	0	3	2	3	3
WBGene00000728	166	320	131	223	228	193	153	142	218	224	59	107	37	159	134	112	172	45	121	119	113	90	131	122	217	21	96	35	45	99	89	68	72	88	49	4	30	13	27	35	28
WBGene00000729	0	3	0	0	1	0	0	0	0	0	0	0	0	0	0	0	0	0	0	0	4	2	4	1	0	0	2	0	0	0	0	0	0	0	0	0	1	0	0	0	1
WBGene00000730	2	4	2	1	0	3	0	4	2	0	3	0	0	0	1	3	3	0	0	29	5	3	5	1	1	0	1	0	0	0	1	0	0	1	1	1	0	0	0	1	1
WBGene00000731	100	281	104	117	73	431	370	398	240	202	73	285	134	321	158	292	509	146	251	166	164	281	240	241	294	13	25	7	39	42	23	19	16	23	24	13	19	1	9	21	6
WBGene00000732	793	1970	561	961	379	1068	644	749	589	579	118	367	109	255	176	237	491	158	290	253	210	335	303	161	258	222	336	163	131	233	274	181	192	251	95	114	181	77	116	202	79
WBGene00000733	20044	38734	12938	16436	8872	30697	18512	23091	16732	13469	4270	10198	3396	8770	6892	11433	17384	6282	11048	6588	7473	11716	13803	8109	9349	9565	15147	6682	5245	7682	11050	7798	9500	8162	4541	6817	14398	7446	7314	10959	5705
WBGene00000734	1	0	11	0	0	3	4	0	0	0	0	0	0	0	1	0	0	0	0	2	0	3	1	0	0	0	0	1	0	0	0	0	0	0	0	0	0	0	0	1	0
WBGene00000735	0	0	4	0	1	0	0	0	4	0	0	0	0	0	0	0	0	0	0	8	0	3	0	0	0	0	0	0	0	0	2	1	0	0	2	1	1	0	1	1	0
WBGene00000736	0	1	0	0	0	0	0	0	0	0	0	0	0	0	0	0	0	0	0	0	0	1	0	0	0	0	0	0	0	0	0	0	0	0	0	0	2	0	0	0	0
WBGene00000766	100	132	47	27	13	105	103	108	55	29	30	56	26	29	12	76	116	62	19	18	81	87	127	28	33	45	80	33	11	28	94	73	75	22	24	40	89	35	65	77	46
WBGene00000776	10309	18914	6505	2838	1647	15871	9748	10440	4426	3330	1874	4743	1682	1388	683	9635	12649	5135	2814	2087	11906	11842	15667	2160	2288	4208	9825	3946	838	1439	10113	7248	8777	1498	1111	4064	10048	4708	5965	8690	4888
WBGene00000781	3604	7416	1527	3256	829	5892	6471	6998	4044	4616	672	1658	473	1059	513	6539	6028	3447	3614	3700	4572	7797	4733	4222	3164	1496	4224	1407	1474	2613	4237	5039	2497	1650	1767	935	3486	2400	1934	5226	2113
WBGene00000782	1	4	0	2	0	0	1	4	0	7	0	3	1	0	0	1	2	7	4	0	1	4	2	1	0	7	22	7	6	7	4	4	5	17	10	8	24	27	6	10	6
WBGene00000783	421	513	380	55	34	483	339	659	105	73	442	880	531	507	241	363	487	430	201	83	211	287	542	192	158	189	450	332	65	63	201	152	286	119	48	131	597	360	102	178	146
WBGene00000784	4212	7227	1702	2750	952	6878	4943	4228	3014	3305	971	1909	459	1516	776	4819	6508	2354	3232	2168	3259	5184	4271	2230	1865	2122	6133	3194	900	2010	4712	4813	4510	1333	1005	1062	5474	4589	2419	6184	4028
WBGene00000785	474	1066	465	658	235	480	340	288	1024	684	171	240	70	265	95	223	271	64	254	179	103	104	152	64	56	75	144	43	75	106	66	61	63	44	13	64	208	61	36	61	52
WBGene00000789	1870	3373	1215	955	444	2485	2373	2921	1105	918	1458	3286	1156	1993	1144	2139	3153	1414	1343	830	2166	3382	3277	1180	1350	679	1436	686	417	468	1463	979	1171	618	443	746	2033	1012	1040	1648	814
WBGene00000795	25	48	16	14	17	39	28	46	23	16	46	77	23	42	28	16	47	25	12	22	51	47	48	17	10	5	17	16	4	1	46	15	35	12	8	23	41	26	21	21	23
WBGene00000802	2951	6358	2174	1378	902	6082	3877	3988	2045	1230	6199	16338	5502	6400	4168	4014	5541	2359	2446	1134	3777	5054	5406	1191	1199	2797	4658	1928	789	872	4647	2665	3158	1078	618	2512	6157	2785	3429	4261	1733
WBGene00000813	115	161	67	46	49	134	101	122	96	62	72	131	47	79	69	76	150	54	54	47	62	145	121	54	100	42	49	31	22	28	59	45	60	28	23	26	86	33	40	63	34
WBGene00000838	53	144	51	64	26	78	66	106	67	87	35	103	48	50	50	48	81	58	53	39	62	95	119	54	69	8	23	20	21	16	35	22	59	27	21	17	56	24	17	38	25
WBGene00000840	120	294	83	85	45	161	121	153	73	62	38	121	40	86	52	122	151	99	57	60	125	133	241	106	95	22	51	27	8	13	44	23	51	42	21	27	44	47	28	67	30
WBGene00000859	0	0	0	0	0	0	0	0	0	0	0	0	0	0	0	0	0	0	0	0	0	0	0	0	0	0	0	0	0	0	2	0	0	0	0	0	0	0	1	0	0
WBGene00000860	1	8	0	3	3	4	6	8	0	5	5	5	2	5	3	0	22	4	1	3	5	9	4	5	3	3	4	1	1	4	10	11	7	3	3	0	15	2	3	12	2
WBGene00000861	0	2	0	0	0	0	0	0	0	0	0	0	0	0	0	0	0	0	0	0	0	0	0	0	0	0	0	0	0	0	0	1	0	1	1	0	0	0	0	0	0
WBGene00000862	3	12	3	0	0	7	3	3	1	3	2	5	2	0	2	4	2	3	3	2	2	13	12	0	0	0	1	0	0	2	3	2	3	3	0	5	5	0	2	2	1
WBGene00000868	5	19	5	11	4	6	13	11	13	9	17	50	9	22	7	5	11	6	10	2	9	15	13	3	2	4	11	8	4	3	19	18	22	5	6	5	17	17	6	27	10
WBGene00000876	314	468	156	169	162	301	272	304	291	188	153	262	104	220	218	240	338	144	183	117	231	315	444	262	295	100	202	119	94	150	232	206	237	208	108	134	287	145	188	315	168
WBGene00000877	84	184	61	27	19	123	92	117	24	27	27	85	26	19	25	37	98	27	21	25	62	87	71	12	29	30	39	11	4	12	62	22	24	15	9	34	83	11	56	40	6
WBGene00000879	1670	2794	997	1123	614	2293	1884	1620	1224	1049	974	1632	567	1010	676	1162	1983	686	890	614	1457	1932	2008	863	1063	663	1652	599	371	561	1769	1270	1406	637	492	455	1282	825	900	1429	931
WBGene00000883	6763	13645	4828	3638	1900	11468	9801	8994	4318	4184	7570	12506	4353	6130	4766	6894	11572	4111	3246	2494	8716	12150	11158	3618	4299	2764	9076	4421	1351	2265	8729	7258	8919	1640	1164	1629	5323	4351	2994	7700	4792
WBGene00000893	1	1	0	0	0	1	0	1	0	0	0	1	0	1	0	0	1	0	0	0	0	0	1	1	1	0	0	0	0	2	0	0	0	0	0	0	1	0	0	0	0
WBGene00000907	6	14	5	10	6	20	4	17	0	7	10	25	7	12	7	7	13	10	9	4	6	23	8	6	11	1	1	3	2	0	11	6	8	0	0	0	3	6	4	9	6
WBGene00000915	3600	3972	1370	2105	2527	2300	1765	2371	1217	1113	4699	6708	2836	3268	4372	1796	3018	1777	1665	1052	1540	2003	3746	1251	1395	6300	20548	15263	8331	11134	14753	14100	22255	6752	4151	5828	29729	23161	9910	25927	15969
WBGene00000920	28	64	22	16	5	39	57	50	8	27	28	49	10	5	7	22	56	18	14	14	38	58	60	5	15	6	19	15	3	2	31	15	25	7	3	1	23	12	31	28	11
WBGene00000936	65	94	42	28	22	77	46	67	24	27	22	44	12	26	31	46	72	51	12	27	54	44	70	31	33	27	90	52	30	36	108	44	117	20	24	9	110	56	26	71	36
WBGene00000940	23	47	22	5	9	40	28	26	12	11	41	51	14	11	6	41	37	16	4	12	28	36	33	10	9	11	33	12	6	2	32	19	27	1	1	4	14	12	9	14	11
WBGene00000951	6	22	8	8	4	34	17	32	13	4	17	19	8	13	13	18	23	11	5	5	18	18	12	11	9	4	4	6	0	0	15	6	6	2	3	2	5	10	2	3	0
WBGene00000955	56	60	18	31	22	59	35	47	20	34	32	42	19	29	36	42	46	16	21	25	43	53	39	38	29	3	11	12	3	6	20	12	20	15	10	10	18	3	14	22	7
WBGene00000976	303	482	281	87	76	612	450	494	113	129	256	504	177	134	128	282	522	189	124	130	274	497	363	111	105	145	365	262	52	58	278	308	392	64	43	79	250	226	119	250	147
WBGene00000977	701	1424	523	444	191	1117	719	789	623	480	162	271	80	114	76	615	843	298	379	262	745	859	953	281	324	280	727	210	96	194	640	435	446	183	120	302	746	291	428	725	221
WBGene00000978	15	52	11	12	3	11	15	27	11	10	4	5	3	7	5	16	24	7	13	2	42	33	26	3	9	2	0	4	0	0	1	1	9	10	0	0	5	0	0	2	0
WBGene00000979	4	3	2	5	0	2	1	1	3	6	14	4	0	0	0	1	4	0	0	0	2	5	4	0	2	0	0	0	0	2	1	2	3	3	4	0	3	1	0	1	2
WBGene00000980	32	65	20	22	9	35	46	44	20	16	14	20	11	9	13	19	41	19	13	8	25	57	33	13	12	4	38	13	7	12	21	30	38	7	4	8	30	39	7	38	36
WBGene00000981	563	898	191	107	41	829	704	615	296	162	240	674	182	210	107	633	928	318	253	194	362	388	479	143	110	141	309	112	42	60	164	124	114	20	19	169	346	172	96	158	83
WBGene00000982	849	1803	380	298	167	1144	998	719	892	588	135	295	109	117	88	685	1528	384	540	425	532	612	562	314	302	192	510	161	131	277	289	231	256	166	132	217	618	195	120	317	153
WBGene00000983	756	1380	372	164	54	1269	1170	1180	445	319	102	245	87	42	62	1021	1446	601	409	294	639	1190	846	291	292	297	604	207	115	161	408	339	312	142	123	383	934	267	306	372	201
WBGene00000984	647	1182	349	220	101	692	672	582	333	298	152	429	214	183	142	378	718	203	260	133	386	498	549	172	158	104	307	130	56	81	191	159	246	75	35	79	268	144	99	183	116
WBGene00000985	1097	1096	344	157	49	1017	633	545	366	213	555	945	417	292	202	688	781	384	275	146	882	597	1083	166	197	359	891	420	65	129	940	776	833	127	71	345	879	643	514	793	585
WBGene00000986	204	290	55	36	31	242	176	150	173	161	2	6	3	0	3	191	268	107	163	107	99	136	103	72	102	53	119	37	55	105	43	52	31	28	17	79	61	47	27	30	18
WBGene00000987	36	106	34	30	11	64	51	36	34	21	19	58	16	16	16	35	65	14	5	21	31	47	54	22	10	15	35	8	10	4	34	15	21	9	10	11	42	11	17	31	4
WBGene00001021	24	62	27	20	13	24	43	24	16	25	11	32	9	12	20	21	46	14	26	21	37	31	48	13	23	8	17	5	5	9	11	5	12	15	7	6	32	6	10	14	3
WBGene00001037	599	894	314	312	238	546	415	539	234	179	584	629	277	264	400	441	615	318	264	216	263	405	617	222	234	408	1071	697	328	367	857	747	1103	282	149	336	1496	1117	541	1427	876
WBGene00001040	45	102	45	23	15	72	93	60	53	22	75	125	44	76	39	60	105	54	24	45	61	117	93	49	31	16	40	51	17	8	62	42	118	22	12	23	41	29	24	43	38
WBGene00001043	87	164	49	36	53	162	80	98	80	33	45	101	33	50	34	68	100	41	39	26	78	94	117	48	43	23	33	24	15	24	53	42	63	49	26	17	56	41	39	62	24
WBGene00001053	29	69	34	4	4	79	38	56	59	15	23	45	22	12	8	39	71	17	16	10	26	43	43	12	9	7	18	6	2	2	12	7	3	3	3	7	27	2	4	4	2
WBGene00001054	36	76	21	17	8	49	40	39	10	10	11	26	6	13	5	24	49	11	5	14	25	43	29	17	19	5	4	0	3	4	7	4	3	5	8	2	16	4	9	6	6
WBGene00001062	0	0	0	0	0	0	0	0	0	0	0	0	0	0	0	0	0	0	0	0	0	0	1	0	0	0	0	0	0	0	0	0	0	0	0	0	0	0	0	0	0
WBGene00001073	500	1077	407	370	285	822	734	665	445	408	217	670	214	440	344	400	812	269	292	267	474	847	869	282	405	130	285	127	99	161	426	244	335	248	142	137	369	155	256	402	184
WBGene00001080	207	374	141	136	105	202	163	205	142	161	97	186	78	174	170	146	158	110	93	92	179	237	290	130	176	69	76	77	38	83	124	106	126	79	59	89	165	125	114	127	90
WBGene00001088	462	1020	339	302	233	671	639	513	259	350	511	721	280	338	317	385	768	205	197	161	541	759	761	274	304	223	607	275	112	198	599	483	556	277	150	132	493	292	356	511	274
WBGene00001089	147	330	84	66	29	194	171	220	104	81	49	158	41	95	79	138	137	103	57	67	104	182	188	65	57	33	63	25	16	13	48	35	34	24	17	32	51	43	13	46	18
WBGene00001095	8	35	13	15	10	35	30	26	20	13	8	26	8	16	11	23	36	9	20	6	17	37	29	12	9	4	8	2	1	1	12	2	3	7	10	8	13	2	6	11	2
WBGene00001109	5	2	3	0	0	1	1	4	0	0	3	5	0	1	0	0	1	0	2	0	0	3	1	0	0	0	0	0	0	0	1	0	0	0	0	0	2	0	1	0	1
WBGene00001110	3	9	2	0	1	6	9	8	10	3	4	15	1	8	5	5	16	7	7	0	6	5	14	0	5	4	4	1	0	0	4	2	1	4	3	1	1	2	2	0	4
WBGene00001137	1027	2221	776	346	222	1641	1211	1159	524	553	493	865	348	359	371	949	1274	592	349	316	1126	1277	1372	406	513	400	801	318	107	229	917	669	724	307	199	367	812	366	641	751	428
WBGene00001150	68	102	55	23	22	101	86	130	69	31	30	74	29	21	12	65	112	48	63	38	79	113	131	44	37	18	57	27	10	17	59	56	79	12	10	24	79	46	40	70	38
WBGene00001152	141	157	78	48	33	118	128	109	62	55	49	94	44	61	33	94	221	74	55	31	70	131	111	31	35	46	141	49	16	18	98	69	95	25	20	54	130	60	62	93	52
WBGene00001161	10	20	13	5	6	11	13	17	11	14	17	42	8	14	18	5	25	9	4	7	6	18	13	4	3	6	9	7	4	5	12	6	14	6	2	4	8	20	6	14	13
WBGene00001170	0	1	1	0	0	0	1	0	0	0	0	0	0	1	0	0	1	2	0	2	5	5	1	0	0	7	1	2	0	0	4	3	1	1	3	1	13	4	6	11	4
WBGene00001171	7	16	3	0	4	6	5	6	12	0	0	7	4	6	3	5	6	3	2	3	3	11	12	2	5	1	8	2	0	1	2	0	7	3	3	1	7	5	0	1	3
WBGene00001172	745	1581	521	520	299	844	779	966	736	484	358	800	285	420	409	648	945	468	429	475	677	1210	1301	509	642	335	421	249	240	325	591	460	491	385	265	247	870	365	562	859	282
WBGene00001177	541	1275	526	363	260	756	558	787	453	398	342	686	253	426	336	512	643	354	370	301	462	849	999	360	432	155	228	179	129	160	287	211	316	202	114	164	435	258	245	362	209
WBGene00001178	78	284	172	83	55	201	155	155	54	82	98	231	47	85	70	162	181	101	64	55	74	188	202	58	124	35	44	59	11	16	86	57	80	43	25	22	73	51	20	70	34
WBGene00001179	34	72	20	17	15	19	34	44	36	26	11	30	14	25	29	14	40	20	21	18	23	34	45	39	18	8	5	17	12	9	19	14	38	13	12	4	38	10	16	31	17
WBGene00001210	0	1	0	0	0	0	2	1	0	0	0	1	0	0	0	2	0	1	0	0	0	1	0	0	0	0	0	1	0	0	0	0	1	0	0	0	0	1	0	1	1
WBGene00001211	15	17	3	5	2	4	16	19	9	7	6	9	3	5	12	4	16	3	2	4	5	18	9	9	9	0	8	2	0	2	12	4	3	0	1	3	1	1	2	2	2
WBGene00001233	174	430	150	232	162	339	313	238	212	267	191	322	112	222	156	190	344	114	128	120	226	400	307	220	220	78	181	63	36	106	230	121	166	129	92	85	194	77	141	158	63
WBGene00001248	75	216	56	68	53	134	113	148	84	76	42	81	33	88	48	113	137	76	45	54	122	167	175	86	77	18	35	11	14	29	42	27	31	28	27	17	52	18	30	50	7
WBGene00001258	35	87	45	47	34	51	69	75	67	46	23	68	18	46	50	35	76	35	71	21	42	89	77	45	58	8	16	15	9	15	18	23	43	21	19	20	39	13	26	30	18
WBGene00001303	2233	4082	1658	1194	1019	3730	2713	2642	1615	1039	1079	1830	656	653	306	1751	2952	948	872	486	2688	2931	3273	693	833	822	2307	701	245	305	2758	1588	1872	547	306	667	1875	883	1341	1700	782
WBGene00001310	0	0	0	0	0	0	0	0	0	0	0	0	0	0	0	0	0	0	0	0	1	0	0	0	0	0	0	0	0	0	0	0	0	0	0	0	0	0	0	0	0
WBGene00001311	0	0	0	0	0	0	0	0	0	0	0	0	0	0	0	0	0	0	0	0	1	0	0	0	0	12	18	6	5	13	33	17	13	11	10	3	31	21	26	32	6
WBGene00001345	218	401	157	162	64	161	193	202	110	69	57	170	74	102	104	124	208	86	87	60	73	196	251	121	112	82	202	159	28	117	235	111	217	69	37	54	335	190	120	228	158
WBGene00001374	22	71	14	12	10	22	27	44	17	19	9	25	12	19	13	14	43	4	10	6	22	31	17	11	13	0	15	10	5	13	8	9	20	6	3	10	17	7	8	10	4
WBGene00001387	12516	13739	4098	1122	250	19102	15013	11537	6541	2739	6185	8093	3062	4259	2928	12242	22210	6533	7089	5009	11730	10824	14117	3624	4413	3541	13492	5073	2219	3645	9356	7902	10564	2127	1787	1251	2297	1268	1803	2450	1935
WBGene00001388	10	29	3	6	1	22	28	10	22	5	9	13	7	9	12	20	15	13	23	7	21	36	17	9	13	1	2	7	11	4	9	7	11	1	3	0	0	0	2	0	0
WBGene00001389	167	264	122	76	66	252	223	188	121	106	98	222	79	98	50	160	340	120	63	60	195	210	205	60	84	18	73	37	15	24	61	81	105	10	12	17	34	15	13	25	18
WBGene00001397	2076	2833	1118	498	284	2965	2534	2618	899	572	1053	2241	795	668	333	2185	2769	1363	955	713	2105	2760	3781	745	962	745	2405	1042	269	502	1969	2016	2220	407	337	658	1822	1153	791	1943	996
WBGene00001399	218	325	96	90	142	281	260	146	162	195	105	171	35	135	101	233	265	85	113	122	381	432	852	140	216	93	202	44	15	92	383	196	349	122	49	68	236	57	339	370	242
WBGene00001406	14	11	6	0	0	16	7	6	3	3	2	12	6	3	4	3	5	0	2	4	12	15	17	0	0	5	5	3	2	9	12	3	9	5	1	3	10	1	6	5	4
WBGene00001423	40	72	38	55	32	134	102	103	77	107	141	230	80	177	87	47	123	25	66	30	82	106	95	75	87	23	61	36	16	33	82	72	89	43	25	19	77	44	50	88	43
WBGene00001428	402	587	249	116	92	532	451	445	255	155	209	641	248	249	191	342	594	197	165	141	315	380	459	140	144	132	364	170	52	100	240	285	368	72	44	49	220	121	55	166	180
WBGene00001429	1	6	0	2	2	4	4	4	0	5	2	4	1	1	6	8	7	0	4	3	3	2	2	4	2	0	0	0	0	0	5	0	7	1	1	0	3	1	3	4	0
WBGene00001431	365	473	193	129	59	361	245	244	180	95	187	180	80	50	73	237	320	161	124	76	129	172	327	72	66	318	991	586	118	172	517	617	792	79	46	259	1046	782	230	912	432
WBGene00001449	729	1525	554	477	317	873	1138	921	388	386	254	643	248	299	214	858	1773	585	505	365	762	1403	1372	499	567	325	761	390	236	218	664	445	710	363	228	288	1299	536	464	844	418
WBGene00001464	84	139	53	35	20	119	119	102	75	52	50	107	33	39	29	78	144	45	47	34	102	125	141	38	51	24	84	23	14	20	62	60	80	22	16	35	107	46	46	76	53
WBGene00001466	37	99	33	25	22	56	60	50	23	16	21	43	9	18	14	39	93	29	16	20	27	95	69	25	31	6	40	22	1	8	38	26	34	7	6	3	43	27	8	23	15
WBGene00001475	17	52	25	12	20	22	32	33	11	24	15	40	22	18	24	22	37	5	20	13	11	51	45	13	28	5	9	14	3	1	33	17	36	9	13	2	42	18	18	38	31
WBGene00001479	225	429	184	154	97	302	296	312	179	133	92	244	83	182	111	229	353	167	146	89	188	310	435	209	162	52	96	26	53	55	153	72	142	115	88	73	176	58	101	140	68
WBGene00001480	319	738	159	177	86	406	313	394	493	225	63	117	41	60	45	345	490	194	351	248	173	199	152	187	144	41	81	19	48	54	76	47	57	52	35	49	89	67	37	49	28
WBGene00001482	1	7	3	8	3	0	4	1	0	1	7	1	3	2	1	0	6	0	0	0	5	5	8	6	1	1	0	0	0	0	2	4	7	0	3	0	6	2	1	6	0
WBGene00001485	31	57	30	13	14	45	28	27	15	9	25	44	11	17	13	25	52	15	7	12	32	32	38	17	19	13	12	4	7	7	23	10	12	6	8	7	35	4	21	21	4
WBGene00001493	489	1198	435	428	265	705	511	839	408	259	110	330	147	255	266	446	648	425	392	297	298	483	682	366	435	276	532	510	253	464	601	520	718	401	248	242	1155	629	331	824	414
WBGene00001496	632	725	285	175	68	522	426	373	140	103	144	396	146	127	126	380	450	304	180	86	372	339	751	126	154	173	512	344	49	129	400	372	562	84	52	106	440	382	140	344	258
WBGene00001500	1530	2320	561	417	86	2220	1804	2242	1050	521	235	284	151	129	47	2564	3066	1482	920	655	2307	2909	3475	725	768	978	2213	698	278	375	1788	1772	1473	478	410	1088	1846	712	1289	1749	863
WBGene00001506	2	3	0	0	0	0	0	0	0	0	0	0	0	0	1	0	1	0	0	1	2	0	1	0	0	0	3	1	0	0	0	0	1	0	1	3	0	4	0	2	1
WBGene00001508	45	81	80	27	48	129	99	118	43	54	29	91	28	24	45	76	134	29	49	41	63	159	78	29	46	18	40	12	8	14	19	18	21	15	7	19	41	19	13	22	7
WBGene00001513	41	66	35	28	13	73	44	59	29	31	47	73	22	46	23	36	64	25	15	9	36	78	62	24	24	7	25	19	7	8	47	19	40	24	3	14	59	22	26	42	26
WBGene00001519	19	57	18	6	25	40	36	35	16	27	18	43	14	32	23	25	25	11	4	17	12	31	22	17	33	10	1	3	7	5	11	6	9	10	5	11	27	5	6	12	3
WBGene00001526	43	72	44	26	19	75	66	56	54	42	27	47	23	22	30	33	70	36	18	15	20	67	59	32	34	20	80	31	4	13	80	50	68	7	10	8	53	50	35	41	25
WBGene00001533	0	0	0	0	0	0	0	0	0	0	1	4	0	2	6	1	0	0	0	0	1	0	6	0	0	0	0	0	1	0	3	1	0	1	0	0	0	1	0	0	1
WBGene00001534	0	5	5	2	0	6	4	5	1	0	2	0	0	2	0	0	0	0	2	3	4	9	1	3	1	4	16	10	7	6	20	25	27	9	14	8	38	32	18	47	43
WBGene00001539	0	0	0	0	0	0	0	0	0	0	0	0	0	0	0	0	0	0	0	0	0	0	0	0	0	0	0	2	0	0	0	0	0	0	0	0	0	0	0	1	1
WBGene00001540	0	3	1	0	0	1	0	1	0	0	0	2	0	5	0	2	3	0	0	0	1	0	0	0	0	0	0	0	1	0	0	0	0	0	0	0	0	1	0	0	0
WBGene00001545	1	0	0	0	0	0	0	0	1	0	1	1	0	0	0	0	1	0	0	0	0	0	0	0	0	0	1	0	0	1	1	0	0	0	0	0	0	0	0	0	0
WBGene00001547	6	9	0	3	4	1	1	3	16	2	1	3	1	2	1	1	22	1	6	0	2	9	4	6	4	0	3	3	0	1	5	9	8	1	2	0	2	4	1	7	5
WBGene00001552	1	7	5	1	0	0	7	6	4	2	2	11	1	0	2	2	2	1	3	2	4	6	10	2	0	4	18	2	0	0	15	5	15	1	1	2	3	8	12	17	16
WBGene00001553	2	15	1	2	1	10	3	8	2	8	0	7	1	5	3	7	13	5	3	3	0	10	7	4	6	8	13	4	7	6	15	5	14	2	6	9	15	6	17	19	2
WBGene00001554	0	3	0	0	1	4	3	0	0	0	3	1	1	2	2	0	0	4	0	0	4	7	3	0	2	1	0	0	1	0	5	4	9	1	0	0	3	0	3	1	1
WBGene00001563	126	259	82	77	48	138	110	128	55	45	54	160	48	58	84	66	120	55	79	72	109	141	224	70	90	22	67	59	32	50	52	57	93	45	36	28	131	54	31	83	41
WBGene00001564	6454	11678	3626	2314	1379	6817	3755	5581	3317	1993	1086	2266	1014	1414	977	4995	4256	3211	2474	1753	4890	4995	9109	2830	2827	2361	3882	1703	1121	1649	4893	3980	4133	1726	1252	2039	4806	1505	2956	4879	1704
WBGene00001578	499	792	224	183	114	573	557	479	277	208	200	461	145	223	171	402	520	223	270	186	580	869	860	268	275	117	255	105	42	83	398	288	334	97	108	99	284	131	247	424	269
WBGene00001581	182	391	178	48	29	491	225	382	190	106	83	173	62	58	34	184	259	116	51	64	252	396	370	66	90	40	38	19	10	19	99	53	74	23	12	52	93	22	85	71	25
WBGene00001591	126	229	69	9	11	158	103	155	24	20	49	168	71	70	25	124	132	92	39	38	128	101	203	33	34	24	54	30	6	11	33	44	47	17	3	13	33	35	15	33	13
WBGene00001593	0	15	8	5	0	8	1	2	0	2	2	9	1	0	0	5	9	2	1	3	13	4	5	1	3	3	1	0	1	1	3	0	3	0	0	3	1	0	1	3	3
WBGene00001616	25	64	20	28	15	21	35	38	29	23	10	42	13	16	21	29	63	18	12	23	29	53	56	20	30	3	8	3	2	3	7	11	10	3	2	1	11	6	1	2	7
WBGene00001629	207	374	116	78	45	316	225	292	81	63	88	166	52	59	82	163	222	90	109	76	116	200	203	75	59	51	138	64	30	28	92	74	118	32	14	50	142	61	46	114	45
WBGene00001632	114	159	58	26	21	134	95	103	53	50	46	108	36	22	36	57	111	51	27	23	82	80	100	29	32	26	64	23	12	26	70	48	74	23	16	35	70	22	42	54	22
WBGene00001645	33	91	35	20	13	101	41	74	57	33	27	45	25	33	11	39	74	29	35	25	45	80	67	22	31	7	16	10	7	5	15	8	11	6	8	5	11	6	5	11	2
WBGene00001646	34	58	24	8	4	50	46	46	17	8	38	81	31	52	31	23	54	19	13	7	29	69	53	23	6	21	31	19	8	8	43	26	36	7	1	7	19	10	18	17	7
WBGene00001663	8	12	4	2	1	4	7	4	8	1	5	6	5	5	1	3	6	3	3	10	11	10	7	7	1	2	10	4	3	4	7	1	5	0	2	1	12	8	7	10	7
WBGene00001664	8	12	2	0	2	10	10	16	3	1	2	8	1	0	8	6	16	2	0	5	3	12	5	1	0	0	2	3	2	0	4	1	6	0	2	2	1	6	0	3	4
WBGene00001665	0	6	2	0	2	4	1	1	0	0	2	0	0	0	0	2	5	1	1	0	1	2	11	0	0	2	4	1	0	0	5	0	5	0	0	0	1	1	1	3	1
WBGene00001670	2	6	2	0	0	2	4	7	0	0	5	7	0	0	4	1	6	4	2	1	3	6	2	0	0	5	17	8	0	2	34	18	9	11	4	4	20	12	13	22	19
WBGene00001671	19	30	11	4	3	25	24	26	10	7	10	12	5	3	1	13	36	4	1	0	32	19	45	10	10	6	13	3	3	3	26	15	16	10	6	12	26	11	9	28	11
WBGene00001672	29	47	19	3	4	66	30	53	28	5	10	37	10	23	16	55	66	31	27	20	29	43	74	30	23	4	7	6	2	5	6	2	22	2	2	9	6	2	6	5	2
WBGene00001675	7	12	8	2	2	20	18	6	24	10	6	12	6	0	2	6	13	2	0	1	8	8	13	6	2	1	0	1	3	0	2	1	4	2	0	3	17	6	0	5	1
WBGene00001691	0	0	0	0	0	0	0	0	0	0	0	0	0	0	0	0	0	0	0	1	0	0	2	0	0	1	0	0	0	0	0	0	0	0	0	0	0	0	0	0	0
WBGene00001694	2143	4078	1348	1253	634	3097	2724	2281	1308	1169	933	2371	647	1021	653	1251	2431	792	686	608	1583	3307	2720	867	1002	586	1606	500	221	447	1856	1489	1422	581	351	322	841	477	737	1365	758
WBGene00001695	0	4	0	0	0	0	0	0	0	0	0	0	0	1	0	0	2	0	0	2	1	6	1	0	0	0	4	0	0	0	1	0	0	0	1	0	0	0	0	3	0
WBGene00001697	0	0	0	0	0	0	0	0	0	2	1	2	0	0	0	0	1	0	0	0	0	0	0	1	0	0	2	0	0	0	0	1	2	0	0	0	1	1	0	0	0
WBGene00001698	1	3	1	0	0	7	4	2	0	1	0	2	1	0	1	1	8	1	1	2	2	2	3	2	3	0	0	2	1	2	7	1	2	0	0	2	0	0	0	4	1
WBGene00001700	0	0	0	0	0	0	0	0	0	0	0	0	0	0	1	0	0	0	0	0	0	0	0	0	0	0	0	0	0	0	1	0	0	0	0	0	0	0	0	2	0
WBGene00001701	0	0	0	0	0	0	0	1	0	0	0	0	0	0	0	3	0	0	0	0	0	0	0	0	0	0	0	0	0	0	0	0	1	0	0	0	0	0	1	0	0
WBGene00001706	8	8	0	0	0	18	13	3	1	0	9	9	1	0	0	8	31	1	17	3	1	8	4	0	0	10	20	1	1	3	3	0	0	0	0	3	11	0	5	1	0
WBGene00001710	1	0	0	0	0	1	2	1	0	0	1	0	0	0	0	2	1	3	0	1	2	1	2	3	1	2	1	0	0	0	2	0	0	0	4	3	4	0	0	3	0
WBGene00001711	2	1	3	0	0	1	4	2	0	3	4	4	2	0	0	5	5	0	2	1	1	6	1	4	7	2	0	1	0	1	3	1	6	0	3	5	0	2	3	1	2
WBGene00001712	2	5	2	3	1	7	2	1	0	0	2	6	1	0	1	2	2	1	4	0	4	5	4	4	1	0	4	5	0	0	11	10	9	1	0	0	4	9	4	1	4
WBGene00001714	0	3	0	0	0	1	3	2	0	0	0	1	0	0	0	0	4	0	0	0	3	1	1	0	0	0	0	0	0	0	0	1	0	0	0	1	0	0	0	1	1
WBGene00001716	0	1	0	0	1	3	0	2	0	3	0	0	0	0	0	2	15	0	0	2	0	1	1	0	2	0	0	2	2	0	1	0	0	0	2	0	0	0	0	0	0
WBGene00001717	28	51	17	19	6	22	20	21	16	25	6	15	5	8	4	18	24	10	16	13	26	25	38	20	6	2	10	2	3	4	13	6	13	8	4	1	7	9	4	11	7
WBGene00001718	5	1	1	0	1	7	1	6	5	1	9	7	0	0	0	0	7	1	1	0	17	13	1	0	0	0	3	1	0	5	17	7	5	2	2	2	8	4	7	7	9
WBGene00001719	18	23	1	8	0	22	29	13	10	6	11	22	8	4	6	16	16	9	4	8	10	16	25	2	8	4	7	5	1	0	6	5	8	3	0	0	10	1	1	11	5
WBGene00001721	4	5	5	3	0	2	1	2	2	0	1	0	0	1	0	5	6	0	0	1	2	2	5	0	1	2	3	0	0	0	2	1	4	1	0	4	0	0	2	2	2
WBGene00001722	3	0	0	0	0	0	0	0	1	0	0	0	0	0	0	0	0	0	0	2	0	0	0	0	0	0	0	0	0	0	0	0	0	0	0	0	0	0	0	0	0
WBGene00001723	5	8	1	4	1	6	3	7	0	2	1	6	1	1	2	2	0	4	7	0	3	9	6	1	4	0	2	1	1	0	5	0	2	0	0	1	0	2	1	3	2
WBGene00001726	0	0	0	0	0	0	0	0	0	0	0	0	0	0	0	0	0	0	0	0	0	0	0	0	0	2	1	2	0	0	1	3	3	1	0	0	2	4	1	3	4
WBGene00001727	1	1	2	0	0	0	2	0	0	3	0	4	0	1	0	1	1	0	5	0	0	1	1	1	0	0	0	0	0	0	0	0	1	0	0	1	0	0	0	3	1
WBGene00001732	0	0	0	0	0	1	1	3	0	1	1	0	0	1	2	2	0	0	0	0	2	1	0	0	2	0	3	0	1	0	0	0	4	3	1	0	1	1	0	7	1
WBGene00001736	0	0	0	0	0	0	0	0	0	0	0	0	0	0	0	0	0	0	0	0	0	0	0	0	0	0	0	0	0	0	0	0	0	0	0	0	0	0	0	1	0
WBGene00001737	0	2	0	0	0	0	0	0	0	0	0	2	0	0	0	0	1	0	0	0	0	0	0	0	0	0	0	0	0	0	0	0	0	0	0	0	0	0	0	0	0
WBGene00001738	0	0	0	0	0	0	0	0	0	0	0	0	0	0	0	0	0	0	0	0	0	0	0	0	0	0	0	0	0	0	0	0	0	0	0	0	0	0	0	0	0
WBGene00001739	0	0	0	0	0	0	0	0	0	0	0	0	0	0	0	0	0	0	0	0	0	1	0	0	0	0	0	0	0	0	1	0	0	0	0	0	0	0	0	1	0
WBGene00001747	302	867	246	268	101	628	453	525	273	234	220	440	148	262	147	340	484	195	231	185	337	522	548	209	237	99	142	101	43	46	224	150	202	86	47	77	190	74	93	203	63
WBGene00001758	2284	4887	1347	1077	409	3246	3051	3134	1898	1425	322	1139	450	501	384	1634	3800	979	938	1004	2162	3703	3631	709	1243	533	1571	401	251	367	1426	1450	1390	372	357	548	1180	421	833	1195	753
WBGene00001769	21	54	11	8	5	45	41	37	33	9	4	16	8	4	4	19	36	13	15	9	23	42	40	7	19	3	3	3	0	3	11	17	15	6	1	1	2	0	0	3	3
WBGene00001770	283	194	116	14	20	332	207	200	30	48	187	308	110	86	76	124	241	88	67	39	54	70	72	20	22	56	187	96	12	20	106	108	134	13	11	46	78	123	44	43	36
WBGene00001771	2	3	1	0	2	5	8	15	0	0	3	3	3	2	5	2	14	0	6	4	3	9	2	1	2	2	9	3	1	0	3	3	4	1	1	0	3	3	3	1	2
WBGene00001781	26	51	6	7	5	29	25	27	13	10	1	13	3	4	3	26	33	10	7	9	17	12	20	3	7	6	21	2	3	8	8	10	8	1	9	7	23	17	3	11	2
WBGene00001785	0	1	0	0	0	0	0	0	0	0	1	3	0	0	0	0	0	0	0	0	0	3	0	0	0	0	2	0	0	0	0	0	3	0	0	0	0	0	0	1	0
WBGene00001786	31	50	55	8	4	52	49	49	20	21	27	43	23	16	21	14	62	17	23	11	14	24	58	3	8	11	58	44	0	0	39	48	72	6	1	6	42	99	19	50	59
WBGene00001789	39	107	35	16	13	45	66	71	49	34	18	47	16	11	14	69	103	25	12	13	91	102	115	26	22	6	10	5	3	7	19	21	24	9	12	2	5	1	5	6	0
WBGene00001792	2	6	6	1	3	1	2	2	4	8	2	0	0	0	0	4	7	5	4	0	1	2	2	0	0	1	4	2	0	3	1	0	1	0	1	0	0	1	0	0	1
WBGene00001808	86	149	54	13	2	142	89	74	47	33	89	155	52	26	7	54	120	45	17	7	74	93	112	22	17	28	103	51	4	6	65	64	91	2	8	27	57	50	29	42	28
WBGene00001813	44	94	36	23	18	61	51	54	43	37	26	57	18	33	20	41	77	24	25	14	49	57	41	23	16	12	9	2	10	12	19	6	11	8	10	8	20	3	12	21	0
WBGene00001817	184	296	105	35	25	149	111	118	54	78	116	328	92	201	100	98	138	78	59	48	62	136	155	42	57	38	64	166	16	24	69	79	209	38	17	14	54	40	28	76	36
WBGene00001829	0	6	0	3	0	0	0	0	0	0	0	0	0	3	0	1	8	0	11	1	0	2	0	0	1	1	0	0	1	0	0	4	0	4	0	0	0	0	1	0	0
WBGene00001830	5	9	3	11	1	7	4	4	3	8	4	12	6	23	9	11	10	5	5	5	4	23	17	7	6	5	0	2	3	2	5	2	5	19	5	3	6	5	3	9	1
WBGene00001834	108	218	59	61	36	161	125	126	97	39	80	131	55	63	39	94	144	69	56	43	119	174	183	38	35	18	26	21	6	9	42	26	47	10	6	10	28	19	27	43	19
WBGene00001842	0	0	0	0	0	0	0	0	0	0	0	0	0	0	0	0	0	0	0	0	1	0	0	0	0	0	0	0	0	0	0	1	0	0	0	0	0	0	0	0	0
WBGene00001851	878	2040	705	771	483	1386	1062	1178	891	710	329	814	262	573	411	835	1122	632	655	555	931	1205	1521	828	777	201	372	272	179	230	548	407	637	270	155	220	657	258	226	573	193
WBGene00001852	116	195	63	18	14	192	194	156	24	24	29	86	38	15	5	165	177	106	32	41	167	167	202	50	64	58	110	36	7	18	77	61	53	25	21	61	148	41	70	71	20
WBGene00001855	0	0	0	2	0	1	0	0	11	3	0	0	0	3	2	0	13	2	3	6	0	3	1	1	0	7	9	1	3	3	3	3	1	5	2	0	15	11	17	24	6
WBGene00001857	0	0	0	0	0	0	0	0	0	0	0	0	0	0	0	0	0	0	0	0	0	0	0	0	0	0	0	0	0	0	0	0	1	0	0	0	0	0	0	0	0
WBGene00001864	5	10	6	4	1	4	4	4	0	0	4	13	1	3	1	2	3	2	0	0	2	4	11	1	5	1	3	2	3	1	1	0	2	0	0	3	6	0	2	3	1
WBGene00001874	57	104	37	27	33	57	49	44	39	30	44	70	23	62	37	51	61	20	11	35	49	58	77	41	41	14	17	16	5	12	22	16	21	23	11	10	46	23	28	24	9
WBGene00001875	6	10	2	8	1	2	1	10	10	1	46	243	45	24	12	6	6	0	0	0	6	12	6	0	0	69	309	165	8	36	294	272	275	81	54	11	62	331	156	434	417
WBGene00001876	0	0	1	6	0	0	0	5	5	1	37	184	41	27	7	0	5	1	0	0	1	14	5	0	1	15	47	20	2	7	32	38	23	11	3	6	44	32	22	58	12
WBGene00001877	5	4	2	4	1	6	3	1	5	0	7	11	1	4	3	1	12	2	9	3	6	9	10	1	0	3	20	7	0	1	23	7	8	3	1	3	4	4	11	16	9
WBGene00001878	2	7	0	3	2	3	8	0	0	0	2	5	3	0	0	4	2	0	0	0	1	8	4	0	0	1	14	3	2	0	11	5	15	2	0	1	21	9	4	10	4
WBGene00001879	5	14	5	3	0	8	10	2	3	5	229	396	118	49	37	0	6	0	2	0	12	25	27	2	5	81	274	160	14	36	371	381	329	50	60	35	99	305	214	470	472
WBGene00001880	2	1	3	3	0	6	0	4	4	3	98	235	61	21	14	2	5	0	0	0	4	16	12	0	4	25	42	26	7	7	69	68	57	9	9	5	27	45	32	57	33
WBGene00001881	6	6	2	0	1	2	5	1	0	7	22	27	4	4	7	1	1	1	0	2	17	11	17	0	2	20	90	24	6	8	106	76	36	27	17	16	79	30	73	88	46
WBGene00001882	3	0	1	0	0	0	1	0	0	0	5	14	2	2	0	0	0	0	0	0	11	6	2	0	0	7	17	4	0	2	33	8	7	3	4	0	4	5	6	5	6
WBGene00001891	0	1	1	0	0	9	1	1	0	0	7	12	3	10	4	2	2	0	0	0	1	4	1	0	2	3	3	0	0	2	8	11	5	3	0	1	6	3	6	7	4
WBGene00001892	2	5	1	1	0	7	6	7	7	2	18	51	15	3	7	3	9	5	2	0	5	22	8	0	8	11	26	22	2	6	65	49	47	6	3	5	15	38	24	63	83
WBGene00001893	0	0	0	0	0	0	0	0	0	0	0	0	0	0	0	0	0	0	0	0	0	0	0	0	0	0	0	0	0	0	0	0	0	0	0	0	0	0	0	0	0
WBGene00001894	0	0	0	0	0	0	0	0	0	0	0	0	0	0	0	0	0	0	0	0	0	0	0	0	0	0	0	0	0	0	0	0	0	0	0	0	0	0	0	0	0
WBGene00001895	0	0	0	0	0	0	0	0	0	0	0	0	0	0	0	0	0	0	0	0	0	0	0	0	0	0	0	0	0	0	0	0	0	0	0	0	0	0	0	0	0
WBGene00001896	0	0	0	0	0	0	0	0	0	0	0	0	0	0	0	0	0	0	0	0	0	0	0	0	0	0	0	0	0	0	0	0	0	0	0	0	0	0	0	0	0
WBGene00001901	0	0	0	0	0	0	0	0	0	0	0	0	0	0	0	0	0	0	0	0	0	0	0	0	0	0	0	0	0	0	0	0	0	0	0	0	0	0	0	0	0
WBGene00001902	0	0	0	0	0	0	0	0	0	0	0	0	0	0	0	0	0	0	0	0	0	0	0	0	0	0	0	0	0	0	0	0	0	0	0	0	0	0	0	0	0
WBGene00001909	1152	1654	577	401	211	1344	1099	1055	531	384	640	1413	428	490	291	742	1337	535	463	288	1076	1253	1676	321	457	741	1600	606	219	345	1954	1368	1283	485	342	693	1501	798	1305	1513	964
WBGene00001910	58	47	31	28	6	35	35	29	14	13	18	19	6	16	5	30	43	16	19	17	39	37	45	11	10	434	1085	314	272	397	1085	628	581	702	482	417	1134	519	623	767	273
WBGene00001911	1666	1992	784	612	262	1745	1355	1329	702	468	575	1403	495	606	338	1132	1742	635	671	313	1154	1479	1847	407	521	810	2029	769	322	446	1884	1263	1367	585	411	743	1914	1075	1133	1475	904
WBGene00001913	0	0	0	0	0	0	0	0	0	0	0	0	0	0	0	0	0	0	0	0	0	0	0	0	0	3	18	2	0	3	16	8	5	2	1	1	6	2	7	6	1
WBGene00001915	166	353	128	115	117	203	243	207	80	89	318	901	253	335	403	96	321	135	97	48	118	298	340	143	100	292	600	501	220	339	660	505	880	962	480	215	1133	981	450	1321	420
WBGene00001923	0	0	0	0	0	0	0	0	0	0	0	0	0	0	0	0	0	0	0	0	0	0	0	0	0	0	0	0	0	0	0	0	0	0	0	0	0	0	0	0	0
WBGene00001924	0	0	0	0	0	0	0	0	0	0	0	0	0	0	0	0	0	0	0	0	0	0	0	0	0	1	0	0	0	0	0	0	0	0	0	0	0	0	0	0	0
WBGene00001925	0	0	0	0	0	0	0	0	0	0	0	0	0	0	0	0	0	0	0	0	0	0	0	0	0	0	0	0	0	0	0	0	0	0	0	0	0	0	0	0	0
WBGene00001926	0	0	0	0	0	0	0	0	0	0	0	0	0	0	0	0	0	0	0	0	0	0	0	0	0	0	0	0	0	0	1	0	0	0	0	0	0	0	0	0	0
WBGene00001927	0	0	0	0	0	0	0	0	0	0	0	0	0	0	0	0	0	0	1	0	0	0	0	0	0	0	0	0	0	0	0	0	0	0	0	0	0	0	0	0	0
WBGene00001928	0	0	0	0	0	0	0	0	0	0	0	0	0	0	0	0	0	0	0	0	0	0	0	0	0	0	0	0	0	0	0	0	0	0	0	0	0	0	0	0	0
WBGene00001954	0	3	0	0	0	4	3	0	0	0	0	1	1	0	0	0	0	0	0	2	0	3	2	0	0	0	1	0	0	0	0	0	1	0	0	0	0	1	1	1	0
WBGene00001978	258	437	167	121	114	273	229	283	198	160	111	251	109	148	149	177	261	168	124	71	175	234	326	166	198	55	102	99	37	86	163	100	200	66	36	69	139	105	71	161	104
WBGene00001986	21	51	17	7	10	34	45	27	20	7	15	27	9	13	6	11	39	13	9	6	17	31	24	15	19	9	22	6	2	4	25	8	14	15	8	7	15	9	15	25	4
WBGene00001987	1	0	1	0	0	4	6	1	0	2	2	1	0	2	0	1	2	3	0	0	1	3	4	1	0	0	0	0	0	0	4	0	5	0	0	2	0	0	1	0	0
WBGene00001991	35	56	21	23	4	64	41	48	23	11	8	25	10	10	5	24	37	12	16	8	32	46	42	11	12	28	30	6	1	4	22	13	18	5	4	15	21	22	10	20	4
WBGene00002010	600	898	382	105	117	859	449	609	149	123	328	408	168	91	60	568	565	386	138	101	493	504	763	93	102	1835	4974	2475	360	470	2901	2751	2682	219	142	1747	5951	3204	1548	3040	1167
WBGene00002015	4	1	0	0	0	2	2	3	0	0	30	30	28	4	3	2	0	0	0	0	0	2	0	0	1	49	209	111	6	27	123	113	195	14	13	94	304	269	124	186	119
WBGene00002016	245	202	64	15	24	281	74	65	8	7	12181	10434	5163	1272	1165	15	95	56	18	10	564	301	313	27	50	11892	47164	20612	2154	3492	28778	31158	37344	3186	2478	8026	29095	25510	15183	30078	23197
WBGene00002017	1	0	1	0	0	1	0	0	0	0	6	14	2	1	1	1	0	1	0	0	0	0	1	0	0	8	53	27	8	1	25	29	44	6	4	4	38	18	13	35	15
WBGene00002018	91	49	19	2	9	244	25	26	3	1	12111	10594	5331	781	836	9	32	22	9	2	115	96	78	9	12	9433	35891	15049	1470	2165	23821	21847	27254	2120	1622	5094	21894	23627	13292	24766	18726
WBGene00002019	0	1	0	0	0	0	0	0	0	0	25	14	8	4	9	0	0	0	1	0	0	0	0	0	0	26	105	36	12	13	57	54	63	7	13	11	41	67	21	40	43
WBGene00002020	6	3	2	2	2	2	4	2	0	0	265	190	108	20	37	0	1	5	0	0	3	7	3	0	0	261	1346	442	79	141	686	636	759	103	111	222	736	737	412	583	594
WBGene00002021	620	604	253	150	120	650	467	420	135	119	1811	2077	957	627	525	363	795	262	223	143	203	267	258	57	92	661	3654	1708	324	596	1141	1373	1790	60	30	496	2638	2497	287	1819	1115
WBGene00002036	358	490	190	119	50	425	275	332	131	121	157	251	128	154	130	285	366	191	138	145	208	274	393	131	158	94	156	149	44	62	172	187	245	60	50	62	212	193	74	163	133
WBGene00002055	56	170	49	89	26	144	127	80	119	125	6	12	1	9	5	93	93	22	20	34	91	96	80	24	55	17	18	3	8	13	40	10	12	12	17	16	25	0	38	19	4
WBGene00002061	85	171	69	61	20	141	117	125	85	48	56	96	40	62	54	83	111	42	44	34	79	109	97	45	53	26	61	20	25	39	51	26	42	24	15	15	31	24	27	31	9
WBGene00002072	21	65	15	12	3	27	30	30	11	8	8	23	7	5	5	17	31	11	10	9	19	35	39	9	26	4	6	1	4	2	3	5	2	17	3	5	16	8	3	10	4
WBGene00002078	119	240	64	44	26	140	89	119	49	54	77	138	54	53	86	82	117	60	44	41	78	115	141	53	51	46	137	133	29	47	171	149	262	42	36	23	132	175	72	207	173
WBGene00002093	36	72	12	9	6	64	49	46	5	2	13	48	13	11	8	96	73	41	25	16	62	76	55	15	14	19	81	46	6	13	50	41	40	5	12	27	49	45	31	31	24
WBGene00002118	0	2	6	2	0	0	8	7	0	2	14	33	3	1	6	5	9	1	1	0	4	17	4	0	0	1	4	0	1	0	3	5	1	3	0	2	9	1	5	5	1
WBGene00002132	50	91	33	33	23	84	62	69	21	38	31	61	18	29	27	53	78	30	36	30	49	68	83	28	42	14	28	16	9	15	31	18	29	23	12	7	33	8	16	22	18
WBGene00002133	68	101	50	28	12	98	100	72	46	27	29	43	18	36	15	64	118	42	50	28	75	80	114	38	36	21	39	16	5	17	30	29	33	20	7	29	93	60	35	40	31
WBGene00002148	49	108	43	13	10	53	61	60	33	44	41	87	28	37	53	61	77	21	16	16	35	73	74	30	32	18	30	21	5	9	37	20	27	3	6	22	43	40	16	26	27
WBGene00002211	23	40	17	7	3	32	26	23	18	8	7	25	10	12	8	12	57	20	5	7	20	35	47	9	7	3	9	6	2	7	2	7	7	3	4	5	10	5	3	14	9
WBGene00002215	270	501	179	112	75	397	248	256	142	134	145	328	145	117	130	256	300	147	122	92	304	304	456	88	99	90	185	102	30	55	205	123	222	81	32	79	227	88	151	193	107
WBGene00002241	90	176	79	97	77	125	132	121	96	102	110	167	62	145	99	95	156	47	63	67	73	133	144	77	103	36	70	66	32	58	74	73	112	69	34	39	125	108	79	135	110
WBGene00002246	2	0	0	0	0	0	1	4	0	0	0	0	0	0	0	1	0	0	0	1	0	1	1	0	0	0	1	1	0	0	0	0	0	0	0	0	0	0	0	0	0
WBGene00002250	693	967	382	288	200	793	518	537	314	209	367	576	221	268	209	506	545	362	247	167	515	629	901	268	282	302	871	533	166	348	751	687	893	207	128	199	925	574	369	798	520
WBGene00002256	39	43	34	15	7	40	89	65	50	15	44	74	17	25	12	48	127	36	12	16	58	97	52	12	17	16	46	14	3	5	49	32	11	12	5	17	33	23	28	35	13
WBGene00002259	233	636	316	78	47	433	361	382	91	107	205	316	79	150	72	180	342	119	90	66	325	421	501	77	117	101	255	85	15	48	322	202	250	60	31	107	241	128	186	253	109
WBGene00002260	35	58	38	13	9	109	125	104	35	22	28	55	15	11	6	102	166	49	42	24	89	170	101	23	35	18	61	16	13	5	60	47	19	9	10	42	49	21	30	37	22
WBGene00002263	798	1403	506	290	192	1007	721	1086	581	327	975	1094	464	506	455	680	849	533	383	336	641	922	1138	358	482	648	1515	1537	365	616	2129	2737	3267	658	445	473	2393	1891	985	2499	2364
WBGene00002273	3848	6196	2501	918	387	5395	3442	3850	1431	1041	1271	2528	1053	1052	535	2455	4023	1692	1360	811	1320	2101	2214	521	584	1770	4447	2042	463	787	2299	1854	1808	447	225	1262	4612	2593	1097	2687	944
WBGene00002632	127	274	103	43	26	168	142	167	47	80	68	146	57	66	54	112	134	75	36	34	113	196	191	43	58	31	69	37	13	32	52	53	81	25	33	35	143	66	21	49	20
WBGene00002637	745	1525	683	578	669	811	823	971	756	671	878	1905	790	1550	1610	659	923	543	695	573	623	1110	1495	933	1063	266	364	394	358	373	665	465	927	810	577	284	918	536	499	792	532
WBGene00002985	10	34	14	13	11	23	21	11	14	7	15	16	9	17	23	20	28	10	12	14	25	28	25	20	15	3	7	5	6	8	17	18	17	16	4	4	32	18	9	18	17
WBGene00003011	32	76	19	8	12	39	28	69	3	31	28	53	19	34	15	29	78	16	35	18	34	60	80	23	19	10	9	8	7	2	18	5	12	7	13	6	26	6	11	13	4
WBGene00003025	249	477	187	210	250	370	278	340	248	276	205	310	126	305	255	245	268	166	197	153	286	356	378	293	385	95	126	59	61	128	208	134	180	220	91	114	242	91	176	165	92
WBGene00003031	13	42	10	5	4	21	30	28	6	8	2	19	2	10	5	10	40	8	9	6	12	24	22	4	11	2	7	1	2	2	3	10	10	2	1	2	11	5	7	4	2
WBGene00003039	0	0	0	0	0	0	0	0	0	0	0	1	0	0	0	0	0	0	0	0	0	0	0	0	0	0	0	0	0	0	0	0	0	1	0	0	0	0	0	0	0
WBGene00003057	1	0	0	0	1	0	0	0	0	0	3	0	0	0	0	0	12	1	0	0	0	0	0	0	0	0	0	0	0	0	0	0	0	0	0	0	0	0	0	0	2
WBGene00003065	834	1648	512	684	318	1235	1037	882	774	644	314	705	232	350	288	590	990	346	390	325	670	973	1001	374	484	254	615	223	135	239	606	478	544	232	186	273	703	248	362	606	335
WBGene00003075	2	1	0	0	2	5	0	5	0	3	0	6	0	0	0	4	1	2	0	2	3	1	2	1	3	0	3	1	5	0	4	2	1	5	2	2	0	0	1	7	1
WBGene00003079	106	169	68	49	28	137	143	103	66	38	87	115	55	67	59	71	153	53	33	26	87	105	132	33	59	32	75	26	18	12	70	40	48	20	13	23	50	30	41	67	38
WBGene00003088	0	0	0	0	0	0	0	0	0	0	0	0	0	0	0	0	0	0	0	0	0	0	0	0	0	0	0	0	0	0	0	0	0	0	0	0	0	0	0	0	0
WBGene00003090	10412	19920	9481	5389	2496	19939	15032	15810	7911	6463	4166	8267	3048	4919	2970	11640	17820	6287	6794	4334	9888	15535	15534	6100	6745	3848	8765	2579	1469	2581	5592	4507	5087	2284	1725	3321	8383	3893	3430	6126	2769
WBGene00003091	10816	17292	6611	3223	1483	15559	13629	14442	5732	3906	4669	7343	2829	3632	2761	10046	16320	6029	5975	3866	7032	10468	9018	4315	5026	1623	4000	1323	706	1207	1825	1780	1704	1148	726	1543	2960	1382	1152	1840	680
WBGene00003092	91	48	18	8	4	24	29	23	6	0	15	15	4	13	7	11	15	5	18	0	10	2	26	4	3	5	14	8	0	9	5	5	15	1	2	5	24	12	3	3	1
WBGene00003096	10827	17191	10547	3671	1221	18264	14459	22816	4865	4237	4238	9357	4685	4152	2301	15680	19967	14381	8451	3137	12473	18790	25762	7915	6275	10356	16140	10417	2442	4066	16374	11224	16285	7102	3352	11220	22255	19006	14515	16134	13906
WBGene00003114	3	0	2	0	0	2	3	1	0	0	0	0	0	0	0	0	0	0	0	0	0	0	1	0	0	0	0	1	0	0	0	0	0	0	0	0	0	1	0	1	0
WBGene00003143	35	79	34	19	6	67	54	86	19	24	25	56	16	34	23	66	64	24	24	28	36	65	97	28	26	13	18	8	2	12	24	21	15	14	15	10	35	16	17	28	12
WBGene00003155	0	2	0	1	0	2	0	0	0	11	0	3	0	2	1	0	1	1	4	0	2	4	0	3	2	1	1	1	1	4	1	7	2	7	0	0	2	3	0	0	0
WBGene00003159	0	1	0	3	1	7	1	4	0	3	5	6	3	3	1	5	11	3	2	0	1	7	3	3	2	1	1	2	0	2	9	3	3	4	1	1	2	5	0	7	3
WBGene00003160	92	219	73	51	50	175	143	103	107	90	135	210	70	104	111	108	144	51	67	41	141	213	226	90	107	59	114	52	25	55	171	102	119	101	99	95	259	98	127	136	72
WBGene00003164	28	73	18	35	15	36	44	28	25	28	21	70	25	30	29	32	72	18	15	27	39	44	42	37	31	14	26	11	4	24	9	12	11	10	5	21	14	40	9	22	12
WBGene00003165	58	80	30	13	21	63	54	85	47	35	21	29	14	26	23	37	45	15	42	47	36	59	88	37	46	14	26	14	8	14	31	16	43	21	15	22	42	25	34	36	15
WBGene00003173	31	61	26	20	12	37	43	44	38	12	9	44	14	23	24	26	59	14	31	32	26	59	52	26	38	8	15	19	18	16	17	12	27	15	7	15	29	22	17	19	18
WBGene00003222	7	6	4	9	2	1	6	5	0	0	4	8	1	4	7	3	5	6	4	2	1	5	5	8	3	0	7	1	0	4	0	3	1	4	4	1	7	2	3	7	3
WBGene00003235	1570	2535	881	370	136	1871	1740	1643	733	400	404	1162	457	341	167	1005	1752	583	364	209	1101	1557	1901	255	304	459	1430	459	90	149	1232	966	1051	206	125	234	528	220	342	552	274
WBGene00003242	1525	3054	1025	734	530	2199	1239	1638	1031	925	658	1304	435	761	477	1034	1138	500	554	427	1078	1641	1714	568	577	640	711	403	227	325	1546	799	993	508	310	642	1523	571	1118	1355	600
WBGene00003248	77	114	50	34	23	92	106	101	48	47	18	83	25	56	41	46	143	39	37	28	51	99	114	43	52	34	39	16	18	38	61	40	47	41	29	27	75	25	53	93	63
WBGene00003289	0	0	0	0	0	0	0	0	0	0	0	0	0	0	0	0	0	0	0	0	0	0	0	0	0	0	0	0	0	0	0	0	0	0	0	0	0	0	0	3	0
WBGene00003298	0	0	0	0	0	0	0	0	0	0	0	0	0	0	0	0	0	0	0	0	0	0	0	0	0	0	0	0	0	0	0	0	0	0	0	0	0	0	0	0	0
WBGene00003315	0	0	0	0	0	0	0	0	0	0	0	0	0	0	0	0	0	0	0	0	0	0	0	0	0	0	0	1	0	0	0	0	0	0	0	0	0	0	0	0	0
WBGene00003317	0	0	0	0	0	0	0	0	0	0	0	0	0	0	0	0	0	0	0	0	0	0	0	0	0	0	0	0	0	0	0	0	0	0	0	0	0	0	0	0	0
WBGene00003335	0	0	0	0	0	0	0	0	0	0	0	0	0	0	1	0	0	0	0	0	0	0	0	0	0	0	0	0	0	0	0	0	0	0	0	0	0	0	0	0	0
WBGene00003344	0	0	0	0	0	0	0	0	0	0	0	0	0	0	0	0	0	0	0	0	0	0	0	0	0	0	0	0	0	0	0	0	0	0	0	0	3	1	0	1	0
WBGene00003347	0	0	0	0	0	0	0	0	0	0	0	0	0	0	0	0	0	0	0	0	0	0	0	0	0	0	0	0	0	0	0	0	0	0	0	0	0	0	0	0	0
WBGene00003349	10	27	4	0	3	14	8	8	27	3	0	10	5	1	2	12	13	8	0	2	12	21	17	0	3	3	7	0	0	1	6	4	6	2	1	4	5	1	5	6	1
WBGene00003350	0	0	0	0	0	0	0	0	0	0	0	0	0	0	0	0	0	0	0	0	0	0	0	0	0	0	0	0	0	0	0	0	0	0	0	0	0	0	0	0	0
WBGene00003351	0	0	0	0	0	0	0	0	0	0	0	0	0	0	0	0	0	0	0	0	0	0	0	0	0	0	0	0	0	0	0	0	0	0	0	0	0	0	0	0	0
WBGene00003353	0	0	0	0	0	0	0	0	0	0	0	0	0	0	0	0	0	0	0	0	0	0	0	0	0	0	0	0	0	0	0	0	0	0	0	0	0	0	0	0	0
WBGene00003356	0	0	0	0	0	0	0	0	0	0	0	0	0	0	0	0	0	0	0	0	0	0	0	0	0	0	0	0	0	0	0	0	0	0	0	0	0	0	0	0	0
WBGene00003361	0	0	0	0	0	0	0	0	0	0	0	0	0	0	0	0	0	0	0	0	0	0	0	0	0	0	0	0	0	0	0	0	0	0	0	0	0	0	0	0	0
WBGene00003374	105	195	107	62	42	117	118	157	110	74	24	103	39	38	97	65	155	65	45	57	45	219	99	61	80	17	46	27	11	19	47	42	77	29	14	26	75	62	42	80	43
WBGene00003385	77	115	47	57	20	80	78	82	49	33	92	168	50	76	59	59	97	46	28	24	78	62	109	31	40	37	112	53	15	29	137	86	84	26	28	22	92	56	69	84	58
WBGene00003386	11	5	5	7	2	7	9	16	6	12	2	9	6	3	0	10	7	7	0	0	7	37	21	2	0	5	8	4	3	0	11	1	9	3	0	3	4	7	4	8	2
WBGene00003395	8	23	1	3	1	17	9	10	9	8	2	8	0	4	10	6	10	11	11	3	21	16	15	3	6	2	4	1	1	6	7	11	2	10	2	4	0	4	3	6	1
WBGene00003405	0	4	1	0	1	9	3	1	0	2	0	5	2	0	0	0	8	1	0	0	0	6	2	2	0	1	0	1	0	0	3	2	0	4	3	0	5	0	1	4	2
WBGene00003413	44	116	47	37	36	72	48	109	41	65	20	56	26	45	35	59	61	55	36	51	54	72	98	48	65	23	35	17	10	29	28	23	23	23	6	28	46	24	19	32	21
WBGene00003473	4792	5604	1736	710	159	8430	7999	7145	1671	1246	1836	4809	1833	1286	1047	7520	10093	3923	2621	2048	4241	8021	4952	1959	1858	3127	8737	2358	698	1483	4500	4674	3572	1238	1360	3514	6383	3348	2926	4354	2357
WBGene00003474	12679	22234	8635	3210	1630	21811	17727	17529	6637	4208	1302	3590	1347	846	367	14182	26506	9010	6856	3681	10841	16981	13922	2475	2748	4542	12907	3747	750	1572	6927	5389	4998	906	973	5607	12141	5621	4085	6940	3351
WBGene00003479	28	95	23	22	5	51	40	52	22	15	15	49	11	16	16	32	39	16	10	14	19	42	58	18	23	12	7	5	4	6	19	6	8	8	5	12	30	8	13	8	3
WBGene00003507	15	49	18	5	5	37	35	37	13	11	19	33	8	7	8	16	30	17	18	7	28	50	42	4	7	14	15	9	5	2	27	16	11	9	14	18	18	12	8	21	4
WBGene00003509	136	211	69	69	60	187	158	128	62	42	36	82	32	65	37	95	160	49	50	28	117	129	146	57	81	52	138	31	25	49	85	82	86	64	34	36	99	69	113	91	65
WBGene00003515	661	1513	551	817	794	785	617	755	770	1040	454	1573	481	1347	1361	383	513	264	394	537	338	623	582	529	802	132	181	110	212	308	335	200	324	510	333	182	614	248	258	486	226
WBGene00003521	0	0	0	0	0	0	0	0	0	0	0	0	0	0	0	0	0	0	0	0	0	0	0	0	0	0	0	0	0	0	0	0	0	0	0	0	0	0	0	0	0
WBGene00003522	13	25	34	9	9	64	191	106	35	22	8	38	6	7	3	27	289	25	9	4	31	351	30	8	7	24	47	5	1	1	35	34	36	3	1	6	30	9	22	56	9
WBGene00003528	162	219	80	95	57	116	86	124	98	69	22	54	25	71	37	93	126	78	77	58	117	120	196	110	132	20	26	32	12	30	39	30	50	39	26	10	18	19	14	16	9
WBGene00003535	0	0	0	0	0	0	0	0	0	0	0	0	0	0	0	1	0	0	0	0	1	0	0	0	0	0	0	0	0	0	0	0	0	0	0	0	0	0	0	0	0
WBGene00003536	0	0	0	0	0	0	0	0	0	0	0	0	0	0	0	0	0	0	0	0	0	0	0	0	0	0	0	0	5	0	0	0	0	0	0	0	0	0	0	0	0
WBGene00003537	0	0	0	0	0	0	0	0	0	0	0	0	0	0	0	0	0	0	0	0	0	0	0	0	0	0	0	0	0	0	0	0	0	1	0	0	0	0	0	0	0
WBGene00003538	0	0	0	0	0	0	0	0	0	0	0	0	1	0	0	0	0	0	0	0	0	0	0	0	0	0	0	0	2	0	0	0	1	0	0	0	0	2	0	0	0
WBGene00003539	901	1419	689	613	416	1284	1225	1151	733	486	249	418	191	239	176	1028	1926	696	706	443	731	1203	1312	528	526	187	579	373	196	274	391	339	595	226	155	79	458	383	185	374	311
WBGene00003540	4	4	2	0	0	8	9	7	0	4	6	1	0	2	0	3	0	3	1	6	2	7	14	1	2	0	2	0	0	0	1	2	0	1	0	0	2	0	0	2	0
WBGene00003541	6	17	8	1	4	17	23	7	20	9	2	4	7	8	1	17	17	6	5	11	15	21	14	14	6	1	11	5	2	2	6	10	15	1	2	2	5	4	3	4	7
WBGene00003543	0	0	0	0	0	0	0	0	0	0	2	4	0	0	0	0	0	0	0	0	0	0	0	0	0	1	0	0	5	0	2	4	2	0	0	1	0	0	2	2	1
WBGene00003549	44	77	24	16	10	42	38	51	37	15	12	28	10	14	11	25	55	22	17	12	38	82	74	20	23	6	1	5	5	9	14	3	10	7	1	2	28	1	9	12	6
WBGene00003550	44	89	32	32	22	65	50	60	57	49	26	21	10	22	25	38	72	37	46	37	44	55	61	39	36	21	22	9	12	23	24	8	25	23	16	4	31	6	13	21	14
WBGene00003556	0	0	0	0	0	0	0	0	0	0	0	0	0	0	0	0	0	0	0	0	0	0	0	0	0	0	0	0	1	0	0	0	0	0	0	0	0	0	0	0	0
WBGene00003566	179	266	113	108	91	136	146	162	128	113	67	137	57	92	83	105	145	65	39	63	103	141	181	66	93	47	62	35	20	47	85	78	88	72	48	33	107	57	66	110	65
WBGene00003567	61	168	49	114	96	101	89	84	130	94	35	56	15	70	67	57	79	34	40	70	80	80	88	137	113	14	35	19	46	41	53	51	37	65	57	29	110	25	48	54	27
WBGene00003570	0	0	1	0	1	0	1	0	0	0	0	0	1	0	0	0	0	0	0	0	0	1	0	0	1	0	0	0	0	0	0	0	0	0	0	0	0	0	0	3	0
WBGene00003573	23	51	5	16	7	16	15	21	16	9	14	19	5	10	11	23	21	11	7	7	23	18	28	13	9	2	2	2	1	5	4	2	0	2	1	2	9	0	0	0	1
WBGene00003574	21	45	11	15	4	9	18	17	2	2	7	9	9	7	10	13	13	9	16	7	16	18	25	5	13	1	6	6	1	10	5	2	8	6	1	0	12	8	3	1	3
WBGene00003575	0	6	1	3	0	3	0	1	0	2	2	3	1	1	0	2	8	0	0	0	0	0	3	0	2	3	1	1	1	0	0	0	0	0	0	0	0	0	1	1	0
WBGene00003579	38	71	46	14	6	50	34	34	36	19	14	22	6	16	7	20	49	23	8	20	38	37	53	21	20	12	22	22	3	18	33	29	26	14	11	10	43	16	10	19	12
WBGene00003591	16	45	6	6	5	7	9	14	15	3	3	13	3	7	12	6	23	11	2	15	9	31	28	4	11	1	10	2	0	2	12	5	12	1	0	1	7	6	4	11	6
WBGene00003611	19	84	11	16	7	44	33	27	12	19	23	47	19	11	5	24	61	20	12	11	49	48	44	15	13	15	27	13	16	12	49	25	27	5	3	23	37	7	24	47	20
WBGene00003612	31	69	13	17	8	68	52	29	4	20	23	38	11	15	14	40	42	15	18	8	29	24	55	6	14	6	18	12	1	7	7	7	9	3	2	10	2	7	2	6	3
WBGene00003614	1	7	2	3	0	4	6	4	7	1	3	4	5	4	3	3	3	2	3	0	3	7	2	2	2	0	1	0	0	0	2	0	1	0	4	0	0	2	0	1	0
WBGene00003617	61	50	29	19	5	32	40	40	24	21	13	41	15	16	13	27	43	26	16	19	32	41	61	13	32	15	16	23	7	9	19	16	19	7	6	11	39	26	17	36	20
WBGene00003632	42	162	43	24	11	76	74	67	28	26	22	64	16	29	20	55	96	42	18	19	60	91	81	28	48	17	71	17	19	21	38	38	25	13	9	20	65	24	25	52	13
WBGene00003634	35	68	34	35	16	48	61	58	17	31	12	33	10	12	17	33	73	27	24	26	38	60	54	16	33	1	24	6	3	5	12	23	21	8	8	11	18	7	11	34	10
WBGene00003637	68	137	58	65	38	92	62	79	75	35	20	54	9	43	26	68	80	48	64	35	41	76	80	46	53	15	33	32	5	6	28	35	34	12	12	10	28	32	13	39	21
WBGene00003640	34	76	26	8	15	40	56	53	19	5	13	51	15	26	24	23	63	22	17	12	17	30	71	15	14	6	11	23	6	3	34	10	32	7	7	7	21	21	14	17	15
WBGene00003641	1	4	0	0	0	0	1	0	0	0	0	0	0	3	0	0	2	0	0	0	2	1	0	0	5	0	0	0	0	0	0	0	0	0	0	0	0	0	0	0	0
WBGene00003642	0	2	1	0	0	0	0	0	0	1	0	0	0	0	0	0	0	0	0	0	0	0	2	0	0	0	0	0	0	0	0	0	0	0	0	0	1	0	1	0	0
WBGene00003643	65	188	45	50	13	85	62	73	46	18	7	13	10	4	1	51	62	32	18	18	22	53	53	16	22	6	3	6	4	3	8	10	6	1	2	14	13	5	4	12	0
WBGene00003644	6	24	7	3	7	24	19	13	12	6	7	18	9	5	8	10	26	6	11	3	15	11	21	4	4	2	13	6	3	3	9	4	3	3	7	1	5	7	4	9	3
WBGene00003645	189	337	96	99	38	195	159	149	42	83	30	107	16	82	49	116	124	80	94	42	71	86	142	57	68	57	152	70	20	64	36	60	48	32	21	56	273	72	26	75	26
WBGene00003646	50	61	25	19	10	80	40	55	34	10	15	46	12	11	6	43	57	21	16	20	30	45	42	16	17	10	16	21	1	4	11	17	24	4	1	1	24	7	5	10	4
WBGene00003647	26	41	33	4	4	28	34	25	0	3	17	31	8	7	2	46	35	22	0	7	34	40	48	1	12	10	32	12	3	0	8	5	21	4	2	3	10	10	4	13	2
WBGene00003648	41	66	15	24	5	35	45	33	12	15	30	32	8	22	14	27	32	14	15	12	29	35	26	6	4	6	8	6	1	0	10	6	11	2	1	2	6	4	9	4	6
WBGene00003649	20	72	31	17	5	35	43	27	25	10	8	25	5	16	11	26	56	22	16	21	21	41	49	6	12	2	3	4	3	1	4	2	9	6	1	4	8	7	2	5	2
WBGene00003650	0	4	0	2	1	0	0	1	0	2	0	1	0	0	0	1	1	1	0	0	0	1	2	0	2	0	1	2	0	0	0	0	0	0	0	0	0	0	0	0	0
WBGene00003653	73	82	39	8	4	37	35	33	7	5	19	36	20	22	11	26	59	19	9	7	23	9	51	7	5	5	14	16	0	2	28	23	59	4	0	12	26	22	7	13	9
WBGene00003655	49	112	22	13	11	77	64	71	31	25	34	88	25	24	19	57	52	27	36	14	119	64	172	24	26	9	28	9	8	4	10	8	9	9	6	19	23	8	24	16	4
WBGene00003658	264	458	193	106	54	601	485	525	184	108	49	200	46	62	24	272	601	184	109	104	212	455	309	62	80	54	97	12	18	22	77	54	40	26	9	88	134	26	77	35	15
WBGene00003660	70	152	48	36	37	54	58	60	45	47	36	71	28	31	28	55	94	46	51	22	62	89	61	33	23	17	55	16	7	17	34	32	30	24	14	14	72	27	21	48	25
WBGene00003669	29	85	37	12	8	57	73	45	26	18	53	121	27	60	37	54	79	30	28	18	37	55	57	29	39	8	23	12	6	10	44	21	8	37	16	26	22	16	37	31	6
WBGene00003673	19	28	9	3	2	23	12	20	7	4	10	19	4	7	4	21	12	3	10	4	12	15	27	4	2	3	14	4	0	0	3	10	4	2	1	5	7	8	3	4	8
WBGene00003674	68	104	45	17	7	76	47	52	36	11	20	47	11	26	13	36	79	31	19	14	31	23	48	9	11	65	286	155	35	57	167	170	169	54	57	73	211	208	95	222	89
WBGene00003676	30	111	23	13	5	90	61	71	28	16	29	41	17	8	7	38	90	36	20	5	43	118	98	14	12	30	74	52	11	14	35	74	53	11	9	23	96	54	21	109	40
WBGene00003680	124	118	59	21	10	143	85	64	23	30	38	65	29	17	10	83	118	59	25	22	85	89	124	20	27	20	64	18	6	8	40	42	39	4	1	30	87	27	28	44	16
WBGene00003683	2	1	0	0	0	2	2	0	0	0	1	1	0	0	0	0	4	3	2	0	1	1	3	0	0	0	0	0	1	0	2	0	0	2	0	1	0	0	1	0	1
WBGene00003684	14	66	23	13	7	31	27	20	13	14	18	21	12	23	2	25	52	15	23	7	21	33	28	6	5	4	9	6	2	7	10	14	12	1	2	2	7	4	2	5	1
WBGene00003685	92	184	60	56	29	106	107	104	83	71	58	123	29	65	38	95	159	51	65	59	88	136	177	67	66	12	46	13	6	20	50	30	42	30	17	19	79	24	59	44	20
WBGene00003686	52	84	25	16	9	57	43	45	25	21	14	34	20	19	8	38	58	17	5	19	38	47	76	16	12	12	22	10	4	6	23	13	14	8	5	13	19	16	14	15	13
WBGene00003688	44	58	21	22	10	28	25	26	2	11	13	36	9	7	7	35	30	19	11	5	44	33	55	6	7	12	36	17	6	1	33	20	28	6	3	19	32	22	13	32	26
WBGene00003689	93	130	38	25	1	67	69	65	17	21	8	33	7	12	9	35	94	25	34	12	50	50	72	30	7	15	59	11	8	5	46	24	22	5	10	22	44	17	27	29	10
WBGene00003691	94	192	80	74	20	187	230	153	70	69	29	96	28	51	39	111	240	83	72	40	99	186	151	56	86	28	83	25	18	30	72	43	50	42	36	64	94	27	53	72	28
WBGene00003692	43	75	23	18	11	66	36	35	12	21	15	34	13	15	14	42	35	13	13	20	19	40	45	11	14	29	96	41	16	34	84	35	48	15	11	21	96	50	53	85	18
WBGene00003693	49	75	31	11	7	54	50	51	15	16	25	56	19	23	21	44	50	31	15	26	39	44	71	28	25	9	24	18	2	3	16	17	23	10	1	16	31	26	32	34	16
WBGene00003696	35	68	28	13	7	32	36	29	7	14	31	43	19	40	13	31	40	10	13	14	54	33	75	16	16	3	19	7	4	10	35	18	23	14	4	7	33	14	16	41	12
WBGene00003697	73	112	42	44	25	92	92	107	32	45	28	71	13	41	42	64	147	49	66	40	57	105	103	36	44	34	56	16	15	22	37	39	20	9	11	24	82	21	29	65	22
WBGene00003698	8	23	6	3	3	18	14	12	0	1	6	16	3	4	6	10	17	18	5	0	15	17	18	7	1	0	7	0	0	5	1	1	3	0	0	3	4	2	4	1	2
WBGene00003700	53	124	38	18	27	54	40	35	32	16	20	54	14	20	25	55	96	33	32	17	70	71	99	33	23	17	38	19	7	14	40	35	56	12	14	19	70	29	24	44	22
WBGene00003701	0	0	0	0	0	0	0	0	0	0	0	0	0	0	0	0	0	0	0	0	0	0	0	0	0	0	0	0	0	0	0	0	1	0	0	0	0	0	0	0	0
WBGene00003702	38	45	32	12	1	36	45	30	6	5	13	19	5	10	10	22	46	19	19	5	19	30	31	3	18	10	29	18	8	11	45	25	32	6	4	6	40	23	14	29	17
WBGene00003704	62	140	67	59	41	120	101	121	39	32	27	41	14	26	11	50	120	60	45	21	62	145	98	32	35	37	73	43	12	20	58	68	75	21	14	34	62	50	57	87	58
WBGene00003705	11	22	8	6	5	15	14	16	16	11	7	35	4	6	4	8	15	17	3	3	20	15	13	6	11	2	3	1	2	1	8	2	2	1	0	3	1	1	4	2	0
WBGene00003706	27	39	8	14	1	12	28	21	24	10	14	27	14	17	9	24	35	5	9	4	29	28	35	7	9	3	1	1	1	0	3	3	0	2	0	4	1	1	0	1	0
WBGene00003707	260	350	68	99	36	128	119	130	91	39	43	84	22	25	47	142	106	92	48	24	140	102	332	60	57	23	70	46	16	26	47	45	54	8	10	22	84	51	29	69	28
WBGene00003708	0	0	0	0	0	0	0	0	0	0	0	0	0	0	0	0	0	0	0	0	0	0	0	0	0	1	1	0	2	0	0	0	2	0	0	0	0	5	0	5	2
WBGene00003713	4	9	4	0	0	8	9	5	0	4	3	7	1	5	4	1	8	2	0	0	10	14	6	1	0	2	3	3	0	1	0	0	4	1	0	1	1	1	0	1	1
WBGene00003714	1	1	1	1	1	3	1	2	7	0	2	3	3	1	0	2	4	3	2	0	1	3	4	1	2	0	0	0	0	0	2	1	0	0	0	0	3	0	1	0	0
WBGene00003715	15	26	9	8	5	8	13	7	25	7	8	8	4	8	3	10	24	8	2	5	19	16	19	6	4	2	1	0	4	1	1	4	5	1	1	5	13	2	9	4	2
WBGene00003716	11	26	12	5	4	17	15	18	5	7	8	20	12	3	0	23	28	10	2	2	21	23	29	12	11	2	20	7	1	7	8	8	10	6	1	5	22	3	5	8	7
WBGene00003717	0	1	0	0	0	0	0	0	0	0	0	0	0	0	0	1	1	0	0	0	0	0	0	0	0	0	0	0	0	0	0	0	0	0	0	0	0	0	0	0	0
WBGene00003718	35	64	27	18	6	31	26	32	2	31	12	31	16	16	13	32	37	33	16	11	22	29	48	24	14	5	11	4	3	4	13	8	7	5	9	8	29	14	8	17	5
WBGene00003719	12	30	7	1	6	16	8	10	6	8	2	11	2	3	5	15	12	5	3	7	6	12	11	6	2	5	10	4	0	1	9	12	4	0	0	3	10	5	7	2	2
WBGene00003720	71	162	45	35	6	91	63	79	36	31	61	88	32	16	11	94	61	50	33	10	112	76	155	20	33	31	85	12	8	13	54	52	34	3	8	34	126	19	27	62	18
WBGene00003721	110	168	54	28	13	87	87	89	17	12	28	102	59	40	28	68	62	52	19	21	123	93	176	36	31	8	28	14	9	6	30	16	43	12	8	7	36	7	19	27	11
WBGene00003722	48	63	20	23	13	34	24	36	11	21	20	43	16	21	26	25	58	25	35	23	51	51	63	42	45	14	19	4	6	13	15	8	24	9	11	11	31	12	14	17	6
WBGene00003723	68	144	59	30	20	130	60	92	74	24	59	69	24	41	32	62	82	44	45	28	56	106	93	29	32	14	46	34	6	11	43	34	33	15	15	13	51	47	35	35	27
WBGene00003724	131	243	82	49	17	113	114	105	23	23	35	89	35	61	19	85	126	56	55	36	114	116	171	46	56	19	79	46	8	23	38	34	49	16	13	23	76	45	32	72	28
WBGene00003725	57	99	37	50	18	76	82	71	73	23	26	48	21	20	12	53	104	36	43	24	35	91	60	23	46	17	50	25	9	9	40	40	50	17	7	17	71	50	17	44	20
WBGene00003726	22	49	12	6	7	24	25	33	8	4	16	38	10	13	12	22	60	14	9	4	16	32	34	12	6	6	2	5	2	6	6	6	13	6	0	4	29	7	4	17	6
WBGene00003731	90	126	50	48	22	66	75	98	65	33	12	33	16	19	21	54	83	36	34	20	63	89	107	28	40	6	17	9	13	4	19	14	24	5	3	12	36	12	11	18	10
WBGene00003738	603	1231	482	491	436	832	677	863	597	431	382	817	310	527	462	546	867	345	503	322	416	838	918	464	427	185	615	374	310	369	486	415	694	238	163	219	978	542	241	750	438
WBGene00003747	281	487	140	108	72	373	305	321	97	96	84	178	69	51	31	201	347	130	114	69	163	279	308	101	119	30	70	53	7	13	75	62	56	22	6	16	58	33	43	51	28
WBGene00003751	142	331	94	83	58	216	208	182	62	97	68	151	39	77	78	124	241	98	65	62	128	261	253	69	90	33	72	42	21	31	63	60	60	35	30	41	89	27	37	68	27
WBGene00003762	766	1141	448	653	332	1252	805	1070	573	432	64	207	43	172	89	714	865	277	457	288	406	476	478	224	315	209	522	262	202	227	376	377	420	153	73	45	135	113	53	135	96
WBGene00003763	58	65	44	7	5	33	47	51	34	8	12	81	23	38	19	35	104	44	7	12	100	135	144	5	38	43	79	26	1	3	165	131	117	7	10	21	38	4	32	69	18
WBGene00003764	390	721	294	127	63	489	427	471	244	128	69	223	101	110	43	245	544	168	166	78	323	351	630	65	112	51	136	53	20	16	129	124	167	40	21	8	27	20	39	40	19
WBGene00003765	5197	9612	4006	2503	1048	6816	6704	7029	2756	2635	3023	6461	1866	2886	1738	3634	7544	2406	2441	1603	3204	6763	5731	2105	2683	1653	4768	2213	1138	1577	4996	3370	4693	1863	1175	417	781	623	964	2016	1334
WBGene00003766	2021	2540	1056	724	153	2088	1980	2286	546	396	762	2026	839	734	448	1981	2453	1210	859	375	1414	1442	2769	492	793	309	966	578	106	117	970	847	1098	235	178	34	50	63	56	179	107
WBGene00003767	2348	2875	1333	1079	292	2315	1991	2623	1033	588	311	1204	547	728	343	2200	2873	1390	1292	644	1510	1469	3309	737	1296	329	742	469	227	302	707	751	1022	270	208	45	58	46	68	200	76
WBGene00003768	141	120	70	99	21	83	99	115	45	23	13	42	19	34	8	133	126	155	70	29	108	69	297	34	87	1	7	17	1	10	25	25	48	4	8	3	3	0	4	14	8
WBGene00003769	1562	1760	750	851	245	1140	1071	1319	652	377	142	395	210	408	199	987	1252	795	722	305	606	501	1502	390	547	79	201	158	70	133	296	274	358	144	75	15	26	11	18	24	22
WBGene00003771	3995	6732	2183	1990	1221	3228	2423	2582	1388	1327	326	786	379	799	574	2136	2914	1490	1029	686	1885	2031	3588	1090	1480	650	2529	1287	457	655	2466	1995	2972	1004	459	223	442	433	341	872	691
WBGene00003775	11	15	6	1	1	6	2	5	3	4	2	11	1	1	0	6	11	11	3	4	8	15	17	2	10	1	4	0	1	0	1	2	2	3	1	5	3	5	2	5	0
WBGene00003786	12076	23250	7933	8670	7071	13675	12050	14804	10927	8886	4863	10643	3649	8568	8016	10766	13410	6947	8958	7566	7569	13403	11903	9724	10605	2255	4784	3160	2787	3800	4568	3929	5479	4256	3069	2742	8920	4835	3043	6585	3550
WBGene00003812	326	544	215	162	100	459	362	397	178	121	126	278	103	102	87	319	527	175	134	132	300	370	527	153	175	170	339	123	72	115	391	211	303	119	94	184	486	215	306	415	267
WBGene00003816	11	9	4	1	1	11	6	2	12	5	3	3	1	0	8	1	12	0	5	5	5	9	5	2	4	1	1	0	2	2	2	0	2	1	2	3	5	0	6	3	3
WBGene00003830	108	181	77	82	59	164	113	133	80	45	51	117	32	53	50	72	136	44	56	46	71	110	123	61	58	37	148	92	33	55	124	93	151	57	22	53	193	160	74	139	82
WBGene00003834	47	102	44	31	27	32	53	44	23	21	7	31	11	5	14	35	26	22	24	17	17	42	63	46	30	30	69	52	9	19	155	118	99	30	15	9	43	98	37	101	43
WBGene00003835	1	6	4	0	1	2	3	2	2	0	4	10	4	2	0	1	7	0	1	0	0	4	4	0	2	0	4	0	0	0	1	0	2	1	0	3	0	0	4	1	2
WBGene00003838	2	10	4	2	2	4	7	10	0	0	4	5	3	5	4	8	14	7	1	3	9	10	18	1	4	0	5	3	0	0	4	5	4	2	0	0	3	0	3	0	3
WBGene00003844	403	710	176	152	88	400	316	313	127	115	207	404	142	148	268	248	267	161	144	74	249	303	479	138	170	462	1077	494	166	271	1223	844	1123	322	169	370	1262	732	839	1147	540
WBGene00003849	10	33	4	6	1	17	15	20	17	4	5	19	9	9	4	14	24	11	3	6	12	12	38	4	5	1	4	2	1	0	6	1	3	0	0	0	4	1	2	3	4
WBGene00003850	7	25	5	18	17	10	18	22	16	9	2	26	4	4	10	6	13	12	13	3	6	24	23	15	15	9	7	11	0	2	16	15	21	12	1	3	26	6	4	25	17
WBGene00003861	124	197	68	65	27	157	135	139	51	32	81	184	52	92	54	70	168	52	44	37	133	165	211	37	66	41	126	38	23	32	167	109	132	41	46	38	136	63	71	173	72
WBGene00003865	5	17	1	3	2	10	7	3	20	3	8	14	4	13	7	4	14	5	3	6	6	16	15	3	1	9	5	3	3	3	19	16	18	11	5	8	9	1	10	10	10
WBGene00003886	3	5	3	2	0	3	3	3	0	0	3	3	1	0	2	2	9	2	3	2	13	9	7	2	5	2	2	5	0	1	14	6	12	2	2	0	2	3	12	16	9
WBGene00003916	265	705	261	238	179	444	395	481	268	273	171	426	139	262	201	294	418	196	198	188	293	591	548	284	294	83	123	71	62	74	196	122	157	147	87	77	170	86	115	178	71
WBGene00003919	29	79	38	46	34	42	47	57	48	47	30	49	23	31	25	28	57	16	43	25	21	62	64	44	56	10	28	19	16	32	19	5	27	38	27	13	56	22	26	35	34
WBGene00003922	145	317	116	92	76	229	205	208	113	147	162	265	118	112	94	130	255	76	113	36	137	215	222	66	104	41	95	67	16	33	84	74	120	36	21	34	73	79	53	78	65
WBGene00003923	272	430	162	111	72	424	298	283	136	122	304	377	176	135	97	257	371	103	114	60	261	285	346	101	148	108	332	128	40	52	311	251	294	121	68	92	303	134	157	232	148
WBGene00003927	456	750	318	235	109	686	486	417	374	206	738	1000	375	469	224	330	513	210	227	160	347	623	582	155	171	99	276	166	64	99	354	289	314	92	53	84	277	176	187	326	170
WBGene00003937	0	0	0	0	0	0	0	0	0	0	0	0	0	0	0	0	0	0	0	0	1	0	0	0	0	0	0	0	0	0	0	0	0	0	0	0	0	0	0	0	0
WBGene00003954	124	197	81	60	60	161	126	159	74	38	108	169	65	106	56	118	185	94	83	23	123	122	168	50	66	119	560	353	110	165	294	334	542	88	43	140	796	638	188	599	443
WBGene00003959	101	259	113	57	38	156	102	119	43	60	18	79	45	32	34	52	90	56	50	32	33	96	99	25	35	14	49	15	9	10	34	40	35	9	11	24	71	11	16	33	23
WBGene00003982	1361	2475	835	531	266	2232	1651	1793	902	691	516	1433	497	539	333	1260	1750	690	712	564	1753	2044	2507	585	660	535	1005	389	176	252	1217	953	1131	339	235	510	1269	501	680	1240	621
WBGene00003994	0	0	2	0	0	0	0	0	0	0	0	0	1	0	0	0	4	0	1	3	0	0	0	1	0	4	0	1	0	1	0	0	0	2	1	0	1	0	0	2	0
WBGene00004003	280	498	141	122	55	333	200	305	207	151	139	436	137	215	153	253	258	144	137	134	209	223	343	89	105	80	153	63	35	75	110	84	113	87	45	62	136	79	58	95	46
WBGene00004013	87	178	75	30	28	108	65	88	45	27	34	67	34	43	53	54	72	40	24	18	62	56	89	39	58	21	29	27	7	14	42	34	45	23	12	5	58	45	18	25	20
WBGene00004026	101	138	45	16	10	99	79	96	40	24	31	62	28	31	8	46	84	32	12	34	68	63	104	6	17	32	65	30	8	14	78	53	50	11	8	33	81	50	60	68	30
WBGene00004032	218	465	147	123	56	310	253	224	175	142	146	341	108	138	117	221	295	165	167	64	246	339	461	111	142	56	101	91	40	36	170	191	232	63	22	44	145	123	66	177	104
WBGene00004037	116	184	82	71	41	115	104	179	49	61	45	93	49	75	67	78	94	64	68	41	85	129	183	73	77	20	31	28	22	37	53	28	41	23	10	23	67	32	27	78	25
WBGene00004053	128	211	167	131	119	186	173	198	180	161	87	178	68	208	245	100	145	83	110	110	85	281	240	188	170	191	369	109	257	327	184	114	192	214	114	233	805	158	154	234	110
WBGene00004060	73	125	66	59	43	102	79	78	79	56	40	60	27	39	46	56	111	49	54	33	43	114	101	48	50	10	37	31	9	9	45	34	55	13	7	11	56	19	18	32	18
WBGene00004062	336	685	189	376	173	777	604	515	443	361	99	201	65	102	34	525	619	250	200	189	387	750	656	148	188	70	100	44	20	34	133	124	92	40	30	119	138	56	55	81	50
WBGene00004064	37	76	25	17	25	82	77	67	24	29	8	32	7	20	5	56	84	37	32	25	17	85	53	30	39	15	29	9	17	7	25	14	13	12	23	22	55	21	19	25	12
WBGene00004078	0	0	0	2	2	1	1	1	9	3	2	2	2	3	7	0	11	2	22	1	8	7	3	2	7	3	0	1	1	7	0	7	1	14	9	0	0	1	3	2	0
WBGene00004083	68	124	39	19	10	103	63	74	37	28	31	64	15	21	11	63	100	30	20	18	57	70	93	19	12	16	28	34	3	5	61	18	65	8	9	6	33	17	23	13	21
WBGene00004092	42	98	26	17	10	81	64	85	11	18	15	49	17	25	9	64	96	36	18	12	43	106	84	17	21	50	104	33	13	8	97	58	67	21	14	55	169	58	56	92	61
WBGene00004098	0	3	2	0	0	0	1	0	0	0	0	3	0	0	0	1	1	0	0	0	0	4	0	0	1	0	1	0	0	0	0	0	0	0	0	0	0	0	0	1	0
WBGene00004099	0	0	7	0	0	0	0	0	0	0	1	0	0	0	0	0	0	0	0	0	0	2	0	0	0	0	0	0	0	0	0	0	0	0	0	0	0	0	0	0	0
WBGene00004104	0	0	0	4	0	0	2	0	0	0	0	0	0	0	0	0	0	0	0	2	0	1	0	0	1	0	4	1	0	0	4	1	0	0	0	0	4	1	2	0	2
WBGene00004107	1	3	0	0	0	8	2	2	0	1	0	1	0	0	0	1	0	0	0	0	3	3	7	2	1	7	3	7	0	0	6	13	15	1	1	0	6	14	4	7	15
WBGene00004119	116	255	67	108	56	89	119	121	65	115	35	101	25	81	63	130	158	52	70	46	102	127	197	85	97	14	56	12	15	24	40	27	55	32	19	31	60	23	18	26	35
WBGene00004130	600	1553	484	773	815	692	582	776	710	1029	246	722	266	794	1037	418	524	227	434	601	455	749	781	767	956	153	194	147	258	410	331	226	315	614	382	177	645	189	232	502	161
WBGene00004136	104	167	81	51	27	150	135	148	79	64	94	155	64	63	45	88	148	56	42	40	132	132	176	39	39	100	234	87	42	70	253	142	158	132	99	140	494	296	352	485	178
WBGene00004138	185	390	129	93	40	280	198	207	108	87	136	293	89	103	91	184	240	102	78	59	252	274	331	94	127	41	101	84	11	28	159	153	164	31	12	30	104	80	58	102	75
WBGene00004139	7	8	6	0	0	3	3	8	9	2	3	2	2	3	2	2	5	7	5	10	7	22	13	0	3	9	14	16	1	7	8	5	6	1	2	3	5	22	9	13	9
WBGene00004144	22	75	26	22	9	51	43	57	12	17	13	53	10	29	12	42	99	28	12	15	39	44	65	22	24	12	38	16	4	3	23	28	26	13	5	6	10	10	18	24	15
WBGene00004146	0	0	0	0	0	0	0	1	0	0	0	0	0	0	0	0	0	0	0	1	0	0	0	0	0	0	1	0	0	1	0	0	0	0	2	0	0	0	0	3	1
WBGene00004150	9	16	4	11	7	7	14	17	23	15	12	43	14	51	13	11	21	7	6	10	9	17	9	13	17	1	2	3	0	4	1	2	2	3	5	2	1	7	3	3	3
WBGene00004151	21	40	23	6	4	21	31	32	21	20	25	34	8	9	8	24	41	10	13	2	17	47	29	12	16	9	18	8	2	4	13	8	6	8	3	12	24	10	12	25	5
WBGene00004152	562	943	309	345	270	518	556	434	282	261	226	471	201	336	240	455	693	280	229	227	526	676	856	350	418	148	394	211	98	136	412	297	384	168	115	188	391	305	314	395	288
WBGene00004153	0	0	3	0	0	0	1	0	0	0	0	0	0	0	0	0	0	0	0	0	0	0	1	0	0	1	0	0	0	0	0	0	0	0	0	1	0	0	1	1	2
WBGene00004173	214	433	127	108	41	286	292	201	118	134	155	362	115	156	107	125	325	84	91	70	160	266	256	73	94	43	108	66	27	52	94	87	99	37	17	23	66	67	27	54	57
WBGene00004176	2	1	0	0	0	0	1	1	0	0	0	0	1	0	0	0	0	1	0	0	0	4	1	0	0	0	5	1	1	0	10	8	2	4	2	0	5	3	9	10	1
WBGene00004177	0	1	0	0	0	0	0	0	0	0	0	0	0	0	0	0	0	0	0	0	0	0	0	0	0	0	0	0	0	0	0	0	0	0	0	0	0	0	0	0	0
WBGene00004195	63	121	41	22	19	113	100	84	49	43	56	108	45	66	57	75	104	53	46	47	78	85	111	37	71	26	43	36	27	27	27	39	43	29	6	25	47	57	16	42	16
WBGene00004203	107	328	128	99	56	222	165	184	146	116	68	156	34	84	87	112	145	77	57	35	92	228	220	91	125	43	72	39	29	61	92	81	91	57	40	59	88	45	35	118	29
WBGene00004206	1	3	5	3	3	7	3	2	0	5	2	6	5	1	3	0	3	1	5	0	5	4	3	0	0	0	0	1	2	0	3	1	1	1	0	1	0	0	0	1	0
WBGene00004211	6	6	3	0	2	3	1	0	0	0	0	4	1	5	4	6	0	1	0	0	4	3	1	4	0	0	1	0	0	0	5	2	1	0	0	1	3	0	0	1	1
WBGene00004216	38	143	34	23	11	86	60	99	25	40	23	61	27	44	24	82	89	32	37	51	42	57	95	28	41	10	7	5	3	5	5	4	7	7	4	6	25	5	9	7	1
WBGene00004229	13	25	7	3	1	17	21	16	7	8	1	10	4	1	2	21	22	8	11	3	18	26	41	7	16	1	1	0	0	1	2	1	0	0	1	0	9	0	0	2	0
WBGene00004230	1	9	5	4	2	13	9	12	1	11	0	5	0	3	4	6	13	3	8	0	4	9	7	8	15	2	1	0	0	0	0	0	0	2	0	2	4	1	1	2	0
WBGene00004236	9	26	7	7	0	13	12	30	3	4	2	7	2	2	1	31	27	44	4	8	17	24	68	13	13	6	11	12	1	5	12	11	54	9	7	2	28	11	4	32	16
WBGene00004248	18	47	26	11	9	60	31	34	16	26	38	58	16	50	17	25	38	14	4	14	53	20	58	18	17	15	33	20	11	13	33	27	51	16	11	10	15	36	25	29	30
WBGene00004256	128	395	179	143	95	222	213	272	176	172	46	180	84	119	103	131	262	111	128	126	116	223	211	121	133	23	21	18	34	51	54	45	69	56	50	39	126	43	48	62	41
WBGene00004258	209	352	152	162	93	140	173	255	202	131	31	96	35	89	83	144	180	105	156	97	112	240	369	158	179	38	54	26	46	38	85	55	133	65	59	33	83	46	60	117	57
WBGene00004266	608	1511	504	285	122	1111	711	808	426	290	492	902	307	349	226	669	1016	369	279	201	657	888	1031	237	273	369	955	548	122	173	784	736	886	207	122	230	804	647	366	898	509
WBGene00004296	88	160	68	87	34	121	91	121	65	52	64	136	69	99	76	87	134	54	39	52	105	134	159	79	113	46	59	71	26	43	105	109	233	71	36	29	124	89	48	149	124
WBGene00004308	43	129	34	35	13	82	52	69	29	40	26	39	20	22	32	42	103	35	24	26	32	75	95	27	45	16	21	12	9	16	33	34	49	16	13	4	16	26	18	32	11
WBGene00004320	289	458	201	113	62	359	342	301	139	141	177	379	124	182	125	222	425	141	77	82	203	390	371	121	143	108	247	97	37	58	292	183	282	105	77	97	290	150	160	230	109
WBGene00004323	107	255	99	113	48	170	186	144	88	116	104	199	82	117	80	115	233	102	81	65	119	226	221	77	92	35	72	55	31	43	87	48	64	38	25	67	126	90	53	102	50
WBGene00004328	13	14	10	7	2	18	9	17	1	5	4	17	12	7	6	10	19	7	10	4	25	17	20	6	11	2	3	8	0	1	4	8	7	8	0	3	7	0	4	5	6
WBGene00004336	2313	5002	1577	1568	1121	3125	2411	2785	1806	1393	803	1610	567	995	634	2007	2603	1357	1249	1083	1950	2746	3198	1217	1348	719	1574	1049	372	613	1657	1446	2011	694	504	615	1920	1308	912	2239	1128
WBGene00004337	73	187	80	50	69	85	96	133	110	73	71	139	50	117	84	78	142	65	43	54	66	141	157	99	125	18	46	25	15	26	60	36	72	47	35	59	63	43	72	77	38
WBGene00004358	670	1188	426	281	174	1015	891	828	334	358	405	956	372	337	246	679	1068	409	272	258	644	924	943	319	278	113	205	98	41	45	186	167	201	76	53	112	146	78	92	91	68
WBGene00004359	28	40	12	20	5	28	21	51	21	11	16	46	14	31	13	23	24	9	18	8	16	30	40	6	11	14	10	4	1	2	12	11	5	6	1	2	5	4	1	3	4
WBGene00004364	152	276	82	57	37	172	186	202	71	71	50	163	52	75	44	110	247	83	90	75	136	185	208	53	83	27	64	32	13	18	77	49	54	22	20	15	83	22	46	75	38
WBGene00004373	1149	2773	1375	915	861	1828	1842	2045	1100	1226	917	2041	733	1047	977	1303	2205	964	1096	791	996	2282	2316	1065	1257	480	1226	1186	368	591	1337	915	2059	669	439	379	1914	1587	681	1518	1172
WBGene00004384	100	176	60	26	17	110	67	97	50	30	57	83	26	27	24	52	90	38	38	6	47	93	97	21	21	28	127	55	15	20	56	75	87	20	14	29	120	50	27	60	35
WBGene00004395	41	112	48	42	39	72	48	76	44	44	20	72	28	25	29	39	74	31	25	41	36	68	78	40	31	12	22	18	12	20	24	22	28	13	12	19	55	29	49	40	16
WBGene00004405	662	943	387	304	203	867	602	605	501	371	660	1537	465	887	555	648	644	376	276	230	629	598	839	301	321	323	621	788	112	174	1314	948	1709	213	153	257	638	470	423	573	423
WBGene00004413	1648	2478	859	975	396	1870	1277	1906	908	672	550	995	357	755	418	1021	1500	661	748	441	1223	1401	1928	606	656	756	859	485	331	339	1498	910	1095	502	359	826	2160	783	1311	1489	811
WBGene00004422	65	117	56	109	39	103	70	84	106	60	64	101	30	116	76	45	149	31	50	34	110	107	137	74	126	33	58	31	39	47	154	85	99	99	56	32	87	51	118	137	77
WBGene00004442	5061	8701	2997	4100	3422	6098	5162	5045	3632	3780	2072	3103	1192	2088	2035	3825	5906	2042	2437	1681	5325	5932	6899	3836	4592	2414	4425	1579	1424	2139	6425	3170	3584	3072	1988	3112	6144	2463	6169	4845	2937
WBGene00004452	12175	20544	7634	8021	6226	16139	13833	11868	7817	7468	5516	9506	3280	5252	4360	10246	18476	5721	5503	3752	13110	15392	16632	7481	9204	6719	14956	4488	3370	4688	17293	8705	10587	6627	4233	9151	18918	8083	14601	14089	7892
WBGene00004453	11311	17036	5986	4610	3030	14870	11517	9818	5851	4226	4328	6891	2582	3049	1951	8409	14413	4488	3344	2450	11663	11882	13688	3541	4161	5412	11678	3251	1513	2276	12920	6702	8142	2573	1817	7046	14879	5862	10867	10230	5764
WBGene00004457	62	205	60	49	28	111	89	122	28	39	41	94	42	49	51	55	101	59	62	26	75	111	125	68	41	20	20	11	16	18	31	21	43	23	29	23	52	16	23	43	6
WBGene00004485	9882	17082	6317	8176	5406	14083	11820	10229	7527	8069	5229	7548	2742	5181	4238	9716	13754	5006	5162	3500	12157	12430	14754	6932	8424	5879	12384	3612	2711	4368	14983	7473	9363	5634	3976	8001	16653	6665	12863	11513	6663
WBGene00004496	10579	17039	6284	9142	5420	13749	10626	10272	8359	7804	5507	8101	2820	6108	4414	8328	12497	4698	5563	3592	12513	13196	15736	7271	9966	4967	10324	3438	2873	4241	15933	7454	8797	6489	4014	6524	14001	5684	13682	12050	6628
WBGene00004499	7625	13815	5048	6042	3723	10468	8477	8839	6547	5807	3420	5933	2220	4655	3025	6454	10697	3918	4428	3058	9034	10276	11982	4898	5841	4218	8047	2858	2121	2626	10413	5562	6919	3973	2843	5302	12896	4741	9076	8971	4702
WBGene00004501	175	295	133	112	68	310	223	220	100	95	244	329	120	199	118	146	265	109	82	87	180	237	283	105	126	58	125	77	38	56	163	111	157	63	37	47	137	87	89	112	66
WBGene00004502	444	1033	376	264	282	541	607	587	298	289	441	757	289	244	265	409	689	242	223	229	366	562	621	294	293	257	475	268	136	196	431	278	453	270	202	234	733	441	380	557	368
WBGene00004738	31	99	43	41	29	38	57	50	74	42	43	53	13	43	44	29	32	37	35	17	41	67	64	45	38	12	13	10	8	5	23	17	23	8	13	6	31	10	12	18	13
WBGene00004740	15	42	24	3	9	21	14	40	16	12	17	25	12	17	11	17	29	9	14	4	21	32	36	21	11	6	9	7	1	0	14	10	13	0	5	1	19	9	3	18	11
WBGene00004747	81	156	43	48	57	48	80	85	49	75	45	102	36	69	81	61	68	51	47	30	74	105	139	74	107	12	27	20	18	28	34	17	59	46	12	20	46	17	24	30	22
WBGene00004748	3	1	1	1	1	2	3	0	3	0	1	1	0	0	0	2	3	0	0	1	1	0	1	0	0	1	3	1	2	0	3	2	0	1	0	0	0	0	0	1	0
WBGene00004754	130	275	102	48	27	228	128	186	75	72	110	221	72	54	65	109	136	72	60	58	144	158	202	40	55	56	89	35	19	25	116	105	96	28	38	41	91	60	99	101	56
WBGene00004759	510	1010	386	360	233	686	593	581	351	328	506	988	395	601	480	373	665	323	304	195	345	581	757	355	376	126	197	154	80	146	254	199	355	179	110	115	408	244	168	378	227
WBGene00004766	390	703	256	136	42	612	444	409	123	85	419	768	252	265	201	307	486	185	141	85	309	504	534	119	106	177	400	156	55	73	540	291	315	95	63	180	469	251	358	468	213
WBGene00004767	77	136	63	46	31	100	75	92	44	44	54	113	38	49	42	43	78	40	48	42	80	106	152	34	35	11	38	30	5	21	44	34	19	14	13	19	43	14	16	49	11
WBGene00004768	208	319	128	64	42	252	179	183	53	88	163	274	104	114	100	188	243	85	80	51	156	179	265	72	73	39	66	41	9	19	81	59	92	27	16	42	89	61	48	58	45
WBGene00004793	7	19	2	2	0	4	12	9	7	5	4	7	1	4	0	11	13	4	2	6	6	15	16	1	2	0	0	5	0	1	4	4	8	1	1	1	2	1	1	7	5
WBGene00004795	147	141	52	28	37	109	84	76	36	37	48	65	34	40	66	37	83	25	33	30	60	63	113	58	63	10	41	31	7	14	25	22	25	13	8	14	40	51	10	19	6
WBGene00004806	50	113	46	34	36	106	79	111	65	38	35	97	42	71	53	60	94	61	66	20	83	114	98	39	61	34	39	40	20	16	48	34	62	36	20	37	73	42	46	61	24
WBGene00004809	454	591	295	138	85	511	460	454	237	159	371	1028	409	428	353	321	589	210	176	127	232	335	348	111	119	193	467	259	61	84	455	351	476	97	55	150	493	304	142	221	189
WBGene00004810	779	1206	457	319	143	1065	1010	929	441	258	687	1375	565	490	332	745	1283	457	458	231	703	1181	981	378	452	398	1002	369	132	210	734	568	684	231	205	494	1134	501	495	806	400
WBGene00004811	81	80	65	5	1	119	45	92	18	5	78	115	73	32	11	47	70	67	39	14	55	30	105	4	10	14	34	25	2	0	19	16	15	7	0	14	27	33	8	15	7
WBGene00004812	0	0	0	0	0	0	0	0	0	0	0	0	0	0	0	0	0	0	0	0	0	0	0	0	0	0	2	0	0	0	0	0	0	0	0	0	0	0	0	0	0
WBGene00004813	0	0	0	0	0	0	0	0	0	3	0	0	0	0	0	0	0	0	0	2	0	0	0	0	0	0	0	0	0	0	0	0	0	0	0	0	0	0	0	0	0
WBGene00004817	0	0	0	0	0	0	0	0	0	0	0	0	0	0	0	0	0	0	0	0	0	0	0	0	0	0	0	0	0	0	0	0	0	1	0	0	0	0	0	0	0
WBGene00004820	0	0	0	0	0	0	0	0	0	0	0	0	0	0	0	0	0	0	0	0	0	0	0	0	0	0	0	0	0	0	0	0	0	0	0	0	0	0	0	0	0
WBGene00004830	25	68	20	8	10	16	28	13	14	9	12	18	5	14	6	23	37	14	8	13	13	32	40	22	4	3	8	1	3	0	8	6	16	0	4	7	15	4	12	9	3
WBGene00004855	990	1785	877	560	329	926	904	1161	500	561	458	1339	590	887	1043	717	1051	720	626	541	610	1274	1598	798	922	202	500	627	281	536	636	410	1222	510	302	282	1403	1046	411	1086	714
WBGene00004882	125	194	82	95	49	85	91	98	67	48	67	110	35	52	37	80	132	64	57	34	84	123	162	49	71	45	144	56	44	58	150	99	167	64	38	69	145	93	118	181	112
WBGene00004897	1135	1548	541	369	199	1271	960	974	490	359	894	1312	558	796	577	886	1304	541	446	298	857	1007	1379	494	520	396	962	621	217	366	1046	776	1186	299	221	166	616	546	335	756	464
WBGene00004898	276	405	166	74	39	320	267	253	76	77	146	350	118	92	49	204	337	158	69	50	224	346	439	57	91	111	326	103	26	64	293	215	230	57	32	112	186	165	156	222	134
WBGene00004909	0	0	0	0	0	0	0	0	0	0	0	0	0	0	0	0	0	0	0	0	0	0	0	0	0	0	0	0	0	0	0	0	2	0	3	0	0	1	1	2	0
WBGene00004910	7	9	5	1	0	6	16	11	7	21	6	12	2	9	3	6	11	1	1	3	9	5	7	2	1	4	4	1	0	2	11	9	5	5	1	1	10	9	9	7	4
WBGene00004917	144	309	122	126	63	256	303	198	161	132	204	373	105	172	137	147	320	124	100	109	159	379	238	144	128	62	186	82	34	70	179	106	184	111	63	61	155	76	90	137	83
WBGene00004923	37	105	40	22	26	68	56	56	60	27	24	47	6	18	11	42	65	32	18	12	46	64	74	27	22	10	15	8	5	2	11	14	18	4	5	0	12	6	5	18	8
WBGene00004925	74	131	45	37	13	79	72	75	34	20	19	40	28	21	8	77	75	25	25	14	71	96	121	20	15	25	66	33	6	17	65	34	40	11	9	29	59	29	25	46	13
WBGene00004928	82	106	28	45	24	39	58	46	32	34	15	78	15	39	30	29	63	25	36	21	54	58	112	24	30	17	37	11	13	25	26	17	15	23	9	20	27	23	19	30	4
WBGene00004947	152	329	132	131	119	152	159	197	158	103	79	207	68	140	135	122	188	90	91	76	142	221	224	137	140	65	113	54	49	81	122	82	94	117	61	84	167	82	106	127	79
WBGene00004964	0	2	1	2	0	1	6	0	0	1	0	0	0	0	1	1	2	0	0	0	1	2	2	0	1	0	1	0	0	0	0	1	2	0	0	0	0	1	2	0	2
WBGene00004975	41	92	36	1	8	75	47	48	15	7	25	64	30	9	8	26	61	20	11	8	46	62	65	5	2	4	31	13	0	3	22	14	16	1	5	14	29	10	11	10	9
WBGene00004984	0	0	0	5	5	0	0	0	0	3	0	1	0	6	0	0	28	0	3	2	0	3	0	5	7	9	0	0	3	3	0	7	0	18	3	0	0	1	0	1	0
WBGene00004997	168	203	31	24	5	403	289	277	189	88	34	63	21	12	4	722	1067	340	470	246	82	123	46	47	116	362	652	215	233	361	48	75	16	53	28	373	789	341	50	75	25
WBGene00005001	583	797	377	156	120	893	718	648	229	208	288	634	242	258	178	634	1039	351	249	134	594	725	669	163	200	176	534	170	59	102	363	261	309	42	56	225	498	273	232	375	265
WBGene00005004	11	14	3	0	3	14	21	11	6	2	2	12	3	5	1	4	23	4	12	5	5	17	9	2	1	0	0	1	0	0	0	1	0	1	1	0	1	0	0	0	0
WBGene00005005	0	0	0	0	0	0	0	0	0	0	0	0	0	0	0	0	0	0	0	0	0	0	0	0	0	0	0	0	0	0	0	0	0	0	0	0	0	0	0	0	0
WBGene00005006	74	96	30	22	37	50	49	52	29	43	33	63	29	45	39	44	73	26	32	25	61	72	86	38	40	8	29	24	16	9	29	26	28	32	18	20	81	31	25	53	30
WBGene00005018	64	131	55	29	7	186	94	105	31	30	49	69	35	46	7	100	152	71	24	39	96	109	163	31	28	26	48	35	5	15	70	65	82	25	22	15	30	24	21	45	34
WBGene00005022	144	258	86	73	72	218	169	211	82	92	107	181	63	99	136	120	208	96	57	49	136	146	208	80	101	78	171	82	44	58	255	115	124	89	61	77	295	141	151	209	135
WBGene00005024	7	20	8	12	7	11	7	8	31	19	4	16	6	9	25	14	20	3	7	7	9	13	26	14	17	1	2	1	1	8	5	1	12	8	2	4	2	4	4	11	2
WBGene00005082	0	0	0	0	0	0	0	0	0	0	0	0	0	0	0	0	0	0	0	0	2	0	0	0	0	0	1	0	0	0	0	0	1	0	0	0	0	0	0	0	0
WBGene00005087	0	0	0	0	0	0	0	0	0	0	0	0	0	0	0	0	0	0	0	0	0	2	0	0	0	0	0	0	0	0	0	0	0	0	0	0	0	2	0	0	2
WBGene00005089	0	0	0	0	0	0	0	0	0	0	0	0	0	0	0	0	1	0	0	0	0	0	0	0	0	0	0	0	0	0	0	0	0	0	0	0	0	0	0	0	0
WBGene00005093	4	0	2	0	0	0	0	0	0	0	0	0	0	0	0	0	0	0	0	0	1	0	0	0	0	0	0	0	0	0	0	0	0	0	0	0	0	0	0	0	0
WBGene00005094	0	0	0	0	0	0	0	0	0	0	0	0	0	0	0	0	0	0	0	0	0	0	0	0	0	0	0	0	0	0	0	0	0	0	0	0	0	0	0	0	0
WBGene00005095	0	0	0	0	0	2	0	0	0	0	0	0	0	0	0	0	0	0	0	0	0	0	0	0	2	1	0	0	0	0	0	0	0	0	0	2	0	0	0	0	0
WBGene00005096	1	1	1	3	0	2	1	0	9	0	1	2	0	1	1	2	1	0	0	0	0	2	3	0	0	0	0	0	1	0	0	1	0	0	0	0	0	0	0	0	0
WBGene00005097	2	2	0	0	0	0	0	0	0	0	0	0	0	0	0	0	0	0	0	0	2	3	0	0	0	1	0	0	0	0	0	1	0	0	0	0	1	0	0	1	0
WBGene00005098	0	0	0	0	0	0	0	0	0	0	0	4	0	0	0	0	0	0	0	0	0	0	0	0	0	0	0	0	0	0	0	0	0	0	0	0	0	1	0	0	0
WBGene00005099	0	0	0	0	0	0	0	0	0	0	0	0	0	0	0	0	0	0	0	0	0	0	0	0	0	0	0	0	0	0	0	0	0	0	0	0	0	0	0	0	0
WBGene00005100	1	2	0	0	0	0	0	0	0	0	0	0	0	0	0	0	0	0	0	0	0	0	0	0	0	0	0	0	0	0	0	0	0	0	0	0	0	0	0	0	0
WBGene00005102	0	0	0	0	0	0	0	0	0	0	0	0	0	0	0	0	0	0	0	0	0	0	0	0	0	0	0	0	0	0	0	0	0	0	0	0	0	0	0	0	0
WBGene00005103	0	0	0	0	0	0	0	0	0	0	0	0	0	0	0	0	0	0	0	0	0	0	0	0	0	0	0	0	0	0	0	0	0	0	0	1	0	0	0	3	0
WBGene00005104	0	0	0	0	0	0	0	0	0	1	2	2	0	0	2	0	0	0	0	0	0	0	1	0	0	1	1	0	0	0	2	1	0	0	0	0	0	1	2	1	4
WBGene00005105	10	13	0	5	1	3	6	12	0	0	1	9	3	5	0	6	14	3	3	2	11	11	12	6	6	0	2	0	0	0	3	3	3	1	0	0	0	1	2	5	2
WBGene00005106	3	3	2	0	0	2	2	3	0	3	4	2	1	2	0	8	5	2	0	1	0	6	15	0	2	1	2	1	0	0	3	0	1	0	0	0	7	1	1	5	1
WBGene00005107	0	0	0	0	0	0	0	0	0	0	0	0	0	0	0	0	0	0	0	0	0	0	0	0	0	0	0	0	0	0	0	0	0	0	0	0	0	0	0	0	0
WBGene00005108	0	0	0	0	0	0	0	0	0	0	0	0	0	0	0	0	0	0	0	0	0	0	0	0	0	0	0	0	0	0	0	0	0	0	0	0	0	0	0	0	0
WBGene00005109	0	0	0	0	0	0	0	0	0	0	0	0	0	0	0	0	0	0	0	0	0	0	0	0	0	0	0	0	0	0	0	0	0	0	0	0	0	0	0	0	0
WBGene00005110	1	6	4	3	1	10	3	3	5	1	2	11	0	3	5	4	7	0	5	0	5	10	12	2	1	2	8	0	0	0	3	6	2	1	0	1	6	4	3	7	1
WBGene00005111	7	2	0	1	0	5	5	2	0	2	2	0	3	0	0	0	4	3	0	0	1	6	2	0	0	3	0	0	0	0	0	0	0	0	0	0	0	0	1	1	2
WBGene00005112	0	0	0	0	0	0	0	0	0	0	0	0	0	0	0	0	0	0	0	0	0	2	0	0	0	0	0	0	0	0	0	0	0	0	0	0	0	0	0	0	0
WBGene00005113	1	8	1	2	0	19	4	12	3	0	1	5	1	1	0	5	9	2	0	0	4	10	9	1	0	3	5	1	0	0	5	0	0	0	0	1	6	3	2	2	1
WBGene00005127	0	2	0	1	0	2	0	2	0	0	0	0	0	0	0	1	0	2	0	2	2	0	1	0	0	0	0	0	0	1	0	0	1	1	0	0	0	0	0	0	0
WBGene00005137	0	0	0	0	0	0	0	0	0	0	0	0	0	0	0	0	0	0	0	0	0	0	0	0	0	0	0	0	0	0	0	0	0	0	0	0	0	0	0	0	0
WBGene00005138	0	0	0	0	0	0	0	0	0	0	0	0	0	0	0	0	0	0	0	0	0	0	0	0	0	0	0	0	0	0	0	0	0	0	0	0	0	0	0	0	0
WBGene00005139	0	0	0	0	0	0	0	0	0	0	0	0	0	0	0	0	0	0	0	0	0	0	0	0	0	0	0	0	0	0	0	0	0	0	0	0	0	0	0	0	0
WBGene00005140	1	0	0	0	0	1	1	2	0	0	0	4	1	0	0	0	0	0	0	0	1	0	1	0	0	1	1	0	0	1	2	1	0	0	0	0	0	0	1	1	0
WBGene00005145	0	0	0	0	0	0	0	0	0	0	0	0	0	0	0	0	0	0	0	0	0	0	0	0	0	0	0	0	0	0	0	0	0	0	0	0	0	0	0	2	0
WBGene00005147	3	2	5	7	0	1	1	2	10	0	3	2	0	0	0	2	0	0	1	0	5	5	2	0	5	1	0	0	0	0	8	6	2	0	0	0	5	1	1	1	1
WBGene00005148	0	0	0	0	0	0	0	0	0	0	0	0	0	0	0	0	0	0	0	0	0	0	0	0	0	0	0	0	0	0	0	0	0	0	0	0	0	0	0	0	0
WBGene00005182	0	5	1	0	0	3	4	0	0	0	0	0	2	0	0	0	1	0	0	0	1	0	3	0	0	0	1	0	0	0	0	0	0	0	0	0	0	0	1	0	1
WBGene00005183	0	0	0	0	0	1	0	0	0	0	0	0	0	0	0	0	0	0	0	0	1	0	0	0	0	0	0	2	0	2	0	0	0	0	0	0	0	2	1	2	0
WBGene00005184	0	0	0	0	0	2	0	0	0	0	0	0	0	0	0	0	0	0	0	0	0	0	0	0	0	0	0	0	0	0	0	0	0	0	0	0	0	0	0	0	0
WBGene00005185	0	0	0	0	0	0	0	0	0	0	0	0	0	0	0	0	0	0	0	0	0	0	0	0	0	0	0	0	0	0	0	0	0	0	0	0	0	0	0	0	0
WBGene00005186	0	0	0	0	0	0	1	1	0	0	0	1	0	0	1	0	0	2	0	0	0	2	0	0	0	0	0	0	0	1	0	0	0	0	0	0	7	0	0	2	0
WBGene00005187	0	2	1	0	0	1	0	0	0	1	0	1	0	0	0	0	4	1	0	0	0	0	0	0	0	0	0	0	0	0	1	0	0	0	0	0	0	0	0	0	0
WBGene00005188	0	0	0	0	0	0	0	0	0	0	0	0	0	0	0	0	1	0	0	0	0	0	0	0	0	0	0	0	0	0	0	0	0	0	0	0	0	0	0	0	0
WBGene00005189	1	12	4	2	0	4	1	3	14	0	2	1	2	0	1	11	9	23	5	1	12	24	9	2	1	2	8	5	1	0	7	6	11	1	0	10	1	4	3	7	9
WBGene00005190	0	0	1	0	0	0	1	1	0	0	0	0	0	0	0	0	0	0	0	0	0	0	0	0	0	0	1	0	0	0	0	0	0	0	0	0	0	0	0	0	2
WBGene00005191	22	39	23	6	6	19	25	24	7	5	1	1	8	9	2	10	30	12	6	5	7	9	18	8	13	11	73	19	7	11	12	6	7	1	7	12	43	13	7	23	3
WBGene00005192	0	0	1	0	0	0	0	0	0	0	0	0	0	0	0	0	0	0	0	0	0	0	0	0	0	0	0	0	0	0	0	0	0	0	0	0	0	0	0	0	0
WBGene00005195	0	1	0	0	0	0	0	0	0	0	0	0	0	1	0	0	0	0	0	0	0	1	1	0	0	0	0	0	0	0	1	0	0	0	0	0	0	0	0	0	0
WBGene00005196	3	6	3	0	0	0	1	3	0	0	3	0	0	0	1	3	2	0	0	0	1	1	1	0	0	0	1	2	0	0	1	1	1	0	0	0	0	0	0	1	1
WBGene00005197	0	0	0	0	0	0	0	0	0	2	1	0	0	0	0	0	0	1	1	4	0	0	0	0	0	0	0	0	0	0	1	0	0	0	0	0	0	0	0	0	0
WBGene00005198	0	0	0	0	0	0	0	0	0	0	0	0	0	0	0	0	0	0	0	0	0	0	0	0	0	0	0	0	0	0	0	0	0	0	0	0	0	0	0	0	0
WBGene00005199	0	1	0	0	0	0	0	0	0	0	1	0	0	4	0	0	0	0	0	0	0	0	0	0	0	0	0	0	0	0	0	0	0	0	0	0	0	0	0	0	0
WBGene00005200	0	0	0	0	0	0	0	0	0	0	0	0	2	0	0	0	0	1	0	0	0	0	0	0	0	0	0	0	0	0	0	0	0	0	0	0	0	0	0	1	1
WBGene00005201	0	0	0	0	0	0	0	0	0	0	0	0	0	0	0	0	0	0	0	0	0	0	0	0	0	0	0	0	0	0	0	0	0	0	0	0	0	0	0	0	0
WBGene00005202	0	3	0	1	0	2	1	3	0	0	1	1	0	0	3	2	1	1	1	0	1	1	2	1	1	7	10	0	3	0	14	5	10	4	1	6	11	2	7	5	7
WBGene00005203	0	0	0	0	0	0	0	0	0	0	0	0	0	0	0	0	0	0	0	0	0	1	0	0	0	0	0	0	0	0	0	0	0	0	0	0	0	0	0	0	0
WBGene00005204	0	0	0	0	0	0	0	0	0	0	0	0	0	0	0	0	0	1	0	0	0	0	0	0	0	0	0	0	0	0	0	0	0	0	0	0	0	0	0	0	0
WBGene00005210	0	3	0	0	0	0	0	1	2	0	0	0	0	0	0	0	0	0	1	0	1	0	0	0	0	0	0	1	0	0	1	0	0	0	0	0	0	1	0	0	0
WBGene00005211	0	0	0	0	0	0	0	0	0	0	0	0	0	0	0	0	0	0	0	0	0	0	0	0	0	1	3	2	0	0	1	1	0	0	0	0	1	1	1	2	1
WBGene00005212	0	0	0	0	0	0	0	0	0	0	0	0	0	0	0	0	2	1	2	0	0	0	1	1	0	0	0	0	0	0	0	0	0	0	0	0	1	0	0	0	0
WBGene00005213	0	0	0	0	0	1	0	0	0	0	0	0	0	0	0	0	0	0	0	0	0	2	0	0	0	0	0	1	0	0	0	0	0	0	0	0	0	0	1	0	0
WBGene00005214	0	0	0	0	0	0	0	0	0	0	0	0	0	0	0	0	0	0	0	0	0	0	0	0	0	0	0	0	0	0	0	0	0	0	0	0	0	0	1	0	0
WBGene00005215	0	0	0	0	0	0	0	0	0	0	0	0	0	0	0	0	0	0	0	0	0	1	0	0	0	0	0	0	0	0	0	0	0	0	0	0	0	0	1	0	0
WBGene00005216	0	0	0	0	0	0	0	0	0	0	0	0	0	0	0	0	0	0	0	0	0	0	0	0	0	0	0	0	0	0	0	0	0	0	0	0	0	0	0	0	0
WBGene00005217	0	0	0	0	0	0	0	0	0	0	0	0	0	0	0	0	0	0	0	0	0	0	0	0	0	0	0	0	0	0	0	0	0	0	0	0	0	0	0	0	0
WBGene00005218	0	0	0	0	0	0	0	0	0	0	0	0	0	0	0	0	0	0	0	0	0	0	0	0	0	0	0	0	0	0	0	0	0	0	0	0	0	0	0	0	0
WBGene00005219	0	0	0	0	0	0	0	0	0	0	0	0	0	0	0	0	1	0	0	0	0	1	0	0	0	0	0	0	0	0	0	0	1	0	0	0	0	0	0	0	2
WBGene00005222	0	0	1	0	0	1	1	3	0	0	0	2	1	0	0	0	0	0	0	0	0	0	0	0	0	0	1	0	0	0	0	1	1	0	0	0	0	1	0	0	2
WBGene00005223	0	0	0	0	0	0	0	0	0	0	0	0	0	0	0	0	0	0	0	0	0	0	0	0	0	0	0	0	0	0	0	0	0	0	0	0	0	0	0	0	0
WBGene00005224	0	0	0	0	0	0	0	0	0	0	0	0	0	0	0	0	0	0	0	0	0	0	0	0	0	0	0	0	0	0	0	0	0	0	0	0	0	0	0	0	0
WBGene00005225	0	0	0	0	0	0	0	0	0	0	0	0	0	0	0	0	0	0	0	0	0	0	0	0	0	0	0	0	0	0	0	0	0	0	0	0	0	0	0	0	0
WBGene00005227	0	0	0	0	0	0	0	0	0	0	0	0	0	0	0	0	0	0	0	0	0	0	0	0	0	0	0	0	0	0	0	0	0	0	0	0	0	0	0	0	0
WBGene00005228	64	136	45	26	6	68	48	56	42	19	27	44	17	16	14	93	76	51	32	22	94	66	104	34	35	13	23	6	3	6	19	14	26	11	21	7	30	11	19	31	24
WBGene00005229	3	2	0	0	0	0	1	1	0	0	0	0	1	1	0	0	3	3	0	0	1	4	2	0	1	0	0	0	0	0	0	1	0	0	0	0	0	0	0	0	0
WBGene00005230	0	0	0	0	0	0	0	0	0	0	0	0	0	0	1	0	0	0	0	0	0	0	0	0	0	0	0	0	0	0	0	0	0	0	0	0	0	0	0	0	1
WBGene00005231	0	0	0	0	0	0	0	0	0	0	1	0	0	2	0	0	0	0	0	0	0	0	1	0	0	0	0	0	0	0	0	0	0	0	0	0	0	0	0	0	0
WBGene00005232	0	0	0	0	0	0	0	0	0	0	0	0	0	0	0	0	0	0	0	0	0	0	0	0	0	0	0	0	0	0	0	0	0	0	0	0	0	0	0	0	0
WBGene00005233	0	0	0	0	0	0	0	0	0	0	0	0	0	0	0	0	0	0	0	0	0	0	0	0	0	0	0	0	0	0	0	0	0	0	0	0	0	0	0	0	0
WBGene00005234	0	0	0	0	0	0	0	0	0	0	0	0	0	0	0	0	0	0	0	0	0	0	0	0	2	0	0	0	0	0	0	0	0	0	2	0	0	0	1	2	0
WBGene00005235	0	0	1	0	0	3	0	0	0	0	0	0	0	0	2	0	0	0	0	0	1	1	0	0	0	0	0	0	0	0	0	0	0	0	0	0	0	0	0	0	0
WBGene00005236	0	0	0	0	0	0	2	0	0	0	0	1	0	0	0	0	0	1	0	0	3	3	7	0	1	0	0	2	0	0	1	0	2	0	0	0	0	0	2	2	1
WBGene00005240	2	1	1	0	0	3	1	0	0	0	1	4	0	0	0	5	5	2	3	0	0	0	2	0	2	0	0	0	0	0	0	0	0	0	0	0	0	0	0	0	1
WBGene00005241	0	0	0	0	0	0	0	0	0	0	0	0	0	0	0	0	0	0	0	0	0	1	0	0	0	0	0	0	0	0	1	0	0	1	0	0	0	0	1	1	0
WBGene00005242	2	2	0	0	0	3	0	3	3	0	2	1	0	1	0	2	1	0	0	2	6	7	2	0	2	3	4	0	0	0	4	5	11	4	0	2	9	10	5	6	5
WBGene00005243	3	2	0	0	0	0	0	0	0	0	0	1	0	0	0	0	2	0	0	0	0	3	0	0	1	0	0	0	0	0	0	0	2	0	0	0	0	0	0	0	0
WBGene00005245	1	0	0	0	0	0	0	0	0	0	1	1	0	0	0	1	0	1	0	0	0	1	0	1	0	0	1	0	0	0	1	0	0	2	0	0	0	0	1	0	0
WBGene00005246	1	0	0	0	0	1	0	0	0	0	0	1	0	0	2	0	1	1	0	0	1	1	1	0	1	0	0	0	0	0	1	0	0	0	0	0	0	0	0	0	0
WBGene00005247	0	0	0	0	0	0	0	0	0	0	0	0	0	0	0	0	0	0	0	0	0	0	0	0	0	1	0	0	0	0	0	0	0	0	0	0	0	0	0	2	0
WBGene00005248	0	0	0	0	0	0	0	0	0	0	0	0	0	0	0	0	0	0	0	0	0	0	0	0	0	0	0	0	0	0	0	0	0	0	0	0	4	1	0	0	1
WBGene00005249	0	0	0	0	0	1	0	1	0	0	0	4	0	0	0	0	0	0	0	0	0	0	0	0	0	0	0	1	0	0	0	2	1	0	0	0	0	2	2	2	3
WBGene00005251	2	2	1	0	0	0	3	3	0	0	0	5	0	1	1	0	1	0	0	0	4	4	1	0	0	1	0	0	0	0	1	1	0	0	0	0	0	0	0	1	0
WBGene00005252	0	0	0	0	0	0	0	0	0	0	0	0	0	0	0	0	0	0	0	0	0	0	1	0	0	0	0	0	0	0	0	0	0	0	0	0	0	1	0	0	0
WBGene00005253	0	2	3	0	1	4	1	1	0	0	0	3	0	0	0	0	2	2	0	0	2	0	2	1	0	1	1	0	0	0	1	1	0	0	0	1	3	0	1	0	0
WBGene00005254	0	0	0	0	0	0	0	0	0	0	0	0	0	0	0	0	0	0	0	0	0	0	0	0	0	0	0	0	0	0	0	0	0	0	0	0	0	0	0	0	0
WBGene00005255	0	2	0	0	0	1	0	0	0	0	1	0	0	0	0	0	0	0	0	3	3	0	4	0	0	0	1	0	0	0	0	3	0	0	0	0	0	0	0	0	0
WBGene00005256	0	0	0	0	0	0	1	0	0	0	0	0	0	0	0	0	0	0	0	0	0	0	1	0	0	0	0	0	0	0	0	0	0	0	0	0	0	0	0	1	0
WBGene00005257	0	2	0	0	0	0	0	1	1	0	0	0	0	0	0	0	0	0	0	0	0	1	0	0	0	0	3	0	0	0	0	0	0	0	0	0	0	0	0	0	0
WBGene00005258	3	1	0	0	0	3	3	2	0	0	1	3	3	0	4	3	2	1	3	0	2	0	7	0	0	1	1	0	0	0	1	1	4	1	0	1	1	2	0	1	3
WBGene00005259	0	0	0	0	0	0	0	0	0	0	0	0	0	0	0	0	0	0	0	0	0	0	0	0	0	0	0	1	0	0	0	0	0	0	0	0	0	0	3	0	0
WBGene00005260	0	0	1	1	0	0	0	0	0	0	0	0	0	0	0	0	0	0	0	0	0	0	0	0	0	0	0	0	0	0	0	0	0	0	0	0	0	0	0	0	0
WBGene00005261	0	0	0	0	0	0	0	0	0	0	1	0	0	0	0	0	0	0	0	0	1	3	1	0	0	0	0	0	0	0	0	0	0	0	0	0	0	1	1	4	0
WBGene00005268	1	0	0	0	0	0	0	0	0	0	0	0	0	0	0	0	0	0	0	0	0	0	0	0	0	0	0	0	0	0	3	0	0	0	0	0	0	0	0	0	0
WBGene00005269	0	0	0	0	0	0	2	2	0	0	0	0	0	0	0	0	0	0	0	0	0	0	0	0	0	0	0	0	0	0	0	1	0	0	0	0	0	2	0	1	0
WBGene00005270	1	2	1	0	0	4	5	1	0	3	1	0	0	0	0	1	5	0	0	0	1	3	2	0	0	0	0	0	1	1	0	0	1	0	1	1	1	1	1	0	2
WBGene00005275	0	0	0	0	0	0	0	0	0	0	0	0	0	0	0	0	0	0	0	0	0	0	0	0	0	0	0	0	0	0	0	0	0	0	0	0	0	0	0	0	0
WBGene00005276	0	0	1	0	0	0	0	0	0	0	0	0	0	0	0	0	0	0	0	0	0	0	0	0	0	0	0	0	0	0	0	0	0	0	0	0	0	0	0	0	0
WBGene00005277	0	0	0	0	0	0	0	0	0	0	0	0	0	0	0	0	0	0	0	0	0	1	0	0	0	0	0	0	0	0	0	0	0	0	0	0	0	0	0	2	0
WBGene00005278	0	0	0	0	0	0	0	0	0	0	0	0	0	0	0	0	0	0	0	0	0	0	0	0	0	0	0	0	0	0	0	0	0	0	0	0	0	0	0	0	0
WBGene00005279	0	0	0	0	0	0	0	0	0	0	0	2	0	0	0	1	0	0	0	0	0	0	0	0	0	0	0	0	0	0	0	0	0	0	0	0	0	0	0	0	0
WBGene00005284	0	0	0	0	0	0	0	0	0	0	0	0	0	0	0	0	0	0	0	0	0	0	0	0	0	0	0	0	0	0	0	0	0	0	0	0	0	0	0	0	0
WBGene00005295	2	2	0	0	0	0	0	2	0	0	0	2	1	0	0	0	0	1	0	0	4	2	2	0	0	2	0	0	0	0	0	0	0	0	0	0	0	0	0	1	0
WBGene00005296	2	1	0	0	1	1	1	0	0	0	1	2	0	0	1	2	3	2	2	1	0	2	5	1	1	0	1	0	0	0	0	0	0	0	0	0	0	1	0	0	0
WBGene00005297	2	0	0	0	0	0	1	4	0	0	2	5	0	2	0	1	3	1	0	3	2	5	4	2	0	1	12	9	0	1	16	12	46	1	2	1	0	2	1	3	7
WBGene00005298	2	1	0	0	0	2	0	0	0	1	0	2	0	0	0	0	3	0	0	1	1	3	0	1	0	0	0	0	0	0	0	0	0	0	0	0	0	0	0	0	0
WBGene00005299	0	0	0	0	0	1	0	2	0	0	1	0	0	0	0	0	0	0	3	0	1	2	0	1	0	1	0	0	0	0	1	0	0	0	0	0	0	0	0	1	2
WBGene00005300	0	0	0	0	0	0	0	0	0	0	0	1	0	0	0	0	2	0	0	0	0	0	0	0	0	0	0	0	0	0	0	0	0	0	0	0	3	0	0	0	0
WBGene00005301	0	0	0	0	0	0	0	0	0	0	0	0	0	0	0	0	0	0	0	0	0	0	0	0	0	0	0	0	0	0	0	0	0	0	0	0	0	0	0	0	0
WBGene00005302	0	0	0	0	0	0	0	0	0	0	0	0	0	0	0	0	0	0	0	0	0	0	0	0	0	0	0	0	0	0	1	0	0	0	0	0	0	0	0	0	0
WBGene00005303	0	0	0	0	0	0	2	3	0	0	1	5	0	0	0	0	4	1	0	0	0	1	0	0	0	0	0	0	0	0	1	0	1	0	1	0	0	0	0	0	0
WBGene00005304	0	4	0	0	0	1	2	2	5	0	1	0	1	0	0	0	3	2	0	0	1	0	2	0	0	1	4	0	0	0	3	1	2	0	0	1	5	0	0	0	2
WBGene00005305	0	3	0	0	0	0	0	0	0	0	0	0	0	0	0	0	0	0	0	0	0	0	0	0	1	0	0	0	0	0	0	0	0	0	0	0	0	2	0	0	0
WBGene00005306	0	0	0	0	0	0	0	0	0	0	1	0	0	0	0	0	0	2	0	0	0	0	0	1	0	0	0	0	0	0	0	0	0	0	0	0	0	0	0	0	0
WBGene00005307	0	0	0	0	0	0	0	0	0	0	0	0	0	0	0	0	0	0	0	0	0	0	0	0	0	0	0	0	0	0	0	0	0	0	0	0	0	0	0	0	0
WBGene00005308	0	0	0	0	0	0	0	0	0	0	0	0	0	0	0	0	0	0	0	0	1	0	0	0	0	0	1	0	0	1	0	1	0	0	0	0	0	0	0	0	1
WBGene00005309	0	0	0	0	0	0	0	0	0	0	0	0	0	0	0	0	0	0	0	0	0	0	1	0	0	0	0	0	0	0	0	0	0	0	0	0	0	0	0	0	0
WBGene00005310	0	0	0	0	0	0	0	0	0	0	0	3	2	0	0	0	0	1	0	0	0	0	0	0	0	0	0	0	0	0	0	0	0	0	0	0	1	1	0	1	0
WBGene00005312	0	0	0	0	0	0	0	0	0	0	0	0	0	0	0	0	0	0	0	1	0	0	0	0	0	0	0	0	0	0	0	0	1	0	0	0	0	0	0	0	0
WBGene00005313	1	1	0	0	0	2	0	1	0	0	1	0	0	0	0	0	0	2	0	0	2	0	0	0	0	0	2	1	0	0	2	0	0	0	0	0	4	0	2	3	0
WBGene00005314	0	0	0	0	0	0	0	0	0	0	0	0	0	0	0	0	0	0	0	0	0	0	0	0	0	0	0	0	0	0	0	0	0	0	0	0	0	0	0	0	0
WBGene00005315	0	2	0	0	0	0	0	0	0	0	1	1	0	0	0	0	0	0	0	0	1	0	0	0	0	0	0	0	0	0	0	0	0	0	0	0	0	0	0	1	0
WBGene00005316	0	0	0	0	0	0	0	0	0	0	0	0	0	0	0	0	0	0	0	0	0	0	0	0	0	0	0	0	0	0	0	0	0	0	0	0	0	0	0	0	0
WBGene00005317	0	0	0	0	0	0	0	0	0	0	0	0	0	0	0	0	0	0	0	0	0	0	2	0	0	0	0	0	0	0	0	0	0	0	0	0	0	0	0	0	0
WBGene00005320	0	0	0	0	0	0	0	1	0	0	0	0	1	1	0	1	2	0	0	0	0	0	1	0	0	0	1	0	0	0	0	0	0	0	0	0	0	0	0	0	0
WBGene00005321	0	0	0	0	0	0	0	0	0	0	0	0	0	0	0	0	0	0	0	0	0	0	0	0	0	0	0	0	0	0	0	0	0	0	0	0	0	0	0	0	0
WBGene00005322	0	0	0	0	0	0	0	0	0	0	0	0	0	0	0	0	0	0	0	0	0	0	0	0	0	0	0	0	0	0	0	0	0	0	1	0	0	0	0	0	0
WBGene00005323	0	0	0	0	0	0	0	0	0	0	0	0	0	0	0	0	0	0	0	0	0	0	1	0	0	0	0	0	0	0	0	0	0	0	0	0	2	0	0	0	0
WBGene00005325	0	0	0	0	0	0	0	0	0	0	0	0	0	0	0	0	0	0	0	0	0	0	0	0	0	0	0	0	0	0	0	0	0	0	0	0	0	0	0	0	0
WBGene00005326	0	0	0	0	0	0	0	2	0	0	0	0	0	0	0	0	0	0	0	0	0	0	0	0	0	0	0	0	0	0	0	0	0	0	0	0	1	0	0	1	0
WBGene00005327	0	0	0	0	0	0	1	0	0	0	1	2	0	0	0	0	0	0	0	0	0	0	0	0	0	0	0	0	0	0	0	0	0	0	0	0	0	0	0	1	0
WBGene00005328	0	0	1	0	0	0	0	4	0	0	0	0	0	0	0	0	1	0	0	0	0	0	1	0	0	0	0	0	0	0	0	2	0	0	0	0	0	0	3	0	2
WBGene00005329	0	0	0	0	0	0	0	0	0	0	0	0	0	0	0	0	0	0	0	0	0	0	0	0	0	0	1	0	0	0	0	0	0	0	0	0	0	0	0	0	0
WBGene00005330	0	0	0	0	0	0	0	0	0	0	0	0	0	0	2	0	0	0	0	0	0	0	0	0	0	0	0	0	0	0	0	0	0	0	0	0	0	1	0	0	0
WBGene00005331	0	0	0	0	0	2	0	0	0	0	0	0	0	0	0	0	0	0	0	0	0	0	0	0	0	0	0	0	0	0	0	0	0	0	0	0	0	0	0	0	0
WBGene00005332	0	0	0	0	0	0	0	0	0	0	0	0	0	0	0	0	0	0	0	0	0	0	0	0	0	0	0	0	0	0	0	0	0	0	0	0	0	0	1	0	0
WBGene00005333	0	0	1	0	0	0	0	0	0	0	0	0	0	0	0	0	0	0	0	0	0	0	0	0	0	0	0	0	0	0	0	0	0	0	0	0	0	0	0	0	0
WBGene00005334	0	0	1	0	0	0	0	0	0	0	0	0	0	0	0	0	2	0	0	0	0	0	0	0	0	0	0	0	0	0	0	0	0	0	0	0	0	0	0	0	0
WBGene00005335	0	0	0	0	0	0	0	0	0	0	0	0	0	0	0	0	0	0	0	0	0	0	0	0	0	0	0	0	0	0	0	0	0	0	0	0	0	0	0	1	0
WBGene00005336	1	0	0	0	0	0	0	0	0	0	0	0	0	0	0	0	0	0	0	0	0	0	0	0	0	0	0	0	0	0	1	0	0	0	0	0	0	2	0	0	0
WBGene00005337	0	0	0	0	0	0	0	0	0	0	0	0	0	0	0	0	0	0	0	0	0	0	0	0	0	1	1	0	0	0	0	0	0	2	0	0	0	0	1	1	0
WBGene00005338	0	0	0	0	0	0	0	0	0	0	0	0	0	0	0	0	0	0	0	0	0	0	0	0	0	0	0	0	0	0	0	0	0	0	0	0	0	0	0	1	0
WBGene00005339	0	0	0	0	0	0	0	0	0	0	0	1	0	0	0	0	0	0	0	0	0	2	0	0	0	0	0	0	0	0	0	0	0	0	0	0	0	0	0	0	0
WBGene00005340	0	0	0	0	0	0	0	0	0	0	0	0	0	0	0	0	0	0	0	0	0	0	0	0	0	0	0	0	0	0	0	0	0	0	0	0	0	0	0	1	0
WBGene00005341	0	2	0	0	0	0	0	0	0	0	0	0	0	0	0	1	3	0	0	0	1	1	0	0	0	0	0	0	0	0	0	0	0	0	0	0	0	0	0	0	0
WBGene00005342	0	0	1	0	0	0	0	1	0	0	0	0	0	0	0	0	0	0	1	0	0	0	0	0	0	0	0	0	0	0	1	0	0	0	0	0	0	0	0	0	0
WBGene00005343	2	0	0	0	0	0	0	0	0	0	0	0	0	0	0	0	0	0	0	0	0	0	0	0	0	1	0	0	0	0	0	0	0	1	0	0	2	1	0	0	0
WBGene00005344	0	0	0	0	0	0	0	0	0	0	0	0	0	0	0	0	1	0	0	0	0	0	1	0	0	0	0	1	0	0	0	0	1	1	0	1	5	0	0	2	1
WBGene00005346	1	2	0	0	0	2	0	0	0	0	0	0	0	0	0	0	0	1	0	0	2	0	0	0	1	0	0	0	0	0	0	0	0	0	0	0	0	1	0	0	0
WBGene00005347	0	0	0	0	0	0	1	0	0	0	0	0	0	0	0	0	0	0	0	0	0	0	0	0	0	0	0	0	0	0	0	0	0	0	0	0	0	0	0	0	0
WBGene00005348	0	0	0	0	0	0	0	0	0	0	0	0	0	0	0	0	0	0	0	0	0	0	0	0	0	0	0	0	0	0	0	0	0	0	0	0	0	0	0	0	0
WBGene00005349	0	0	0	1	0	0	1	2	0	0	2	7	2	2	0	0	0	0	0	0	2	1	2	3	0	0	0	2	0	0	0	1	6	0	1	0	0	0	2	3	0
WBGene00005350	0	0	0	0	0	0	0	0	0	0	0	0	0	0	0	0	0	0	0	0	0	0	0	0	0	0	0	0	0	0	0	0	0	0	0	0	0	3	0	0	0
WBGene00005351	0	0	0	0	0	0	0	0	2	0	0	0	0	0	0	0	0	0	0	0	0	0	0	0	0	1	0	0	0	0	0	0	0	0	0	0	0	0	0	1	0
WBGene00005353	0	0	1	0	0	0	0	0	0	2	0	0	0	0	0	2	3	3	0	0	2	1	0	0	0	0	2	0	0	0	0	0	0	0	0	0	0	2	0	0	0
WBGene00005354	0	0	0	0	0	0	0	0	0	0	0	0	0	0	0	0	0	0	0	0	0	0	0	0	0	0	0	0	0	0	0	0	0	0	0	0	0	0	0	0	0
WBGene00005355	0	0	0	0	0	0	0	0	0	0	0	0	0	0	0	0	0	0	0	0	0	0	0	0	0	0	0	0	0	0	0	0	0	0	0	0	0	0	0	0	0
WBGene00005356	0	0	0	0	0	0	0	0	0	0	0	0	0	0	0	0	0	0	0	0	0	1	0	0	0	0	0	0	0	0	0	0	0	1	0	0	1	0	0	0	0
WBGene00005357	0	0	0	0	0	0	0	0	0	0	0	0	0	0	0	0	0	0	0	0	0	0	0	0	0	0	0	0	0	0	0	0	0	0	0	0	0	0	0	0	0
WBGene00005358	0	0	0	0	0	0	0	0	0	0	0	0	0	0	0	0	0	0	0	0	0	0	0	0	0	0	0	0	0	3	0	1	1	0	1	0	0	2	1	1	0
WBGene00005359	0	0	0	0	1	0	0	0	0	0	0	1	0	0	2	0	0	0	0	0	0	0	0	1	0	0	2	0	0	0	0	0	0	0	0	0	0	0	0	0	0
WBGene00005360	0	0	0	0	0	0	0	0	0	0	0	0	0	0	0	0	0	0	0	0	0	0	0	0	0	0	0	0	0	0	0	0	0	0	0	0	0	0	0	0	0
WBGene00005361	0	0	0	0	0	0	0	0	0	0	0	0	0	0	0	0	0	0	0	0	0	0	0	0	0	0	0	0	0	0	0	0	0	0	0	0	0	0	0	0	0
WBGene00005362	0	0	0	0	0	0	0	0	0	0	0	0	0	0	0	0	1	0	0	0	0	0	0	0	0	0	0	0	0	0	0	1	0	0	0	0	0	0	0	0	0
WBGene00005363	0	1	0	0	0	2	0	0	0	0	0	0	0	0	0	1	2	0	0	0	0	3	0	0	0	0	0	0	0	0	0	0	0	0	0	0	0	0	0	0	0
WBGene00005364	0	0	0	0	0	0	0	0	0	0	0	0	0	0	0	0	0	0	0	0	2	0	0	0	0	0	0	0	0	0	0	0	0	0	0	0	0	0	0	0	0
WBGene00005365	0	0	0	0	0	0	0	0	0	0	0	0	0	0	0	0	0	0	0	0	0	0	0	0	0	0	0	0	0	0	1	0	0	0	0	0	0	0	0	0	0
WBGene00005366	0	2	2	0	0	2	1	0	0	0	0	3	0	0	0	1	4	0	2	0	0	1	0	0	0	0	4	0	0	0	0	0	0	0	0	0	0	1	0	0	2
WBGene00005367	0	0	0	0	0	0	0	0	0	0	0	0	0	0	0	0	0	0	0	0	0	0	0	0	0	0	0	0	0	0	0	0	0	0	0	0	0	0	0	0	0
WBGene00005368	0	0	0	0	0	0	0	0	0	0	0	0	0	0	0	0	0	0	0	0	0	0	0	0	2	0	0	0	0	0	0	0	0	0	0	0	2	0	0	0	0
WBGene00005369	0	0	0	0	0	0	0	0	0	0	0	0	0	0	0	0	0	0	0	5	0	0	0	0	0	0	0	0	0	0	0	0	0	0	0	0	0	0	0	0	0
WBGene00005370	0	0	0	0	0	0	1	0	5	0	0	0	0	0	0	0	0	0	0	0	0	1	0	0	1	0	0	0	0	0	0	0	0	0	0	0	1	0	0	0	0
WBGene00005371	0	0	0	0	0	0	0	0	0	0	0	2	0	0	0	0	0	0	0	0	0	0	0	0	0	0	0	0	0	0	0	0	0	0	0	0	0	0	0	0	0
WBGene00005372	0	0	0	0	0	0	0	0	0	0	0	0	0	0	0	0	0	0	0	0	0	0	0	0	0	0	0	0	0	0	0	0	0	0	0	0	0	0	0	0	0
WBGene00005373	0	0	0	0	0	0	0	0	0	0	0	0	0	0	0	0	0	0	0	0	0	0	0	0	0	0	0	0	0	0	0	0	0	0	0	0	0	0	0	0	0
WBGene00005374	0	0	0	0	0	0	0	0	0	0	0	0	0	0	0	0	1	0	0	0	0	0	0	0	0	0	0	0	0	0	0	0	0	0	0	1	0	0	0	0	0
WBGene00005375	0	0	0	0	0	0	0	0	0	0	0	0	0	0	0	0	0	0	0	0	0	0	0	0	0	0	0	0	0	0	0	0	0	0	0	0	0	0	0	0	0
WBGene00005376	0	0	0	0	0	0	0	0	0	0	0	0	0	0	0	0	0	0	0	0	0	0	0	0	0	0	0	0	0	0	0	0	0	0	0	0	0	0	0	0	0
WBGene00005377	0	0	0	0	0	0	0	0	0	0	0	0	0	0	0	0	0	0	0	0	0	0	0	0	0	0	0	0	0	0	0	0	0	0	0	0	0	0	0	0	0
WBGene00005378	0	0	0	0	0	0	0	0	0	0	0	0	0	0	0	0	0	0	0	0	0	0	0	0	0	0	0	0	0	0	0	0	0	0	0	0	0	0	0	0	0
WBGene00005379	9	11	5	0	0	5	9	5	1	0	0	0	1	2	0	17	22	7	0	0	5	9	4	3	1	3	9	0	0	0	2	2	2	0	1	2	7	2	2	8	3
WBGene00005381	0	0	0	0	0	0	0	0	0	0	0	0	0	0	0	1	0	0	0	0	0	0	0	1	0	0	0	0	0	0	0	0	0	0	0	0	0	0	0	0	0
WBGene00005382	3	1	1	0	0	1	0	0	0	0	1	0	1	0	0	0	1	0	1	0	0	0	0	0	0	1	0	0	0	0	0	0	0	0	0	0	0	0	1	0	0
WBGene00005383	0	0	0	0	0	0	0	0	0	1	1	0	1	0	0	1	1	0	0	0	1	0	5	0	0	0	1	0	0	0	1	0	0	0	0	2	0	0	0	0	0
WBGene00005384	0	0	0	0	0	0	0	0	0	0	0	0	0	0	0	0	0	0	0	0	0	0	0	0	0	0	0	0	0	0	0	0	0	0	0	0	0	2	0	0	0
WBGene00005385	0	0	0	0	0	0	0	0	0	0	0	0	0	0	0	0	0	0	0	0	0	0	0	0	0	0	1	0	0	0	1	5	0	0	0	0	4	5	2	1	2
WBGene00005386	0	0	1	0	0	0	0	0	0	0	0	0	0	0	0	2	0	0	0	0	0	1	0	0	0	0	0	0	0	0	0	1	0	0	0	1	0	1	0	1	1
WBGene00005387	0	2	0	0	0	0	0	0	0	0	0	0	0	0	0	0	0	0	0	0	1	0	0	0	0	0	0	1	0	0	0	0	0	0	0	0	0	0	0	0	0
WBGene00005388	0	0	0	0	1	1	0	0	0	0	0	2	0	2	0	1	0	0	0	0	0	0	0	0	0	0	0	1	0	0	0	0	0	0	0	1	0	0	1	0	2
WBGene00005389	0	1	1	0	0	0	0	0	1	0	0	0	0	0	0	0	0	0	0	0	0	0	1	0	0	0	0	0	0	0	0	0	0	0	0	0	0	1	0	0	0
WBGene00005390	0	0	0	0	0	0	0	0	0	0	0	0	0	0	0	0	0	0	0	0	0	0	0	0	0	0	0	0	0	0	0	0	0	0	0	0	0	0	0	0	0
WBGene00005391	0	0	0	0	0	0	0	0	0	0	0	0	0	0	0	0	0	0	0	0	0	3	1	0	0	0	0	0	0	0	0	0	0	0	0	0	0	0	0	0	0
WBGene00005392	0	0	0	0	0	0	0	4	0	0	0	0	0	0	0	0	0	0	0	0	0	0	0	0	0	0	0	1	1	0	0	2	0	1	0	0	0	0	0	0	0
WBGene00005393	0	0	0	0	0	0	1	4	0	0	1	0	0	0	0	1	4	0	0	0	1	0	1	0	0	0	0	0	0	0	0	1	1	0	0	0	0	0	1	0	1
WBGene00005394	0	0	0	0	0	0	0	0	0	0	0	0	0	0	0	0	0	0	0	0	0	0	0	0	0	0	0	0	0	0	0	0	0	0	0	0	0	0	0	0	0
WBGene00005395	0	0	0	0	0	3	0	0	0	0	0	0	0	0	0	0	0	0	0	0	0	1	1	0	0	0	0	0	0	0	0	0	0	0	0	0	2	0	0	0	0
WBGene00005396	0	0	0	0	0	0	0	0	0	0	0	0	0	0	0	0	0	0	0	0	0	0	0	0	0	0	0	0	1	0	0	0	0	0	0	0	0	0	0	0	1
WBGene00005397	1	0	0	0	0	0	0	0	0	2	0	0	0	0	0	1	0	0	0	0	0	2	0	0	0	0	1	1	0	0	1	0	0	0	0	0	0	1	2	1	0
WBGene00005398	0	0	1	0	0	0	0	0	0	0	0	0	0	0	0	0	0	0	0	0	0	0	0	0	0	0	0	0	0	0	0	0	0	0	0	0	0	0	0	0	0
WBGene00005399	0	0	0	0	0	2	0	0	0	0	1	0	2	1	0	3	2	0	0	0	0	3	0	0	1	0	0	0	0	0	1	0	0	0	0	0	2	0	0	0	0
WBGene00005400	0	0	0	0	0	0	0	0	0	0	0	0	0	0	0	0	0	0	0	0	0	0	0	0	0	0	2	0	0	0	0	0	0	0	0	0	0	0	0	0	0
WBGene00005401	0	0	0	0	0	0	0	0	0	0	0	0	0	0	0	0	0	0	0	0	0	0	0	0	0	0	0	0	0	0	0	0	0	0	0	0	0	0	0	0	0
WBGene00005402	0	0	0	0	0	0	0	0	0	0	0	0	0	0	0	1	0	1	0	0	0	0	1	0	0	0	0	0	0	0	1	0	1	0	1	0	0	0	0	1	1
WBGene00005403	0	4	0	0	0	0	0	1	0	0	1	0	1	0	0	0	0	0	0	0	0	2	0	0	0	0	0	0	0	0	1	0	0	0	0	0	0	1	0	0	3
WBGene00005404	0	0	0	0	0	0	0	0	0	0	0	0	0	0	0	0	0	0	0	0	0	0	0	0	0	0	0	0	0	0	0	0	0	0	0	0	0	1	0	0	0
WBGene00005405	0	0	0	0	0	0	0	0	0	0	0	0	0	0	0	0	0	0	0	0	0	0	0	0	0	0	0	0	0	0	0	0	0	0	0	0	1	0	0	0	1
WBGene00005406	1	0	0	0	0	0	0	0	0	0	0	0	0	0	0	0	0	0	0	0	0	0	0	0	0	0	0	0	0	0	0	0	0	0	0	0	0	0	0	0	0
WBGene00005407	0	0	0	0	0	0	0	0	0	0	0	0	0	0	0	0	0	0	0	0	0	0	0	0	0	0	0	0	0	0	0	0	0	0	0	0	0	0	0	0	0
WBGene00005409	0	0	0	0	0	0	0	1	0	0	0	0	0	0	0	0	0	0	0	0	0	0	0	0	0	0	0	0	0	0	0	0	0	0	0	0	0	0	0	0	0
WBGene00005410	1	1	0	1	0	0	0	0	0	0	0	1	0	0	0	0	0	1	0	0	0	0	0	0	0	0	0	0	0	0	0	0	0	0	0	0	0	0	0	0	2
WBGene00005411	0	0	0	0	0	0	0	0	0	0	0	0	0	0	0	0	0	0	0	0	0	1	0	0	0	0	0	0	0	0	0	0	0	0	0	0	0	0	0	0	0
WBGene00005412	0	0	0	0	0	0	0	0	0	0	0	0	0	0	0	0	0	0	0	0	0	0	0	0	0	0	0	0	0	0	0	0	0	0	0	0	0	0	0	0	0
WBGene00005413	0	0	0	0	0	0	0	0	0	0	0	0	1	0	0	0	0	1	0	0	0	0	0	0	0	0	0	0	0	0	0	0	0	0	0	0	0	0	0	0	0
WBGene00005414	0	0	0	0	0	0	0	0	0	0	0	0	0	0	0	0	0	0	0	0	0	0	0	0	0	0	0	0	0	0	0	0	0	0	0	0	0	0	0	0	0
WBGene00005415	0	0	0	0	0	0	0	0	0	0	0	0	0	0	0	0	0	0	0	0	2	0	0	0	0	0	0	0	0	0	0	0	0	0	0	0	0	0	0	2	0
WBGene00005416	0	0	0	0	0	0	0	0	0	0	0	0	0	0	0	0	0	0	0	0	0	0	0	0	0	0	0	0	0	0	0	0	0	0	0	0	0	0	0	0	0
WBGene00005417	0	0	0	0	0	0	0	0	0	2	0	0	0	0	1	0	0	0	0	1	0	0	0	0	0	0	0	0	0	0	0	0	0	0	0	0	0	0	0	2	0
WBGene00005418	0	0	0	0	0	0	0	0	0	0	0	0	0	0	0	0	0	0	0	0	0	0	1	0	0	0	0	0	0	0	0	0	0	0	0	0	0	0	0	0	0
WBGene00005419	0	0	0	0	0	0	0	0	0	0	0	0	0	0	0	0	0	0	0	0	0	0	0	0	0	0	0	0	0	0	0	0	0	0	0	0	0	0	0	0	0
WBGene00005420	1	7	0	0	0	0	1	0	0	0	1	0	0	0	2	2	0	0	0	0	0	0	3	0	0	0	1	2	0	0	0	0	0	0	0	0	0	0	0	0	0
WBGene00005421	8	13	6	5	2	10	5	9	5	1	3	0	0	0	1	8	7	0	0	0	4	6	1	2	4	0	3	1	0	0	0	2	0	1	0	1	2	1	2	0	0
WBGene00005422	1	1	0	1	2	2	1	3	0	5	0	2	1	0	0	0	1	1	0	0	2	5	0	0	1	0	2	2	0	1	5	2	1	1	0	1	0	3	4	5	2
WBGene00005423	0	2	0	0	0	0	0	0	7	0	0	0	0	0	0	0	0	0	0	0	0	1	0	1	0	1	2	1	0	0	0	0	0	0	0	0	0	0	0	0	0
WBGene00005424	0	0	0	0	0	0	0	0	0	0	0	0	0	0	0	0	0	0	0	0	0	0	0	0	0	0	0	0	0	0	0	0	0	0	0	0	0	0	2	0	0
WBGene00005425	0	0	0	0	0	0	0	0	0	0	0	0	0	0	0	0	0	0	0	0	0	0	0	0	0	0	0	0	0	0	0	0	0	0	0	0	0	0	0	0	0
WBGene00005426	0	0	0	0	0	0	0	0	0	0	0	0	0	0	0	0	0	0	0	0	0	0	0	0	0	0	0	0	0	0	0	0	1	0	0	0	0	3	1	0	0
WBGene00005427	0	1	0	0	0	0	0	0	0	0	0	0	0	0	0	0	1	0	0	0	0	0	0	0	0	3	11	3	1	1	1	3	1	0	5	1	27	16	2	4	0
WBGene00005428	2	0	0	0	0	3	0	0	0	0	1	0	0	0	0	0	0	1	0	0	0	0	0	0	0	0	1	0	0	0	1	3	2	0	0	1	0	1	1	2	2
WBGene00005429	0	0	0	0	0	0	0	0	0	0	0	0	0	0	0	0	0	0	0	0	0	0	0	0	0	0	4	0	0	0	0	0	3	0	0	0	0	0	1	2	0
WBGene00005431	0	0	0	0	0	0	0	1	0	0	0	0	0	1	0	0	1	1	0	0	2	1	0	0	0	0	0	0	0	0	0	0	0	0	0	0	0	0	0	1	0
WBGene00005437	0	1	0	0	0	0	0	0	0	0	0	0	0	0	0	0	0	0	0	0	0	3	0	0	0	0	0	0	0	0	0	0	0	0	0	2	0	0	0	0	0
WBGene00005438	2	0	0	0	0	3	0	0	0	0	1	1	2	1	0	0	0	0	0	0	0	5	1	0	1	0	0	0	0	0	1	0	0	0	0	0	3	0	0	0	0
WBGene00005439	0	0	0	0	0	0	0	0	0	0	0	0	0	0	0	0	0	0	0	0	0	0	0	0	0	0	0	0	0	0	0	0	0	0	0	0	0	0	0	0	0
WBGene00005440	0	0	0	0	0	3	0	2	0	0	0	3	0	0	0	0	0	0	0	0	0	0	0	0	0	0	0	0	0	0	0	0	0	0	0	0	0	0	0	0	0
WBGene00005441	0	0	0	0	0	0	0	0	0	0	0	0	0	0	0	0	0	0	0	0	0	0	0	0	0	0	0	0	0	0	0	0	0	0	0	0	0	0	0	0	0
WBGene00005442	0	0	0	0	0	0	0	0	0	0	0	0	0	0	0	0	0	0	0	0	0	0	0	0	0	0	0	0	0	0	0	0	0	0	0	0	0	0	0	0	0
WBGene00005443	0	0	0	0	0	0	0	0	0	0	0	0	0	0	0	0	0	0	0	0	0	0	0	0	0	0	0	0	0	0	0	0	0	0	0	0	0	0	0	0	0
WBGene00005444	55	94	37	22	15	105	134	84	51	15	10	23	3	10	2	78	144	40	30	38	38	89	80	12	9	24	59	9	12	11	36	22	24	4	3	37	90	24	37	33	14
WBGene00005445	0	0	0	0	0	0	0	0	0	0	0	0	0	0	0	0	0	0	0	0	0	0	0	0	0	0	0	0	0	0	0	0	0	0	0	0	0	0	0	0	0
WBGene00005446	0	0	1	0	0	0	6	2	0	0	1	1	2	0	1	1	3	0	0	0	0	0	0	1	0	0	1	0	0	0	1	0	3	0	0	0	0	1	0	0	0
WBGene00005447	0	1	0	0	0	0	0	0	0	0	0	1	0	0	0	0	1	0	0	0	0	0	0	2	0	0	0	0	0	0	0	0	0	0	0	0	0	0	0	0	0
WBGene00005448	0	0	0	0	0	0	0	0	0	0	0	0	0	0	0	0	0	0	0	0	0	0	0	0	0	0	0	0	0	0	0	0	0	0	0	0	1	0	0	0	0
WBGene00005449	1	1	0	0	0	0	0	0	0	0	0	0	1	0	0	1	0	0	0	0	0	0	0	0	0	0	0	0	0	0	0	0	0	0	0	0	0	0	0	0	0
WBGene00005450	0	0	0	0	0	0	0	0	0	0	0	0	0	0	0	0	0	0	0	0	2	1	0	0	0	1	0	0	0	0	0	1	1	0	0	0	0	0	0	0	0
WBGene00005451	0	0	0	0	0	0	0	0	0	0	0	0	0	0	0	0	1	0	0	0	0	0	0	0	0	0	0	0	0	0	0	0	0	0	0	0	0	0	0	0	0
WBGene00005452	0	0	1	0	0	0	0	0	0	0	0	0	0	0	0	0	0	0	0	0	0	0	0	0	0	0	0	0	0	0	0	0	0	0	0	0	0	0	0	0	0
WBGene00005453	0	0	0	0	0	0	0	0	0	0	0	1	0	0	0	0	0	0	0	0	0	0	0	0	0	0	0	0	0	0	0	0	0	0	0	0	0	0	0	0	0
WBGene00005454	0	0	0	0	0	0	0	0	0	0	0	0	0	0	0	0	0	0	0	0	0	0	0	0	0	0	0	0	0	0	0	0	0	0	0	0	0	0	0	0	0
WBGene00005455	0	0	0	0	0	0	0	0	0	0	0	0	0	0	0	0	0	0	0	0	0	0	0	0	0	0	0	0	0	0	0	1	0	0	0	0	0	0	0	0	0
WBGene00005457	0	0	0	0	0	0	0	0	0	0	0	0	0	0	0	0	0	0	0	0	0	0	0	0	0	0	0	0	0	0	0	1	0	0	0	0	0	0	0	0	0
WBGene00005458	0	0	0	0	0	0	0	0	0	0	1	0	0	0	0	0	0	0	0	0	0	0	0	3	0	0	0	0	0	0	0	0	0	0	0	0	0	0	0	0	0
WBGene00005459	0	0	0	0	0	0	0	0	0	0	0	0	0	0	0	0	0	0	0	0	0	0	0	0	0	0	0	0	0	0	0	0	0	0	0	0	0	0	0	0	0
WBGene00005460	0	0	0	0	0	0	0	0	0	0	0	0	0	0	0	0	0	0	0	0	0	0	0	0	0	0	0	0	0	0	0	0	0	0	0	0	0	0	0	1	0
WBGene00005461	0	0	0	0	0	0	0	0	0	0	0	0	0	0	0	0	0	0	0	0	0	0	0	0	0	0	0	0	0	0	0	0	0	0	0	0	0	0	0	0	0
WBGene00005462	0	0	0	0	0	0	0	0	0	0	0	0	0	0	0	0	0	0	0	0	0	0	0	0	0	0	0	0	0	0	0	0	0	0	0	0	0	0	0	0	0
WBGene00005463	0	0	0	0	0	0	0	0	0	0	0	0	0	0	0	0	0	0	0	0	0	0	0	0	0	0	0	0	0	0	0	0	0	0	0	0	0	0	0	0	0
WBGene00005464	0	0	0	0	0	0	0	0	0	0	0	1	0	0	0	0	0	0	0	0	0	0	0	0	0	0	0	0	0	0	0	0	0	0	0	0	0	0	0	0	0
WBGene00005465	0	0	0	0	0	0	0	0	0	0	0	0	0	0	0	0	0	0	0	0	0	0	0	0	0	0	0	0	0	0	1	0	0	0	0	0	3	0	0	0	0
WBGene00005466	0	0	0	0	0	0	0	1	0	0	0	0	0	0	0	0	2	1	0	0	0	1	1	1	0	0	0	0	0	0	0	0	0	0	0	0	0	0	0	0	0
WBGene00005467	0	0	0	0	0	0	0	0	0	0	0	0	0	0	0	0	0	0	0	0	0	0	0	0	0	0	0	0	0	0	0	0	0	0	0	0	0	1	0	0	0
WBGene00005468	0	0	0	0	0	0	0	0	0	0	0	0	0	0	0	0	0	0	0	0	0	0	0	0	0	0	0	0	0	0	1	0	0	0	0	0	0	0	0	0	0
WBGene00005469	0	0	0	0	0	0	0	0	0	0	0	0	0	0	0	0	0	0	0	0	0	0	0	0	0	0	0	0	0	0	0	0	0	0	0	0	0	0	0	0	0
WBGene00005470	0	0	1	0	0	0	0	0	0	0	0	0	0	0	0	1	0	0	0	0	0	0	0	0	0	0	1	0	0	0	0	0	0	0	0	0	0	0	0	1	0
WBGene00005471	0	0	0	0	0	0	0	0	0	0	0	0	0	0	0	0	0	0	0	0	0	0	0	0	0	0	0	0	0	0	0	0	0	0	0	0	0	0	0	0	0
WBGene00005472	0	0	0	0	0	0	0	0	0	0	0	0	0	0	0	0	0	0	0	0	0	0	0	0	0	0	0	0	0	0	0	0	0	1	0	0	0	0	0	0	0
WBGene00005473	0	0	0	0	0	0	0	0	0	0	0	0	0	0	0	0	0	0	0	1	0	0	1	0	0	0	0	0	0	0	0	1	0	0	0	0	0	0	0	0	1
WBGene00005474	1	0	0	0	0	0	0	0	0	0	0	0	0	0	0	0	0	0	0	0	0	1	0	0	1	0	0	0	0	0	2	3	0	0	0	0	0	0	0	0	0
WBGene00005475	0	0	0	1	2	0	6	0	0	0	2	6	2	1	1	5	3	1	0	1	1	7	2	2	2	1	2	0	0	0	4	0	2	0	0	0	0	1	3	3	0
WBGene00005476	0	1	0	0	0	0	0	0	0	0	0	0	0	0	0	0	0	0	0	0	0	3	0	0	0	0	0	0	0	0	0	0	0	0	0	0	0	0	0	0	0
WBGene00005477	1	1	1	3	0	5	5	3	0	1	0	0	0	1	0	6	8	0	1	1	3	4	2	5	0	1	4	0	0	0	2	3	12	0	0	1	4	5	1	0	0
WBGene00005478	0	0	0	0	0	0	0	0	0	0	0	0	0	0	0	0	0	0	0	0	0	0	0	0	0	0	0	0	0	0	0	0	0	0	0	0	0	0	0	0	0
WBGene00005480	0	1	0	0	0	0	0	0	0	0	0	0	0	0	0	0	0	0	0	0	1	0	1	0	0	0	0	0	0	0	0	0	0	0	0	0	0	0	0	1	0
WBGene00005481	0	0	1	0	0	0	0	0	0	0	0	1	0	0	0	0	0	1	0	0	0	0	1	0	0	0	0	0	0	0	0	0	0	1	0	0	0	0	0	0	0
WBGene00005482	1	1	0	0	0	0	0	3	0	0	0	0	0	1	0	0	1	0	0	0	0	6	1	0	0	1	1	0	0	1	0	1	0	0	0	0	0	0	0	0	0
WBGene00005483	0	0	0	0	0	0	0	0	0	0	0	0	0	0	0	0	0	0	0	0	0	0	0	0	0	0	2	0	0	0	0	3	0	0	0	0	0	3	0	2	1
WBGene00005484	0	4	0	3	0	1	1	0	0	0	0	0	1	0	1	2	0	1	0	2	0	1	0	0	0	0	0	0	0	0	0	0	0	0	0	0	0	0	0	0	0
WBGene00005485	0	0	0	0	0	0	0	0	0	0	0	0	0	0	0	0	0	0	0	0	0	0	0	0	0	0	0	0	0	0	0	0	0	0	0	0	0	0	0	0	0
WBGene00005486	0	0	0	0	0	0	0	0	0	0	0	2	0	0	0	0	0	0	0	0	0	0	0	0	0	0	0	0	0	0	0	0	0	0	0	0	0	0	0	0	0
WBGene00005488	4	1	1	0	0	1	1	0	0	1	1	2	3	1	1	1	2	0	0	0	0	2	0	0	0	0	4	0	0	0	1	1	0	1	1	0	7	0	0	0	0
WBGene00005489	2	0	1	0	0	0	0	0	0	0	1	0	0	0	0	0	0	1	0	0	1	1	1	0	0	1	1	0	0	0	0	0	1	0	0	2	5	2	0	0	0
WBGene00005490	0	0	0	0	0	0	0	0	0	0	1	1	1	0	0	0	0	0	0	0	0	3	0	0	0	0	1	0	0	0	0	0	0	0	0	0	0	0	0	0	0
WBGene00005491	0	0	0	0	0	0	0	0	0	0	0	0	0	0	0	0	0	0	0	0	0	0	0	0	0	0	0	0	0	0	0	0	0	1	0	0	0	0	0	0	0
WBGene00005492	0	0	0	0	0	0	0	0	0	0	0	0	0	0	0	0	0	0	0	0	0	0	0	0	0	0	0	0	0	0	0	0	0	0	0	0	0	0	0	0	0
WBGene00005493	0	0	0	0	0	0	0	0	0	0	0	0	0	0	0	0	0	0	0	0	0	0	0	0	0	0	0	0	0	0	0	0	0	0	0	0	0	0	0	0	1
WBGene00005494	0	0	0	0	0	0	0	0	0	0	0	0	0	0	0	0	0	0	0	0	0	0	0	0	0	0	0	0	0	0	0	0	0	0	0	0	0	0	0	1	0
WBGene00005495	0	0	0	0	0	0	0	0	0	0	1	0	0	0	0	0	0	0	0	0	0	0	0	0	0	0	0	0	0	0	0	0	0	0	0	0	0	0	0	0	0
WBGene00005496	0	0	0	0	0	0	0	0	0	0	0	0	0	0	0	0	0	0	0	0	0	0	0	0	0	0	0	0	0	0	0	0	0	0	0	0	0	0	0	0	0
WBGene00005497	0	0	0	0	0	0	0	0	0	0	0	0	0	0	0	0	0	0	0	0	0	0	0	0	0	0	0	0	0	0	0	0	0	0	0	0	0	0	0	0	0
WBGene00005498	0	0	0	0	0	0	0	0	0	0	0	0	0	0	0	0	0	0	0	0	0	0	0	0	0	0	0	0	0	0	0	0	0	0	0	0	0	0	0	0	0
WBGene00005499	0	0	0	0	0	0	0	0	0	0	0	0	0	0	0	0	0	0	0	0	0	0	0	0	0	0	0	0	0	0	0	0	0	0	0	0	0	0	0	0	0
WBGene00005500	0	1	2	0	0	1	0	0	0	4	0	0	0	0	0	2	0	0	4	0	1	2	0	1	1	1	1	0	0	0	0	0	2	1	0	0	0	0	0	0	0
WBGene00005502	0	0	0	0	0	0	0	0	0	0	0	0	0	0	0	0	0	0	0	0	0	0	0	0	0	0	0	0	0	0	0	0	0	0	0	0	0	0	0	0	0
WBGene00005503	0	0	0	0	0	0	0	0	0	0	0	0	0	0	0	0	0	0	0	0	0	0	0	0	0	0	0	0	0	0	0	0	0	0	0	0	0	0	0	0	1
WBGene00005504	0	0	0	0	0	0	1	0	0	0	0	0	0	0	0	0	0	0	0	0	0	0	0	0	0	0	0	0	0	0	0	0	0	0	0	0	0	0	0	0	0
WBGene00005505	0	0	0	0	0	0	0	0	0	0	0	0	0	0	0	0	0	0	0	0	0	0	0	0	0	0	0	0	0	0	0	0	0	0	0	0	0	0	0	0	0
WBGene00005506	0	0	0	0	0	0	0	0	0	0	0	0	0	0	0	0	0	0	0	0	0	0	0	0	0	0	0	0	0	0	0	0	0	0	0	0	0	0	2	0	0
WBGene00005507	0	0	0	0	0	0	0	0	0	0	0	0	0	0	0	0	0	0	0	0	0	0	0	0	0	0	0	0	0	0	0	0	0	0	0	0	0	0	0	0	0
WBGene00005508	0	0	0	0	0	0	1	0	0	0	0	0	0	0	0	0	0	0	0	0	0	0	0	0	0	0	0	0	0	0	0	0	0	0	0	0	0	0	0	0	0
WBGene00005511	1	0	0	0	0	0	0	0	1	0	0	0	0	0	0	0	0	0	0	0	0	1	0	0	0	0	4	0	0	0	1	0	0	0	0	0	0	1	1	2	0
WBGene00005513	2	11	1	1	0	5	1	2	0	0	0	1	0	2	0	8	5	1	1	0	5	8	5	1	3	1	0	0	0	0	1	0	0	1	0	1	1	0	2	0	0
WBGene00005514	0	0	2	0	1	0	0	0	0	0	0	0	0	1	0	0	0	0	0	0	0	0	0	0	2	0	0	1	0	0	1	0	0	0	0	0	0	0	0	0	0
WBGene00005515	0	0	0	0	0	0	0	0	0	0	0	0	0	0	0	0	0	0	0	0	0	0	0	0	0	0	0	0	0	0	0	0	0	0	0	0	0	0	0	0	0
WBGene00005516	0	1	0	0	0	0	1	0	0	0	0	1	0	0	0	0	0	0	0	0	1	0	1	0	1	0	4	0	0	0	0	0	0	0	0	0	0	0	0	0	1
WBGene00005518	0	0	0	0	0	0	0	0	0	0	0	0	0	0	0	0	0	0	0	0	0	0	0	0	0	0	0	0	0	0	0	0	0	0	0	0	0	0	0	0	2
WBGene00005519	0	1	0	0	0	0	0	0	0	0	0	0	0	0	0	0	0	1	0	0	1	0	1	0	0	0	1	0	0	0	1	0	0	0	0	0	1	0	1	0	0
WBGene00005521	0	0	0	0	0	0	0	0	0	0	0	0	0	0	0	0	0	0	0	0	0	0	0	0	0	0	0	0	0	0	0	0	0	0	0	0	0	0	0	0	0
WBGene00005522	0	6	2	0	0	0	6	11	0	0	0	4	1	0	0	2	9	3	0	0	3	3	5	0	0	0	2	1	0	0	12	0	6	0	0	2	12	8	6	10	7
WBGene00005530	0	2	0	0	0	0	1	2	0	0	0	0	0	0	0	1	0	0	0	0	1	0	0	0	0	0	0	0	0	0	0	0	1	0	0	0	0	0	1	3	0
WBGene00005532	2	2	2	0	0	4	0	0	1	0	0	0	0	0	0	3	1	0	0	0	1	0	4	0	0	0	1	1	0	0	1	0	1	0	0	0	0	0	1	0	0
WBGene00005533	0	0	1	0	0	0	0	0	0	1	0	0	0	0	0	0	0	0	0	0	1	0	1	0	0	0	0	0	0	0	0	0	0	0	0	0	0	0	0	0	0
WBGene00005534	1	2	1	0	3	1	4	2	0	2	1	1	0	1	0	0	0	3	1	0	3	3	3	1	0	1	3	0	0	0	2	0	1	0	0	1	1	0	1	0	0
WBGene00005535	1	4	0	0	0	0	1	2	0	0	0	2	0	0	0	0	0	0	0	0	0	1	2	0	0	0	1	0	0	0	0	0	2	0	0	0	0	1	3	0	0
WBGene00005536	0	0	0	1	0	2	0	0	0	0	0	0	0	0	0	0	0	0	0	0	0	0	0	0	0	0	0	0	0	0	0	0	0	0	0	0	0	0	2	0	0
WBGene00005537	2	0	1	0	0	0	0	0	0	0	0	0	1	0	0	0	0	0	0	0	0	0	1	0	0	0	0	0	0	0	0	0	0	0	0	0	0	0	0	0	0
WBGene00005538	0	0	0	0	0	1	0	0	0	0	0	0	0	0	0	0	0	0	0	0	0	3	0	0	0	0	0	0	0	0	0	0	0	0	0	0	0	0	0	0	0
WBGene00005539	0	0	0	0	0	0	0	0	0	0	0	0	0	0	0	0	0	0	0	0	0	0	0	0	0	0	0	0	0	0	0	0	0	0	0	0	0	0	0	0	1
WBGene00005547	5	15	3	0	0	8	4	4	0	0	1	4	3	7	0	8	12	5	7	0	9	12	19	5	7	0	0	1	0	1	0	2	3	0	0	0	0	0	0	0	0
WBGene00005576	3	1	0	0	0	0	0	0	0	0	0	0	0	0	0	0	0	0	0	0	0	0	0	0	0	0	2	0	0	0	0	0	0	0	0	0	0	1	0	0	0
WBGene00005577	0	1	0	0	0	0	0	0	0	0	0	0	0	0	0	0	0	0	0	0	1	0	0	0	0	0	0	0	0	0	0	0	0	0	0	0	0	0	0	0	0
WBGene00005578	0	0	0	0	0	0	0	0	0	0	0	0	0	0	0	0	0	0	0	0	0	0	0	0	0	0	0	0	0	0	0	0	0	0	0	0	0	0	0	0	0
WBGene00005579	0	1	0	0	0	1	0	0	0	0	0	0	0	0	0	0	0	0	0	0	0	0	2	0	0	0	0	2	0	0	0	1	0	0	0	0	3	0	0	0	0
WBGene00005580	0	1	0	0	0	5	0	0	1	0	0	1	0	0	1	0	1	0	0	0	0	1	1	0	0	0	0	0	0	0	2	4	7	2	1	2	2	5	6	6	10
WBGene00005581	0	0	0	0	0	0	0	0	0	0	0	0	0	0	0	0	0	0	0	0	0	0	0	0	0	0	0	0	0	0	0	0	0	0	0	0	0	0	0	0	0
WBGene00005582	0	0	0	0	0	1	2	0	0	0	1	2	2	0	0	0	1	0	0	0	0	0	0	0	0	0	0	0	0	0	0	0	1	0	0	2	0	1	1	0	0
WBGene00005584	0	0	0	0	0	0	0	0	0	0	0	0	0	0	0	0	0	0	0	0	0	0	0	0	0	0	0	0	0	0	0	0	0	0	0	0	0	0	0	0	0
WBGene00005585	0	4	0	0	0	0	2	0	0	1	0	1	0	0	0	0	0	0	0	0	1	0	1	2	0	0	0	0	0	0	0	1	0	0	0	0	0	0	0	0	0
WBGene00005592	2	0	1	0	1	0	1	0	0	0	0	0	0	0	0	0	3	0	0	0	0	1	0	0	0	0	0	2	0	0	0	2	3	0	0	0	0	1	1	0	4
WBGene00005593	0	0	0	0	0	0	0	0	0	1	0	0	0	0	0	0	0	0	0	0	0	0	0	0	0	0	0	0	0	0	1	0	0	0	0	0	0	0	0	0	0
WBGene00005594	0	0	0	0	0	0	0	0	0	0	0	0	0	0	0	0	0	0	0	0	1	2	0	0	0	0	0	0	0	0	0	0	0	0	0	0	0	0	0	0	0
WBGene00005595	0	0	0	0	0	0	1	0	0	0	0	0	0	0	0	0	0	0	0	0	0	0	1	0	0	0	0	0	0	0	0	1	0	0	0	0	0	0	0	1	0
WBGene00005596	0	0	0	0	0	1	0	0	0	0	0	0	0	0	0	0	0	0	0	0	0	2	0	0	0	0	0	0	0	0	0	0	1	0	0	0	1	0	0	0	0
WBGene00005597	0	0	0	0	0	0	0	0	0	1	0	0	0	0	0	0	0	0	0	0	0	1	0	0	0	0	0	0	0	0	0	0	0	0	0	0	0	0	0	0	0
WBGene00005598	0	0	0	0	0	0	0	0	0	0	0	0	0	0	0	0	1	0	0	0	0	0	0	0	0	0	0	0	0	0	0	0	0	0	0	0	0	0	0	1	1
WBGene00005599	2	0	0	0	0	0	0	0	0	0	0	0	1	0	0	0	1	0	0	0	0	0	0	0	0	0	0	0	0	0	1	0	0	0	0	0	0	0	0	0	0
WBGene00005600	0	0	0	0	0	0	0	0	0	0	0	0	0	0	0	0	0	0	0	0	0	0	0	0	0	0	0	0	0	0	0	0	0	0	0	0	0	0	0	0	1
WBGene00005601	0	0	0	0	0	0	0	0	0	0	0	0	0	0	0	0	0	0	0	0	0	0	0	0	0	0	0	0	0	0	0	0	0	0	0	0	0	0	0	0	0
WBGene00005602	22	39	6	23	9	15	34	20	18	27	5	8	6	7	7	17	26	14	13	8	22	28	28	21	23	3	17	0	7	4	15	14	4	2	8	8	21	3	16	14	1
WBGene00005603	4	2	1	0	0	0	1	0	0	0	0	0	0	0	0	4	2	0	0	0	0	0	2	0	0	0	0	0	1	3	2	1	1	0	0	0	0	0	1	0	1
WBGene00005604	0	0	0	0	0	0	0	0	0	0	0	0	0	0	0	0	0	0	0	0	0	0	0	0	0	0	0	0	0	0	0	0	1	0	0	0	0	0	0	0	0
WBGene00005605	2	0	0	0	0	0	1	0	0	0	0	0	0	0	0	1	0	0	0	0	0	1	0	0	0	0	0	0	0	0	0	0	0	0	0	0	1	0	0	0	0
WBGene00005606	2	2	0	0	0	3	1	1	0	0	0	5	0	2	0	0	0	0	0	0	0	3	1	0	1	1	0	0	0	0	0	0	0	0	0	0	0	0	0	0	0
WBGene00005607	0	0	0	0	0	0	0	0	0	0	0	0	0	0	0	0	0	0	0	0	0	0	0	0	0	0	0	0	0	0	0	0	0	0	0	0	3	0	0	0	0
WBGene00005608	0	0	0	0	0	0	0	0	0	0	0	0	0	0	0	1	0	0	0	0	0	0	0	0	0	0	0	0	0	0	0	0	2	0	0	0	3	0	0	0	0
WBGene00005609	1	0	1	0	0	1	0	0	0	0	1	1	1	0	1	0	2	1	0	0	1	0	3	0	1	0	0	0	0	0	0	1	0	0	0	0	0	0	0	0	0
WBGene00005610	0	0	0	0	0	0	0	0	0	0	0	0	0	0	0	0	0	0	0	0	0	0	1	0	0	0	0	0	0	0	0	0	0	0	0	0	0	0	0	0	0
WBGene00005611	0	0	0	0	0	0	4	0	0	0	2	0	0	0	0	0	0	1	0	0	0	0	2	0	0	0	1	0	1	1	2	2	3	0	0	0	0	0	0	3	0
WBGene00005612	0	0	0	0	0	0	0	0	0	0	0	0	0	0	0	0	2	0	0	0	0	0	0	0	0	0	0	0	0	0	0	0	0	0	0	0	0	0	0	0	0
WBGene00005613	0	0	0	0	0	0	0	0	0	0	0	0	0	0	0	0	0	0	0	0	0	0	0	0	0	0	0	0	0	0	0	0	0	0	0	0	0	0	0	0	0
WBGene00005614	1	2	0	1	0	1	0	0	6	0	0	3	0	0	0	0	0	0	0	5	0	1	0	0	0	0	0	0	0	0	0	0	0	0	0	0	0	0	1	0	0
WBGene00005615	0	0	0	0	0	0	0	0	0	0	0	0	0	0	0	0	0	0	0	0	0	0	0	0	0	0	0	0	0	0	0	0	0	0	0	0	0	0	0	0	0
WBGene00005616	0	8	5	0	1	1	4	11	8	0	1	8	1	0	0	1	9	5	6	0	5	6	8	2	1	4	3	2	0	0	4	8	6	1	0	4	12	7	1	2	0
WBGene00005617	0	1	0	0	0	0	4	2	0	0	0	0	0	2	2	3	2	0	0	0	0	1	2	0	0	0	0	0	0	0	1	0	0	0	0	0	5	0	0	0	0
WBGene00005618	0	0	0	0	0	0	0	0	0	0	0	0	0	0	0	0	0	0	0	0	0	0	0	0	0	0	0	0	0	0	0	0	0	0	0	0	0	0	0	0	0
WBGene00005619	0	0	0	0	0	0	0	0	0	0	0	0	0	0	0	0	0	0	0	0	0	0	0	0	0	0	0	0	0	0	0	0	0	0	0	0	0	0	0	0	0
WBGene00005620	1	3	1	0	0	1	4	2	0	0	1	2	2	0	0	1	0	0	3	0	2	4	0	0	0	0	1	0	0	0	3	2	0	0	0	1	2	2	0	1	0
WBGene00005621	0	0	0	0	0	0	0	0	0	0	1	0	0	0	0	0	0	0	0	0	0	0	0	0	0	0	0	0	0	0	0	0	0	0	0	0	0	0	0	0	0
WBGene00005622	0	0	0	0	0	0	0	0	0	0	0	0	0	0	0	0	0	0	0	0	0	0	2	0	0	0	2	0	0	0	1	0	1	0	0	0	3	0	1	1	0
WBGene00005623	0	0	0	0	0	0	0	0	0	0	0	0	0	0	0	0	0	0	0	0	0	0	0	0	0	0	0	0	0	0	0	0	0	0	0	0	0	0	0	0	0
WBGene00005624	0	0	0	0	0	0	0	0	0	0	0	0	0	0	0	0	0	0	0	0	0	0	0	0	0	0	0	0	0	0	0	0	0	0	0	0	0	0	0	0	0
WBGene00005626	0	0	0	0	0	0	0	0	0	0	0	0	0	0	0	0	0	0	0	0	0	0	0	0	0	0	0	0	0	0	0	0	0	0	0	0	0	0	0	0	0
WBGene00005627	0	0	0	0	0	0	0	0	0	0	0	0	0	0	0	0	0	0	0	0	0	0	0	0	0	0	0	0	0	0	0	0	0	0	0	0	0	0	0	0	0
WBGene00005628	0	0	0	0	0	0	0	0	0	0	0	1	0	0	0	0	0	0	0	0	0	0	0	0	0	0	0	0	0	0	0	0	0	0	0	0	0	0	0	0	0
WBGene00005629	0	0	0	0	0	0	0	0	0	0	0	0	0	0	0	0	0	0	0	0	0	0	0	0	0	0	0	0	0	0	0	0	0	0	0	0	0	0	0	0	0
WBGene00005630	0	0	0	0	0	0	0	0	0	0	0	0	0	0	0	0	0	0	0	0	0	0	0	0	0	0	0	0	0	0	0	0	0	0	0	0	0	0	0	1	0
WBGene00005631	0	1	0	1	0	0	0	0	0	0	0	0	0	0	0	1	0	0	0	0	0	1	1	0	0	0	0	2	3	1	1	1	2	0	0	0	1	1	1	0	0
WBGene00005632	0	0	0	0	0	0	0	0	0	0	0	0	0	0	0	0	0	0	0	0	0	0	0	0	0	2	2	0	0	5	0	0	2	0	0	0	0	0	0	0	0
WBGene00005633	0	0	0	0	0	0	0	0	0	0	0	0	0	0	0	0	0	0	0	0	0	0	0	0	0	0	0	0	0	0	0	0	0	0	0	0	0	0	0	0	0
WBGene00005634	0	0	0	0	0	0	0	0	0	0	0	0	0	0	0	0	0	0	0	0	0	0	0	0	0	0	0	0	0	0	0	0	0	0	0	0	0	0	0	0	0
WBGene00005635	0	0	0	0	0	0	0	0	0	0	0	0	0	0	0	0	0	0	0	0	0	0	0	0	0	0	0	0	0	0	0	0	0	0	0	0	0	0	0	1	0
WBGene00005640	3	2	2	0	0	4	2	7	0	0	1	2	0	0	1	3	4	3	0	0	1	5	8	0	0	0	2	0	0	0	2	1	1	1	0	3	2	6	1	0	0
WBGene00005642	254	474	143	97	50	444	316	284	159	139	93	283	103	111	87	335	474	153	148	132	292	497	511	177	155	216	364	155	70	95	385	275	325	130	124	337	815	259	332	561	215
WBGene00005643	138	333	82	70	23	185	150	136	88	58	53	108	47	48	26	96	154	61	37	37	123	146	163	33	26	21	71	18	14	8	40	41	74	8	7	11	26	21	20	29	13
WBGene00005644	32	31	9	3	4	22	41	20	24	10	5	11	2	4	3	34	45	7	2	5	18	25	33	8	2	21	16	6	0	1	17	12	10	1	2	20	33	9	19	28	2
WBGene00005646	0	0	0	0	0	0	0	0	0	0	0	3	2	0	0	1	0	2	0	0	1	0	1	0	0	0	0	0	0	1	0	4	2	0	0	0	0	1	3	0	0
WBGene00005647	415	752	232	156	68	587	483	458	212	156	269	526	232	226	111	372	607	227	144	108	478	514	584	148	159	93	276	185	59	69	295	252	333	46	24	68	244	157	114	180	142
WBGene00005648	649	1169	399	177	54	1048	732	818	297	163	502	1241	652	292	202	576	878	360	234	173	798	812	976	123	199	337	611	320	51	113	662	532	585	107	71	264	678	289	379	568	294
WBGene00005649	24	35	14	2	8	30	16	10	21	7	7	48	14	12	14	21	26	16	19	4	48	32	90	9	1	3	14	12	1	4	18	8	11	4	4	7	28	4	14	14	7
WBGene00005650	0	0	0	0	0	0	0	0	0	0	0	0	0	0	0	0	0	0	0	0	0	0	0	0	0	0	0	0	0	0	0	0	0	0	0	0	0	0	0	0	0
WBGene00005651	0	0	0	0	0	0	0	0	0	0	0	0	0	0	0	0	0	0	0	0	0	0	0	0	0	0	0	0	0	0	0	0	0	0	0	0	0	0	0	0	0
WBGene00005652	4	21	14	14	4	13	17	18	7	7	12	29	11	13	7	7	13	6	2	12	24	12	33	4	4	2	4	3	0	0	22	11	13	1	0	2	0	2	6	2	2
WBGene00005653	5	2	1	0	0	10	2	1	0	1	2	1	1	0	5	1	1	0	1	0	0	2	0	3	0	0	2	0	0	0	2	0	1	0	0	1	4	0	0	0	0
WBGene00005654	8	21	8	7	0	6	12	12	1	2	7	12	8	6	4	9	12	7	0	1	9	7	14	3	3	2	3	7	1	0	5	4	4	0	0	4	7	3	4	4	1
WBGene00005655	62	108	67	29	13	73	54	64	42	24	58	86	33	35	35	60	91	35	32	21	79	61	98	22	16	51	75	66	11	10	157	100	197	29	11	27	123	100	84	86	105
WBGene00005656	6	7	2	0	4	1	1	2	0	0	1	6	0	1	0	1	1	1	0	0	6	8	7	0	0	0	4	1	0	0	7	3	5	0	0	1	13	2	3	2	2
WBGene00005657	147	120	62	5	1	55	43	46	0	2	3	2	2	0	0	17	11	7	8	0	16	9	17	0	7	41	48	11	0	9	22	19	37	12	2	13	50	21	11	16	7
WBGene00005658	0	0	0	0	0	0	0	0	0	0	0	0	0	0	0	0	0	0	0	0	0	0	0	0	0	0	0	0	0	0	0	0	0	0	0	0	0	0	0	0	0
WBGene00005659	0	2	0	0	0	2	0	0	0	0	0	0	0	2	0	0	5	0	0	0	1	0	0	1	0	1	0	0	0	0	0	0	0	0	0	1	0	0	0	0	0
WBGene00005660	1	0	0	0	0	0	0	3	0	0	0	0	0	0	0	0	0	0	0	0	0	4	0	0	0	0	0	1	0	0	0	2	0	0	0	0	2	0	0	0	0
WBGene00005661	3	0	0	0	0	0	0	1	0	0	0	0	0	0	0	0	0	2	0	0	0	1	0	0	0	1	1	2	0	0	5	0	0	0	0	0	2	8	3	2	0
WBGene00005671	0	0	0	0	0	0	0	0	0	2	0	0	0	0	0	0	1	0	0	0	0	3	2	0	0	0	0	0	0	0	0	0	0	0	0	0	0	0	0	0	2
WBGene00005685	4	13	1	0	2	4	4	4	0	0	6	12	1	7	1	8	12	2	2	2	7	3	3	2	0	0	7	2	0	4	0	0	0	0	0	0	2	5	2	0	0
WBGene00005686	0	0	0	0	1	0	2	0	0	0	0	0	0	0	0	0	0	0	0	0	0	0	2	0	0	3	19	9	1	3	4	8	6	3	0	0	7	8	1	13	7
WBGene00005687	2	0	0	0	1	3	0	0	0	1	0	2	2	0	0	0	0	0	0	0	0	2	2	0	0	0	0	0	2	0	2	1	0	1	0	0	0	0	0	1	0
WBGene00005688	0	2	2	0	0	2	0	4	4	1	0	1	0	0	0	1	5	0	0	0	4	3	3	1	0	0	0	0	0	0	0	0	0	1	0	0	0	1	0	0	0
WBGene00005690	0	0	0	0	0	2	0	0	0	0	0	0	1	0	0	0	1	0	0	0	0	1	0	0	0	0	0	1	0	0	0	0	0	0	0	0	0	0	0	3	0
WBGene00005691	0	0	0	0	0	0	0	0	0	0	0	0	0	0	0	0	0	0	0	0	0	0	1	0	0	0	0	0	0	0	0	0	0	0	0	0	0	0	0	0	0
WBGene00005692	0	0	0	0	0	0	0	0	0	0	0	0	0	0	0	0	1	0	0	0	0	0	0	0	0	0	0	0	0	0	1	0	0	0	0	0	0	0	0	0	0
WBGene00005693	0	0	0	0	0	0	0	0	0	0	0	0	0	0	0	0	0	0	0	0	0	0	0	0	0	0	0	0	0	0	1	0	0	0	0	0	0	0	0	0	0
WBGene00005694	0	0	0	0	0	0	0	0	0	0	0	0	0	1	0	0	0	0	0	0	0	4	0	0	0	0	0	0	0	0	0	0	0	0	0	0	0	0	0	0	0
WBGene00005695	0	0	0	0	0	1	0	0	0	0	1	0	0	0	0	0	0	0	0	0	0	0	0	0	0	0	0	0	0	0	0	0	2	0	0	0	0	0	0	1	0
WBGene00005696	0	1	0	0	0	0	0	0	0	0	0	0	0	0	0	0	1	0	0	0	0	0	2	0	0	0	0	1	0	0	0	1	0	0	0	0	1	0	0	0	0
WBGene00005697	0	0	0	0	0	0	0	0	0	0	0	0	0	0	0	0	0	0	0	0	0	0	0	0	0	0	0	0	0	0	0	0	0	1	0	0	0	1	0	0	0
WBGene00005699	0	0	0	0	0	0	0	2	0	0	1	0	0	0	0	0	0	0	0	0	0	0	1	0	0	0	0	0	0	0	0	0	0	0	0	0	0	0	0	0	0
WBGene00005700	0	0	0	0	0	0	1	0	0	0	0	0	0	0	0	1	0	0	0	0	1	0	0	0	0	0	0	0	0	0	0	0	0	0	0	0	0	0	0	0	0
WBGene00005701	0	0	0	0	0	1	0	1	0	0	0	2	0	0	0	0	0	0	0	0	0	0	0	0	0	0	0	0	0	0	0	0	0	0	0	0	0	0	0	0	0
WBGene00005702	1	3	0	4	0	4	3	0	0	1	1	3	0	0	0	4	1	2	0	0	2	0	3	0	1	0	0	0	2	0	0	0	1	0	0	0	0	0	0	0	0
WBGene00005703	1	0	0	1	0	0	1	1	0	0	2	1	0	0	0	0	0	0	0	0	0	0	0	0	0	0	0	0	0	0	0	0	0	0	0	0	0	0	0	0	0
WBGene00005705	0	0	0	0	0	0	0	0	0	0	0	0	0	0	0	0	0	0	0	0	1	0	0	0	0	0	0	0	0	0	0	0	0	0	1	0	0	0	0	0	0
WBGene00005706	0	0	0	0	0	0	1	0	0	0	0	0	0	0	0	0	0	0	0	0	0	0	0	0	0	0	0	0	0	0	0	0	0	0	0	0	0	0	0	0	0
WBGene00005707	0	0	0	0	0	0	0	0	0	0	0	0	0	0	0	0	0	0	0	0	0	0	0	0	0	0	0	0	0	0	0	0	0	0	0	0	0	0	0	0	0
WBGene00005708	0	0	0	0	0	0	0	1	0	0	0	0	0	0	0	0	0	0	0	0	0	0	0	0	0	0	0	0	0	0	0	0	0	0	0	0	0	0	0	0	0
WBGene00005709	2	0	0	0	1	0	0	5	0	0	0	2	1	0	0	0	0	0	0	0	0	1	3	0	0	0	0	0	0	0	0	0	0	0	0	0	0	0	0	0	0
WBGene00005714	0	0	0	0	0	0	0	0	0	0	0	0	0	0	0	0	0	0	0	0	0	0	0	0	0	0	0	0	0	0	0	0	0	0	0	0	0	0	0	0	0
WBGene00005719	1	2	0	0	0	2	2	2	0	0	1	3	1	2	0	0	6	1	2	3	1	3	0	0	0	0	0	1	0	2	1	1	0	0	3	2	1	0	1	0	2
WBGene00005720	0	0	0	0	0	0	0	0	0	0	0	0	0	0	0	0	0	0	0	0	0	0	0	0	0	0	0	0	0	0	0	0	0	1	0	0	0	0	0	0	0
WBGene00005721	0	0	0	0	0	0	0	0	0	0	0	0	0	0	1	0	0	0	0	0	0	0	0	0	0	2	0	0	0	0	0	0	0	0	0	0	1	0	0	0	0
WBGene00005745	0	0	0	0	0	0	0	0	0	0	0	0	0	0	0	0	0	0	0	0	0	1	0	0	0	0	0	0	0	0	0	0	0	1	0	0	1	2	0	0	0
WBGene00005746	0	0	0	0	0	0	0	0	0	0	0	0	0	0	0	0	0	0	0	0	0	0	0	0	0	0	0	0	0	0	0	1	0	0	0	0	0	0	0	0	0
WBGene00005747	0	4	0	0	0	3	0	1	0	2	0	0	0	0	0	0	0	0	0	0	0	0	0	0	0	0	1	0	0	0	0	0	0	0	0	0	3	2	1	2	0
WBGene00005748	0	0	1	0	0	0	0	0	0	4	0	0	0	0	0	0	0	0	0	2	0	0	0	0	0	1	2	1	0	1	2	9	6	7	0	4	1	1	3	3	2
WBGene00005749	1	0	0	0	0	0	0	0	0	0	0	0	0	0	0	0	0	0	0	0	0	0	0	0	0	0	0	0	0	0	0	2	0	0	0	0	0	0	0	0	0
WBGene00005750	0	0	0	0	0	0	0	0	0	0	0	0	0	0	0	0	0	0	0	0	0	0	0	0	0	0	0	0	0	0	0	0	0	0	0	0	0	0	0	0	0
WBGene00005751	0	0	0	0	0	0	1	0	0	0	0	0	0	0	0	0	0	0	0	0	0	0	0	0	0	0	0	0	0	0	0	0	0	0	0	0	0	0	0	0	0
WBGene00005753	0	0	0	0	0	0	0	0	0	0	0	0	0	0	3	0	0	0	0	0	0	0	0	0	0	0	0	0	0	0	0	2	0	0	0	0	0	2	1	4	0
WBGene00005754	0	0	0	0	0	0	2	0	0	1	0	0	0	0	0	0	2	0	0	0	0	1	0	0	0	0	0	0	3	0	0	2	0	0	0	0	0	0	0	0	0
WBGene00005755	0	0	0	0	0	0	0	0	0	0	0	0	0	0	0	0	0	0	1	0	0	0	0	0	0	0	0	0	0	0	0	0	0	0	0	0	0	0	0	0	0
WBGene00005758	0	0	0	0	0	0	0	0	0	0	0	0	0	0	0	0	0	0	0	0	0	0	0	0	0	0	0	0	0	0	0	1	1	0	0	0	0	3	0	0	0
WBGene00005759	0	2	0	0	0	0	0	0	0	0	0	0	0	0	0	0	0	0	0	0	2	0	2	0	0	0	0	0	0	0	0	2	0	0	0	0	0	0	1	0	0
WBGene00005760	0	0	0	0	0	0	0	0	0	0	0	0	0	0	0	0	0	0	0	0	0	0	0	0	0	0	0	0	0	0	0	0	0	0	0	0	0	0	0	0	0
WBGene00005761	0	0	0	0	0	0	0	0	0	0	0	0	0	0	0	0	0	0	0	0	0	0	0	0	0	0	0	0	0	0	0	0	0	0	0	0	0	0	0	0	0
WBGene00005762	1	5	4	0	0	4	3	1	0	0	0	2	0	2	0	0	13	0	0	0	1	4	3	0	1	0	1	0	0	2	2	0	2	1	0	0	2	2	0	2	1
WBGene00005763	3	3	0	0	0	0	0	0	0	0	0	2	0	0	0	0	0	1	1	0	0	0	0	0	0	0	0	0	0	0	0	0	0	0	0	0	0	0	0	0	0
WBGene00005764	1	0	0	0	0	1	0	0	0	0	0	0	1	1	0	0	1	0	0	0	0	0	0	0	0	0	0	0	0	0	0	0	2	0	0	0	0	0	1	0	0
WBGene00005765	0	0	0	0	0	0	0	0	0	0	0	0	0	0	0	0	0	0	0	0	0	0	0	0	0	0	0	0	0	0	0	0	0	0	0	0	0	0	0	0	0
WBGene00005766	0	0	0	0	0	1	4	1	0	0	0	1	0	0	0	0	0	0	0	0	0	0	0	0	0	0	0	0	0	1	0	0	0	0	0	0	0	1	0	0	0
WBGene00005767	0	0	0	0	0	0	0	0	0	0	0	0	0	0	0	0	0	0	0	0	0	0	0	0	0	0	1	0	1	0	0	0	0	1	0	0	1	0	0	0	0
WBGene00005768	0	0	0	0	0	0	0	0	0	0	0	0	0	0	0	0	0	0	0	0	0	0	0	0	0	4	3	0	0	0	2	1	0	0	1	0	1	0	0	1	0
WBGene00005769	0	0	0	0	0	0	0	0	0	0	1	0	0	0	0	0	0	0	0	0	0	0	0	0	0	0	0	0	0	0	0	0	0	0	0	0	0	0	0	0	0
WBGene00005770	0	0	0	0	0	0	0	0	0	0	0	0	0	0	0	0	0	0	0	0	0	0	0	0	0	0	0	0	0	0	0	0	0	0	0	0	0	0	1	0	0
WBGene00005771	0	0	0	0	0	0	0	0	0	0	0	0	0	0	0	0	0	0	0	0	0	0	0	0	0	0	0	0	0	0	0	0	0	0	0	0	0	0	0	0	0
WBGene00005772	1	3	1	0	0	1	2	1	3	1	5	9	0	0	1	0	0	1	0	0	1	1	1	0	0	0	3	0	0	0	1	1	1	1	0	0	0	0	0	0	0
WBGene00005773	0	0	0	0	0	0	0	0	0	0	0	0	0	0	0	0	0	0	0	0	0	0	0	0	0	0	0	0	0	0	0	0	0	0	0	0	0	0	0	0	0
WBGene00005774	0	0	0	0	0	0	0	0	0	0	0	0	0	0	0	0	0	0	0	0	0	0	0	0	0	0	0	0	0	0	0	0	0	0	0	0	0	0	0	0	0
WBGene00005775	0	0	0	0	0	0	0	0	0	0	0	0	0	0	0	0	0	0	0	0	0	0	0	0	0	0	0	0	0	0	0	0	0	0	0	0	0	0	0	0	0
WBGene00005776	0	0	0	0	0	0	0	0	0	0	0	0	0	0	0	0	0	0	0	0	0	0	0	0	0	0	0	0	0	0	0	0	0	0	0	0	0	0	0	0	0
WBGene00005777	0	0	0	0	0	0	0	0	0	0	0	0	0	0	0	0	0	0	0	0	0	0	0	0	0	0	0	0	0	0	0	0	0	0	0	0	0	0	0	0	0
WBGene00005778	0	0	0	0	0	0	0	0	0	0	0	0	0	0	0	0	0	0	0	0	0	0	0	0	0	0	0	0	0	0	0	0	0	2	0	0	1	0	0	0	0
WBGene00005779	0	0	0	0	0	0	0	0	0	0	0	0	0	0	0	0	0	0	0	0	0	0	0	0	0	0	0	0	0	0	0	0	0	0	0	0	0	0	0	0	0
WBGene00005780	2	4	3	0	0	4	2	2	0	0	0	5	1	2	0	1	0	2	0	0	1	4	4	0	0	0	5	3	2	1	6	3	3	1	0	0	3	0	4	0	3
WBGene00005781	5	2	0	0	0	1	10	7	2	3	0	1	0	0	0	2	8	0	2	0	2	2	5	1	0	0	2	0	0	1	0	0	0	0	0	2	2	3	1	0	0
WBGene00005782	0	1	0	4	0	0	1	0	0	0	0	0	0	0	0	1	1	0	0	0	1	0	0	0	0	0	0	0	1	1	1	1	0	0	0	2	7	0	1	1	0
WBGene00005783	0	0	0	0	0	0	0	0	0	0	0	0	0	0	0	0	0	0	0	0	0	0	0	0	0	0	0	0	0	0	0	0	0	0	0	0	0	0	0	0	0
WBGene00005784	0	0	0	0	0	0	0	0	0	0	0	0	0	0	0	0	0	0	0	0	0	0	0	0	0	0	0	0	0	0	0	0	0	0	0	0	0	0	0	0	0
WBGene00005785	0	0	0	0	0	0	0	0	0	0	0	0	0	0	0	0	0	0	0	0	0	0	0	0	0	0	0	0	0	0	0	0	0	0	0	0	0	0	0	0	0
WBGene00005786	0	0	0	0	0	0	0	0	0	0	0	0	0	0	0	0	0	0	0	0	0	0	0	0	0	0	0	0	0	0	0	0	0	0	0	0	0	0	0	0	0
WBGene00005788	0	0	0	0	0	0	0	0	0	0	0	0	0	0	0	0	0	0	0	0	0	0	0	0	0	0	0	0	0	0	0	0	0	0	0	0	0	0	0	0	0
WBGene00005789	0	0	0	0	0	0	0	0	0	0	0	0	0	0	0	0	0	0	0	0	0	2	0	0	0	0	0	0	0	0	0	0	0	0	0	0	0	0	0	0	0
WBGene00005790	0	0	0	0	0	0	0	0	0	0	0	0	0	0	0	0	0	0	0	0	0	0	0	0	0	0	0	0	0	0	0	0	0	0	0	0	0	0	0	0	0
WBGene00005791	0	0	0	0	0	0	0	0	0	0	0	0	0	0	0	0	0	0	0	0	1	0	0	0	0	0	0	0	0	0	1	0	0	0	0	0	0	0	0	0	0
WBGene00005792	0	0	0	0	0	0	0	0	0	0	0	0	0	0	0	0	0	0	0	0	0	0	0	0	0	0	0	0	0	0	0	0	0	0	0	0	0	0	0	0	0
WBGene00005793	0	0	0	0	0	0	0	0	0	0	0	0	0	0	0	0	0	0	0	0	0	0	0	0	0	0	0	1	0	0	0	0	0	0	0	0	0	0	0	0	1
WBGene00005794	0	1	1	0	0	0	0	0	0	0	0	0	0	0	0	2	0	2	0	0	0	1	0	0	0	0	3	1	0	0	1	1	5	3	0	0	0	0	1	0	2
WBGene00005795	0	0	0	0	0	0	0	0	0	0	0	0	0	0	0	0	0	0	0	0	0	0	0	0	0	0	0	0	0	0	0	0	0	0	0	0	0	0	0	0	0
WBGene00005796	0	0	0	0	0	0	0	0	0	0	0	0	0	0	0	0	0	0	0	0	0	0	0	0	0	0	0	0	0	0	0	0	0	0	0	0	0	0	0	0	0
WBGene00005797	0	0	0	0	0	0	0	0	0	0	0	0	0	0	0	0	0	0	0	0	1	0	0	0	0	0	0	0	0	0	0	0	0	0	0	0	0	1	0	0	0
WBGene00005798	0	0	0	0	0	0	0	0	0	0	0	0	0	0	0	0	0	0	0	0	0	0	0	0	0	0	0	0	0	0	0	0	0	0	0	0	0	0	0	0	0
WBGene00005799	0	0	0	0	0	0	0	0	0	0	0	0	0	0	0	0	0	0	0	0	0	0	0	0	0	0	0	0	0	0	0	0	0	0	0	0	0	0	0	0	0
WBGene00005800	0	0	0	0	0	0	0	0	0	0	0	0	0	0	0	0	0	0	0	0	0	0	0	0	0	0	0	0	0	0	0	0	0	0	0	0	0	0	0	0	0
WBGene00005801	0	0	0	0	0	0	0	0	0	0	0	0	0	0	0	0	0	0	0	0	0	0	0	0	0	0	0	0	0	0	0	0	0	0	0	0	0	0	0	0	0
WBGene00005802	0	0	0	0	0	0	0	0	0	0	0	1	0	0	0	0	0	0	0	0	0	0	0	0	0	0	0	0	0	0	0	0	0	0	0	1	0	0	0	0	0
WBGene00005803	0	0	0	0	0	0	0	0	0	0	0	0	1	0	0	0	0	0	0	0	2	0	0	0	0	0	0	0	0	0	0	0	0	0	0	0	0	0	0	0	0
WBGene00005804	0	0	0	0	0	0	0	0	0	0	0	0	0	0	0	0	0	0	0	0	0	0	0	0	0	0	0	0	0	0	0	0	0	0	0	0	0	0	0	0	0
WBGene00005805	0	0	0	0	0	0	0	0	0	0	0	0	0	0	0	0	0	0	0	0	0	0	0	0	0	0	0	0	0	0	0	0	0	0	0	0	0	0	0	0	0
WBGene00005806	0	0	0	0	0	0	0	0	0	0	0	0	0	0	0	0	0	0	0	0	0	0	0	0	0	0	0	0	0	0	0	0	0	0	0	0	0	0	0	0	0
WBGene00005812	0	0	0	0	0	0	0	0	0	0	0	0	0	0	0	0	0	0	0	0	0	0	0	0	0	0	1	0	0	0	0	0	0	0	0	0	0	0	0	0	0
WBGene00005814	0	0	0	1	0	0	0	0	0	0	0	0	0	0	0	1	0	0	0	0	0	0	0	0	0	0	0	0	0	0	0	0	0	4	0	1	0	1	5	1	0
WBGene00005815	0	1	0	0	0	0	2	1	0	0	0	2	0	0	0	0	0	0	0	5	1	0	2	0	0	0	0	2	0	0	0	0	1	2	1	3	3	0	3	0	1
WBGene00005816	0	0	0	1	0	0	1	0	0	0	0	1	0	0	0	1	0	2	0	1	0	2	0	0	2	0	0	0	0	0	0	3	2	2	5	1	3	0	0	0	0
WBGene00005817	0	0	0	0	0	0	0	0	0	0	0	0	0	0	0	0	0	0	0	0	0	2	0	0	0	0	0	0	0	0	0	2	1	0	0	0	3	0	0	0	1
WBGene00005818	0	7	2	2	5	5	2	3	0	0	2	4	1	1	3	4	2	0	0	0	0	1	4	0	3	3	3	1	0	0	4	1	2	0	2	2	1	0	1	5	0
WBGene00005819	0	0	0	0	0	0	0	0	0	0	0	0	0	0	0	0	0	0	0	0	0	0	0	0	0	0	0	0	0	0	0	0	0	0	0	0	0	0	0	0	0
WBGene00005820	1	0	0	4	0	0	0	0	0	0	1	2	2	0	0	0	0	0	0	0	0	0	1	0	0	0	0	0	0	0	0	0	0	0	0	0	0	0	1	0	0
WBGene00005821	0	0	0	0	0	0	0	0	0	0	0	0	0	0	0	0	0	0	0	0	0	0	0	0	0	0	0	0	0	0	0	0	0	0	0	0	0	0	0	0	0
WBGene00005822	0	0	0	0	0	0	0	0	0	0	0	0	0	0	0	0	0	0	0	0	0	0	0	0	0	0	0	0	0	0	0	0	0	0	0	0	0	0	0	0	0
WBGene00005823	0	1	0	0	0	0	0	0	0	0	0	0	0	0	0	0	0	0	0	0	0	0	0	0	0	0	0	0	0	0	0	0	0	0	0	0	0	0	1	0	0
WBGene00005824	0	0	3	0	0	1	0	0	0	0	0	0	0	0	0	0	0	0	0	0	0	0	2	0	0	0	0	0	0	0	0	1	0	3	0	3	0	1	0	0	0
WBGene00005825	1	0	0	0	0	0	0	0	0	0	0	0	0	0	1	0	0	0	0	0	0	0	0	1	2	0	0	0	0	0	2	2	0	1	0	0	0	2	0	0	1
WBGene00005827	1	0	0	0	0	0	0	0	0	0	0	0	0	0	0	0	0	0	0	0	0	0	0	0	0	0	0	0	0	0	0	0	0	0	0	0	0	0	0	0	0
WBGene00005828	0	0	0	0	0	0	0	0	0	0	0	0	0	0	0	0	0	0	3	0	0	0	0	0	0	0	0	0	0	0	0	0	0	0	0	0	0	0	0	0	0
WBGene00005829	0	3	0	0	1	0	1	2	0	0	1	1	0	4	0	1	1	1	0	0	0	1	0	2	0	0	0	0	0	2	1	0	0	1	0	0	0	0	1	0	1
WBGene00005830	0	0	0	0	0	0	0	0	0	0	0	0	0	0	0	0	0	0	0	0	0	0	1	0	0	0	0	0	0	0	0	1	0	0	0	1	0	0	0	0	0
WBGene00005831	0	1	0	0	0	0	0	0	0	0	0	0	0	0	0	0	0	0	0	0	0	0	0	0	0	0	0	0	0	0	0	0	0	1	0	0	0	0	0	0	0
WBGene00005832	0	1	0	0	0	0	0	2	0	1	1	1	0	0	0	0	1	0	0	0	0	0	0	0	0	0	1	1	0	0	4	1	0	1	0	0	5	3	1	0	0
WBGene00005833	37	22	11	2	0	18	14	11	0	0	11	29	19	7	5	17	14	12	6	3	8	1	23	1	4	7	27	40	3	7	34	26	51	3	1	2	35	31	9	35	15
WBGene00005834	8	14	1	1	0	4	2	6	8	1	0	6	1	1	0	4	19	6	0	0	2	4	6	0	0	0	1	1	0	0	1	0	0	0	1	0	0	0	1	3	0
WBGene00005836	1	6	0	0	0	0	1	1	0	0	2	0	1	0	0	1	1	1	0	0	1	1	2	1	0	0	0	0	0	0	0	0	2	0	2	0	0	1	0	1	3
WBGene00005837	0	0	0	0	0	0	0	0	0	0	0	0	0	0	0	0	0	0	0	0	0	0	0	0	0	0	0	0	0	0	2	0	0	0	0	0	0	0	0	0	0
WBGene00005838	0	1	0	0	0	0	3	1	0	0	1	1	0	0	0	2	1	2	0	0	0	2	5	0	1	1	0	0	0	0	1	1	0	0	0	1	0	0	0	0	0
WBGene00005843	1	0	0	0	0	0	1	0	0	0	0	1	0	0	0	1	0	0	0	0	0	3	1	0	0	0	0	0	0	0	0	0	0	0	0	0	0	0	0	0	0
WBGene00005845	0	0	0	0	0	1	0	0	0	0	0	0	0	0	0	1	0	0	0	0	0	0	0	0	0	0	0	0	1	0	0	0	0	0	0	0	0	0	0	1	0
WBGene00005846	0	0	0	0	0	0	0	0	0	0	0	0	0	0	0	0	0	0	0	0	2	0	0	0	0	0	0	0	0	0	0	0	0	0	0	0	0	0	0	0	0
WBGene00005847	0	0	0	0	0	0	0	0	0	0	0	0	0	0	0	0	0	0	0	0	0	0	0	0	0	0	0	0	0	0	0	0	0	0	0	0	0	0	0	0	0
WBGene00005848	0	0	0	0	0	0	0	0	0	0	0	0	0	0	0	1	0	0	0	0	0	0	0	0	0	0	0	0	0	0	0	0	0	0	0	0	0	0	0	0	0
WBGene00005849	0	0	0	0	0	0	0	0	0	0	1	1	0	0	0	2	0	0	2	0	0	3	1	0	0	0	0	0	0	0	0	0	0	0	0	0	0	0	0	0	0
WBGene00005850	0	0	0	1	0	0	0	0	0	0	0	1	0	0	0	0	0	0	0	0	0	0	0	0	0	0	0	0	0	0	0	1	0	0	0	0	1	0	2	2	0
WBGene00005851	0	0	0	0	0	0	0	0	0	0	1	1	0	0	0	0	0	0	0	0	0	0	0	0	0	0	0	0	0	0	0	0	0	0	0	0	0	0	0	0	0
WBGene00005852	0	0	0	0	0	1	0	0	4	0	1	1	1	0	0	0	0	0	0	0	0	0	0	0	0	0	0	0	0	0	0	0	0	0	0	0	0	0	0	0	0
WBGene00005853	0	0	0	0	0	0	0	0	0	0	0	0	0	0	0	0	0	0	0	0	0	0	0	0	0	0	0	0	0	0	0	0	0	0	0	0	0	0	0	0	0
WBGene00005854	0	0	0	0	0	0	0	0	0	0	0	0	0	0	0	0	1	0	0	0	0	0	0	0	0	0	0	0	0	0	0	0	0	0	0	0	0	0	0	1	0
WBGene00005855	0	0	0	0	0	1	0	0	0	0	0	0	0	0	0	1	1	0	0	0	0	0	0	0	0	0	0	0	0	3	1	0	0	0	0	0	0	0	0	0	0
WBGene00005856	0	0	0	0	0	0	0	0	0	0	0	0	0	0	0	0	0	0	0	0	0	0	0	0	0	0	0	0	0	0	0	0	0	0	0	0	2	0	0	0	2
WBGene00005857	0	0	0	0	0	0	0	0	0	0	0	0	0	0	0	0	0	0	0	0	0	0	0	0	0	0	0	0	0	0	0	0	0	0	1	0	0	0	0	0	0
WBGene00005859	0	0	0	0	0	0	0	0	0	0	0	0	0	0	0	0	0	0	0	0	0	0	0	0	0	0	0	0	0	0	0	0	0	0	0	0	0	0	0	0	0
WBGene00005860	0	0	0	0	0	0	0	0	0	0	0	0	0	0	0	0	0	0	0	0	0	0	0	0	0	0	0	0	0	0	0	0	0	0	0	0	0	0	0	0	0
WBGene00005861	0	0	0	0	0	0	0	0	0	0	0	0	0	0	0	0	0	0	0	0	0	0	0	0	0	0	0	0	0	0	0	0	0	0	0	0	0	0	0	0	0
WBGene00005862	0	0	0	0	0	0	0	0	0	0	0	0	0	0	0	0	0	0	0	0	0	0	0	0	0	0	0	0	0	0	0	0	0	0	0	0	0	0	0	0	0
WBGene00005863	0	0	0	0	0	0	0	0	0	0	0	0	0	0	0	0	0	0	0	0	0	0	0	0	0	0	0	0	0	0	0	0	1	0	0	0	0	1	0	0	0
WBGene00005864	0	0	0	0	0	0	0	0	0	0	0	0	0	0	0	0	0	0	0	0	0	0	0	0	0	0	0	0	0	0	0	0	0	0	0	0	0	0	0	0	0
WBGene00005865	0	0	0	0	0	0	0	0	0	0	0	0	0	0	0	0	0	0	0	0	0	0	0	0	0	0	0	0	0	0	0	0	0	0	0	0	0	0	0	0	0
WBGene00005866	0	0	0	0	0	0	0	0	0	0	0	0	0	0	0	0	0	0	0	0	0	0	0	0	0	0	0	0	0	0	0	0	0	0	0	0	0	0	0	0	0
WBGene00005867	0	0	0	0	0	0	0	0	0	0	0	0	0	1	0	0	0	0	0	0	0	0	0	0	0	0	0	0	0	0	0	0	0	0	0	0	0	0	0	0	0
WBGene00005868	0	0	0	0	0	0	0	3	0	0	1	0	0	0	0	0	0	0	0	0	0	1	2	0	0	0	0	1	0	0	0	0	0	0	0	0	0	0	0	0	0
WBGene00005869	0	0	0	0	0	0	0	0	0	0	0	0	0	0	0	0	0	0	0	0	0	0	0	0	0	0	0	0	0	0	0	0	0	0	0	0	0	0	0	0	0
WBGene00005870	0	0	0	0	0	0	0	0	0	0	0	0	0	0	0	0	0	0	0	0	0	0	0	0	0	0	0	0	0	0	0	0	0	0	0	0	0	0	0	0	0
WBGene00005871	0	0	0	0	0	0	0	0	0	0	0	0	0	0	0	0	0	0	0	0	0	0	0	0	0	0	0	0	0	0	0	0	0	0	0	0	0	0	0	0	0
WBGene00005872	0	0	0	0	0	0	0	0	0	0	0	0	0	0	0	0	0	0	0	0	0	0	0	0	0	0	0	0	0	0	0	0	0	0	0	0	0	0	0	0	0
WBGene00005873	0	0	0	0	0	0	0	0	0	0	0	0	0	0	0	0	0	0	0	0	0	0	0	0	0	0	0	0	0	0	0	0	0	0	0	0	0	0	0	0	0
WBGene00005874	0	0	0	0	0	0	0	0	0	0	0	0	0	1	2	0	0	0	0	0	0	0	0	0	0	1	0	0	0	0	1	0	0	0	0	0	1	0	0	1	1
WBGene00005875	0	0	0	0	0	0	0	0	0	0	0	0	0	0	0	0	1	0	0	0	0	0	0	0	0	0	0	0	0	0	0	0	0	1	0	0	0	0	0	0	0
WBGene00005876	1	0	0	0	0	0	0	1	0	0	0	0	0	0	0	0	0	0	0	0	2	0	2	0	0	0	0	0	0	0	0	0	0	0	0	0	0	0	0	0	0
WBGene00005877	0	0	0	0	0	0	0	0	0	0	0	0	0	0	0	0	0	0	0	0	0	0	0	0	0	0	0	0	0	0	0	0	0	0	0	0	0	0	0	0	0
WBGene00005878	0	0	0	0	0	0	0	0	0	0	0	0	0	0	0	0	1	0	0	0	0	0	0	0	0	0	0	0	0	0	0	3	0	0	0	0	0	0	0	0	0
WBGene00005879	0	0	0	0	0	0	0	0	0	0	0	0	0	0	0	0	0	0	0	0	0	0	1	0	0	0	0	0	0	0	0	0	0	0	0	0	0	0	0	0	0
WBGene00005880	2	0	0	0	0	0	0	0	0	0	0	0	0	0	0	0	0	0	0	0	0	0	0	0	0	0	0	0	0	0	0	0	0	0	0	0	0	0	0	0	0
WBGene00005881	0	0	0	0	0	0	0	0	0	0	0	0	0	0	0	0	0	0	0	0	0	0	0	0	0	0	0	0	0	0	0	0	0	0	0	0	0	0	0	0	0
WBGene00005882	0	0	0	0	0	0	0	0	0	0	0	0	0	0	0	0	0	0	0	0	0	0	0	0	0	0	0	0	0	0	0	1	0	0	0	0	0	2	1	0	3
WBGene00005883	1	0	1	0	0	0	0	0	0	0	0	0	0	0	0	1	2	0	0	0	0	2	0	0	0	0	0	0	0	0	0	2	0	0	0	0	1	1	2	4	3
WBGene00005884	0	0	0	0	0	0	0	0	0	0	0	0	0	0	0	0	0	0	0	0	0	0	0	0	0	1	0	0	0	0	0	0	0	0	0	0	0	0	0	0	0
WBGene00005885	0	0	0	0	0	0	0	0	0	0	0	0	0	0	0	0	0	0	0	0	0	0	0	0	0	0	0	0	0	0	0	0	0	0	0	0	0	0	0	0	0
WBGene00005886	0	0	0	0	0	0	0	0	0	0	0	0	0	0	0	0	0	0	0	0	0	0	0	0	0	0	0	0	0	0	0	0	0	0	0	0	0	0	0	0	0
WBGene00005887	0	0	0	0	2	0	0	0	0	0	0	0	0	0	0	0	0	0	0	0	0	0	0	0	0	0	0	0	0	0	1	0	0	0	0	0	0	0	0	0	0
WBGene00005888	0	0	0	0	0	1	0	3	0	0	0	0	0	0	0	0	0	0	0	0	0	0	1	0	1	1	0	0	0	0	0	1	0	0	0	0	0	0	0	0	0
WBGene00005889	2	0	0	0	0	0	0	0	0	0	0	0	0	0	0	0	0	0	0	0	0	0	0	0	0	0	0	0	0	0	0	0	0	0	0	0	0	1	0	0	0
WBGene00005890	0	0	0	0	0	0	0	0	0	0	0	0	0	0	0	0	0	0	0	0	0	0	0	0	0	0	0	0	0	0	0	0	0	0	0	0	0	0	0	0	0
WBGene00005891	0	0	0	0	0	0	0	0	0	0	0	0	0	0	0	0	0	0	0	0	0	0	0	0	0	0	0	0	0	0	0	0	0	0	0	0	0	0	0	0	0
WBGene00005892	0	5	0	0	0	0	0	0	0	0	0	1	0	0	0	2	0	0	0	0	0	0	0	0	0	0	0	0	0	0	0	0	0	0	0	0	0	0	0	0	0
WBGene00005893	1	4	0	0	0	5	5	0	0	2	0	3	1	0	0	2	9	2	0	1	2	10	0	0	2	1	3	0	0	0	0	2	1	0	0	0	0	0	0	4	1
WBGene00005894	0	0	0	0	0	0	0	0	0	0	0	0	0	0	0	0	0	0	0	0	0	0	0	0	0	0	0	0	0	0	0	0	0	0	0	0	0	0	0	1	1
WBGene00005895	0	0	1	0	0	2	4	0	0	0	0	0	0	0	0	0	0	0	0	0	0	0	1	0	0	0	0	1	0	0	0	0	0	0	0	0	2	0	0	0	0
WBGene00005896	0	0	0	0	0	0	4	1	0	0	1	1	2	5	2	2	1	0	0	6	1	1	1	3	0	3	5	1	0	0	2	4	2	0	0	3	5	1	1	4	2
WBGene00005897	0	0	0	0	0	0	0	0	0	0	0	0	0	0	0	0	0	0	0	0	0	0	0	0	0	0	0	0	0	0	0	0	0	0	0	0	0	0	0	0	0
WBGene00005898	0	0	0	0	0	0	0	0	0	0	0	0	0	0	0	0	0	0	0	0	0	0	0	0	0	0	0	1	0	0	0	0	0	1	0	0	0	1	0	0	0
WBGene00005899	0	0	0	0	0	0	0	0	0	0	0	0	0	0	0	0	0	0	0	0	0	0	0	0	0	0	0	0	0	0	0	0	0	0	0	0	0	0	0	0	3
WBGene00005900	0	1	0	0	0	0	0	0	0	0	0	0	1	0	0	0	3	0	0	0	0	0	0	0	0	0	0	0	0	0	0	0	0	0	0	0	0	0	0	0	0
WBGene00005901	0	0	0	0	0	0	0	0	0	0	0	0	0	0	0	0	0	0	0	0	0	0	0	0	0	0	0	0	0	0	1	0	0	0	0	0	2	0	0	0	0
WBGene00005902	0	0	1	0	0	0	0	2	0	3	0	1	1	0	0	0	0	0	0	0	0	0	1	0	0	20	20	4	10	16	4	4	14	3	1	22	51	12	11	14	2
WBGene00005907	0	0	0	0	0	0	0	0	0	0	0	0	0	0	0	0	0	0	0	0	0	0	0	0	0	0	0	0	0	0	0	0	0	0	0	0	0	0	0	0	0
WBGene00005908	0	0	0	0	0	0	0	0	0	0	0	0	0	0	0	4	2	0	0	0	0	0	5	0	0	0	0	0	0	0	0	0	0	0	0	0	0	0	0	2	0
WBGene00005909	1	2	0	0	0	0	0	0	0	0	2	0	0	0	0	0	0	0	0	0	0	1	1	1	0	0	1	0	0	0	0	0	0	0	0	0	0	0	0	0	0
WBGene00005912	0	2	0	0	0	2	2	0	0	0	0	0	1	0	0	2	0	3	0	0	0	3	2	0	2	0	0	0	0	0	1	0	2	0	0	0	0	0	0	2	0
WBGene00005913	0	0	0	0	0	0	1	0	0	0	0	2	0	0	0	0	0	0	0	0	0	0	0	0	0	0	0	1	0	0	0	0	0	0	0	0	0	0	0	0	0
WBGene00005914	2	0	0	0	0	0	1	0	0	0	2	0	0	0	0	0	2	0	0	0	0	0	0	0	0	0	0	0	0	0	0	0	0	0	0	1	0	0	0	0	0
WBGene00005915	0	0	0	0	0	0	0	0	0	0	0	0	0	0	0	0	0	0	0	0	0	0	0	0	0	0	0	0	0	0	0	0	0	0	0	0	0	0	0	0	0
WBGene00005916	0	0	0	0	0	0	0	0	0	0	0	0	0	0	0	0	0	0	0	0	0	0	0	0	0	0	0	0	0	0	0	0	0	0	0	0	0	0	0	0	0
WBGene00005917	0	0	0	0	0	0	0	0	0	0	0	0	0	0	0	0	0	0	0	0	0	0	0	0	0	0	0	0	0	0	0	0	0	0	0	0	0	0	0	0	0
WBGene00005918	0	0	0	0	0	0	0	0	0	0	0	0	0	0	0	0	0	0	0	0	0	0	0	0	0	0	0	0	0	0	0	0	0	0	0	0	0	0	0	0	0
WBGene00005919	0	0	0	0	0	0	0	0	0	0	0	0	0	0	0	0	0	0	0	0	0	0	0	0	0	0	0	0	0	0	0	0	0	0	0	0	0	0	0	0	0
WBGene00005920	0	0	0	0	0	0	0	0	0	0	0	0	0	0	0	0	0	0	0	0	0	0	0	0	0	0	0	0	0	0	0	0	0	0	0	0	0	0	0	0	0
WBGene00005921	0	0	0	0	0	0	0	0	0	0	0	0	0	0	0	0	0	0	0	0	0	0	0	0	0	3	2	0	0	1	2	0	0	0	0	0	0	0	0	1	0
WBGene00005922	0	0	0	0	0	0	0	0	0	0	0	0	0	0	0	0	0	0	0	0	0	0	0	0	0	0	3	0	0	3	0	1	0	4	0	1	5	1	3	2	0
WBGene00005923	0	0	0	0	0	0	0	0	0	0	0	0	0	0	0	0	0	0	0	0	0	0	0	0	0	0	0	0	0	0	0	0	0	0	0	0	0	0	0	0	0
WBGene00005924	0	0	0	0	0	0	0	0	0	0	0	0	0	0	0	0	0	0	0	0	0	0	0	0	0	0	0	0	0	0	0	1	0	0	0	0	0	0	0	0	0
WBGene00005925	1	0	0	0	0	0	1	0	0	1	0	0	0	0	0	0	0	0	0	0	0	0	3	0	0	0	2	0	0	0	0	1	3	0	0	0	0	0	0	0	1
WBGene00005926	0	0	0	0	0	0	0	1	0	0	0	0	0	0	0	0	3	0	0	0	1	0	0	0	0	0	0	0	0	0	1	0	0	0	0	0	1	1	0	1	0
WBGene00005927	0	0	0	0	0	0	0	0	0	0	0	0	0	0	0	0	0	0	0	0	0	0	0	0	0	0	0	0	0	0	0	0	0	0	0	0	0	0	0	0	0
WBGene00005928	0	0	0	0	0	0	0	0	0	0	0	0	0	0	0	0	0	0	0	0	0	0	0	0	0	0	0	0	0	0	0	0	0	0	0	0	0	0	0	0	0
WBGene00005929	2	0	0	1	0	0	0	0	4	0	0	2	0	2	0	0	0	0	0	0	0	0	0	0	0	0	0	0	0	0	3	0	0	0	0	0	5	0	0	3	0
WBGene00005930	0	0	0	0	0	0	0	0	0	0	0	0	0	0	0	0	0	0	0	0	0	0	0	0	0	0	0	0	0	0	0	0	0	0	0	0	0	0	0	0	0
WBGene00005931	8	9	2	6	1	5	4	4	1	1	4	12	2	1	2	4	12	3	8	1	4	3	5	0	4	2	1	5	1	0	0	3	1	0	1	1	3	3	6	3	2
WBGene00005932	0	1	0	0	0	0	1	0	0	0	0	1	0	0	0	0	0	0	2	0	2	0	2	0	1	0	25	15	0	1	7	5	6	0	0	0	7	14	4	11	9
WBGene00005933	0	0	0	0	0	0	0	0	0	0	0	0	0	0	0	0	0	0	0	0	0	0	0	0	0	0	0	0	0	0	0	0	0	0	0	0	0	1	0	0	0
WBGene00005934	0	0	0	0	0	0	0	0	0	0	0	0	0	0	0	0	0	0	0	0	0	0	2	0	0	0	0	0	0	0	0	0	0	0	0	0	0	0	0	0	0
WBGene00005935	0	0	0	0	0	1	2	0	0	0	0	0	0	0	0	0	2	0	0	0	2	2	0	0	0	2	4	0	0	0	4	2	2	0	1	0	0	2	2	1	1
WBGene00005937	2	0	0	0	0	0	0	0	0	0	0	1	0	0	1	0	3	2	0	0	1	3	1	0	1	0	1	0	0	0	2	0	1	0	0	0	1	2	0	0	1
WBGene00005938	0	2	0	1	0	0	0	0	0	0	0	0	0	0	0	1	3	1	0	0	2	1	1	0	0	0	2	0	1	1	4	1	0	0	2	0	4	3	4	8	0
WBGene00005939	1	0	0	0	0	0	0	0	0	0	0	0	0	0	0	0	0	0	0	0	0	0	0	1	0	0	0	0	0	0	0	0	0	0	0	0	0	0	0	0	0
WBGene00005940	0	0	0	0	0	0	0	0	0	0	0	1	0	0	0	0	1	0	0	0	1	0	0	0	0	0	0	0	0	0	0	0	0	0	0	0	0	0	0	1	0
WBGene00005942	3	3	1	4	1	3	3	8	6	1	5	1	1	2	0	3	11	1	3	2	6	6	1	0	0	1	1	0	0	1	1	2	2	0	1	1	5	0	1	2	0
WBGene00005943	0	0	0	0	0	0	0	0	0	0	0	0	0	0	0	0	0	0	0	0	0	0	0	0	0	0	0	0	0	0	0	0	0	0	0	0	0	0	0	0	0
WBGene00005944	0	0	0	0	0	0	0	0	0	0	0	0	0	0	0	0	0	0	0	0	0	0	0	0	0	0	0	0	0	0	0	0	0	0	0	0	0	0	0	0	0
WBGene00005945	0	0	0	0	0	0	0	0	0	0	0	0	0	0	0	0	0	0	0	0	0	0	0	0	0	0	0	0	0	0	0	0	0	0	3	0	0	0	0	0	0
WBGene00005946	0	0	0	0	0	0	0	0	0	0	0	0	0	0	0	0	0	0	0	0	0	0	0	0	0	0	0	0	0	0	0	0	0	0	0	0	0	0	0	0	0
WBGene00005947	0	0	1	0	0	0	0	1	0	0	0	1	0	0	0	0	0	0	0	0	0	2	2	1	0	0	1	0	0	0	1	0	0	0	0	0	0	0	0	2	1
WBGene00005948	0	0	0	0	0	0	0	0	0	0	0	0	0	0	0	0	0	0	0	0	0	0	0	0	0	0	0	0	0	0	0	0	0	0	0	0	0	0	0	0	0
WBGene00005949	8	31	1	0	0	15	11	9	10	2	1	9	1	2	2	7	8	4	3	1	5	19	13	4	1	2	10	6	1	0	9	6	14	0	0	5	9	3	2	3	2
WBGene00005950	0	3	0	0	0	0	0	0	0	0	0	1	0	0	0	1	0	0	0	0	1	3	1	0	0	0	0	0	0	0	0	0	0	0	1	0	0	0	0	0	0
WBGene00005951	0	0	0	0	0	0	0	0	0	0	0	0	0	0	0	0	0	0	0	0	0	0	0	0	0	0	0	0	0	0	0	0	1	0	0	0	0	0	0	0	0
WBGene00005952	0	0	0	0	0	0	0	0	0	0	0	0	0	0	0	0	0	0	0	0	0	0	0	0	0	0	0	0	0	0	0	0	0	0	0	0	0	0	0	0	0
WBGene00005953	0	0	0	0	0	0	2	1	0	0	0	0	0	0	0	0	0	0	0	0	0	0	0	0	0	0	0	0	0	0	0	0	0	0	0	0	0	0	0	0	0
WBGene00005954	0	0	0	0	0	0	0	0	0	0	0	0	0	0	0	0	0	0	0	0	0	0	0	0	0	0	0	0	0	0	0	0	0	0	0	0	0	0	0	0	0
WBGene00005955	0	0	0	0	0	0	0	0	0	0	0	0	0	0	0	1	0	0	0	0	0	2	1	0	0	0	0	0	0	0	0	0	0	0	0	0	0	0	0	0	0
WBGene00005956	0	0	0	0	0	0	0	0	0	0	0	0	0	0	0	0	0	0	0	0	0	0	0	0	0	0	0	0	0	0	0	0	0	0	0	0	0	0	0	0	0
WBGene00005957	0	0	1	0	0	0	0	2	0	0	0	0	0	0	0	0	0	0	0	0	0	0	0	0	0	0	0	0	0	0	0	0	0	0	0	0	0	0	0	0	0
WBGene00005958	0	1	1	0	0	0	1	0	1	0	0	1	0	0	0	0	5	0	0	0	1	1	2	4	0	0	0	0	0	0	1	0	0	0	0	0	0	0	0	1	0
WBGene00005959	6	4	0	0	0	2	1	4	0	0	1	2	3	0	0	1	8	4	0	3	0	4	5	4	2	0	0	0	0	1	0	0	0	0	0	0	0	0	0	0	0
WBGene00005960	0	0	0	0	0	0	2	0	0	0	0	0	0	0	0	0	0	0	0	0	0	0	0	0	0	0	0	0	0	0	0	0	0	0	0	0	0	0	0	0	0
WBGene00005961	0	1	2	0	0	1	2	3	0	0	0	2	0	0	0	2	3	1	0	0	3	3	2	0	0	0	1	1	0	0	2	0	0	0	0	2	2	1	0	2	1
WBGene00005962	0	0	0	0	0	0	0	0	0	0	0	0	0	0	0	0	0	0	0	0	0	0	0	0	0	0	0	0	0	0	0	0	0	0	0	0	0	0	0	0	0
WBGene00005963	0	0	0	0	0	0	0	0	0	0	0	0	0	0	0	0	0	0	0	0	0	0	0	0	0	0	0	0	0	0	1	0	0	0	0	0	0	0	0	0	0
WBGene00005964	0	0	0	0	0	0	0	0	0	0	0	0	0	0	0	0	0	0	0	0	0	1	0	0	0	0	0	0	0	1	0	0	0	0	0	0	0	0	0	0	0
WBGene00005965	0	0	0	0	0	0	0	0	0	0	0	0	0	0	0	0	1	0	0	0	0	0	0	0	0	0	0	0	0	0	0	0	0	0	0	0	0	0	0	0	0
WBGene00005966	2	0	0	0	0	0	0	0	0	0	0	0	0	0	0	0	2	0	0	0	0	0	0	1	0	0	0	0	0	0	0	0	0	0	0	0	0	0	0	0	0
WBGene00005967	2	3	3	0	0	1	2	0	0	0	0	0	0	0	0	1	0	0	0	0	0	2	0	1	1	4	2	0	0	2	16	8	1	1	12	6	4	0	11	8	2
WBGene00005968	0	0	0	0	0	0	0	0	0	0	0	0	0	0	0	0	0	0	0	0	0	0	0	0	0	0	0	0	0	0	0	0	0	0	0	0	0	0	0	0	0
WBGene00005969	0	0	0	0	0	0	0	0	0	0	0	0	0	0	0	0	0	0	0	0	0	0	0	0	0	0	0	0	0	0	1	0	0	4	0	0	0	0	0	0	0
WBGene00005970	0	0	0	0	0	0	0	0	0	0	0	0	0	0	0	0	0	0	0	0	0	0	0	0	0	0	0	0	0	0	0	0	0	0	0	0	0	0	0	0	0
WBGene00005971	0	0	0	0	0	0	0	0	0	0	0	0	0	0	0	0	0	0	0	0	0	0	0	0	0	0	0	0	0	0	0	0	0	0	0	0	0	0	0	0	0
WBGene00005972	0	0	0	0	0	0	0	0	0	0	0	0	0	0	0	0	0	0	0	0	0	0	0	0	0	0	0	0	0	0	0	0	0	0	0	0	0	0	0	0	0
WBGene00005973	0	2	0	2	0	3	0	0	0	0	0	0	0	0	0	2	0	2	0	0	0	0	0	0	0	0	0	0	0	0	0	0	0	0	0	0	0	0	0	0	0
WBGene00005974	0	0	0	0	0	0	0	0	0	0	0	0	0	0	0	0	0	0	0	0	0	0	0	0	0	0	0	0	0	0	0	0	0	0	0	0	0	0	0	0	0
WBGene00005975	0	0	0	0	0	0	0	0	0	0	0	0	0	0	0	0	0	0	0	0	0	0	0	0	0	0	0	0	0	0	0	0	0	1	0	0	1	0	0	0	0
WBGene00005976	1	0	1	0	0	0	1	0	0	0	0	0	0	0	0	0	0	0	1	0	2	2	0	0	0	0	4	0	0	0	1	0	0	0	0	2	1	0	0	4	0
WBGene00005977	0	0	0	0	0	0	0	0	0	0	0	1	0	0	0	0	0	0	0	0	1	1	0	0	0	0	0	0	0	0	1	0	0	0	0	0	0	0	1	0	0
WBGene00005978	0	0	0	0	0	0	0	0	0	0	0	0	0	0	0	0	0	0	0	0	0	0	0	0	0	0	0	0	0	0	0	0	0	0	0	0	0	0	0	0	0
WBGene00005979	0	0	0	0	0	0	0	0	0	0	0	0	0	0	0	0	0	0	0	0	0	0	0	0	0	0	0	0	0	0	0	0	0	1	0	0	0	0	0	0	0
WBGene00005980	0	0	0	0	0	0	0	0	0	0	0	0	0	0	0	0	0	0	0	0	0	1	0	0	0	0	0	0	0	0	0	0	0	0	0	0	0	0	0	0	0
WBGene00005981	0	0	0	0	0	0	0	0	0	0	0	0	0	0	0	3	0	0	0	0	1	0	0	0	0	0	0	0	0	0	0	0	0	0	0	0	0	0	0	0	0
WBGene00005982	1	0	6	1	0	6	3	8	1	0	1	2	1	2	1	4	5	0	1	0	1	2	1	5	2	1	3	0	0	0	0	3	1	0	0	1	4	0	0	2	0
WBGene00005983	0	0	0	0	0	0	0	0	0	0	0	0	0	0	0	0	0	0	0	0	0	0	0	0	0	0	0	0	0	0	0	0	0	0	0	0	2	0	0	0	0
WBGene00005984	0	0	0	0	0	0	0	0	0	0	0	0	0	0	0	0	0	0	0	0	0	0	0	0	0	0	0	0	0	0	0	0	0	0	0	0	0	0	0	0	0
WBGene00005985	0	0	0	0	0	0	0	0	0	0	0	0	0	0	0	0	0	0	0	0	0	0	0	0	0	0	0	0	0	0	0	0	0	0	0	0	0	0	0	0	0
WBGene00005987	0	2	0	0	0	0	0	0	0	0	0	0	0	0	0	0	0	0	0	0	0	0	0	0	0	0	0	0	0	0	0	0	0	0	0	0	0	0	0	0	0
WBGene00006004	0	0	0	0	0	0	0	0	0	0	0	0	0	0	0	0	0	0	0	0	0	0	0	0	0	0	0	0	0	0	1	0	1	0	0	0	0	0	2	0	0
WBGene00006006	0	0	1	0	0	0	1	3	0	0	4	1	2	3	1	2	2	1	0	0	0	5	2	1	0	1	1	1	1	0	4	3	0	0	0	1	5	2	2	3	2
WBGene00006007	0	0	0	0	0	0	0	0	0	0	0	0	0	0	0	0	0	0	0	0	0	0	0	0	0	0	0	0	0	0	0	0	0	0	0	0	0	0	0	0	0
WBGene00006008	0	0	1	0	0	0	4	0	0	0	1	1	0	0	0	1	4	2	0	0	1	0	2	0	0	0	3	0	0	0	0	0	0	0	0	1	5	0	1	0	0
WBGene00006012	0	0	0	0	0	0	0	0	0	0	0	0	0	0	0	0	0	0	0	0	0	0	0	0	0	0	0	0	0	0	0	0	0	0	0	0	0	0	0	0	0
WBGene00006013	0	0	0	0	0	0	0	0	0	0	0	0	0	0	0	0	0	0	0	0	0	0	0	0	0	0	0	0	0	0	0	0	0	0	0	0	0	0	0	1	0
WBGene00006014	0	1	1	0	0	0	2	0	0	0	0	0	0	0	0	0	2	2	0	0	0	0	1	0	1	0	0	0	0	0	0	0	0	0	0	0	0	1	0	0	0
WBGene00006015	0	0	0	0	1	0	0	1	0	0	0	0	1	0	0	0	1	0	0	0	1	0	0	0	0	0	0	0	0	0	0	0	0	0	0	0	0	0	0	0	0
WBGene00006016	29	34	19	0	0	46	23	22	0	7	14	25	2	0	2	9	30	15	4	4	25	17	15	1	3	4	8	11	1	0	16	4	7	0	0	4	8	8	10	6	7
WBGene00006017	1	1	1	3	0	0	1	2	0	1	0	0	0	0	0	0	4	0	0	0	0	0	0	0	3	0	2	0	0	0	1	0	0	0	1	0	2	0	0	1	0
WBGene00006018	0	0	0	0	0	0	0	0	0	0	0	0	0	0	0	0	0	0	0	0	0	0	0	0	0	0	0	0	0	0	0	0	0	0	0	0	0	0	1	0	0
WBGene00006019	0	0	0	0	0	0	2	1	0	0	0	0	0	0	0	0	0	0	0	0	0	0	0	0	0	0	0	0	0	0	0	0	0	0	1	0	0	0	0	0	0
WBGene00006020	0	3	0	0	0	1	2	0	0	0	0	3	0	2	0	0	2	1	0	0	0	2	1	0	0	0	0	1	0	0	0	1	0	0	0	0	0	0	1	3	0
WBGene00006021	0	0	0	0	0	1	1	0	0	0	1	1	1	0	0	0	0	0	0	0	0	1	3	0	0	0	0	0	0	0	0	2	0	0	0	0	0	0	0	0	0
WBGene00006022	0	0	0	0	0	0	0	0	0	0	0	0	0	0	0	0	0	0	0	0	0	0	0	0	0	0	0	0	0	0	0	0	0	0	0	0	0	0	0	0	0
WBGene00006023	0	0	0	0	0	0	0	0	0	0	0	0	0	0	0	0	0	0	0	0	0	0	0	0	0	0	0	0	0	0	0	0	0	0	0	0	0	0	0	0	1
WBGene00006024	3	0	0	0	0	0	0	0	0	0	2	0	0	0	0	0	0	0	0	0	0	0	1	0	0	0	0	0	0	0	0	0	0	0	0	0	5	0	0	0	0
WBGene00006025	0	1	0	0	0	0	0	0	0	0	2	0	0	0	0	0	0	0	0	0	0	0	0	0	0	0	1	0	0	0	0	0	3	0	0	0	0	0	0	0	0
WBGene00006026	0	0	0	0	0	0	0	0	0	0	0	0	0	0	0	0	0	0	0	0	0	0	0	0	0	0	0	1	0	0	0	0	2	0	0	0	0	2	0	0	1
WBGene00006027	0	0	0	0	0	0	0	0	0	0	0	0	0	0	0	0	0	0	0	0	0	0	0	0	0	0	0	0	0	0	1	0	1	0	0	0	0	0	0	0	0
WBGene00006028	0	0	0	0	0	0	0	0	0	0	0	0	0	4	0	0	0	0	0	0	0	1	0	0	0	0	0	0	0	0	0	0	0	0	0	0	0	0	0	0	0
WBGene00006029	0	0	0	0	0	0	0	0	0	0	0	0	0	0	0	0	0	0	0	0	0	0	0	0	0	0	0	0	0	0	0	0	0	0	0	0	0	1	0	0	0
WBGene00006057	0	0	0	0	0	0	0	0	0	0	0	0	0	0	0	0	0	0	0	0	0	0	0	0	0	0	0	0	0	0	0	0	0	0	0	0	0	0	0	0	0
WBGene00006060	109	137	48	42	21	105	104	97	42	40	41	86	37	52	20	69	145	47	31	14	99	109	120	16	34	51	102	37	8	18	112	58	72	19	9	42	149	78	108	93	64
WBGene00006070	0	0	0	0	0	0	0	0	0	0	0	0	0	0	0	0	0	0	0	0	0	0	0	0	0	0	0	1	0	0	0	0	0	0	0	0	0	0	0	0	0
WBGene00006072	0	0	0	0	0	0	1	0	0	0	0	0	0	0	0	0	0	0	0	0	0	0	0	0	0	0	0	0	0	0	2	0	0	0	0	0	0	3	3	1	0
WBGene00006073	0	0	0	0	0	0	0	0	0	0	0	0	0	0	0	0	0	0	0	0	0	0	0	0	0	0	0	0	0	0	0	0	0	0	0	0	0	0	0	0	0
WBGene00006074	0	0	0	0	0	0	0	0	0	0	0	0	0	0	0	0	0	0	0	0	0	0	0	0	0	0	0	0	0	0	0	0	0	0	0	0	0	0	0	0	0
WBGene00006075	39	117	32	2	2	49	37	81	8	0	16	17	12	9	7	13	58	20	12	1	53	48	122	16	32	5	20	17	0	0	27	16	46	0	0	7	38	21	26	25	26
WBGene00006076	0	0	0	0	0	0	1	0	0	0	0	0	0	0	0	0	0	0	0	0	0	0	0	0	0	0	0	0	1	0	0	0	0	0	0	0	0	0	0	0	0
WBGene00006077	3	3	0	0	0	0	1	1	0	0	1	0	0	0	0	0	0	0	0	0	1	1	2	0	0	0	0	0	0	0	0	1	0	0	0	0	0	0	2	0	0
WBGene00006080	0	0	0	0	0	0	0	0	0	0	0	1	0	1	0	0	0	0	0	0	0	0	0	0	0	1	0	0	0	0	0	1	1	0	0	0	0	0	1	0	1
WBGene00006081	0	0	0	0	0	0	0	0	0	0	0	0	0	0	0	0	0	0	0	0	0	0	0	0	0	0	0	0	0	0	0	0	0	0	0	0	0	0	0	0	0
WBGene00006082	0	0	0	0	0	0	0	0	0	0	0	0	0	0	0	0	0	0	0	0	0	0	0	0	0	0	0	0	0	0	0	0	0	0	0	0	0	0	0	0	0
WBGene00006083	0	0	0	0	0	0	0	0	0	0	0	0	0	0	0	0	0	0	0	0	0	0	0	0	0	0	0	0	0	0	0	0	0	0	0	0	0	0	0	0	0
WBGene00006084	0	1	0	0	0	0	1	0	0	0	0	1	0	0	0	0	0	0	0	0	0	0	0	0	0	0	0	0	0	0	0	0	0	0	0	0	0	0	1	0	0
WBGene00006085	0	1	0	0	0	0	1	0	0	0	0	0	0	0	0	0	0	0	0	0	0	0	0	0	0	0	1	0	0	0	0	0	0	0	0	0	0	0	0	0	0
WBGene00006086	3	0	0	2	0	0	2	0	3	0	0	3	0	0	1	0	0	0	0	0	0	0	2	0	0	0	0	0	0	0	1	0	0	0	0	0	0	0	0	3	0
WBGene00006087	0	0	0	0	0	0	0	0	0	0	0	0	0	0	0	0	0	0	0	0	0	0	1	0	4	0	0	0	0	0	0	0	0	0	1	0	0	0	0	0	1
WBGene00006090	0	0	0	0	0	0	0	0	0	0	0	0	0	0	0	0	4	0	0	0	0	0	0	0	0	0	0	0	0	0	0	0	0	0	0	0	0	0	0	0	0
WBGene00006091	0	0	0	0	0	0	0	0	0	0	0	0	0	0	0	0	0	0	0	0	0	0	0	0	0	0	0	0	0	0	0	0	0	0	0	0	0	0	0	0	0
WBGene00006092	0	0	0	0	0	0	0	0	0	0	0	0	0	0	0	0	0	0	0	0	0	0	0	0	0	0	0	0	0	0	0	0	0	0	0	0	0	0	0	0	0
WBGene00006093	0	1	0	0	0	4	0	0	0	0	0	0	0	0	0	0	1	0	0	0	0	0	0	0	0	0	0	0	0	0	0	0	0	0	0	0	0	0	0	0	0
WBGene00006094	0	0	0	0	0	0	0	0	0	0	0	0	0	0	0	0	0	0	0	0	0	0	0	0	0	0	0	0	0	0	0	0	0	0	0	0	0	0	0	1	0
WBGene00006095	0	0	0	0	0	0	0	0	0	0	0	0	0	0	0	0	0	0	0	0	0	0	0	0	0	0	0	0	0	0	0	0	0	0	0	0	0	0	0	0	0
WBGene00006096	0	0	0	0	0	0	0	0	0	0	0	0	0	0	0	0	0	0	0	0	0	0	0	0	0	0	0	2	0	0	0	0	0	1	0	0	1	3	0	2	0
WBGene00006097	0	1	2	0	0	0	0	0	0	0	2	1	0	0	0	1	0	0	0	0	1	3	0	0	0	0	4	0	0	0	2	0	0	0	1	0	0	0	0	2	1
WBGene00006098	0	0	0	0	0	0	0	0	0	0	0	0	0	0	0	0	0	0	0	0	2	0	1	0	0	0	0	0	0	0	0	0	0	0	0	0	0	0	0	0	0
WBGene00006099	1	0	0	0	0	0	0	0	0	0	0	0	0	0	0	0	0	0	0	0	0	0	0	0	0	0	0	0	0	0	0	0	0	0	0	0	0	1	2	0	1
WBGene00006100	0	0	0	0	0	0	0	0	0	0	0	0	0	0	0	0	0	0	0	0	0	0	0	0	0	0	0	0	0	0	0	0	0	0	0	0	0	0	0	0	0
WBGene00006101	0	0	0	0	0	0	0	0	0	0	0	0	0	0	0	0	0	0	0	0	0	0	0	0	0	0	0	0	0	0	0	0	0	0	0	0	0	0	0	0	0
WBGene00006102	0	0	0	0	0	0	0	0	0	0	0	1	0	0	0	0	0	0	0	0	1	0	0	0	0	0	0	0	0	0	0	0	0	0	0	0	0	0	0	0	0
WBGene00006103	0	0	0	0	0	0	0	0	0	0	0	0	0	1	0	0	0	0	0	0	0	0	1	0	0	0	0	0	0	0	0	0	0	0	0	0	0	0	0	0	0
WBGene00006104	0	0	0	0	0	0	0	1	0	0	0	0	0	0	0	0	0	0	0	0	0	0	0	0	0	0	0	0	0	1	0	0	0	0	0	1	0	0	0	0	0
WBGene00006105	0	0	0	0	0	0	0	0	0	0	0	0	0	0	0	0	0	0	0	0	0	0	0	0	0	0	0	0	0	0	0	0	0	0	0	0	0	0	0	0	0
WBGene00006106	9	19	5	0	0	7	4	16	0	1	4	0	1	0	0	8	9	13	4	5	3	7	11	2	2	2	6	2	2	0	6	0	7	1	0	1	0	2	0	1	0
WBGene00006107	0	0	0	0	0	0	0	0	0	0	0	0	0	0	0	0	0	0	0	0	0	0	0	0	0	0	0	0	0	0	0	0	0	0	0	0	0	0	0	0	0
WBGene00006108	0	0	0	0	0	0	0	0	0	0	0	0	0	0	0	0	0	0	0	0	0	0	0	0	0	0	0	0	0	0	0	0	0	0	0	0	0	0	0	0	0
WBGene00006110	0	2	0	0	0	0	1	0	0	0	0	0	1	2	0	0	1	0	0	0	0	1	0	0	0	0	0	0	0	0	0	0	0	0	0	0	0	0	0	3	1
WBGene00006111	0	0	0	0	0	0	0	0	0	0	0	0	0	0	0	0	0	0	0	0	0	0	0	0	0	0	0	0	0	0	0	0	0	0	0	0	2	0	0	0	0
WBGene00006112	1	0	0	0	0	0	0	0	0	0	0	0	0	0	1	0	0	0	0	0	0	0	0	0	0	0	0	0	0	0	0	0	0	0	0	0	0	0	0	2	0
WBGene00006117	0	0	0	0	0	0	0	0	0	0	0	0	0	0	0	0	0	0	0	0	0	0	0	0	0	2	1	2	0	0	3	0	2	0	4	0	2	2	1	6	2
WBGene00006118	0	0	0	0	0	0	0	0	0	0	0	0	0	0	0	0	0	0	0	0	0	0	0	0	0	0	0	0	0	0	0	0	0	0	0	0	0	0	0	0	0
WBGene00006119	0	0	0	0	0	0	0	0	0	0	0	0	0	0	0	0	0	0	0	0	0	0	0	0	0	0	0	0	0	0	0	0	0	0	0	0	0	0	0	0	0
WBGene00006120	0	0	0	0	0	0	0	0	0	0	0	0	0	0	0	0	0	0	0	0	0	0	0	0	0	0	0	0	0	0	0	0	0	0	0	0	0	0	0	0	0
WBGene00006121	0	0	0	0	0	0	0	0	0	0	0	0	0	0	0	0	0	0	0	0	0	0	2	0	0	0	0	0	0	0	0	0	1	0	0	0	5	0	0	0	0
WBGene00006122	1	0	0	0	0	0	0	0	0	0	0	0	0	0	0	0	0	0	0	0	1	0	0	0	0	0	0	0	0	0	0	0	0	0	0	0	0	0	0	0	0
WBGene00006123	0	1	0	0	0	0	0	0	0	0	0	0	0	0	0	0	0	0	1	0	0	0	0	0	0	0	0	0	0	0	0	0	0	0	0	0	0	0	0	0	0
WBGene00006124	0	0	0	0	0	0	0	0	0	0	0	0	0	0	0	0	0	0	0	0	0	0	0	0	0	0	0	0	0	0	2	0	0	0	0	0	0	0	0	2	0
WBGene00006125	0	0	0	0	0	0	0	0	0	0	0	0	0	0	0	0	0	0	0	0	0	0	0	0	0	0	0	0	0	0	0	0	0	0	0	0	0	1	0	0	0
WBGene00006126	0	1	0	0	0	0	0	0	0	0	0	0	0	0	0	0	1	0	0	0	0	0	0	0	1	0	0	0	0	0	0	0	0	0	0	0	0	0	0	0	0
WBGene00006127	0	0	0	0	0	0	1	0	0	0	0	0	0	0	0	0	0	0	0	0	0	0	0	0	0	0	0	0	0	0	0	0	0	0	0	0	0	0	0	0	0
WBGene00006128	0	0	0	0	0	0	0	0	0	0	0	0	0	0	0	0	0	0	0	0	0	0	0	0	0	0	0	0	0	0	0	0	0	0	0	0	0	0	0	0	0
WBGene00006129	0	0	0	0	0	0	0	0	0	0	0	0	0	0	0	0	0	0	0	0	0	0	0	0	0	0	0	0	0	0	1	0	0	0	0	0	1	0	0	0	0
WBGene00006130	0	0	0	0	0	0	0	0	0	0	0	0	0	0	0	0	0	0	0	0	0	0	0	0	0	0	0	0	0	0	0	0	0	0	0	0	0	0	0	0	0
WBGene00006131	0	0	0	0	0	0	0	0	0	0	0	0	0	0	0	0	0	0	0	0	0	0	0	0	0	0	0	0	0	0	0	0	0	0	0	0	0	0	0	0	0
WBGene00006132	0	0	0	0	0	0	0	0	0	0	0	0	0	0	0	0	0	0	0	0	0	0	0	0	0	0	0	0	0	0	0	0	0	0	0	0	0	0	0	0	0
WBGene00006133	0	0	0	0	0	0	0	0	0	0	0	0	0	0	0	0	0	0	0	0	0	0	0	0	0	0	0	0	0	0	0	0	0	0	0	0	0	0	0	0	0
WBGene00006134	0	0	0	0	0	0	0	0	0	0	0	0	0	0	0	0	0	0	0	0	0	0	0	0	0	0	0	0	0	0	0	0	0	0	0	0	1	0	0	0	0
WBGene00006136	0	0	0	0	0	0	0	0	0	0	0	0	0	0	0	0	0	0	0	0	0	0	0	0	0	0	0	0	0	0	0	0	0	0	0	0	0	0	0	0	0
WBGene00006137	0	2	2	0	1	0	1	0	0	1	0	1	0	0	0	1	0	0	2	0	2	1	3	0	0	0	5	5	1	0	5	2	1	1	1	2	2	4	4	1	0
WBGene00006140	0	0	0	0	0	0	0	0	0	0	0	1	0	0	0	0	0	0	0	0	0	0	0	0	0	0	0	0	0	0	0	0	0	0	0	0	0	0	0	0	0
WBGene00006141	0	0	0	0	0	0	0	0	0	0	0	0	0	0	0	0	0	0	0	0	0	0	0	0	0	0	0	0	0	0	0	0	0	0	0	0	0	0	0	0	0
WBGene00006142	2	0	0	0	0	0	0	1	0	0	0	0	0	2	0	0	0	0	0	0	0	0	0	0	0	0	0	0	0	0	0	0	0	0	0	0	0	0	0	0	0
WBGene00006143	0	2	0	0	0	0	0	2	0	1	0	0	1	1	0	0	6	0	0	0	0	2	2	0	4	0	0	0	0	0	0	4	0	0	0	0	1	1	0	0	0
WBGene00006144	0	0	0	0	0	0	0	0	0	0	0	0	0	0	0	0	0	0	0	0	0	0	0	0	0	0	0	0	0	0	0	0	0	0	0	0	0	0	0	1	0
WBGene00006145	0	0	0	0	0	0	0	0	0	0	0	0	0	0	0	0	0	0	0	0	0	0	0	0	0	0	0	0	0	0	1	0	0	0	0	0	0	0	0	0	0
WBGene00006146	3	1	0	0	1	6	3	1	0	0	0	3	0	0	2	2	3	0	0	0	4	2	3	0	0	0	0	0	1	0	2	2	1	0	1	0	0	0	2	0	0
WBGene00006147	0	0	0	0	0	0	0	0	0	0	1	0	0	0	0	0	0	0	0	0	0	0	0	0	0	0	0	0	0	0	1	0	0	0	0	0	0	0	0	3	0
WBGene00006148	0	0	0	0	0	0	0	0	0	0	0	1	0	0	0	0	1	0	0	0	0	0	0	0	0	0	0	0	0	0	0	0	0	0	0	0	0	0	0	1	0
WBGene00006149	0	0	0	0	0	2	0	2	0	2	0	0	0	0	0	0	0	0	0	0	0	0	0	0	0	0	0	0	0	0	0	0	0	0	0	0	2	0	0	4	0
WBGene00006150	0	0	0	0	0	0	0	0	0	0	1	0	0	0	0	0	0	0	0	0	0	0	0	0	0	0	0	0	0	0	0	0	0	0	0	0	0	0	0	0	0
WBGene00006151	0	0	0	0	0	0	0	2	0	0	1	1	0	0	0	0	0	0	0	0	0	0	0	0	0	0	0	0	0	0	0	0	0	0	0	0	0	0	0	0	0
WBGene00006152	1	0	0	0	1	0	0	0	0	2	0	2	0	0	0	0	2	1	4	0	0	0	1	0	0	0	0	0	0	0	0	0	0	0	0	0	0	0	0	0	0
WBGene00006153	0	0	0	0	0	0	0	0	0	0	0	0	0	0	0	0	0	0	0	0	0	0	0	0	0	2	0	0	0	0	0	0	0	0	0	3	1	0	0	0	0
WBGene00006154	2	0	0	0	0	0	0	0	0	0	0	0	0	0	0	0	0	0	0	0	0	0	0	0	0	0	0	0	0	0	0	0	0	0	0	0	0	0	0	0	0
WBGene00006155	0	0	2	0	0	0	0	0	0	0	0	1	0	0	1	1	0	0	0	0	0	0	2	0	0	0	1	0	0	1	1	0	0	0	0	0	0	0	0	0	0
WBGene00006156	2	0	3	0	0	0	0	0	0	0	0	0	0	0	0	0	2	0	0	0	1	1	3	1	0	0	0	2	0	0	2	5	1	1	0	0	0	2	2	1	0
WBGene00006157	1	0	0	0	0	0	0	0	0	0	0	1	0	0	0	0	0	1	1	0	0	0	2	0	0	0	0	0	0	0	0	0	0	0	0	0	0	0	0	0	0
WBGene00006158	0	0	0	0	0	0	0	0	0	0	0	0	0	0	0	0	0	0	0	0	0	0	0	0	0	0	0	0	0	0	3	0	0	0	0	0	0	0	0	0	0
WBGene00006159	0	1	0	0	0	0	0	0	0	0	0	0	0	0	0	1	0	0	0	0	0	0	0	0	0	0	0	0	0	0	0	0	0	0	0	0	0	0	0	0	0
WBGene00006160	0	0	0	0	0	0	0	0	0	0	0	0	0	0	0	0	0	0	0	0	0	0	0	0	0	0	0	0	0	0	0	0	0	0	0	0	0	0	0	0	0
WBGene00006161	0	0	0	0	0	0	0	2	0	0	0	0	1	0	0	0	0	0	0	0	0	0	0	0	0	0	0	0	0	0	0	0	0	0	0	0	0	0	0	0	0
WBGene00006162	0	0	0	0	0	0	0	0	0	0	0	0	0	0	0	0	1	0	0	0	0	0	0	0	0	0	0	0	0	0	0	0	0	0	0	0	0	0	0	0	0
WBGene00006163	0	12	2	1	1	4	3	8	9	0	1	7	1	4	0	6	12	3	11	1	6	3	2	0	3	1	2	0	0	0	2	0	2	0	0	0	4	0	0	0	0
WBGene00006164	2	0	0	0	0	0	0	0	0	0	0	0	0	0	0	0	1	0	0	0	0	0	0	0	0	0	3	0	0	0	1	2	0	0	1	0	7	1	6	1	1
WBGene00006165	0	0	0	0	0	0	0	1	0	0	1	0	0	0	0	2	0	0	0	0	0	0	0	0	0	0	0	1	0	0	4	3	0	0	2	0	3	0	2	3	6
WBGene00006166	0	0	0	0	0	0	0	0	0	0	0	0	0	0	0	0	0	0	0	0	0	0	0	0	0	0	0	0	0	0	0	0	0	0	0	0	0	0	0	0	0
WBGene00006167	0	0	0	0	0	0	0	0	0	0	0	0	0	0	0	0	0	0	0	0	0	3	0	0	0	0	0	0	0	0	0	0	0	0	0	0	0	0	0	0	0
WBGene00006168	0	0	0	0	0	0	0	0	0	0	5	3	1	0	0	0	0	0	0	0	1	1	0	0	0	0	0	0	0	0	0	0	0	0	0	0	0	0	1	0	0
WBGene00006169	1	0	0	1	0	0	0	0	0	0	0	2	0	0	0	0	0	2	0	2	0	1	1	2	0	15	32	11	6	16	33	12	12	26	20	11	68	9	25	42	15
WBGene00006170	0	0	0	0	0	0	0	0	0	0	0	0	0	0	0	0	0	0	0	0	0	0	0	0	0	0	0	0	0	0	0	0	0	0	0	0	0	1	0	0	0
WBGene00006171	0	0	0	0	0	0	0	0	0	0	0	0	0	0	0	0	0	0	0	0	0	0	0	0	0	0	0	0	0	0	0	0	0	0	0	0	0	0	0	0	0
WBGene00006172	4	4	1	0	0	0	3	1	2	0	2	3	0	1	1	2	1	4	0	0	0	4	4	0	0	0	3	0	0	0	2	0	0	0	0	0	0	0	1	0	0
WBGene00006176	0	0	0	0	1	0	0	0	0	0	1	2	1	9	2	1	0	0	0	0	0	1	4	6	1	0	0	0	0	7	2	0	0	0	0	0	0	0	0	0	0
WBGene00006177	0	0	0	0	0	0	0	0	0	0	0	0	0	0	0	0	0	0	0	0	0	0	0	0	0	0	0	0	0	0	0	0	0	0	0	0	0	0	0	0	0
WBGene00006178	0	0	0	0	0	0	0	0	0	0	0	0	0	0	0	0	0	0	0	0	0	0	0	0	0	0	0	0	0	0	0	0	0	0	0	0	0	0	0	0	0
WBGene00006179	1	2	2	0	1	1	2	1	0	0	1	7	3	1	0	4	4	1	0	0	3	2	7	0	0	0	2	0	0	0	6	3	7	0	0	0	0	0	0	0	0
WBGene00006180	3	5	0	0	0	7	9	5	1	0	1	3	3	0	0	3	6	0	0	0	0	4	7	3	0	1	0	0	0	0	2	1	0	0	0	1	1	0	2	1	1
WBGene00006181	1	1	0	0	0	0	1	0	1	0	1	0	0	0	0	0	1	0	0	0	0	0	0	0	0	0	0	0	0	0	0	0	0	0	0	0	1	0	0	0	0
WBGene00006182	0	0	0	0	0	1	0	0	0	0	0	1	0	0	0	0	0	0	0	0	0	1	0	0	0	0	0	0	0	0	0	0	0	0	0	0	0	0	0	0	0
WBGene00006183	3	0	1	0	0	1	2	2	0	0	0	0	0	3	0	4	3	1	0	0	1	1	0	0	1	0	0	0	1	0	0	0	1	0	0	0	0	0	2	0	0
WBGene00006184	0	0	0	0	0	0	0	0	0	0	0	0	0	0	0	0	0	0	0	0	0	0	0	0	0	0	0	0	0	0	0	0	0	0	0	0	0	0	0	0	0
WBGene00006185	0	0	0	0	0	0	0	0	0	0	0	0	0	0	0	0	0	0	0	0	0	0	0	0	0	0	0	0	0	0	0	0	0	0	0	0	0	0	0	0	0
WBGene00006186	2	0	0	0	0	0	0	0	0	0	0	1	0	0	0	0	2	0	0	0	0	0	0	0	1	0	0	0	0	0	1	0	0	0	0	0	0	0	0	0	0
WBGene00006187	0	0	0	0	0	0	0	0	0	0	0	0	0	0	0	0	0	0	0	0	0	0	0	0	0	0	0	0	0	0	0	0	0	0	0	0	2	1	0	0	0
WBGene00006188	0	0	0	0	0	0	0	0	0	0	0	0	0	0	0	0	0	0	0	0	0	0	0	0	0	0	0	0	0	0	0	0	0	0	0	0	0	0	0	0	0
WBGene00006189	1	6	0	0	0	0	3	0	0	0	2	0	0	0	0	0	7	1	0	0	1	2	0	0	1	1	4	0	0	3	2	2	5	0	0	0	2	0	0	0	1
WBGene00006190	0	0	0	0	0	0	0	1	0	0	0	0	0	0	0	0	2	0	0	0	0	0	0	0	0	0	0	0	0	0	1	0	0	0	0	0	0	0	0	0	0
WBGene00006191	42	57	10	6	2	44	25	45	14	19	1	8	7	3	0	64	105	41	53	14	19	23	42	11	3	20	52	19	8	11	14	9	34	8	2	12	27	46	11	17	12
WBGene00006192	1	4	1	6	2	7	5	3	0	0	0	3	0	0	0	2	5	1	0	3	1	9	2	2	0	0	0	0	0	0	0	1	0	0	0	0	0	0	0	0	0
WBGene00006193	0	0	0	0	0	1	1	1	0	0	0	1	3	0	1	0	1	0	0	0	0	1	0	0	0	0	0	0	0	0	0	0	0	0	0	0	0	0	0	0	0
WBGene00006194	0	3	0	0	0	0	0	0	0	0	0	0	0	0	2	0	0	2	0	0	1	0	3	0	0	0	0	0	0	0	0	0	0	0	0	0	0	0	0	0	0
WBGene00006196	0	0	0	0	0	0	0	0	0	0	0	0	0	0	0	0	0	0	0	0	0	0	0	0	0	0	0	0	0	0	0	0	0	0	0	0	0	0	0	0	0
WBGene00006197	0	0	0	0	0	0	0	0	0	0	0	0	0	0	0	0	0	0	0	0	0	0	2	0	0	0	0	0	0	0	0	0	0	0	0	0	0	0	0	0	0
WBGene00006198	0	0	0	0	0	2	0	0	0	0	0	0	0	0	1	0	1	0	0	0	0	1	1	0	0	0	0	0	0	0	0	0	0	0	0	0	0	0	1	0	0
WBGene00006200	0	0	0	0	0	0	0	0	0	0	0	0	0	0	0	0	0	0	0	0	0	0	0	0	0	0	0	0	0	0	0	0	0	0	0	0	0	0	0	0	0
WBGene00006205	0	1	0	0	0	0	0	1	0	0	0	0	0	0	0	0	2	2	0	0	1	0	0	1	0	0	0	0	0	0	0	0	0	0	0	0	0	0	0	0	0
WBGene00006210	0	3	0	0	0	0	0	3	0	0	0	2	0	0	0	7	3	0	0	1	2	1	0	0	0	1	0	0	0	0	0	0	0	2	0	0	2	0	1	6	0
WBGene00006215	0	0	0	0	0	3	0	2	0	0	0	1	0	0	0	0	0	0	0	0	1	1	3	0	0	0	0	0	0	0	0	0	0	0	0	0	0	0	0	1	0
WBGene00006221	0	2	0	0	0	0	0	0	0	0	0	3	0	1	0	0	3	0	0	0	0	0	2	2	0	0	1	0	0	0	0	0	0	2	0	0	0	1	0	1	0
WBGene00006222	0	0	0	0	0	0	0	0	0	0	1	0	0	0	0	0	0	0	0	0	0	0	0	0	0	0	0	0	0	0	0	0	0	0	0	0	0	0	0	0	0
WBGene00006224	4	16	2	1	0	8	14	4	16	0	0	1	0	0	0	4	5	4	1	2	9	6	1	1	0	1	1	2	2	2	6	1	1	1	0	3	2	4	4	0	1
WBGene00006225	0	0	0	0	0	0	0	0	0	0	0	0	0	0	0	0	0	0	0	0	0	0	0	0	0	0	0	0	0	0	0	0	0	0	0	0	0	0	0	0	0
WBGene00006226	6	5	1	0	0	2	2	2	9	0	1	3	1	1	0	3	2	0	0	0	2	2	2	0	1	1	0	4	0	0	7	1	9	0	0	0	3	0	0	0	4
WBGene00006227	3	6	0	0	0	0	2	1	0	0	1	0	1	0	1	0	2	1	0	0	0	0	1	0	0	0	1	0	0	0	0	0	0	0	0	0	0	0	0	1	0
WBGene00006230	0	0	0	0	0	0	0	0	0	0	0	0	0	0	0	0	0	0	0	0	0	0	0	0	0	0	0	0	0	0	0	0	0	0	0	0	0	0	0	0	0
WBGene00006231	0	0	0	0	0	0	0	0	0	0	0	0	0	0	0	0	0	0	0	0	0	0	0	0	0	0	0	0	0	0	0	0	0	0	0	0	0	0	0	0	0
WBGene00006232	0	0	0	0	0	0	0	0	0	0	0	0	0	0	0	0	0	0	0	0	0	0	0	0	0	0	0	0	0	0	0	0	1	0	0	0	0	0	0	0	0
WBGene00006233	0	1	0	0	0	2	3	2	0	0	0	0	0	0	0	1	0	0	0	0	0	1	1	1	0	0	0	0	0	0	0	0	1	0	0	0	0	0	0	3	0
WBGene00006234	0	0	0	0	0	0	0	0	0	0	0	0	0	0	0	0	0	0	0	0	0	0	0	0	0	0	1	0	0	0	3	1	1	1	0	0	0	0	0	0	0
WBGene00006235	0	0	0	0	0	0	0	0	0	0	0	0	0	0	0	0	0	0	0	0	0	0	0	0	0	0	0	0	0	0	0	0	0	0	0	0	0	0	0	0	0
WBGene00006236	0	0	0	0	0	0	0	0	0	0	0	0	0	0	0	0	0	0	0	0	0	1	0	0	0	0	0	0	0	0	0	0	0	0	0	0	0	0	0	1	0
WBGene00006237	1	2	0	0	0	0	0	0	0	0	1	1	0	0	1	0	6	0	3	0	6	0	2	0	3	0	2	1	0	0	7	5	5	0	2	1	0	0	1	3	2
WBGene00006238	0	0	0	0	0	0	0	0	0	0	0	0	0	0	0	0	0	0	0	0	0	0	0	0	0	0	0	0	0	0	0	0	0	0	0	0	0	0	0	0	0
WBGene00006239	0	0	0	0	0	0	0	0	5	0	0	0	0	0	0	0	1	0	0	0	0	2	0	0	0	1	4	0	0	0	0	0	1	0	0	1	1	1	0	1	0
WBGene00006240	0	0	0	0	0	0	0	0	0	0	0	0	0	0	0	0	0	0	0	0	0	0	0	0	0	0	0	0	0	0	0	0	0	0	0	0	0	0	0	0	0
WBGene00006241	0	1	0	0	0	0	0	0	0	0	0	0	0	0	0	0	1	0	0	0	0	0	0	0	0	0	0	0	0	0	0	0	0	0	0	0	0	0	0	5	0
WBGene00006242	0	0	0	0	0	0	0	0	0	0	0	0	0	0	0	0	0	0	0	0	0	0	0	0	0	0	0	0	0	0	0	0	0	0	0	0	0	0	0	0	0
WBGene00006243	0	0	0	0	0	0	0	0	0	0	0	0	0	0	0	0	0	0	0	0	0	0	0	0	0	0	0	0	0	0	0	0	0	0	0	0	0	0	0	0	0
WBGene00006244	0	0	0	0	0	0	0	0	0	0	0	0	1	0	0	0	0	0	4	0	2	0	0	0	0	0	1	2	0	0	1	1	1	0	0	0	0	0	1	0	4
WBGene00006245	0	0	0	0	0	0	0	0	0	0	0	0	0	0	0	0	0	0	0	0	0	0	0	0	0	0	0	0	0	0	0	0	0	0	0	0	0	0	0	0	0
WBGene00006246	0	0	0	0	0	0	0	0	0	0	0	0	0	0	0	0	0	0	0	0	0	0	0	0	0	0	0	0	0	0	0	0	0	0	0	0	0	0	0	0	0
WBGene00006247	0	0	0	0	0	0	1	0	0	0	0	0	0	0	0	0	0	0	0	0	0	0	0	0	0	1	0	0	0	0	0	0	0	0	0	0	3	2	0	2	1
WBGene00006248	0	0	0	0	0	0	0	0	0	0	0	0	0	0	0	0	0	0	0	0	0	0	0	0	0	0	0	0	0	0	0	0	0	0	0	0	0	0	0	0	0
WBGene00006249	0	0	0	0	0	0	0	0	0	0	0	0	0	0	0	0	0	0	0	0	0	0	0	0	0	0	0	0	0	0	0	0	0	0	0	0	0	0	0	0	0
WBGene00006252	0	0	0	0	0	0	0	0	0	0	0	0	0	0	0	0	0	0	0	0	0	0	1	0	0	0	0	0	0	0	0	0	0	0	0	0	0	0	0	0	0
WBGene00006253	0	0	0	0	0	0	0	0	0	0	0	0	0	0	0	0	0	0	0	0	0	1	0	0	0	0	0	0	0	0	0	0	0	0	1	0	0	0	0	0	0
WBGene00006255	0	0	0	0	0	0	0	0	0	0	0	0	0	0	0	0	0	0	0	0	0	0	1	0	0	0	0	0	1	0	0	0	0	0	0	0	0	0	0	0	0
WBGene00006256	0	0	0	0	0	0	0	0	0	0	1	0	0	0	0	0	0	0	0	0	1	0	0	0	0	0	0	0	0	0	0	0	0	0	0	0	0	0	0	0	0
WBGene00006257	0	0	0	0	0	0	0	0	0	0	0	0	0	0	0	0	0	0	0	0	0	0	0	0	0	0	0	0	0	0	0	0	0	0	0	0	0	0	0	0	0
WBGene00006258	0	0	0	0	0	0	0	0	0	0	0	0	0	0	0	0	0	0	0	0	0	0	3	0	0	0	0	0	0	0	1	0	1	0	0	0	0	0	0	0	0
WBGene00006259	0	0	0	0	0	0	0	0	0	0	0	0	0	0	0	0	0	0	0	0	0	0	0	0	0	0	0	0	0	0	1	0	0	0	0	0	0	0	0	0	0
WBGene00006260	0	0	0	0	0	1	0	0	0	0	0	0	0	0	0	0	0	0	0	0	0	0	2	0	0	0	0	0	0	0	0	0	0	0	0	1	0	0	0	0	0
WBGene00006261	0	1	0	0	0	0	1	2	0	0	2	0	0	0	0	0	1	0	0	0	0	4	0	0	0	0	0	0	0	1	0	0	0	0	0	0	0	0	0	2	1
WBGene00006262	0	0	0	0	0	0	0	0	0	0	0	0	0	0	0	0	0	0	0	0	0	0	0	0	0	0	2	0	0	0	0	0	0	0	0	0	0	0	0	0	0
WBGene00006263	0	0	0	0	0	0	0	0	0	0	0	0	0	0	0	0	0	0	0	0	0	0	0	0	0	0	0	0	0	0	0	0	0	0	0	0	0	0	0	0	0
WBGene00006264	0	0	0	0	0	0	0	0	0	0	0	0	0	0	0	0	0	0	0	0	0	2	0	0	0	0	0	0	0	0	0	0	0	0	0	0	0	0	0	0	0
WBGene00006265	0	0	0	0	0	0	0	0	0	0	0	0	0	0	0	0	0	0	0	0	0	0	0	0	0	0	0	0	0	0	0	0	0	0	0	0	1	0	0	0	0
WBGene00006266	0	0	0	0	0	0	0	0	0	0	0	0	0	0	0	0	0	0	0	0	0	0	0	0	0	0	0	0	0	0	0	0	0	0	0	0	0	0	0	0	0
WBGene00006267	0	0	0	0	0	0	0	0	0	0	0	0	0	0	0	0	0	0	0	0	0	0	0	0	0	0	0	0	0	0	0	0	0	0	0	0	0	0	0	0	0
WBGene00006268	0	0	0	0	0	0	0	0	0	0	0	0	0	0	0	0	0	0	0	0	0	0	0	0	0	0	0	0	0	0	0	0	0	0	0	0	0	0	0	0	0
WBGene00006269	0	0	0	0	0	0	0	0	0	0	0	0	0	0	0	0	2	0	0	0	0	0	1	0	0	0	0	0	0	0	0	0	0	0	0	1	0	0	0	0	0
WBGene00006270	0	0	0	0	0	0	0	0	0	0	0	0	0	0	0	0	0	0	0	0	0	0	0	0	0	0	0	0	0	0	0	0	0	0	0	0	0	0	0	0	0
WBGene00006271	0	0	0	0	0	0	0	0	0	0	0	0	0	0	0	0	0	0	0	0	0	0	0	0	0	0	0	0	0	0	0	0	0	0	0	0	0	0	0	0	0
WBGene00006274	0	2	0	0	0	1	0	0	0	0	0	1	0	0	0	0	0	1	0	0	0	0	0	0	0	0	0	0	0	0	0	0	0	0	0	0	0	0	0	0	0
WBGene00006275	0	0	0	0	0	0	1	0	0	0	0	0	0	0	0	0	0	0	0	0	0	0	0	0	0	0	0	0	0	0	0	0	1	0	0	0	1	0	0	0	0
WBGene00006277	0	0	0	0	0	0	0	0	0	0	0	0	0	0	0	0	0	0	0	0	0	0	0	0	0	0	0	0	0	0	0	0	0	0	0	0	0	0	0	0	0
WBGene00006278	2	0	0	2	0	1	0	0	0	0	0	0	0	0	0	0	0	2	0	0	1	0	0	0	0	0	2	0	0	0	3	0	0	0	2	0	3	0	1	0	2
WBGene00006279	0	0	0	0	0	0	4	2	0	1	2	5	2	4	1	0	2	2	0	0	0	8	2	0	0	2	12	15	1	0	5	6	5	2	0	0	10	29	3	7	13
WBGene00006280	0	0	0	0	0	0	0	0	0	0	0	0	0	0	0	0	0	0	0	0	0	0	0	0	0	0	0	0	0	0	0	0	0	0	0	0	0	0	0	0	0
WBGene00006281	0	0	0	0	0	0	0	0	0	0	0	0	0	0	0	1	0	0	0	0	0	0	0	0	0	0	0	0	0	0	0	0	0	0	0	0	0	0	0	0	0
WBGene00006282	0	0	0	0	0	1	3	0	0	0	0	0	0	0	0	0	0	0	0	0	0	1	0	1	0	0	1	0	0	0	0	0	1	0	0	0	0	1	0	2	0
WBGene00006283	0	0	0	0	0	0	0	0	0	0	0	0	0	0	0	0	0	0	0	0	0	0	0	0	0	0	0	0	0	0	0	0	0	0	0	0	0	0	0	0	0
WBGene00006284	0	0	0	0	0	0	0	0	0	0	0	0	0	0	0	0	0	0	0	0	0	0	0	0	0	0	0	1	0	0	0	0	0	0	0	0	0	0	0	0	0
WBGene00006285	1	0	0	0	0	1	0	0	0	0	0	0	0	0	0	1	0	1	0	0	0	0	0	0	0	2	0	0	0	0	0	0	2	0	0	0	0	0	0	0	0
WBGene00006286	2	2	1	2	0	1	6	1	3	2	1	3	2	0	1	2	3	1	0	0	2	6	6	0	1	0	0	0	0	0	0	1	2	0	0	0	2	1	0	1	0
WBGene00006288	5	6	1	0	1	9	5	2	2	3	4	6	1	7	3	4	1	2	0	1	1	3	4	0	0	0	0	1	0	3	0	2	0	1	0	0	3	10	0	5	2
WBGene00006289	0	0	0	0	0	0	0	0	0	0	0	0	0	0	0	0	0	0	0	0	0	0	0	0	0	0	0	0	0	0	0	0	0	0	0	0	0	0	0	0	0
WBGene00006309	29	50	11	2	1	32	27	40	21	5	8	10	13	7	5	16	35	11	8	3	28	32	35	10	6	0	5	2	0	0	1	3	0	2	0	0	6	4	0	2	1
WBGene00006311	0	0	0	3	0	2	0	0	0	0	0	0	0	4	0	0	4	2	2	0	0	1	1	0	0	0	0	0	0	0	0	0	0	1	2	0	0	0	0	0	0
WBGene00006342	93	214	107	104	111	168	175	169	162	127	77	230	71	153	123	101	194	69	115	106	133	203	147	121	145	34	71	62	62	74	68	53	105	90	51	58	200	111	80	198	89
WBGene00006373	135	345	144	102	52	241	251	247	100	119	146	306	112	103	94	145	280	83	89	78	113	266	244	75	118	29	73	30	21	28	65	43	45	16	21	28	98	46	25	61	39
WBGene00006375	4	7	6	1	5	1	3	13	2	5	15	27	19	13	25	0	15	2	0	5	7	7	14	6	2	0	0	0	0	0	3	4	1	4	2	0	12	0	11	4	8
WBGene00006376	2	6	1	2	0	2	3	10	0	0	2	4	1	0	0	5	6	0	0	0	0	6	1	0	0	3	3	0	0	0	0	0	4	1	0	1	1	0	1	0	3
WBGene00006392	117	193	67	54	35	92	76	103	36	34	27	82	35	42	28	68	92	48	48	17	90	75	158	67	59	15	50	23	13	10	32	26	22	42	16	16	44	24	13	34	13
WBGene00006418	44	86	11	13	10	59	73	67	31	19	75	315	78	86	72	62	110	22	33	24	65	98	126	27	44	7	24	4	1	2	8	6	5	6	1	6	20	7	3	5	3
WBGene00006419	7	8	0	1	0	1	1	0	2	0	5	3	3	1	1	3	1	0	0	0	3	2	11	0	0	0	0	0	0	0	0	0	1	0	0	0	1	0	1	0	0
WBGene00006435	1	0	4	2	0	3	3	1	0	1	0	4	0	0	0	4	1	0	0	0	2	4	0	2	1	0	1	0	0	0	0	0	0	0	2	0	2	0	0	0	0
WBGene00006436	2460	7324	1865	3684	3535	2039	2572	2970	2926	4857	602	2385	709	2073	2782	1562	2616	866	1945	3018	1699	3428	3157	3053	4341	413	459	439	927	1633	1089	798	1107	2309	2070	564	2369	513	1073	2198	737
WBGene00006437	153	357	153	121	119	199	192	268	171	149	76	216	78	213	122	181	290	122	131	107	176	325	312	146	200	32	73	37	68	62	90	78	148	64	71	40	168	70	65	136	65
WBGene00006442	24	44	26	28	13	44	69	39	49	28	37	77	26	53	16	40	59	18	36	29	39	60	58	25	33	5	13	5	6	1	4	1	6	3	8	5	6	17	7	14	10
WBGene00006443	46	66	24	6	4	58	45	43	7	14	17	59	18	13	7	35	55	21	20	15	42	71	50	4	9	14	28	18	2	3	22	17	26	3	2	7	31	15	8	17	9
WBGene00006446	128	177	91	67	26	166	111	130	59	51	66	100	51	49	67	99	157	75	39	35	90	119	165	52	59	45	224	122	25	57	119	72	159	30	22	45	242	174	54	149	95
WBGene00006460	794	1369	496	333	225	962	714	766	351	317	269	577	220	322	237	604	837	392	341	239	624	827	1131	344	377	227	441	304	98	143	427	401	591	155	101	157	502	345	207	487	285
WBGene00006465	209	313	133	74	37	353	250	238	83	71	156	217	104	88	79	243	320	150	75	68	168	241	297	76	68	108	289	112	30	71	203	185	245	45	43	104	252	79	110	175	90
WBGene00006467	125	188	79	71	54	169	129	148	100	66	103	165	75	145	100	95	162	52	63	38	98	137	149	96	90	55	121	104	22	45	131	88	168	97	37	42	174	156	65	102	89
WBGene00006470	586	623	290	114	54	709	456	466	104	103	773	970	347	251	166	352	562	245	145	78	323	343	415	110	113	242	880	527	45	133	452	391	644	61	31	161	741	894	209	452	307
WBGene00006471	0	0	0	0	0	0	0	0	0	0	0	0	0	0	0	0	0	0	0	0	0	0	0	0	0	0	0	0	0	0	0	0	0	0	0	0	0	0	0	0	0
WBGene00006481	60	99	40	32	38	89	95	68	63	41	41	94	33	23	20	48	61	33	27	30	72	87	89	25	31	28	68	39	17	43	68	68	84	36	22	20	102	82	51	113	67
WBGene00006486	22	26	14	9	12	19	25	16	6	21	10	32	10	17	15	9	14	11	0	4	12	16	16	21	33	1	4	6	4	8	1	3	21	7	7	6	3	0	8	5	1
WBGene00006489	12	21	11	1	1	11	6	9	4	8	16	24	11	4	12	7	19	2	4	1	7	24	10	11	14	3	3	4	5	0	4	6	4	7	4	0	3	5	5	5	4
WBGene00006499	113	224	85	76	25	229	136	222	80	70	94	183	45	84	40	110	188	73	102	51	120	160	195	29	56	38	57	25	9	27	65	31	47	30	11	23	47	24	19	45	29
WBGene00006512	108	228	97	73	71	173	141	182	104	139	176	243	99	171	157	102	206	59	68	57	116	156	194	72	95	35	47	32	11	20	86	26	51	63	28	54	72	37	56	64	37
WBGene00006523	280	423	127	95	53	311	189	236	93	83	122	232	101	72	101	244	217	152	76	63	292	221	439	102	109	115	239	166	31	73	351	295	392	107	72	79	304	203	186	326	233
WBGene00006539	60	93	60	23	11	71	55	60	43	13	558	413	118	324	302	54	88	34	44	26	357	258	213	33	34	58	203	144	11	27	637	244	399	82	46	14	64	100	182	177	178
WBGene00006567	9	36	19	13	11	17	20	24	21	17	18	37	9	36	32	21	40	11	18	9	15	36	32	19	9	3	12	5	4	4	17	8	4	5	2	8	25	4	9	11	3
WBGene00006570	78	126	46	38	27	102	59	85	68	35	26	59	27	42	22	62	120	33	50	29	49	99	73	47	35	14	28	18	9	12	21	25	32	10	11	12	32	16	17	20	11
WBGene00006582	262	505	143	190	103	293	250	311	114	178	105	192	54	155	112	205	353	204	149	132	173	250	307	143	205	45	69	67	33	61	110	73	108	72	40	40	165	66	68	110	65
WBGene00006585	1217	2053	484	1069	780	1215	985	968	1039	1212	276	603	170	671	442	703	1090	284	731	690	618	689	671	644	891	435	569	192	495	718	616	370	329	731	488	552	1345	372	811	723	353
WBGene00006589	87	216	54	198	195	61	109	80	107	178	67	112	42	139	150	36	148	27	52	82	59	88	116	85	126	18	30	12	47	31	44	23	28	95	36	21	26	7	24	15	8
WBGene00006609	350	511	193	82	38	535	388	384	120	136	123	368	128	124	65	319	548	209	123	104	461	537	652	98	123	113	299	93	27	40	349	230	241	56	21	120	347	119	176	263	170
WBGene00006613	21	33	16	5	2	17	14	10	8	3	17	23	9	16	7	11	13	6	6	1	11	21	21	7	11	8	6	3	1	1	9	3	4	6	1	5	4	4	3	7	5
WBGene00006622	1	0	1	0	0	0	1	0	0	0	0	1	1	2	0	0	2	0	0	0	2	0	0	0	0	0	0	0	0	0	0	1	1	1	0	0	0	0	1	0	2
WBGene00006623	19	37	12	4	3	17	13	14	5	2	25	26	15	14	7	24	32	13	19	12	47	39	66	13	16	17	17	9	7	7	41	24	37	7	8	5	22	15	14	34	26
WBGene00006639	40	38	17	5	2	49	31	30	4	1	7	52	11	5	3	19	40	10	3	6	6	22	29	4	2	2	14	8	0	0	7	5	3	0	0	4	13	13	3	4	3
WBGene00006648	33	26	11	10	2	39	33	17	18	17	17	21	8	18	9	13	41	9	2	13	29	37	40	9	6	7	24	9	3	5	15	15	18	5	7	9	33	17	15	21	7
WBGene00006652	11	21	12	5	3	14	28	13	0	6	12	24	4	5	4	11	27	11	0	6	24	16	22	7	10	4	7	12	4	4	16	12	16	0	2	9	16	6	6	12	5
WBGene00006665	14	10	4	2	1	8	7	6	13	2	3	2	2	1	5	3	10	5	8	10	6	1	3	1	3	0	10	4	2	9	13	3	2	6	6	8	27	26	27	26	5
WBGene00006666	1	15	2	0	5	10	4	1	5	14	2	2	2	3	10	6	12	4	2	3	3	8	11	7	6	0	0	0	0	0	1	2	1	1	0	2	3	0	1	6	2
WBGene00006667	30	58	29	19	27	46	78	43	11	38	14	45	16	49	40	48	56	18	32	17	14	58	42	27	18	5	9	5	6	15	10	3	10	21	5	7	38	9	6	15	6
WBGene00006668	55	114	35	30	21	60	47	77	29	37	12	28	24	14	10	39	84	35	17	20	50	91	76	41	39	25	40	14	8	10	35	16	15	8	7	12	35	18	11	21	10
WBGene00006669	8	5	1	2	2	7	9	7	0	4	11	8	3	5	2	9	10	2	0	0	6	9	7	1	2	2	2	1	0	1	4	4	1	1	1	1	1	1	1	4	3
WBGene00006677	42	95	33	38	23	52	78	56	53	27	17	28	19	34	20	49	102	31	21	27	53	94	83	27	36	20	22	5	12	11	33	18	26	34	12	25	28	15	30	23	16
WBGene00006684	2	9	0	0	3	3	5	2	4	2	1	1	3	4	0	0	1	3	0	1	3	0	5	1	5	11	28	22	2	12	23	21	29	8	11	6	27	16	15	42	29
WBGene00006685	53	98	39	29	2	89	72	64	23	9	7	28	9	24	7	69	65	36	29	30	39	38	88	44	44	10	30	21	11	18	31	29	56	28	17	15	32	28	23	23	35
WBGene00006686	55	153	60	42	31	57	87	84	70	34	15	47	24	26	34	53	105	32	41	39	21	85	101	31	52	11	22	6	11	18	22	10	26	25	16	8	56	12	17	10	7
WBGene00006687	11	14	5	4	4	5	14	17	2	4	1	7	4	6	6	5	10	4	10	1	14	17	12	4	2	0	8	5	0	0	10	3	13	1	0	0	11	2	7	6	6
WBGene00006688	1	3	0	5	3	6	4	5	6	0	1	0	0	0	0	1	4	0	0	1	4	1	2	0	3	1	0	0	2	2	1	3	1	1	4	0	5	1	0	2	2
WBGene00006692	59	137	35	54	28	81	77	62	70	46	27	54	28	84	59	40	77	20	27	28	43	75	54	34	51	33	59	21	25	41	77	55	50	40	36	47	76	35	88	71	33
WBGene00006693	21	38	22	15	11	26	24	30	19	20	14	23	13	15	18	8	56	16	18	11	25	48	27	4	19	5	6	5	3	8	21	2	21	5	3	2	20	7	5	13	14
WBGene00006696	139	183	50	48	23	126	89	140	86	52	48	92	41	80	47	63	132	44	85	30	83	73	97	39	42	16	37	22	13	14	20	14	28	2	9	20	36	11	9	24	7
WBGene00006714	50	83	39	15	10	69	66	56	26	32	33	59	24	27	14	34	49	24	15	25	49	75	72	15	22	62	222	69	39	59	93	81	67	16	23	63	292	125	48	108	49
WBGene00006721	37	73	24	6	6	76	54	29	11	18	17	47	7	16	12	27	58	18	12	9	34	55	49	7	9	14	29	13	0	5	34	21	17	7	3	11	23	5	20	31	10
WBGene00006722	37	46	28	18	16	51	47	44	35	17	23	42	12	10	11	20	74	26	10	13	39	45	58	13	21	5	18	9	2	7	13	2	8	11	5	7	9	8	4	4	4
WBGene00006723	21	36	30	8	9	43	33	38	23	11	23	55	9	23	15	24	58	14	17	14	25	34	46	15	21	8	12	11	6	14	20	13	21	11	12	8	35	2	7	16	4
WBGene00006729	53	121	30	37	19	69	51	62	30	25	15	41	20	36	23	33	70	42	28	15	67	62	94	35	66	16	36	11	7	6	32	20	18	16	7	17	50	16	31	41	13
WBGene00006760	254	518	208	178	122	427	313	294	125	121	126	219	92	144	151	198	407	169	125	135	155	287	298	84	92	674	1777	908	508	815	1109	1030	1127	472	289	640	2756	1290	651	1590	793
WBGene00006770	16	49	17	19	14	20	31	35	21	32	23	41	14	32	43	12	31	5	29	15	22	19	43	44	34	4	16	11	2	11	14	17	14	34	10	8	24	16	12	26	16
WBGene00006775	2	0	2	0	1	0	0	1	3	0	4	5	1	1	2	0	9	0	0	0	4	2	5	0	0	3	4	1	0	1	2	5	3	2	0	0	2	1	2	4	3
WBGene00006777	71	115	45	47	42	53	61	77	34	62	29	54	29	39	39	58	77	29	25	39	55	97	111	31	39	11	27	11	5	18	49	10	18	39	15	19	50	27	44	42	20
WBGene00006778	1	3	0	5	2	1	3	2	0	0	0	3	4	6	0	0	2	0	1	1	1	5	1	5	0	0	0	1	0	0	0	0	0	0	0	0	0	0	2	4	0
WBGene00006782	9	8	1	3	1	7	7	6	0	0	2	2	4	3	0	3	8	3	14	1	11	7	3	2	6	0	3	1	0	1	2	1	4	1	1	3	4	3	1	2	1
WBGene00006786	123	255	79	68	20	185	92	155	65	44	53	112	41	42	31	105	88	69	39	27	120	146	196	36	40	49	101	63	9	16	120	83	106	24	17	33	88	77	76	150	67
WBGene00006794	1011	2299	646	175	77	1739	1204	1141	503	231	605	1160	327	224	138	601	1188	354	185	158	777	1121	1022	133	142	539	952	284	71	123	904	639	652	119	86	598	1541	493	920	1081	418
WBGene00006795	6	10	3	4	5	10	13	7	0	6	14	8	1	3	4	8	10	5	0	1	5	12	16	2	1	1	6	1	2	0	1	2	2	2	4	0	1	0	1	7	1
WBGene00006796	126	393	139	168	92	217	201	210	161	136	96	248	78	204	125	159	206	93	135	107	177	285	272	146	164	57	84	31	41	67	99	56	57	94	47	52	195	35	75	95	30
WBGene00006801	784	2235	727	1072	961	999	848	1062	989	1289	223	919	269	893	831	715	994	402	686	803	733	1399	1360	973	1251	246	290	225	401	638	600	314	517	856	647	280	1087	295	453	974	371
WBGene00006803	330	850	332	384	339	516	422	561	441	455	185	464	135	316	353	259	433	222	218	306	323	663	612	355	426	94	160	86	129	138	219	150	231	212	129	98	287	118	198	253	122
WBGene00006808	83	259	67	68	38	146	139	127	107	101	70	137	35	58	48	89	124	52	80	53	95	169	151	75	59	19	34	19	17	15	46	27	40	8	24	34	98	12	27	49	18
WBGene00006812	116	345	119	122	102	161	160	166	85	170	51	148	63	103	81	148	217	79	121	82	122	221	232	125	148	27	19	24	27	53	63	20	64	51	54	35	108	41	32	66	20
WBGene00006815	163	305	146	89	69	285	190	204	141	113	85	145	73	117	77	144	281	99	85	80	148	255	255	103	98	45	69	44	33	50	108	59	60	34	34	59	143	48	50	93	38
WBGene00006836	134	334	113	51	49	269	173	199	106	74	80	214	58	62	61	121	204	65	54	55	117	229	208	53	43	42	80	44	17	21	96	67	93	46	26	44	140	54	93	112	52
WBGene00006874	274	484	190	184	182	287	305	308	179	233	100	233	84	161	133	241	395	162	156	153	266	346	471	180	253	83	126	87	51	90	163	104	158	140	99	95	229	107	173	158	127
WBGene00006934	82	196	74	46	54	125	161	144	93	92	75	135	49	66	60	78	173	46	78	48	106	166	152	73	74	28	62	28	21	23	73	39	56	45	32	38	80	29	51	83	27
WBGene00006935	26	59	27	22	22	43	47	54	9	29	34	73	30	22	26	28	50	13	3	16	32	71	47	36	32	15	12	8	6	5	12	8	7	14	7	10	22	6	21	22	9
WBGene00006945	9	17	18	23	12	19	19	19	12	6	11	35	9	33	20	7	28	17	2	8	14	23	17	16	16	4	7	15	6	13	11	2	14	10	4	2	34	15	9	19	10
WBGene00006953	0	0	0	0	0	0	0	0	0	0	0	0	0	0	0	0	0	0	0	0	1	3	0	0	0	0	0	0	0	0	1	2	0	0	0	0	0	0	0	0	0
WBGene00006954	0	0	0	0	0	0	0	0	0	0	0	0	0	0	0	0	0	0	0	0	0	0	0	0	0	0	0	0	0	0	0	0	0	0	0	0	0	0	1	0	0
WBGene00006960	3	11	2	2	0	4	7	3	2	13	9	10	2	3	6	6	15	4	4	8	3	9	9	10	7	5	6	9	3	1	13	11	15	7	5	4	20	16	10	20	19
WBGene00007017	14	33	11	7	4	44	25	38	14	15	14	24	8	4	2	23	22	13	18	19	19	24	9	9	7	11	25	7	1	6	17	10	14	4	5	8	18	2	5	13	4
WBGene00007023	42	87	31	23	22	44	47	49	3	12	29	61	20	22	43	47	61	30	32	15	43	77	85	22	42	13	27	21	13	10	36	40	31	22	9	5	42	28	21	60	34
WBGene00007029	126	234	84	84	60	152	130	140	104	78	74	145	64	160	109	118	171	83	74	36	117	160	178	125	97	36	70	52	39	53	80	48	99	63	33	40	86	72	57	93	47
WBGene00007049	6	13	6	4	0	4	9	4	3	10	7	8	6	1	0	9	11	3	6	0	5	11	9	5	1	1	0	1	1	0	8	6	8	5	0	2	4	2	4	7	2
WBGene00007055	1161	2449	903	737	301	1877	1678	1759	1059	828	831	1799	681	1003	688	1286	2181	814	909	618	1423	2232	2553	861	1060	705	1248	590	388	526	1786	866	1383	708	495	719	2241	969	1402	1930	856
WBGene00007062	0	0	0	0	0	0	0	0	0	0	0	0	0	0	0	0	0	0	0	0	0	0	0	0	0	0	0	0	0	0	0	0	0	0	0	0	0	0	0	0	0
WBGene00007070	496	1032	342	231	212	577	510	502	196	236	109	309	91	120	98	302	576	220	179	133	346	567	749	199	192	73	184	81	55	74	180	153	203	91	52	100	258	108	149	221	91
WBGene00007071	1684	3665	1407	1055	871	1984	2197	2429	1500	1359	525	1755	719	1462	1085	1472	2373	1178	1255	1017	1208	2104	2704	1189	1450	302	503	353	254	386	606	434	744	305	241	385	1297	557	623	1030	662
WBGene00007072	34	65	10	11	11	31	39	17	17	30	50	23	16	7	7	36	23	21	12	9	60	53	79	18	23	13	88	73	11	23	149	143	143	10	12	33	53	134	59	194	119
WBGene00007073	70	127	39	11	13	54	76	79	35	13	10	102	23	39	26	85	96	34	16	10	53	89	130	17	33	13	26	17	4	8	26	19	45	8	6	8	40	26	34	28	12
WBGene00007082	0	2	0	0	0	3	2	0	0	1	0	0	0	0	0	0	0	0	0	0	2	3	2	0	0	1	0	1	0	0	1	0	0	0	0	0	1	1	2	1	0
WBGene00007083	0	0	0	0	0	0	0	0	0	0	0	0	0	0	0	0	0	0	0	0	0	0	0	0	0	0	0	0	0	0	2	0	1	0	0	0	0	0	0	0	0
WBGene00007085	6	6	3	0	1	1	3	0	0	0	2	2	0	1	1	0	3	0	0	0	1	4	3	1	0	2	7	3	0	0	9	0	5	0	1	5	13	1	3	6	0
WBGene00007096	13	9	5	5	2	9	10	6	16	3	7	7	8	2	0	7	18	6	2	2	6	18	15	3	3	0	2	1	1	1	9	1	5	1	2	0	0	3	2	3	1
WBGene00007097	180	120	588	5	1	892	140	662	6	1	629	1256	859	363	176	353	386	632	207	6	48	30	247	37	27	176	155	264	0	10	52	27	163	21	2	67	140	357	29	34	77
WBGene00007099	410	765	345	267	139	613	551	556	284	254	248	394	142	220	139	369	591	214	236	122	437	542	604	210	230	228	548	155	97	124	508	289	369	186	140	209	557	262	416	437	276
WBGene00007100	37	117	34	26	21	97	84	57	43	41	42	83	25	37	40	49	96	33	36	17	56	75	86	26	39	18	43	7	6	8	45	37	40	19	20	16	64	26	28	37	25
WBGene00007101	27	58	21	18	32	41	39	25	15	45	39	48	18	48	57	30	57	19	22	36	30	37	59	25	29	3	12	3	3	2	9	3	9	19	6	7	14	7	10	10	2
WBGene00007102	46	135	60	27	20	104	82	76	40	34	67	103	39	20	14	66	97	32	27	12	54	103	95	20	17	13	41	16	2	7	48	35	41	7	1	20	35	26	26	35	19
WBGene00007103	201	332	142	81	63	203	171	188	115	115	120	221	84	133	111	177	236	130	61	60	168	290	310	115	101	77	176	95	61	69	261	139	230	65	48	67	240	190	145	285	168
WBGene00007104	9	7	7	4	2	6	10	9	5	1	3	3	2	2	2	6	9	1	1	1	11	14	7	5	8	0	2	0	0	0	0	2	0	0	1	2	8	0	0	0	2
WBGene00007117	0	0	0	0	0	0	0	0	0	0	0	2	0	0	0	0	0	0	0	0	0	0	0	0	0	0	0	0	0	1	0	0	1	0	0	0	0	1	0	6	0
WBGene00007118	8	17	12	5	1	14	18	24	16	13	26	13	5	8	13	7	12	6	2	3	9	13	16	9	9	3	1	3	0	5	6	9	19	4	0	3	4	1	1	3	0
WBGene00007119	17	31	14	8	3	19	28	22	3	5	18	26	8	3	1	17	24	13	11	6	7	30	21	8	10	2	13	3	0	2	15	12	10	3	1	1	5	6	5	5	5
WBGene00007120	19	30	10	21	15	44	19	16	9	30	12	14	8	5	5	14	33	13	26	12	23	23	25	15	24	13	14	4	12	7	25	15	21	7	11	16	31	11	17	30	6
WBGene00007121	18	22	8	3	14	25	9	18	15	11	6	7	5	13	5	7	20	7	21	8	8	17	16	15	8	6	25	22	13	24	23	22	23	7	10	8	38	25	17	23	9
WBGene00007122	755	1842	507	198	85	1069	882	907	471	199	146	285	90	74	33	465	822	296	128	103	649	893	949	121	173	198	441	138	44	62	605	439	483	96	89	196	537	176	480	717	263
WBGene00007123	0	0	0	0	0	0	0	0	0	0	0	0	0	0	0	0	0	0	0	0	0	0	0	0	0	0	0	0	0	0	0	0	0	0	0	0	0	0	0	0	0
WBGene00007124	0	0	0	0	0	1	1	0	0	0	0	0	1	0	0	0	0	0	0	0	0	0	0	0	0	0	0	0	0	0	0	0	0	0	0	0	3	0	0	0	0
WBGene00007125	0	0	0	0	0	0	1	0	0	0	0	0	0	0	0	0	0	0	0	0	0	1	0	0	0	0	0	0	0	0	0	1	0	0	0	0	0	0	0	2	0
WBGene00007126	20	35	7	12	0	24	8	11	6	11	7	8	2	5	3	11	22	5	8	7	21	9	11	8	3	3	5	1	5	0	8	7	5	2	1	9	10	0	8	8	5
WBGene00007127	0	0	0	0	0	0	0	0	0	0	0	0	0	0	0	0	0	0	0	0	0	0	0	0	0	0	0	0	0	0	0	0	0	0	0	0	0	0	0	0	0
WBGene00007140	21	47	36	2	7	44	71	81	46	19	4	10	6	7	6	99	182	89	45	51	24	164	152	72	48	12	16	10	5	10	6	7	12	8	15	25	41	18	11	20	3
WBGene00007141	1	2	0	0	0	0	0	0	0	0	0	0	0	4	0	1	1	0	0	0	0	5	9	0	0	0	0	0	0	0	1	2	2	0	0	0	0	0	0	0	0
WBGene00007150	202	399	135	136	106	286	237	242	165	189	68	199	66	179	130	206	389	153	167	149	154	261	325	163	154	107	158	94	102	115	168	102	177	142	92	94	214	136	135	156	95
WBGene00007151	0	0	0	0	0	0	0	0	0	0	0	0	0	0	0	0	0	0	0	0	0	0	0	0	0	0	0	0	0	0	0	0	0	0	0	0	0	0	0	0	0
WBGene00007152	47	48	20	2	5	44	44	39	1	4	33	49	18	9	17	26	61	11	10	1	33	42	47	5	11	13	36	13	0	11	51	18	35	17	3	11	23	13	32	37	26
WBGene00007153	1495	2880	2981	564	238	4031	2038	3713	847	716	712	1800	809	972	652	2073	2956	1908	1391	504	2160	2515	3874	1128	895	883	1841	955	200	362	1974	1208	2172	475	191	605	2113	1318	1100	1516	1381
WBGene00007154	8	36	17	24	2	25	12	13	0	12	17	28	22	7	19	18	15	14	23	16	10	21	21	17	9	12	5	7	9	26	2	4	14	10	1	4	31	19	6	2	11
WBGene00007160	0	0	0	0	0	0	0	0	0	0	0	0	0	0	0	0	0	0	0	0	0	0	0	0	0	0	0	0	0	0	0	0	0	0	0	0	0	0	0	0	0
WBGene00007161	0	0	0	0	0	0	0	0	0	0	0	0	0	0	0	0	0	0	0	0	0	0	0	0	0	0	0	0	0	0	0	0	0	0	0	0	0	0	0	0	0
WBGene00007162	0	2	1	0	0	0	1	0	0	0	1	3	0	0	0	1	2	0	0	1	1	1	2	0	1	2	1	1	0	0	4	2	0	0	0	0	0	2	1	3	3
WBGene00007163	0	0	0	0	0	0	0	0	0	0	0	0	0	0	0	0	0	0	0	0	0	0	0	0	0	0	0	0	0	0	0	0	0	0	0	0	0	0	0	0	0
WBGene00007164	0	0	0	0	0	0	1	0	0	0	0	0	0	0	0	0	0	0	0	0	0	0	0	0	0	0	0	0	0	0	0	0	0	0	0	0	0	0	0	0	0
WBGene00007165	9	23	12	10	3	6	25	13	10	21	9	13	6	12	13	11	19	8	9	4	8	17	21	9	19	7	2	2	4	11	7	3	9	11	8	8	22	10	9	3	7
WBGene00007166	0	0	0	0	0	0	0	0	0	0	0	0	0	0	0	0	0	0	0	0	0	0	0	0	0	0	0	0	0	0	0	0	0	0	0	0	0	1	0	0	0
WBGene00007176	28	52	23	16	14	23	25	18	22	9	9	36	10	10	3	17	46	14	14	12	20	39	32	22	5	6	3	0	4	13	7	8	14	6	0	5	3	5	2	0	0
WBGene00007177	1	0	0	0	0	0	1	2	0	0	1	0	0	0	0	2	0	1	0	1	0	0	1	0	0	0	1	1	0	0	1	1	1	0	0	0	1	0	0	0	0
WBGene00007181	7	6	2	1	3	6	0	2	8	3	8	23	8	4	11	7	16	3	10	8	25	8	23	6	2	3	19	7	4	8	5	17	27	13	6	4	13	16	7	41	11
WBGene00007182	0	0	0	0	0	0	0	0	0	0	0	0	0	0	0	0	0	0	0	0	0	0	0	0	0	0	0	0	0	0	0	0	0	0	0	0	0	0	0	0	0
WBGene00007183	1	2	2	1	0	3	3	4	0	0	0	1	0	1	1	0	1	1	0	0	0	4	5	1	1	0	0	0	0	0	9	4	6	2	1	0	4	1	1	10	1
WBGene00007230	0	0	0	0	0	0	0	0	0	0	0	0	0	0	0	0	0	0	0	0	0	1	0	0	0	0	0	0	0	0	0	0	0	0	0	0	0	1	0	0	1
WBGene00007231	9	10	7	11	0	7	3	7	1	2	0	5	4	4	0	6	13	2	0	6	4	16	7	4	7	2	0	0	0	0	2	0	2	1	0	0	0	0	0	3	0
WBGene00007232	3	23	1	2	0	11	8	3	0	1	2	5	2	1	0	3	10	6	2	0	14	20	18	3	2	2	0	0	2	1	4	6	3	10	1	0	0	0	0	4	0
WBGene00007233	0	1	0	4	0	2	0	1	0	0	1	2	2	0	0	2	0	0	1	0	0	0	2	0	1	1	0	2	0	1	0	0	0	2	0	0	3	3	1	0	0
WBGene00007234	73	153	53	15	11	104	69	78	26	20	31	69	26	25	11	49	109	42	21	18	54	55	72	6	20	38	261	128	22	27	127	147	86	9	11	58	200	167	32	176	120
WBGene00007235	373	462	161	112	70	342	239	205	120	77	623	419	222	124	148	211	396	166	116	69	202	251	319	57	63	405	1666	911	131	284	820	736	1221	50	44	414	1989	1635	509	1403	943
WBGene00007236	90	146	81	30	21	136	110	68	64	44	43	69	33	27	11	63	135	23	17	17	63	101	72	24	21	29	66	19	7	19	63	37	31	7	10	27	80	40	32	49	23
WBGene00007237	11	24	16	9	1	37	8	23	0	13	10	23	9	10	5	12	18	6	5	4	7	6	14	1	7	26	36	23	6	12	58	54	51	4	10	21	54	45	29	74	41
WBGene00007238	0	0	0	0	0	0	0	0	0	0	0	0	0	0	0	0	0	0	0	0	0	0	0	0	0	0	0	0	0	0	0	0	0	0	0	0	0	0	0	0	0
WBGene00007239	0	0	0	0	0	0	1	0	0	0	0	0	0	0	0	0	0	0	0	0	0	0	0	0	0	0	0	0	0	0	0	0	0	0	0	0	0	0	0	0	0
WBGene00007240	18	19	2	0	1	15	21	11	3	5	7	14	5	5	4	7	24	1	0	3	10	20	21	3	7	2	2	0	0	3	0	0	1	0	1	1	0	0	0	1	1
WBGene00007241	14	39	5	5	1	6	16	13	0	0	2	1	1	0	0	24	15	4	7	5	0	2	1	0	0	0	0	0	0	0	0	0	0	0	0	0	0	1	0	0	0
WBGene00007279	0	0	0	0	0	0	0	0	0	0	0	0	0	0	0	0	0	0	0	0	0	0	0	0	0	0	0	0	0	0	0	0	0	0	0	0	0	0	0	0	0
WBGene00007281	0	0	0	0	0	1	2	0	0	1	0	2	0	0	0	0	0	1	0	0	1	3	1	0	2	2	0	0	0	0	1	0	1	0	0	1	0	0	0	1	2
WBGene00007282	828	1219	376	306	187	972	509	588	461	408	83	176	88	102	67	515	544	316	313	268	560	814	772	317	404	158	213	126	101	146	365	196	223	157	125	156	279	184	294	310	183
WBGene00007283	480	693	266	113	66	652	484	345	223	198	118	115	53	49	34	267	538	140	151	135	373	527	343	152	172	122	265	71	66	94	449	218	251	66	67	105	282	113	350	360	157
WBGene00007360	1	0	0	0	0	1	0	0	0	0	0	0	0	0	0	0	0	0	0	0	0	0	0	0	0	0	0	0	0	0	0	0	0	0	0	0	0	0	0	0	0
WBGene00007361	19	17	9	0	1	36	18	2	6	4	1	4	2	3	7	5	15	2	8	5	9	13	5	1	5	1	6	6	0	1	5	2	12	2	1	2	13	9	2	2	4
WBGene00007362	1305	1977	463	467	290	1851	1499	1197	1031	874	158	345	100	173	215	1289	1991	623	861	721	427	750	326	405	395	495	1192	390	284	495	582	460	420	231	182	571	1312	518	398	523	274
WBGene00007363	592	869	231	197	98	838	664	518	338	206	769	1028	539	372	250	675	943	383	275	225	1119	1079	1333	301	333	235	564	278	47	131	691	682	821	111	116	285	578	318	419	661	582
WBGene00007364	1	0	0	0	0	0	0	0	0	0	0	0	1	0	0	0	3	0	0	0	0	0	0	0	0	2	1	0	0	1	8	0	0	0	0	0	0	0	2	1	1
WBGene00007365	4144	8575	3873	2376	990	5199	5828	5557	1663	805	254	2024	504	775	282	4316	5755	3618	2159	1434	2325	3678	5392	2026	1965	1271	3400	1753	446	837	2324	1615	2037	649	397	1005	3689	2279	1092	2136	936
WBGene00007366	1214	843	275	232	67	429	321	281	186	66	46	316	53	131	79	540	346	368	151	138	302	81	542	146	115	263	716	409	101	207	492	403	582	256	107	83	579	341	181	313	230
WBGene00007367	0	3	1	1	0	0	2	0	8	0	4	14	0	2	1	1	3	0	3	0	7	3	0	0	0	1	2	3	0	0	1	1	0	1	0	0	0	0	0	2	1
WBGene00007368	27	31	34	3	4	13	24	26	19	3	21	58	18	10	11	11	26	9	10	1	7	14	10	1	2	3	14	5	0	2	5	5	10	1	1	4	9	7	1	3	1
WBGene00007369	0	0	1	0	0	0	0	0	0	0	0	0	0	0	0	0	0	0	0	0	0	1	0	0	0	0	0	0	0	0	0	0	0	0	0	0	0	0	0	0	0
WBGene00007370	2	2	0	0	0	1	3	5	0	2	4	7	0	0	1	2	3	0	0	0	2	2	1	0	0	2	6	0	0	0	2	0	0	2	1	2	0	2	0	1	1
WBGene00007372	75	150	48	46	27	103	61	85	47	38	63	110	46	40	33	69	65	37	33	15	74	88	118	47	45	16	38	25	3	10	33	22	30	16	17	17	39	16	31	35	7
WBGene00007373	0	0	0	0	0	0	0	0	0	0	0	0	0	0	0	0	0	0	0	0	0	0	0	0	0	0	0	0	0	0	0	0	0	0	0	0	0	1	0	0	0
WBGene00007379	0	0	0	0	0	0	0	0	0	0	0	0	0	0	0	0	0	0	0	0	0	0	0	0	0	0	0	0	0	0	0	0	0	0	0	0	0	0	0	0	0
WBGene00007380	0	0	0	0	0	0	0	0	0	0	0	1	0	0	0	0	0	0	0	0	0	0	0	0	0	0	0	0	0	0	0	0	0	3	0	0	0	0	0	2	0
WBGene00007381	0	0	0	0	0	0	0	0	0	0	0	0	0	0	0	0	0	0	0	0	0	0	0	0	0	0	0	0	0	0	0	0	0	0	0	0	0	0	0	0	0
WBGene00007382	0	0	0	0	0	0	0	0	0	0	0	0	0	0	0	0	2	0	0	0	0	0	0	0	0	0	0	0	0	0	0	0	0	1	0	0	2	0	1	0	0
WBGene00007383	0	0	0	0	1	0	3	0	0	0	0	0	0	0	0	0	0	0	0	0	0	0	0	0	0	1	0	0	0	0	0	1	0	0	0	0	0	2	0	0	0
WBGene00007385	3369	5835	2091	1805	1238	4081	3488	3205	2065	1705	1100	2058	665	1031	717	2293	3589	1252	1101	975	2561	3537	3837	1418	1589	1350	2776	909	585	1085	3116	2033	2266	1328	831	1181	2846	1231	2408	3107	1442
WBGene00007386	189	312	117	113	77	214	186	184	95	85	87	170	70	107	73	146	248	92	108	71	124	223	199	111	120	91	241	161	76	103	275	179	286	155	94	100	332	217	199	339	178
WBGene00007387	124	240	71	63	30	149	151	149	96	55	27	64	24	31	18	77	191	34	36	39	112	112	178	30	44	18	115	29	26	21	85	72	67	16	12	25	79	45	37	67	33
WBGene00007388	15	69	37	26	15	64	106	71	27	48	12	67	21	20	23	38	91	21	20	13	30	87	66	31	40	4	10	4	6	5	13	7	22	11	12	3	21	13	7	10	19
WBGene00007389	0	2	3	0	1	1	1	0	5	0	1	1	1	2	1	0	7	0	0	3	0	1	4	7	0	0	0	1	0	0	1	0	5	1	0	0	0	0	0	4	0
WBGene00007390	183	362	128	84	30	326	264	162	102	65	96	208	73	45	22	182	352	98	75	30	223	234	284	52	45	150	398	177	18	50	360	307	393	56	40	79	297	179	161	352	282
WBGene00007391	48	93	29	24	3	110	72	68	39	14	8	17	7	10	4	65	107	49	20	16	21	45	57	10	11	17	65	35	7	3	29	40	40	7	2	18	42	15	8	7	24
WBGene00007392	244	237	95	69	36	264	164	146	57	71	181	271	100	67	58	146	256	75	70	33	173	174	300	62	67	81	262	137	29	60	204	196	217	47	33	89	256	161	131	200	148
WBGene00007393	15	22	17	6	3	15	15	16	1	3	25	27	19	20	7	6	9	5	9	2	11	14	14	1	1	6	20	8	0	5	4	8	20	1	1	7	47	20	5	19	10
WBGene00007394	201	327	103	52	56	261	168	247	109	53	67	145	64	53	30	153	186	100	75	59	171	204	303	52	62	63	179	73	25	31	112	108	121	30	18	61	152	103	87	157	83
WBGene00007395	294	485	153	88	49	331	273	295	180	72	156	287	129	103	65	214	321	160	83	87	183	252	359	83	110	74	136	72	20	33	91	104	147	32	27	23	107	46	36	69	53
WBGene00007422	129	261	114	64	66	123	201	175	108	66	76	193	73	66	83	102	284	100	80	60	122	309	215	82	72	33	58	35	23	29	79	58	109	42	17	37	136	62	40	90	42
WBGene00007423	0	1	0	0	0	1	2	0	1	0	0	0	0	0	0	4	7	0	0	0	0	5	1	1	1	0	0	0	0	0	1	2	1	0	0	0	0	0	2	1	0
WBGene00007424	33	41	27	42	21	63	113	60	47	56	28	99	33	53	39	41	115	33	40	27	16	105	35	23	19	10	24	15	9	22	13	10	16	15	9	25	53	29	12	19	6
WBGene00007425	1	8	0	3	0	1	0	4	0	0	0	3	1	1	0	3	1	1	0	0	0	1	2	0	1	1	1	0	0	0	0	1	0	0	0	1	1	0	0	2	0
WBGene00007426	0	0	0	0	2	0	0	0	0	0	0	1	0	0	0	0	1	0	0	0	0	0	0	0	0	0	0	0	0	0	0	0	0	0	0	0	0	1	0	0	0
WBGene00007427	0	0	0	0	0	0	0	0	0	0	0	0	0	0	0	0	0	0	0	0	0	0	0	0	0	0	0	0	0	0	0	0	0	0	0	0	3	0	0	0	0
WBGene00007428	165	278	99	82	49	187	138	196	91	118	97	177	86	129	94	163	199	78	99	74	157	193	272	125	117	43	55	40	21	22	96	48	91	45	31	40	70	49	70	94	45
WBGene00007429	13	49	5	0	6	37	22	36	23	4	17	31	7	11	13	16	40	10	8	3	16	23	34	7	5	4	27	12	3	2	14	5	7	3	3	7	9	13	5	7	5
WBGene00007430	177	273	117	97	46	196	206	211	103	85	87	144	63	128	68	156	248	90	110	75	137	206	207	135	105	78	135	60	38	67	121	86	116	73	51	40	154	68	84	127	69
WBGene00007431	52	69	41	30	15	77	61	75	43	47	25	68	22	50	15	32	88	17	23	13	42	77	67	14	26	7	24	12	5	2	33	20	43	7	8	19	53	27	22	23	28
WBGene00007432	0	0	0	1	0	4	0	0	0	0	0	0	0	0	0	0	0	1	0	0	2	1	0	0	0	0	0	1	0	0	0	0	0	0	0	0	1	0	4	0	0
WBGene00007437	0	5	0	0	0	1	2	2	0	0	1	0	0	0	0	0	3	0	2	0	1	7	4	0	0	0	0	0	0	0	1	0	2	0	0	1	0	0	1	0	0
WBGene00007438	0	0	0	0	0	0	0	0	0	0	0	0	0	0	0	0	0	0	0	0	0	0	0	0	0	3	8	3	2	1	3	0	0	1	0	3	4	0	1	3	1
WBGene00007439	13	29	7	5	1	12	8	2	9	6	6	9	2	0	0	3	12	12	0	2	9	17	24	3	1	50	149	269	3	4	720	404	744	23	14	4	29	28	58	76	145
WBGene00007440	641	682	277	27	10	649	458	557	103	47	426	1147	605	142	110	639	648	422	90	66	700	567	988	95	62	236	717	403	25	39	611	556	630	51	46	246	588	572	309	618	392
WBGene00007441	1	1	2	0	0	0	2	0	0	0	0	0	0	0	0	0	0	0	1	0	0	0	1	0	0	1	1	0	0	0	0	0	0	0	0	0	0	0	0	0	0
WBGene00007442	2	1	0	0	0	1	0	0	0	0	1	1	0	2	4	3	0	1	0	0	6	4	3	0	1	0	0	0	0	0	0	0	3	0	0	0	0	0	1	0	0
WBGene00007534	108	193	53	52	35	161	88	127	109	40	74	114	43	69	46	76	101	53	66	22	104	129	198	50	65	20	39	27	20	25	61	73	68	41	14	27	110	36	51	60	47
WBGene00007535	0	0	0	0	0	0	0	0	0	0	0	0	0	0	0	0	0	0	0	0	0	0	0	0	0	0	1	0	0	0	0	0	0	0	0	1	2	0	0	0	0
WBGene00007536	120	169	97	48	62	185	155	105	59	61	75	195	54	73	82	103	222	48	49	52	94	158	156	43	75	30	75	22	13	18	40	42	68	22	14	32	62	39	28	51	34
WBGene00007537	0	1	1	7	0	0	4	3	0	2	0	0	0	0	0	2	1	0	0	0	0	0	1	0	0	0	2	0	0	0	0	0	0	0	0	0	1	0	0	0	0
WBGene00007538	0	0	0	0	0	5	2	0	0	0	0	0	0	0	0	1	0	2	0	0	0	3	1	0	0	0	2	0	0	0	4	0	1	0	1	0	2	0	2	4	0
WBGene00007540	0	0	0	0	0	0	0	0	0	2	0	1	0	0	0	0	0	0	0	0	0	0	0	0	0	0	1	1	0	0	2	1	1	0	0	0	0	3	0	0	1
WBGene00007541	1	5	4	28	2	0	4	0	0	0	0	0	0	1	0	0	2	0	0	1	0	0	2	1	0	0	0	0	0	0	1	0	0	0	0	0	1	0	1	0	2
WBGene00007542	1	0	0	0	0	7	2	3	0	2	0	0	0	0	0	0	2	1	3	0	0	0	4	0	0	0	0	1	0	0	1	0	1	0	1	0	0	2	0	0	0
WBGene00007543	0	2	0	22	1	0	6	0	0	0	0	1	0	0	1	0	1	0	0	0	2	0	0	0	2	0	0	1	0	0	0	3	1	0	0	0	0	0	0	0	0
WBGene00007544	0	1	1	10	0	0	6	0	0	0	0	0	0	0	0	0	0	0	0	0	0	0	0	0	0	0	0	0	0	0	0	0	0	0	0	0	0	1	0	0	0
WBGene00007546	94	188	66	38	23	130	165	134	44	45	37	106	47	68	45	72	159	60	43	33	123	122	212	47	47	17	40	14	8	16	26	19	30	13	13	32	80	17	14	33	20
WBGene00007547	54	62	17	7	9	28	26	38	23	17	30	73	8	24	7	38	33	15	11	12	46	43	81	3	19	8	37	25	3	14	31	26	45	6	1	7	41	43	12	43	27
WBGene00007548	20	48	19	6	2	24	26	35	12	9	4	14	4	6	2	20	45	7	6	8	15	26	44	6	4	4	11	6	1	2	7	11	15	1	3	8	5	10	8	5	3
WBGene00007549	60	117	50	18	10	114	126	110	52	39	15	70	17	32	26	70	139	34	46	23	48	125	118	38	35	11	26	9	7	10	23	28	33	7	2	10	20	7	12	8	6
WBGene00007550	69	74	20	12	4	77	66	62	21	17	8	21	16	14	7	64	97	54	38	11	48	76	79	24	18	16	50	21	8	7	32	26	17	6	3	18	56	25	27	24	23
WBGene00007551	22	20	8	6	3	22	30	19	22	6	19	48	15	13	18	17	39	10	5	5	10	38	37	5	3	6	20	3	6	8	17	17	10	3	3	10	12	11	14	23	11
WBGene00007552	0	0	1	0	1	0	1	2	0	3	0	0	0	0	0	1	0	0	0	0	0	0	0	0	0	0	0	0	0	0	1	0	0	0	0	0	0	0	0	1	0
WBGene00007553	18	31	6	8	4	26	17	37	27	10	9	15	2	6	6	17	26	14	17	15	26	41	35	5	15	157	450	161	55	81	545	271	192	131	69	39	240	141	167	274	148
WBGene00007554	215	453	175	130	62	291	300	274	135	128	136	342	116	150	89	204	378	184	125	93	236	347	407	154	166	75	113	52	31	47	148	114	124	61	63	64	158	91	105	138	81
WBGene00007565	1487	2786	949	910	470	1287	1132	1225	559	756	116	333	96	239	132	716	1069	454	470	371	1220	1479	2093	685	855	243	488	142	93	161	735	498	554	294	239	244	611	213	528	659	309
WBGene00007567	3	1	2	0	0	0	3	1	4	1	1	4	0	1	0	1	3	0	0	1	3	5	2	2	3	5	0	0	0	3	0	1	0	1	0	0	4	0	2	1	0
WBGene00007569	0	0	0	0	0	0	0	0	0	0	0	0	0	0	0	0	0	0	0	0	0	0	0	0	0	0	0	0	0	0	0	0	0	0	0	0	0	0	0	0	0
WBGene00007570	0	0	0	0	0	0	0	0	0	0	0	0	0	0	0	0	0	0	0	0	0	1	0	0	0	0	0	0	0	0	0	0	0	0	0	0	0	0	0	0	0
WBGene00007571	0	0	0	0	0	0	0	0	0	0	0	0	0	0	0	0	0	0	0	0	0	0	0	0	0	0	0	0	0	0	0	0	0	0	0	0	0	0	0	0	0
WBGene00007572	0	0	0	0	0	0	0	0	0	0	0	0	0	0	0	0	0	0	0	0	0	0	0	0	0	0	0	0	0	0	0	0	0	0	0	0	0	0	0	0	0
WBGene00007583	81	210	155	85	66	268	233	268	116	122	31	155	27	40	69	77	195	54	76	71	70	325	100	99	79	50	26	20	21	35	53	32	40	69	38	49	90	25	45	50	26
WBGene00007584	0	0	0	0	0	0	0	0	0	0	0	0	0	0	0	0	0	1	1	0	0	2	0	0	0	0	0	3	0	0	1	1	0	3	0	0	0	0	0	0	0
WBGene00007585	12	28	10	3	0	19	22	22	0	12	10	18	6	5	3	8	17	8	16	11	14	16	7	7	3	2	4	1	0	0	1	2	0	2	0	4	3	3	1	0	0
WBGene00007586	109	286	104	89	59	157	157	110	128	103	102	167	56	123	90	89	161	70	68	74	121	188	218	94	103	39	65	33	29	54	90	45	102	72	61	48	131	51	53	95	30
WBGene00007587	30	112	31	30	26	67	57	50	53	51	15	55	10	12	22	33	60	23	19	17	47	71	68	26	27	8	9	4	5	5	21	18	12	20	16	3	21	13	12	14	6
WBGene00007588	512	1261	427	379	242	749	616	687	471	414	198	519	183	366	271	529	641	356	377	346	420	923	1057	416	457	106	239	275	74	109	260	198	429	157	138	112	382	263	151	391	221
WBGene00007589	7	41	21	12	11	30	17	26	6	11	2	14	5	9	5	19	35	8	5	7	15	26	23	3	14	9	19	7	3	4	14	6	5	9	3	2	11	9	12	8	8
WBGene00007590	22	26	8	5	1	34	31	22	9	2	17	20	4	7	4	20	40	13	6	9	28	37	20	2	4	1	0	1	1	1	4	2	14	2	0	0	3	6	2	2	0
WBGene00007604	38	62	30	18	13	62	56	63	15	15	12	23	9	11	12	42	54	34	34	9	67	34	54	16	25	10	28	17	9	9	30	31	28	20	7	7	25	15	24	37	17
WBGene00007605	432	691	259	180	79	837	522	472	456	265	105	249	77	106	67	505	853	278	206	172	416	633	639	200	151	111	351	112	41	100	410	326	315	80	68	205	461	160	227	339	310
WBGene00007606	38	72	45	33	20	46	86	53	12	18	32	45	21	15	31	31	94	20	29	21	29	86	75	32	34	7	33	15	8	17	20	16	47	12	9	13	59	27	14	32	16
WBGene00007607	5	9	0	2	0	5	0	6	0	2	2	5	1	10	0	4	10	2	1	0	2	1	8	2	3	2	0	0	0	0	1	2	1	1	0	0	0	0	0	3	0
WBGene00007608	7	10	2	3	0	11	9	5	3	3	1	5	2	0	1	3	10	6	3	0	2	3	7	0	1	6	6	3	0	2	3	0	8	0	0	3	3	3	4	3	4
WBGene00007609	135	204	59	31	19	209	129	111	55	48	108	98	62	27	49	143	203	58	54	43	157	191	205	32	68	117	396	123	27	46	253	171	229	36	39	82	249	188	123	178	94
WBGene00007613	0	0	1	0	0	1	0	0	0	0	0	0	0	0	0	0	0	0	0	0	2	0	1	0	0	0	0	0	0	0	0	0	0	0	0	0	0	0	0	0	0
WBGene00007614	29	22	14	6	0	33	23	13	14	13	19	42	9	11	5	22	26	15	8	11	39	44	51	7	5	4	16	10	1	4	9	15	29	5	10	2	9	15	6	14	16
WBGene00007615	3	10	5	2	0	8	17	14	13	3	10	14	7	4	2	3	11	1	1	2	5	8	4	2	2	6	12	3	0	1	15	8	11	2	3	0	24	5	10	9	15
WBGene00007616	18	30	8	1	0	36	17	8	4	1	16	23	15	2	5	14	17	10	7	0	13	15	15	2	7	9	20	10	1	0	6	3	7	1	1	6	12	10	7	13	3
WBGene00007617	109	218	88	73	42	98	119	134	109	52	160	267	107	224	172	75	152	77	96	56	92	191	172	96	63	38	100	69	40	31	78	52	124	87	32	48	122	108	77	111	66
WBGene00007618	0	0	0	0	0	0	0	0	0	0	0	0	0	0	0	0	0	0	0	0	0	0	0	0	0	0	0	0	0	0	0	0	0	0	0	0	0	0	0	0	0
WBGene00007619	33	47	15	10	6	58	48	48	14	17	17	45	10	16	8	31	53	20	19	25	18	26	20	23	12	11	29	10	12	17	22	22	17	11	2	23	35	20	18	21	13
WBGene00007672	0	3	2	0	0	0	1	0	0	0	1	0	0	0	0	1	0	0	0	0	2	3	0	2	0	0	0	0	0	0	0	0	2	0	0	0	1	0	1	0	0
WBGene00007673	0	0	0	0	0	0	0	0	0	0	0	0	0	0	0	0	0	0	0	0	0	0	0	0	0	0	0	0	0	0	0	0	0	0	0	0	0	0	0	0	0
WBGene00007674	0	0	0	0	0	0	0	0	0	0	0	0	0	0	0	0	0	0	0	0	0	0	0	0	0	0	0	0	0	0	0	0	0	0	0	0	0	2	0	0	0
WBGene00007675	34	41	20	8	3	29	26	31	22	10	30	54	12	20	8	20	39	8	9	3	18	28	31	7	11	1	20	5	3	5	16	17	5	4	2	18	16	4	8	27	5
WBGene00007676	0	0	0	0	0	1	1	0	0	0	0	0	0	0	0	0	0	0	0	0	0	0	0	0	0	0	0	0	0	0	0	0	0	0	0	0	2	0	0	0	2
WBGene00007677	8	25	5	22	8	31	25	21	4	23	8	17	5	8	7	14	15	5	15	8	8	25	13	22	20	1	5	1	1	4	2	10	1	1	0	8	3	2	6	11	0
WBGene00007678	0	0	0	0	0	0	0	0	0	0	0	0	0	0	0	0	0	0	0	0	0	0	0	0	0	0	2	0	0	0	1	0	0	0	0	0	0	0	0	0	0
WBGene00007714	0	0	0	0	0	0	0	0	0	0	0	0	0	0	0	0	0	0	0	0	0	0	0	0	0	0	0	0	0	0	0	0	0	1	0	0	0	0	2	0	0
WBGene00007715	0	1	1	0	0	0	2	1	0	0	1	1	0	0	0	0	0	0	0	0	0	0	0	0	0	0	0	0	0	0	0	1	0	0	0	0	0	0	0	0	0
WBGene00007716	80	51	19	5	2	34	24	13	7	11	8	22	8	3	12	35	49	30	4	4	25	18	50	6	2	3	7	11	0	1	24	7	9	3	0	8	9	6	3	5	4
WBGene00007717	111	136	45	12	8	111	90	95	47	38	69	133	44	73	52	89	113	36	44	21	51	51	100	24	26	13	27	18	4	7	27	11	21	4	0	24	31	19	16	15	9
WBGene00007718	226	359	148	94	63	263	226	220	108	105	183	271	96	112	74	189	272	102	96	51	194	270	325	97	110	82	232	99	41	68	278	130	190	68	44	67	221	126	143	238	122
WBGene00007719	0	0	0	0	0	0	0	0	0	0	0	0	0	0	0	0	0	0	0	0	0	0	0	0	0	0	0	0	0	0	0	0	0	0	0	0	0	0	0	0	0
WBGene00007720	118	240	82	62	30	200	140	138	76	83	98	136	65	49	37	104	166	59	37	27	107	147	149	20	44	32	72	28	20	23	70	63	57	18	20	30	66	43	41	68	30
WBGene00007721	0	0	0	0	0	0	0	0	0	0	0	0	0	0	0	0	0	0	0	0	0	1	0	0	0	0	0	0	0	0	1	0	0	0	0	0	0	0	0	0	0
WBGene00007722	5	11	6	6	1	7	16	13	10	1	3	13	1	3	2	7	9	4	0	6	15	4	14	0	1	0	0	1	1	0	0	4	0	0	1	0	0	0	0	1	6
WBGene00007723	2	3	0	0	0	2	1	2	0	0	0	2	0	0	0	4	1	3	0	0	0	0	1	0	0	193	574	412	84	258	152	218	417	98	40	50	1107	1154	147	619	520
WBGene00007724	48	127	63	25	29	56	109	99	41	39	45	101	34	38	51	66	137	44	47	28	53	107	151	27	47	34	54	41	9	17	46	38	80	29	18	30	90	80	34	56	76
WBGene00007725	119	150	53	40	26	81	106	94	36	49	56	268	109	125	70	100	139	73	49	23	119	177	261	36	44	18	28	40	9	9	56	53	98	28	13	25	51	40	24	46	44
WBGene00007726	11	2	6	7	1	9	4	6	3	0	6	12	1	8	4	6	6	3	2	0	4	5	17	2	2	11	10	5	1	3	8	1	8	3	0	2	5	13	4	10	4
WBGene00007727	0	0	0	0	0	0	0	0	0	0	0	0	0	0	0	0	0	0	0	0	0	0	0	0	0	0	0	0	0	0	0	0	0	0	0	0	0	0	0	0	0
WBGene00007728	21	30	8	16	2	33	19	13	1	8	19	32	18	17	10	15	22	5	6	1	17	16	28	4	1	5	18	5	0	8	10	6	21	1	2	5	22	9	4	24	4
WBGene00007747	2	2	1	0	0	0	1	0	0	0	0	1	2	0	0	0	2	1	6	0	0	2	1	0	0	1	2	2	0	1	3	0	1	2	0	0	3	0	1	0	4
WBGene00007748	105	181	55	46	23	82	74	69	26	46	46	127	49	81	44	63	115	52	91	26	102	99	153	47	45	26	106	66	24	25	93	95	95	29	34	40	136	93	68	140	91
WBGene00007749	43	104	56	31	25	56	44	51	26	15	21	47	15	23	15	39	46	27	26	15	56	48	87	34	16	20	40	26	9	15	41	24	46	23	2	8	25	14	25	38	18
WBGene00007753	153	259	65	42	46	181	134	148	85	42	22	80	38	39	35	147	181	74	45	53	159	133	233	48	45	25	62	19	10	10	34	44	35	16	10	20	63	20	22	31	15
WBGene00007754	0	0	0	0	0	3	0	1	0	0	0	0	0	0	0	1	0	0	0	0	0	1	2	0	1	0	1	0	0	0	0	0	0	0	0	0	0	0	1	0	0
WBGene00007755	15	51	25	7	3	23	35	32	12	20	2	15	5	4	1	29	38	9	15	13	17	33	27	3	5	4	4	4	3	9	9	3	17	4	3	13	13	6	13	14	8
WBGene00007756	414	689	316	170	105	736	531	533	239	187	174	325	147	160	125	483	680	278	245	143	392	508	662	201	217	104	212	135	47	77	216	190	230	88	54	118	219	129	150	176	106
WBGene00007757	147	251	86	62	28	246	169	158	86	89	45	111	41	50	27	122	189	68	28	42	118	154	157	46	63	56	94	35	13	29	76	80	120	12	13	35	64	50	44	53	38
WBGene00007758	3	14	2	7	2	15	21	14	1	12	1	18	8	11	4	8	14	5	7	1	10	17	14	9	3	18	7	9	1	2	59	34	21	6	3	3	9	7	10	6	18
WBGene00007759	0	2	0	0	0	1	0	0	0	0	0	0	0	0	0	0	2	0	0	1	1	3	0	0	1	1	0	1	0	0	1	1	4	0	0	0	0	0	2	4	1
WBGene00007784	8	19	3	5	5	13	17	14	22	17	24	51	12	32	14	11	13	13	6	9	10	29	24	9	14	26	63	29	11	33	97	68	86	39	24	21	96	37	48	85	40
WBGene00007785	5	9	3	0	5	12	7	5	11	5	4	15	3	5	2	6	7	2	2	4	7	9	18	4	5	5	7	2	2	3	15	2	11	5	5	1	6	9	5	17	4
WBGene00007786	2868	3880	1383	938	412	3399	2343	2512	1208	904	1664	2422	1059	1228	684	2033	2993	1360	1153	674	1928	2219	3071	742	875	1239	3250	1509	471	762	2714	2162	2725	596	434	1023	3476	1997	1553	2785	1721
WBGene00007787	84	137	42	63	23	136	103	98	54	34	99	149	46	40	32	66	117	43	26	15	91	110	119	34	42	41	138	70	19	23	107	113	125	34	16	25	112	87	76	140	78
WBGene00007797	0	3	0	1	0	1	0	0	0	0	3	2	0	1	0	0	3	0	0	0	0	0	0	0	0	0	0	3	0	0	0	1	2	2	0	0	0	0	0	0	1
WBGene00007798	0	0	0	0	0	0	0	0	0	0	0	0	0	0	0	0	0	0	0	0	0	0	0	0	0	0	0	0	0	0	0	0	0	0	0	0	0	0	0	0	0
WBGene00007799	43	95	39	46	25	62	53	59	22	46	23	59	11	26	34	38	77	31	26	16	38	64	73	21	30	13	5	5	9	6	19	11	16	7	7	16	50	12	11	27	7
WBGene00007800	0	0	0	0	1	0	0	0	0	0	0	0	0	0	1	0	0	0	0	0	0	0	0	0	0	0	0	1	0	0	1	0	2	0	0	0	1	0	0	5	6
WBGene00007804	0	0	0	0	0	0	0	0	0	0	1	0	0	0	0	0	0	0	0	0	0	0	0	0	0	0	0	0	0	0	0	0	0	0	0	0	0	0	0	0	0
WBGene00007805	0	0	0	0	0	0	0	0	0	0	0	0	0	0	0	0	0	0	0	0	0	0	0	0	0	0	0	0	0	0	0	0	0	0	0	0	0	0	0	0	0
WBGene00007806	0	0	0	0	0	0	0	0	0	0	0	0	0	0	0	0	0	0	0	5	0	0	0	1	0	0	0	0	0	0	0	0	1	0	0	0	0	0	0	0	0
WBGene00007807	860	1594	682	173	96	1991	1389	1218	371	308	121	207	78	51	37	905	1696	623	433	274	538	926	433	199	212	448	977	330	86	133	406	321	332	71	63	487	1043	424	200	379	121
WBGene00007829	1	4	2	0	0	1	2	5	0	0	1	1	0	0	1	1	4	4	1	1	2	3	2	0	0	2	1	0	1	0	3	0	0	0	2	0	3	1	0	0	1
WBGene00007831	0	0	0	0	0	0	0	0	0	0	0	0	0	0	0	0	0	0	0	0	0	0	0	0	0	0	0	0	0	0	0	0	0	0	0	0	0	0	0	0	0
WBGene00007832	13	37	4	2	0	5	4	12	5	2	1	21	6	6	0	11	6	10	11	1	32	10	21	5	5	3	7	8	0	3	12	11	10	4	0	1	12	5	12	19	5
WBGene00007833	633	686	236	77	67	338	252	326	50	55	12	142	67	220	141	126	248	161	196	73	124	123	303	86	74	63	175	79	27	47	65	39	77	40	11	75	248	104	59	82	34
WBGene00007834	0	0	0	0	0	0	0	0	0	0	0	0	1	0	0	0	0	3	0	0	0	3	0	0	0	0	1	0	0	0	0	2	0	0	0	0	0	0	0	1	1
WBGene00007835	3	8	12	0	0	13	11	7	0	0	3	8	1	7	0	7	7	2	4	3	4	3	3	2	2	1	1	1	2	0	6	6	0	0	0	1	0	0	1	2	2
WBGene00007850	0	0	0	0	0	0	0	0	0	0	0	0	0	0	0	0	3	0	0	0	0	0	0	0	0	0	0	0	0	0	0	0	0	0	0	0	0	0	0	0	0
WBGene00007851	5	8	10	3	2	12	17	9	2	0	2	15	1	0	0	7	15	2	2	3	6	12	19	2	1	1	2	1	0	2	6	1	4	2	0	1	3	2	0	2	0
WBGene00007852	0	0	0	0	0	0	0	0	0	0	0	0	0	0	0	0	0	0	0	0	0	0	0	0	0	0	0	0	0	0	0	0	0	0	0	0	0	0	0	0	0
WBGene00007853	0	0	0	0	0	0	0	0	0	0	0	0	0	0	0	0	0	0	0	0	0	0	0	0	0	0	0	0	0	0	0	1	0	0	0	0	0	0	0	0	0
WBGene00007862	9	15	6	8	2	3	21	25	1	5	4	13	2	5	1	11	16	7	10	6	6	14	9	6	8	1	5	2	0	2	3	3	5	1	0	0	8	1	4	3	5
WBGene00007863	0	0	0	0	0	0	0	0	0	0	0	0	0	0	0	0	1	0	0	0	0	0	0	0	0	0	0	0	0	0	0	0	1	1	0	2	1	0	1	5	0
WBGene00007907	5	20	15	8	6	9	19	29	12	7	4	13	5	14	9	8	15	16	3	11	6	14	13	11	7	0	10	5	8	4	10	9	9	3	0	1	15	9	6	10	4
WBGene00007908	33	46	8	5	2	35	22	20	0	11	13	16	1	2	9	21	25	7	5	9	18	15	40	13	12	15	36	16	2	4	38	24	34	7	6	7	51	20	16	30	23
WBGene00007909	13	39	11	4	3	65	40	28	11	2	3	2	1	3	1	32	88	12	10	6	23	40	27	8	12	14	29	6	0	5	9	8	13	5	3	5	17	3	2	6	4
WBGene00007910	0	0	0	0	0	0	0	0	0	0	0	0	0	0	1	0	0	2	0	0	0	0	0	0	0	0	0	0	0	0	0	0	0	0	0	0	0	0	0	0	0
WBGene00007929	0	0	0	0	0	0	0	0	0	0	0	0	1	0	0	0	0	0	0	0	0	0	0	0	0	0	0	0	0	0	0	1	0	0	0	0	0	0	0	2	0
WBGene00007930	4	11	6	1	3	1	5	4	3	8	1	4	1	0	2	4	10	3	0	6	8	12	17	9	1	1	4	0	1	4	10	2	5	3	2	5	11	2	0	0	3
WBGene00007931	64	135	48	6	11	99	87	68	23	9	24	59	16	30	14	65	103	37	26	11	41	79	91	22	21	37	52	22	4	6	44	23	44	14	14	6	22	15	16	21	24
WBGene00007932	492	320	180	57	30	164	191	160	53	37	62	178	64	63	98	69	174	78	53	36	58	107	194	43	66	84	326	114	13	77	270	191	196	36	27	55	360	287	127	155	111
WBGene00007946	14	14	13	2	1	16	8	8	0	2	13	8	2	2	1	2	25	4	9	5	32	18	27	2	4	8	7	1	0	1	12	5	8	1	2	0	13	5	3	10	6
WBGene00007947	347	706	295	182	125	585	494	562	270	209	48	204	57	90	77	487	709	298	218	163	284	440	768	246	354	59	151	56	26	45	88	94	117	24	28	57	114	23	30	67	73
WBGene00007948	0	0	0	0	0	0	0	0	0	0	0	0	0	0	0	0	0	0	0	0	0	2	0	0	0	0	0	0	0	0	0	0	0	0	0	1	0	0	3	0	0
WBGene00007949	0	0	0	0	0	4	2	1	0	0	0	0	2	0	0	2	0	0	0	0	0	2	5	1	1	0	0	0	0	1	0	0	0	0	0	0	1	4	0	0	0
WBGene00007950	98	156	67	23	17	158	117	124	19	16	50	132	28	37	26	113	222	65	33	20	121	150	185	30	15	39	83	31	3	11	72	60	52	17	6	57	72	32	57	54	38
WBGene00007951	0	7	2	0	1	2	0	7	2	3	3	4	1	2	4	0	4	2	0	4	0	9	1	0	1	0	1	0	0	0	2	1	3	0	0	0	2	2	2	3	2
WBGene00007952	54	175	68	51	26	98	101	101	71	67	62	113	43	48	58	64	106	42	60	42	81	109	148	67	68	15	31	23	4	18	44	40	81	32	18	17	61	28	28	60	24
WBGene00007953	6	15	8	6	0	15	15	9	16	1	7	14	6	12	3	12	20	7	9	2	10	15	16	0	1	0	4	2	0	0	2	9	3	1	0	2	7	2	1	0	2
WBGene00008009	0	1	0	0	0	0	0	3	0	0	0	2	2	0	0	0	0	0	0	0	0	1	3	0	0	0	0	0	0	0	0	0	0	0	0	0	0	0	0	0	0
WBGene00008010	3	1	0	0	0	0	2	2	0	1	15	2	7	1	0	6	2	4	0	0	1	6	9	4	5	0	1	0	0	0	1	1	0	2	1	0	0	1	0	1	5
WBGene00008012	0	0	0	0	0	2	0	0	0	0	0	0	0	0	0	0	0	0	0	0	0	0	1	0	0	0	0	0	0	0	0	0	0	0	0	0	3	0	0	0	0
WBGene00008013	0	2	0	0	0	0	0	1	0	0	0	1	0	0	0	0	0	0	0	0	0	0	1	0	0	0	0	0	0	0	0	0	0	0	0	0	0	1	0	0	0
WBGene00008014	0	0	0	0	1	1	0	0	0	0	1	0	0	0	0	0	0	0	0	0	3	2	0	0	0	0	0	0	0	0	1	3	0	0	0	0	1	0	0	0	0
WBGene00008015	0	0	1	0	0	0	0	4	0	0	0	0	0	0	0	0	0	0	0	0	0	1	0	0	0	0	0	0	0	0	0	0	0	0	0	0	0	0	0	0	0
WBGene00008016	0	0	0	0	0	0	0	0	0	0	0	0	0	0	0	0	0	0	0	0	0	1	0	0	0	0	0	0	0	0	0	1	0	0	0	0	0	0	0	0	0
WBGene00008017	4	8	7	2	0	5	1	9	4	0	5	3	10	0	3	5	4	1	0	2	5	1	5	3	1	0	0	0	0	0	1	0	2	0	1	0	0	0	0	0	0
WBGene00008055	3	0	1	0	0	0	0	0	0	0	0	0	0	0	0	0	0	0	0	0	0	0	0	0	0	0	0	0	0	0	0	0	2	0	0	0	0	0	0	0	0
WBGene00008056	0	0	0	1	0	0	0	0	0	1	0	0	0	0	0	0	0	0	0	0	0	0	0	0	0	0	0	0	0	0	0	0	0	0	0	0	0	1	0	1	1
WBGene00008057	1	0	0	0	0	0	0	0	0	0	0	0	0	0	0	0	0	0	0	0	0	0	0	0	0	0	0	0	0	0	0	0	0	0	0	0	2	0	0	0	0
WBGene00008058	0	0	0	0	0	0	0	0	0	0	0	0	0	0	0	0	0	0	0	0	0	0	0	0	0	0	0	0	0	0	0	0	0	0	0	0	0	0	0	0	0
WBGene00008059	0	0	0	0	0	0	0	0	0	0	0	0	0	0	0	0	0	0	0	0	0	0	0	0	0	0	0	0	0	0	0	0	0	0	0	0	0	0	0	0	0
WBGene00008060	0	0	0	0	0	0	0	0	0	0	0	0	0	0	0	0	0	0	0	0	0	0	0	0	0	0	0	0	0	0	0	0	0	0	0	0	0	0	0	0	0
WBGene00008066	0	0	0	0	0	0	0	0	0	0	0	0	0	0	0	0	0	0	0	0	0	0	0	0	0	0	0	0	0	0	0	0	0	0	0	0	0	0	0	0	0
WBGene00008067	0	0	0	0	0	0	3	0	0	0	0	3	0	11	0	0	0	0	0	0	0	1	0	0	0	0	0	0	0	0	0	0	0	0	0	0	0	0	0	2	1
WBGene00008068	14	14	13	6	4	45	25	19	19	6	30	92	15	56	54	15	45	5	6	7	9	17	12	5	3	3	13	6	2	7	14	10	4	1	1	12	31	8	12	10	0
WBGene00008069	1	0	1	0	0	2	1	5	0	2	1	2	1	0	0	3	5	0	0	3	0	2	1	1	0	0	1	0	0	0	1	0	0	0	0	0	0	0	1	1	0
WBGene00008070	0	0	0	0	0	0	0	0	0	0	0	0	0	0	0	0	0	0	0	0	0	0	0	0	0	0	0	0	0	0	0	0	0	0	0	0	0	0	0	0	0
WBGene00008071	0	0	0	0	0	0	0	0	0	0	0	0	0	0	0	0	0	0	0	0	0	0	0	0	0	0	0	0	0	0	0	0	0	0	0	0	0	0	0	0	0
WBGene00008097	0	0	0	2	1	2	1	0	4	4	0	2	0	0	0	4	0	0	0	0	2	0	0	0	0	0	1	0	0	1	1	1	0	0	2	0	1	2	0	0	0
WBGene00008098	0	0	0	0	0	0	0	0	0	0	0	0	0	3	0	0	0	0	0	0	0	0	1	0	0	0	0	0	0	0	0	0	0	0	0	0	0	0	3	0	1
WBGene00008099	98	140	39	45	50	70	108	74	75	48	56	104	37	55	65	76	112	38	60	60	84	114	136	38	55	25	53	31	14	25	40	34	60	18	24	24	87	44	30	63	23
WBGene00008100	36	83	33	19	30	31	40	58	39	29	12	33	10	16	34	28	50	29	9	27	26	49	59	40	30	16	47	44	14	15	58	38	97	8	7	6	47	41	16	52	32
WBGene00008101	53	80	49	24	27	112	80	92	43	79	74	183	76	98	75	75	156	37	55	38	53	116	126	60	54	20	33	24	19	11	31	36	31	18	7	27	45	26	18	28	20
WBGene00008102	1	1	0	1	0	0	2	0	0	0	0	1	0	2	0	1	1	0	1	0	2	1	1	0	0	1	1	1	0	0	1	0	0	0	0	0	8	4	3	1	1
WBGene00008105	171	155	42	11	10	88	87	61	51	13	39	153	32	37	33	76	121	48	34	23	53	39	108	25	30	4	25	9	3	6	14	3	10	9	1	12	29	11	10	4	11
WBGene00008106	0	0	0	0	0	0	0	0	0	0	2	1	0	2	0	0	0	0	0	0	0	1	1	1	0	0	2	0	1	0	0	0	3	0	0	0	0	1	0	3	0
WBGene00008126	0	0	0	0	0	0	0	0	0	1	0	0	0	2	0	0	0	0	0	0	0	2	0	0	0	0	0	0	0	0	0	0	0	0	0	0	0	0	0	0	0
WBGene00008127	51	78	31	25	13	45	41	38	28	22	12	39	9	31	13	24	39	21	16	12	18	23	54	14	12	12	23	9	13	13	17	9	8	14	3	14	33	12	13	12	8
WBGene00008128	0	1	0	0	0	0	0	0	0	2	0	2	0	0	0	1	0	0	0	0	0	1	0	2	0	0	1	0	0	0	2	0	0	0	0	0	0	0	1	0	0
WBGene00008129	0	0	0	0	0	0	0	0	0	0	0	0	0	0	0	0	0	0	0	0	0	0	0	0	0	0	1	0	0	0	0	0	0	1	0	0	1	0	0	0	1
WBGene00008141	0	1	0	0	0	0	0	0	0	0	0	0	0	0	0	0	1	0	0	0	0	0	0	0	0	0	0	0	0	0	1	1	3	0	0	0	5	0	0	0	0
WBGene00008142	5	12	6	2	2	6	11	8	8	6	5	4	5	7	2	3	7	6	0	4	13	8	15	1	4	3	13	9	0	1	15	25	21	1	0	4	7	11	11	33	10
WBGene00008143	145	248	100	88	73	135	181	189	55	77	38	50	30	30	41	114	215	86	109	63	75	125	149	69	77	180	618	251	137	232	438	317	381	193	102	240	900	450	284	538	246
WBGene00008144	1	2	1	0	0	4	1	0	0	0	2	1	0	2	0	0	0	0	0	0	0	2	3	0	2	50	48	13	35	87	76	29	40	99	53	92	178	64	133	107	21
WBGene00008145	4	6	3	4	0	6	5	6	4	3	3	4	2	0	4	0	6	0	3	5	7	10	4	1	7	0	1	0	1	2	7	3	3	1	1	1	7	1	4	6	6
WBGene00008146	0	1	1	0	0	3	1	2	0	2	0	2	3	0	0	0	2	1	3	3	2	6	1	1	1	0	7	5	0	0	4	0	2	0	0	2	3	4	1	4	2
WBGene00008183	99	259	79	80	40	152	122	147	112	82	54	120	49	97	71	91	164	66	71	55	99	134	170	67	83	20	45	28	13	31	73	37	66	46	28	27	82	32	39	58	20
WBGene00008217	0	0	0	0	0	0	0	0	0	0	0	0	0	0	0	0	0	0	0	0	0	0	0	0	0	0	0	0	0	0	0	0	0	0	0	0	0	0	0	0	1
WBGene00008218	0	8	0	3	1	0	2	2	7	0	0	7	0	5	5	2	15	1	4	9	1	3	4	12	12	4	0	1	3	2	2	2	2	27	4	1	3	1	0	3	0
WBGene00008219	15	40	12	26	9	14	21	21	17	8	18	39	13	17	18	11	26	12	22	9	19	32	45	13	14	12	29	30	8	6	37	29	87	8	6	18	29	24	13	27	18
WBGene00008220	144	284	74	237	37	237	197	287	311	277	45	200	63	104	78	181	216	96	89	122	223	394	184	101	148	28	88	45	55	46	120	121	59	48	35	67	73	48	56	114	70
WBGene00008221	8	29	10	4	0	18	21	33	8	4	4	14	2	10	9	5	25	7	1	5	7	17	7	8	3	11	5	0	2	0	1	3	5	1	1	4	28	0	1	12	5
WBGene00008222	3	7	2	0	0	9	8	6	0	0	0	1	1	0	0	1	6	2	4	0	1	2	1	1	2	1	0	0	2	2	1	0	0	1	0	0	0	0	1	3	0
WBGene00008223	0	0	0	0	0	0	0	0	0	0	0	0	0	0	0	0	0	0	0	0	0	0	0	0	0	0	0	0	0	0	0	0	0	0	0	0	0	0	0	2	1
WBGene00008224	416	801	233	208	135	397	396	380	127	120	215	593	179	289	240	329	498	265	206	133	346	444	837	184	205	76	161	74	43	40	109	105	121	54	42	52	133	70	46	131	35
WBGene00008225	148	272	106	69	38	182	144	133	79	58	162	243	89	114	107	130	188	83	64	46	125	136	187	73	66	42	123	52	23	44	97	61	102	43	29	53	157	80	79	130	59
WBGene00008226	58	75	32	8	6	45	26	17	2	10	14	36	14	9	9	30	34	16	19	0	29	22	56	3	9	12	49	23	4	5	28	21	22	3	0	4	16	46	10	16	18
WBGene00008227	57	73	28	26	6	69	59	57	21	10	23	52	22	10	18	26	44	18	24	12	19	63	54	17	29	16	17	10	2	1	21	19	35	5	3	6	5	13	9	19	3
WBGene00008228	77	103	58	25	25	90	84	87	15	15	30	53	17	24	26	27	51	21	20	20	42	80	82	24	35	44	113	62	9	18	136	64	84	10	28	42	107	81	82	147	64
WBGene00008229	436	658	461	204	176	744	823	840	356	330	642	1154	486	512	489	485	1138	390	306	263	303	872	690	209	328	149	423	297	86	180	308	279	550	113	92	202	705	444	180	427	289
WBGene00008230	0	0	0	0	0	0	0	0	0	0	0	0	0	0	0	0	0	0	0	0	1	1	0	0	1	3	1	0	2	0	0	5	4	9	1	0	9	2	3	15	6
WBGene00008231	0	0	2	0	4	3	0	0	0	2	1	0	1	5	3	0	3	1	1	1	0	2	2	0	0	2	0	1	12	0	1	1	1	0	1	1	3	0	0	0	0
WBGene00008232	19	19	10	7	11	23	20	27	24	15	10	23	8	24	6	12	33	7	10	5	10	16	29	8	2	10	11	2	2	5	10	2	3	10	2	3	12	4	11	14	4
WBGene00008233	182	454	207	20	16	335	311	305	79	55	97	249	100	75	44	265	322	181	53	59	146	304	331	46	83	26	33	19	4	4	38	23	45	5	7	12	13	11	10	19	16
WBGene00008234	36	62	34	16	8	48	71	49	21	8	33	61	18	43	21	48	82	23	12	13	54	71	70	23	22	13	53	36	7	7	38	30	54	2	10	10	69	91	27	58	30
WBGene00008235	0	0	0	0	0	0	0	0	0	0	0	0	0	0	0	0	0	0	0	0	0	1	0	0	0	0	0	0	0	0	1	1	0	0	0	0	0	0	0	1	0
WBGene00008236	6	5	4	4	10	12	3	0	5	2	1	13	2	5	0	9	4	3	2	1	7	9	5	3	5	2	0	0	0	2	8	1	0	0	2	3	6	0	7	1	1
WBGene00008237	166	280	111	83	50	240	162	171	107	145	108	195	56	132	89	122	214	72	101	55	132	190	142	79	75	59	84	34	16	36	93	53	65	53	18	26	105	33	65	78	32
WBGene00008238	78	147	64	38	28	105	102	117	56	51	48	110	35	57	28	80	110	57	37	39	83	106	136	33	46	28	53	20	12	32	82	52	80	43	34	31	66	29	56	64	47
WBGene00008239	380	619	275	107	71	428	326	329	173	91	63	162	57	74	70	323	411	228	103	97	333	380	653	173	168	51	185	127	36	62	175	170	261	55	23	90	224	135	102	225	108
WBGene00008240	0	4	0	3	0	1	1	2	0	1	0	0	1	4	1	0	1	2	0	5	0	1	2	2	1	0	1	0	0	1	3	0	4	0	0	0	21	1	0	2	0
WBGene00008241	0	0	0	0	0	1	0	0	9	0	0	0	1	0	0	0	0	0	0	0	0	1	0	0	0	4	2	0	1	0	0	0	1	1	1	0	0	0	0	0	1
WBGene00008242	0	0	0	0	0	0	0	0	0	0	0	0	0	0	0	0	0	0	0	0	0	0	0	0	0	0	0	0	0	0	0	0	0	0	0	0	0	0	0	0	0
WBGene00008243	2	0	0	0	0	0	0	0	0	0	0	0	0	0	0	0	0	0	0	0	0	0	0	0	0	0	0	0	0	0	0	0	0	0	0	0	0	1	0	0	0
WBGene00008244	3	13	5	8	5	3	9	7	12	8	1	9	2	0	0	4	5	5	4	5	0	0	2	0	0	1	6	0	0	3	3	6	2	0	0	0	1	5	1	4	2
WBGene00008245	21	33	8	21	6	10	34	13	8	11	19	26	13	10	6	2	14	2	10	2	10	6	10	3	8	5	20	5	0	1	8	10	7	1	1	1	9	11	1	8	7
WBGene00008246	28	49	19	12	4	30	41	30	28	6	12	20	9	11	5	18	47	12	5	11	19	21	43	8	7	5	46	12	6	4	8	21	16	4	2	16	44	4	14	15	5
WBGene00008247	0	0	0	0	0	1	0	0	0	0	0	1	0	0	0	0	0	0	0	0	0	0	0	0	0	0	0	0	0	0	0	0	0	0	0	0	2	0	0	0	0
WBGene00008248	0	5	1	0	0	2	2	3	0	2	1	4	1	6	2	2	2	1	4	2	2	3	2	2	0	0	0	0	0	0	0	0	3	1	0	1	3	0	0	2	1
WBGene00008249	1	0	0	0	0	0	1	0	0	1	0	0	1	0	0	0	2	0	0	0	0	1	0	1	0	0	0	0	0	0	0	0	0	1	1	0	0	0	0	1	1
WBGene00008250	0	0	1	0	0	0	0	1	0	0	0	0	1	0	2	1	1	0	0	0	0	2	0	0	1	0	0	0	0	2	0	0	0	0	0	0	1	0	0	1	0
WBGene00008251	0	1	0	0	0	0	1	0	0	0	0	0	0	0	1	0	0	0	0	0	1	1	1	0	0	0	1	1	0	0	0	1	0	0	0	0	1	0	0	0	1
WBGene00008252	92	127	46	47	23	124	113	106	40	28	28	57	19	19	21	61	90	33	38	37	71	73	88	30	39	19	28	17	9	18	37	23	34	7	11	13	47	20	18	32	13
WBGene00008253	0	0	0	0	0	0	0	0	0	0	0	0	0	0	0	0	0	0	0	1	0	0	0	0	0	0	0	0	0	0	0	0	0	0	0	0	0	0	0	0	0
WBGene00008254	210	433	129	103	90	285	283	232	135	136	54	191	58	111	80	188	261	135	86	98	154	204	220	96	166	102	179	59	71	85	178	105	98	96	59	123	240	102	181	152	62
WBGene00008255	236	217	98	12	9	186	194	185	28	19	94	191	100	60	50	77	194	67	52	18	119	76	142	13	20	102	304	145	9	22	202	123	134	14	6	71	184	174	96	92	89
WBGene00008258	280	725	366	354	296	577	657	595	393	494	106	488	158	276	184	321	903	233	248	303	348	856	632	298	419	48	61	35	44	48	54	30	85	69	69	57	121	35	52	76	30
WBGene00008259	0	0	0	0	0	0	1	2	0	0	0	1	0	0	0	0	1	0	0	0	2	1	0	0	0	0	0	0	0	0	0	0	0	0	0	0	3	0	0	0	0
WBGene00008262	3326	5919	2112	1570	838	4029	3440	3344	1940	1508	1106	2575	696	1315	739	1858	3386	1189	1157	1018	2333	3455	3516	1037	1529	1102	2369	859	483	640	2651	1566	1909	848	576	1004	2416	1051	1827	2376	1199
WBGene00008263	3	6	2	2	1	13	4	0	0	3	3	4	5	4	7	10	13	2	7	2	2	9	7	2	5	2	10	7	2	0	10	5	13	1	2	4	8	11	10	26	5
WBGene00008265	21	32	22	14	5	30	27	29	21	5	7	21	10	16	4	21	24	12	3	4	21	21	23	5	8	2	0	2	1	3	2	2	16	5	2	2	2	3	3	5	1
WBGene00008266	40	92	52	49	76	41	61	46	52	52	19	79	20	50	65	34	52	42	29	47	20	81	68	60	58	5	11	12	7	6	8	10	18	15	10	4	24	9	3	13	2
WBGene00008267	0	0	0	0	0	2	0	1	0	0	1	1	1	0	0	0	0	1	0	0	0	0	0	0	0	0	0	0	0	0	0	0	2	0	0	1	13	1	0	0	0
WBGene00008268	0	0	0	0	0	0	0	0	0	0	0	0	0	0	0	0	0	0	0	0	0	0	0	0	0	0	0	0	0	0	2	0	0	0	0	0	0	0	0	0	0
WBGene00008269	0	0	0	0	0	0	0	0	0	0	0	0	0	0	0	0	0	0	0	0	0	0	0	0	0	1	0	0	0	0	0	1	1	0	0	0	0	0	0	0	0
WBGene00008270	109	192	53	48	30	113	103	136	81	35	22	36	29	34	27	61	136	46	53	59	68	84	121	46	53	14	30	24	11	9	23	23	54	12	13	13	43	22	14	40	29
WBGene00008296	1245	2113	747	464	138	2086	1497	1546	840	492	548	1394	647	413	248	1369	2015	768	665	428	1781	2188	2516	439	515	377	1271	486	119	173	1130	1048	1194	124	130	406	926	556	448	878	608
WBGene00008297	14	18	2	3	0	17	5	7	4	5	9	6	5	0	0	17	15	6	4	11	10	18	27	7	13	1	13	4	0	5	8	13	17	1	0	1	0	1	3	3	5
WBGene00008298	1012	1614	578	456	220	1429	1247	1251	613	447	544	984	380	427	300	1267	1822	710	471	361	914	1199	1347	419	472	629	1419	425	310	367	1298	899	900	361	373	1067	1869	726	1033	1127	688
WBGene00008299	0	0	0	0	0	0	0	0	0	0	0	0	0	0	0	0	2	0	0	0	0	0	0	0	0	1	0	0	0	0	0	0	0	4	3	1	0	0	1	1	0
WBGene00008300	1	3	0	0	0	3	3	3	0	0	4	7	3	2	0	0	2	1	0	0	6	6	4	2	0	1	1	0	0	0	2	2	2	0	0	1	4	2	0	1	1
WBGene00008301	117	104	43	15	3	62	100	62	4	10	87	42	45	13	24	28	37	24	12	7	72	57	116	28	57	14	48	33	8	19	68	29	65	38	17	23	77	56	59	58	45
WBGene00008302	4	7	2	1	3	1	2	1	0	2	11	19	13	6	2	1	3	2	2	0	6	5	5	1	3	3	0	0	1	3	5	6	3	3	3	0	2	2	1	2	1
WBGene00008303	11	11	3	16	0	9	3	9	5	2	1	6	3	0	1	5	11	2	1	4	1	6	10	3	0	0	0	3	0	0	1	3	1	0	0	4	1	0	1	1	1
WBGene00008304	8	18	17	21	13	10	29	19	8	10	9	22	9	17	15	14	21	9	10	12	21	29	20	15	10	7	26	17	7	6	36	12	16	4	6	5	27	22	17	35	11
WBGene00008306	0	2	1	2	1	0	0	3	0	0	0	1	0	0	0	0	0	0	2	0	0	0	4	0	1	0	1	1	1	1	1	1	2	1	0	0	5	1	0	2	0
WBGene00008307	14	28	8	8	2	21	23	15	10	11	5	12	1	3	4	12	18	7	9	9	11	23	21	6	6	1	3	1	2	1	3	0	5	4	5	2	6	1	3	4	4
WBGene00008308	1	0	0	0	1	0	0	0	1	0	0	0	0	0	0	0	0	0	0	1	0	0	0	0	0	0	1	1	0	0	0	0	0	0	0	0	1	1	0	0	0
WBGene00008309	86	72	43	22	5	47	50	33	9	6	19	46	9	10	8	36	32	23	13	13	34	33	72	27	15	14	33	12	2	7	19	21	36	8	3	21	65	35	28	26	24
WBGene00008310	127	229	96	69	52	145	153	144	73	67	43	147	52	55	53	89	212	63	75	49	95	186	202	52	65	62	135	39	48	33	91	44	100	72	41	87	143	98	92	106	54
WBGene00008319	0	0	0	0	0	0	0	0	0	0	0	0	0	0	0	0	0	0	0	0	0	0	0	0	0	0	0	0	0	0	0	0	1	0	0	0	0	0	0	0	4
WBGene00008320	29	70	21	12	13	46	77	63	19	34	4	45	21	26	21	74	122	36	34	13	46	57	80	30	30	14	34	26	1	5	38	31	55	19	10	4	12	9	13	9	7
WBGene00008321	0	0	0	0	0	0	0	0	0	0	0	0	0	0	0	0	0	0	0	0	0	0	0	0	0	0	0	0	0	0	0	0	0	0	0	0	0	0	0	2	0
WBGene00008322	1	2	4	6	0	2	3	3	2	0	0	3	0	0	0	2	12	0	3	5	8	4	5	1	3	2	2	2	3	6	3	0	2	2	0	1	1	0	2	5	1
WBGene00008323	16	28	11	1	0	21	27	16	11	3	11	8	5	2	3	22	41	20	26	1	33	26	27	3	2	13	26	7	1	5	40	14	17	3	2	6	29	20	31	35	31
WBGene00008324	1	2	0	0	0	3	4	2	3	0	3	0	2	0	0	8	4	1	3	1	4	4	7	1	0	2	10	1	1	0	3	3	3	2	0	2	0	0	3	1	1
WBGene00008325	0	0	0	0	0	0	0	0	0	0	0	0	0	0	0	0	0	0	0	0	0	0	0	0	0	0	0	0	0	0	0	0	0	0	0	0	0	0	0	0	0
WBGene00008326	0	0	0	0	0	0	0	0	0	0	0	0	0	0	0	0	0	0	0	0	0	0	0	0	0	0	0	0	0	0	0	0	0	0	0	0	0	0	0	0	0
WBGene00008327	0	0	0	0	0	0	0	0	0	0	2	0	0	0	0	0	1	1	1	0	0	0	0	0	0	0	0	0	0	0	0	0	0	0	0	0	0	1	0	0	0
WBGene00008328	0	0	0	0	0	0	0	0	0	0	0	0	0	0	0	0	0	1	0	0	0	1	0	0	2	0	0	0	0	0	0	0	3	0	0	0	0	0	0	3	0
WBGene00008330	22	69	17	33	24	73	47	45	50	33	39	87	23	46	46	41	74	13	24	18	51	54	53	24	17	9	52	13	13	10	28	32	23	12	8	8	29	22	19	29	15
WBGene00008331	81	148	88	62	33	135	199	127	76	108	129	208	71	108	87	118	223	68	78	54	148	222	164	78	93	51	137	74	24	28	141	134	169	56	28	41	140	127	96	198	149
WBGene00008332	50	74	19	23	9	56	45	62	16	16	7	30	10	6	13	35	60	27	20	13	30	41	37	16	21	14	55	8	14	20	21	14	21	8	10	25	50	13	19	30	12
WBGene00008333	135	225	110	81	49	223	176	186	102	89	13	67	25	32	21	102	259	58	67	44	72	129	167	43	43	8	22	6	2	10	10	6	20	12	2	10	43	8	4	5	5
WBGene00008334	49	68	29	10	1	61	53	72	38	4	9	31	5	8	5	30	79	22	16	12	72	76	114	9	10	13	42	18	3	3	39	36	35	7	4	8	21	30	6	29	32
WBGene00008335	81	113	59	10	9	105	97	84	34	30	12	30	15	18	4	68	139	47	25	14	74	118	130	12	28	42	79	41	9	30	59	58	55	18	18	28	72	28	29	68	50
WBGene00008336	57	151	64	41	15	203	181	148	69	61	41	104	17	37	26	67	182	50	47	31	48	122	77	31	38	19	101	42	6	16	43	38	48	18	7	30	80	68	25	51	36
WBGene00008337	0	0	0	0	0	1	0	0	0	0	0	0	0	0	0	0	0	0	0	0	0	0	0	0	0	0	0	0	0	0	0	0	0	0	0	0	0	0	0	0	0
WBGene00008338	46	102	38	39	35	59	82	52	45	27	61	104	35	73	35	29	100	17	32	32	50	75	61	46	39	11	18	8	8	13	18	15	19	10	6	12	15	16	19	17	7
WBGene00008339	21	62	27	12	5	44	33	21	12	13	34	35	12	9	16	20	49	23	6	7	14	22	29	12	18	19	78	42	15	13	36	69	68	22	22	16	85	35	40	74	45
WBGene00008340	18	43	13	6	3	48	35	48	15	18	6	22	8	5	6	24	46	13	11	7	15	42	19	11	3	5	20	11	0	0	12	13	20	1	0	7	26	16	13	20	3
WBGene00008341	1965	3439	918	633	395	2592	2226	2032	1045	762	747	1375	518	424	327	1726	2787	967	747	544	2080	2648	2621	688	657	797	2260	678	264	419	1729	1468	1557	392	332	998	2289	1077	1141	1986	922
WBGene00008342	243	432	91	50	11	420	271	248	90	46	67	129	40	34	15	202	364	142	62	71	209	327	230	55	46	77	224	65	13	17	136	170	89	15	15	57	115	66	58	205	71
WBGene00008343	99	121	52	31	23	107	89	66	33	35	41	81	20	23	21	90	99	54	14	23	50	61	149	23	22	27	77	53	5	17	77	51	61	12	8	23	45	67	29	81	66
WBGene00008344	21	77	18	3	6	34	22	34	7	9	47	51	19	18	7	38	43	10	5	8	25	37	43	1	13	15	33	27	4	5	27	21	32	4	0	5	22	32	15	30	18
WBGene00008345	135	255	80	47	29	182	175	147	82	77	70	106	41	46	37	101	207	87	76	49	128	177	183	62	49	87	146	54	27	37	161	105	107	33	27	95	218	104	124	143	77
WBGene00008346	1	1	0	0	0	0	2	0	0	0	1	0	1	0	2	1	2	0	0	0	2	1	1	0	1	2	0	0	2	0	0	1	0	0	0	0	0	1	0	3	2
WBGene00008370	91	191	79	27	21	170	146	141	47	33	79	137	39	16	27	91	184	65	37	14	132	156	162	47	67	19	76	32	10	15	67	53	96	27	15	26	72	39	38	59	40
WBGene00008371	188	242	112	117	63	125	208	173	109	133	142	282	115	135	121	120	224	82	95	58	114	204	236	80	129	66	158	81	56	51	115	71	126	83	43	58	204	123	107	154	91
WBGene00008372	101	148	65	33	15	121	64	103	43	49	55	125	43	41	54	55	80	36	38	30	61	88	117	30	66	40	88	57	19	22	63	89	117	20	12	55	120	76	52	90	59
WBGene00008373	2	1	0	0	0	0	0	1	0	0	0	3	0	0	0	2	0	1	0	0	0	1	0	0	1	0	0	0	0	0	0	0	0	0	0	0	0	0	0	0	1
WBGene00008374	0	0	0	1	0	0	0	0	3	0	4	0	0	1	1	0	1	1	0	0	1	3	1	0	0	0	1	0	0	0	2	0	0	0	0	2	0	0	0	0	1
WBGene00008375	201	378	202	99	66	456	325	334	150	153	120	251	71	100	46	237	413	141	134	79	311	438	396	66	108	61	163	42	15	38	157	84	70	44	39	82	118	49	76	92	27
WBGene00008376	12	19	8	5	2	9	5	8	0	1	0	8	1	0	0	5	2	2	1	7	5	16	12	2	3	8	10	5	4	5	14	11	18	2	6	4	13	6	15	10	14
WBGene00008377	16660	23675	9022	7461	3857	21689	16561	14954	9183	7542	6336	9908	4101	4464	2866	13607	20014	7472	7003	4300	16167	18552	21376	6065	6912	7116	16121	5192	2377	3881	19161	10711	13125	4494	3280	6970	18486	8759	14803	14948	9592
WBGene00008378	18160	29806	10945	7453	4474	25749	16412	17446	9727	8625	4886	7081	3285	3135	2037	14567	17944	7942	7042	5208	16469	16120	22050	5591	6354	6373	12870	5192	2112	4148	15216	9288	11457	3913	2814	5318	17401	8227	12706	12761	8728
WBGene00008379	3	6	3	1	3	6	7	6	7	0	4	2	2	1	0	4	14	2	1	0	0	7	7	4	4	5	5	0	1	2	4	2	0	7	0	1	8	3	2	6	4
WBGene00008380	30	49	12	18	14	54	42	38	27	31	30	44	16	26	20	26	58	22	19	14	30	54	47	20	30	41	35	30	29	22	48	40	31	45	29	24	43	36	43	59	30
WBGene00008388	605	1031	355	166	100	1150	1053	819	256	259	368	823	340	272	197	1316	1880	626	408	336	899	1562	1563	465	433	607	1452	439	255	457	1005	811	981	361	292	792	1426	654	623	874	557
WBGene00008389	85	107	24	14	5	88	82	103	4	12	41	110	57	18	39	87	172	81	47	43	65	112	89	37	47	82	145	60	28	36	67	60	99	33	25	88	171	98	64	95	59
WBGene00008390	3897	5663	2140	573	220	6281	5898	5005	1802	1025	775	1689	693	470	270	4893	7985	2060	2035	1252	1993	3438	2896	936	1086	1113	3753	1627	433	648	1488	1735	1929	332	232	421	1119	724	228	880	671
WBGene00008392	83	172	48	36	37	65	46	58	50	38	29	34	12	17	12	53	81	29	26	24	61	61	100	46	22	19	35	14	10	9	32	33	28	27	11	28	51	28	37	39	17
WBGene00008393	826	1320	445	558	467	1098	898	768	517	488	417	669	204	463	341	610	842	306	330	262	989	1141	1227	541	588	332	571	254	162	208	937	567	755	371	232	319	772	388	719	791	492
WBGene00008394	2057	2998	1056	632	278	2837	2318	1858	771	647	756	1326	513	460	361	1891	3154	1069	767	463	1877	2018	2422	509	610	705	1982	645	213	375	1551	1073	1453	312	295	710	1957	938	1150	1277	987
WBGene00008395	122	166	59	43	34	160	162	123	54	43	38	148	42	50	47	89	183	57	37	34	107	140	154	43	50	95	139	41	32	49	186	111	103	80	26	136	254	107	157	144	103
WBGene00008396	33	12	0	0	0	27	38	72	0	0	47	42	16	2	1	137	43	45	25	25	19	30	15	12	18	37	52	17	3	3	26	44	23	2	3	40	61	17	15	20	9
WBGene00008407	4	10	7	0	0	6	7	9	0	5	6	20	5	5	0	6	7	0	1	0	4	14	12	2	1	4	20	12	4	4	12	14	23	11	7	3	15	10	5	14	13
WBGene00008408	289	618	140	95	47	257	288	209	66	75	127	247	51	87	38	184	268	123	81	57	275	250	430	65	93	45	124	24	18	27	154	87	94	39	17	53	107	49	83	115	36
WBGene00008409	15	27	18	12	6	37	31	21	8	14	10	29	13	22	12	7	21	3	8	5	18	28	22	7	9	3	18	6	3	2	12	15	18	4	12	6	28	1	12	16	5
WBGene00008410	57	177	79	54	30	107	120	104	57	77	47	117	36	58	22	60	132	42	43	33	87	104	149	54	44	17	44	23	22	23	47	29	50	39	24	20	71	19	33	48	18
WBGene00008441	28	64	13	10	8	28	28	39	22	15	23	63	11	17	12	21	28	11	18	13	25	67	49	9	26	9	13	3	7	1	8	8	16	5	1	9	10	8	15	9	3
WBGene00008442	12	12	6	0	1	8	10	4	0	2	11	21	8	5	6	6	17	2	3	1	8	11	5	1	5	2	20	10	0	2	5	5	14	0	2	7	9	14	8	2	5
WBGene00008452	39	121	60	26	35	94	70	78	76	50	59	114	42	26	42	45	88	33	45	15	66	87	76	34	20	24	62	26	27	20	52	33	53	35	20	23	105	44	46	61	31
WBGene00008453	93	129	42	26	18	102	82	79	30	34	18	53	8	22	11	55	99	39	33	19	62	78	86	26	29	27	70	20	15	14	61	32	52	17	19	24	51	35	22	46	32
WBGene00008454	31	57	19	15	10	41	50	40	30	14	13	40	12	7	3	14	57	22	5	12	29	60	67	10	20	16	41	10	2	17	27	22	22	5	6	1	14	11	13	19	13
WBGene00008520	0	1	1	3	1	3	3	3	0	2	4	5	0	1	0	3	2	1	0	6	1	1	10	2	1	1	0	0	0	0	2	0	9	0	0	0	1	1	0	3	2
WBGene00008521	129	213	90	40	24	232	177	205	95	63	34	114	61	58	15	130	246	84	105	62	123	170	193	89	60	32	38	12	11	4	27	29	36	15	13	23	40	16	27	20	11
WBGene00008522	182	368	81	62	15	294	255	184	102	72	39	51	15	9	4	172	324	89	54	39	112	124	112	16	19	58	148	78	26	16	81	57	72	19	14	32	68	26	17	37	19
WBGene00008550	0	4	0	0	1	0	2	2	0	2	0	0	0	2	1	2	0	1	0	0	0	5	1	0	1	0	0	0	0	0	0	1	4	0	1	2	0	0	0	0	0
WBGene00008551	0	0	0	0	2	2	2	0	2	1	0	0	0	0	2	0	2	3	0	0	1	0	0	0	0	0	0	0	0	0	1	0	0	1	0	0	0	0	0	0	0
WBGene00008552	1	0	0	0	0	0	0	0	0	0	0	1	1	0	0	0	0	0	0	0	1	0	1	0	0	0	0	0	0	0	0	0	3	0	0	0	0	0	0	0	0
WBGene00008556	0	0	0	0	0	0	0	0	0	0	0	0	0	0	0	0	0	0	0	0	0	0	0	0	0	0	0	0	0	0	0	0	0	0	0	0	0	0	0	1	0
WBGene00008574	0	0	0	0	0	0	0	0	0	0	0	0	0	0	0	0	0	0	0	0	0	0	0	0	0	1	2	0	0	0	4	0	0	0	0	0	0	0	0	0	1
WBGene00008575	4	40	20	3	5	9	6	14	11	9	5	11	3	14	17	3	35	7	1	9	32	28	46	16	34	4	20	10	6	3	18	5	16	12	17	6	51	16	22	26	22
WBGene00008590	0	0	0	2	1	0	0	0	0	0	0	0	0	0	0	0	2	1	0	4	1	4	0	0	0	0	0	0	0	0	0	2	0	5	0	0	0	0	0	0	0
WBGene00008591	11	20	8	3	0	26	12	19	2	4	6	1	1	3	0	15	15	20	4	6	7	7	15	8	16	3	14	11	1	1	16	27	27	6	0	2	5	6	25	24	28
WBGene00008592	9	13	2	0	0	8	22	6	0	5	242	127	59	1	7	8	20	12	0	1	2	9	17	2	4	66	367	258	14	32	336	411	417	11	9	60	311	422	190	623	359
WBGene00008593	37	71	15	8	12	58	28	30	4	31	16	30	5	10	7	28	51	9	4	9	25	30	22	8	7	8	7	1	3	0	10	11	11	4	4	7	27	2	10	6	0
WBGene00008594	93	119	48	31	35	118	107	72	26	74	81	74	32	20	35	112	152	38	31	32	67	101	44	20	53	26	58	23	13	21	49	23	27	16	10	42	57	30	30	27	21
WBGene00008595	156	317	114	80	41	369	248	213	161	105	76	116	35	40	31	205	349	87	92	60	179	282	258	60	90	37	74	29	13	26	103	73	77	19	21	45	109	24	46	50	49
WBGene00008596	45	77	52	5	5	73	54	35	15	27	20	28	15	10	12	30	68	29	7	12	59	73	67	5	13	3	15	6	3	0	27	21	28	2	2	10	24	6	12	24	8
WBGene00008597	13	18	8	1	2	21	29	25	21	4	12	12	7	0	3	19	31	8	5	5	16	19	28	3	5	7	8	6	0	1	12	8	13	3	2	10	27	4	5	17	9
WBGene00008615	15	8	1	5	2	1	1	1	6	0	1	1	1	0	1	6	2	3	3	0	0	4	4	1	0	0	4	2	1	0	8	6	0	0	0	2	0	4	0	1	2
WBGene00008616	2	4	0	0	0	3	0	1	0	0	1	1	0	0	0	3	1	0	0	0	1	0	0	0	0	3	0	1	0	0	0	0	2	0	0	0	1	0	0	4	1
WBGene00008617	0	1	1	3	0	1	1	0	2	0	1	1	0	0	0	0	1	0	0	0	0	3	0	1	1	0	0	0	1	0	0	0	0	3	1	0	0	0	1	1	0
WBGene00008618	0	0	0	0	0	0	0	0	0	0	0	0	0	0	0	0	0	0	0	0	1	0	0	0	0	1	0	0	0	0	0	0	0	0	0	0	0	0	0	0	0
WBGene00008619	0	0	0	0	0	0	0	0	0	0	1	0	0	0	0	0	0	0	0	0	0	0	0	0	0	0	0	0	0	0	0	1	0	0	0	0	0	0	0	0	1
WBGene00008620	0	0	0	0	0	0	1	1	0	0	0	0	0	0	0	0	2	0	0	0	0	6	3	0	0	0	1	0	21	0	3	4	1	0	0	0	0	0	1	2	0
WBGene00008627	0	2	0	0	0	0	0	0	7	0	0	1	0	1	1	0	0	0	0	0	0	1	0	0	2	0	0	0	0	0	0	0	0	2	0	0	0	1	0	0	0
WBGene00008628	197	390	102	83	42	203	196	159	74	60	100	163	77	59	47	175	265	122	44	43	219	168	326	45	75	92	212	154	12	38	263	236	308	15	11	13	58	89	39	102	122
WBGene00008629	265	760	327	278	245	368	434	473	323	324	81	201	49	99	70	258	562	170	230	204	365	716	653	261	340	47	105	33	50	55	65	66	67	74	57	72	136	40	34	143	32
WBGene00008630	0	0	0	0	0	0	1	0	0	0	0	0	0	0	0	0	0	0	0	0	0	0	0	0	0	0	0	0	0	0	0	0	0	0	0	0	1	0	2	0	0
WBGene00008631	0	1	0	1	0	2	2	0	0	0	4	5	2	0	1	3	3	0	0	0	3	0	0	0	0	0	0	1	0	0	4	2	0	2	0	0	0	0	4	2	0
WBGene00008632	23	37	19	2	2	33	48	35	13	8	0	7	3	2	3	16	71	9	3	3	7	29	13	5	5	9	23	3	0	8	4	7	3	7	3	18	66	9	14	5	4
WBGene00008633	71	37	23	6	3	40	41	27	4	6	2	5	6	4	4	18	52	24	17	0	12	42	25	3	3	11	68	14	2	4	16	8	9	1	1	16	49	20	8	17	14
WBGene00008634	68	164	41	29	6	161	126	126	50	68	3	32	10	12	7	58	95	30	31	26	86	92	76	14	8	17	32	12	4	4	27	27	12	2	4	24	46	22	10	18	15
WBGene00008635	0	0	0	0	0	0	0	0	0	0	0	0	0	0	0	0	0	0	0	0	0	0	0	0	0	0	0	0	0	0	0	0	0	0	0	0	0	0	0	0	0
WBGene00008636	0	0	0	0	0	1	1	0	0	0	0	0	1	0	0	0	4	2	0	0	0	0	2	0	0	1	0	0	0	0	1	0	0	0	0	0	0	0	0	1	0
WBGene00008637	0	0	0	0	0	0	0	0	0	0	0	0	0	0	0	0	0	0	0	0	0	0	0	0	0	0	0	0	0	0	0	0	0	0	0	0	1	0	0	0	0
WBGene00008638	0	0	0	0	0	0	0	0	0	0	0	0	0	0	0	0	0	0	0	0	0	0	0	0	0	0	0	0	0	0	0	0	0	0	0	0	0	0	0	0	0
WBGene00008644	25	42	6	10	6	20	28	18	26	8	18	35	10	6	18	25	19	8	6	5	29	19	35	7	4	1	12	13	1	0	17	13	46	0	0	1	10	5	5	12	19
WBGene00008645	26	53	18	27	20	58	52	50	13	18	27	42	17	21	11	30	59	24	24	13	33	56	47	25	28	5	13	9	3	5	32	19	45	12	9	5	13	20	12	20	6
WBGene00008646	100	225	74	81	49	169	161	171	92	98	57	155	45	81	62	113	198	67	67	55	105	236	205	61	88	24	40	26	26	30	46	41	45	36	27	33	104	18	39	41	16
WBGene00008647	0	2	0	0	0	7	0	3	0	0	0	4	3	0	5	2	0	3	0	0	0	2	9	0	0	1	3	3	0	1	0	1	2	1	1	0	0	0	0	4	0
WBGene00008669	377	740	263	118	49	737	572	557	289	233	284	652	216	307	132	502	678	275	221	147	443	482	540	181	163	169	405	144	58	103	280	195	225	80	57	191	410	152	149	198	82
WBGene00008670	51	147	68	46	19	99	114	94	76	37	74	154	58	67	53	68	150	39	45	32	81	131	138	50	51	17	15	17	5	11	34	29	54	22	12	20	51	29	30	45	20
WBGene00008671	0	1	0	0	0	0	0	3	0	0	0	0	0	0	0	0	0	0	0	0	0	0	2	0	0	0	1	0	0	1	2	0	0	0	0	0	0	0	0	0	0
WBGene00008672	0	1	0	0	0	0	0	0	0	0	0	0	0	0	0	0	1	0	0	0	0	2	1	0	0	0	1	0	0	0	1	0	0	0	0	0	1	0	0	0	0
WBGene00008673	0	0	0	0	0	0	0	0	0	0	0	0	0	0	0	0	0	0	0	0	0	0	0	0	0	0	0	0	0	0	0	0	0	0	0	0	0	0	0	0	0
WBGene00008675	0	0	0	0	0	0	0	0	0	0	0	0	0	0	0	0	0	0	0	0	0	2	0	0	0	0	0	0	0	0	0	0	0	0	0	0	0	0	0	0	0
WBGene00008676	0	0	0	0	0	0	0	0	0	0	0	0	0	0	0	0	0	0	0	0	0	0	0	0	0	0	0	0	0	0	0	0	0	1	0	0	0	0	0	0	0
WBGene00008677	177	320	68	28	20	311	170	195	55	49	88	219	86	83	55	253	230	174	82	50	186	150	319	46	83	49	113	60	20	23	172	87	184	18	16	19	143	69	63	89	60
WBGene00008678	0	2	5	0	0	5	0	5	6	0	2	5	5	0	0	2	5	1	3	0	10	19	47	2	3	0	5	1	0	0	6	4	6	0	0	1	0	1	1	2	5
WBGene00008679	1	2	0	0	0	2	1	1	6	2	0	5	0	0	0	2	1	2	0	0	0	2	9	0	4	1	2	2	2	0	3	2	2	3	1	0	5	0	4	0	1
WBGene00008680	166	299	66	23	5	229	117	121	27	13	78	183	111	80	43	207	179	106	36	20	130	110	243	33	44	10	45	29	19	10	44	30	46	18	6	8	2	9	3	6	5
WBGene00008696	0	0	0	0	0	0	0	0	0	0	0	0	0	0	0	0	0	0	0	0	0	0	0	0	0	0	0	0	0	0	0	1	0	1	0	0	0	0	0	0	0
WBGene00008698	1	5	5	0	0	1	4	4	0	0	7	11	9	4	12	2	17	2	0	0	0	1	8	0	0	0	0	0	0	0	0	2	2	1	0	0	0	0	0	0	2
WBGene00008699	0	2	0	0	0	0	0	0	0	0	0	0	0	0	0	0	0	0	0	0	0	0	0	0	0	0	0	0	0	0	0	0	0	0	0	0	0	0	0	0	0
WBGene00008700	0	0	0	0	0	0	0	0	0	0	0	0	0	0	0	0	0	0	0	0	0	0	0	0	0	0	0	0	0	0	1	0	0	0	0	0	0	0	0	0	0
WBGene00008701	0	0	0	0	0	0	0	0	0	0	0	0	0	0	0	0	0	0	0	0	0	0	0	0	0	0	0	0	0	0	0	0	0	0	0	0	0	0	0	0	0
WBGene00008702	0	0	0	0	0	0	0	0	0	0	0	0	0	0	0	0	0	0	0	0	0	0	0	0	0	0	0	0	0	0	0	0	0	0	1	0	0	0	0	0	0
WBGene00008703	0	0	0	0	0	0	0	0	0	0	0	0	0	0	0	0	0	0	0	0	0	0	0	0	0	0	0	0	0	0	0	1	0	0	0	0	0	1	0	0	0
WBGene00008724	0	1	0	0	0	0	0	1	0	0	0	0	0	0	0	0	0	0	0	0	0	3	0	0	0	0	0	1	0	0	1	1	0	2	0	0	0	3	4	0	0
WBGene00008725	1	2	0	0	2	0	1	0	0	7	0	0	0	0	0	0	0	0	0	0	0	0	0	0	0	0	0	0	0	0	2	0	0	0	0	0	0	0	1	0	0
WBGene00008726	774	721	180	91	51	174	211	169	49	29	48	136	39	29	41	122	128	107	44	29	133	50	307	21	56	61	246	167	16	30	213	154	302	18	9	21	218	135	16	28	35
WBGene00008727	1	13	3	0	0	2	2	6	0	2	2	8	2	0	0	5	5	1	2	2	4	3	1	0	2	0	2	3	0	1	3	2	7	2	0	1	3	2	2	2	0
WBGene00008728	0	0	0	0	0	0	0	0	0	0	1	0	0	0	0	0	0	0	0	0	0	0	0	0	0	1	0	0	0	0	1	0	0	0	0	0	0	0	0	0	0
WBGene00008788	0	0	0	0	0	0	0	0	0	0	0	0	0	0	0	0	0	0	0	0	0	0	0	0	0	0	0	0	0	0	0	0	0	0	0	0	0	0	0	0	0
[truncated: 44,905 more rows]
