# Supplementary material for: Transcriptomic and chromatin accessibility profiling unveils new regulators of heat hormesis in Caenorhabditis elegans
Source: PLoS Biol. 2026 Feb 20;24(2):e3003639. doi: 10.1371/journal.pbio.3003639 (PMC12923026; doi:10.1371/journal.pbio.3003639)
Supplement: S14 Data — Also available on GEO under accession number GSE312755. Referred to as S14 Data in the main text. (TXT) [file pbio.3003639.s023.txt]

Peak	A_r1_NC	A_r2_NC	A_r3_NC	A_r4_NC	A_r1_N1	A_r2_N1	A_r3_N1	A_r4_N1	A_r1_P1	A_r2_P1	A_r3_P1	A_r4_P1	A_r1_N2	A_r2_N2	A_r3_N2	A_r4_N2	A_r1_P2	A_r2_P2	A_r3_P2	A_r4_P2	A_r1_N3.3	A_r2_N3.3	A_r3_N3.3	A_r4_N3.3	A_r1_P3.3	A_r2_P3.3	A_r3_P3.3	A_r4_P3.3	A_r1_N3.6	A_r2_N3.6	A_r1_P3.6	A_r2_P3.6
4reps.HS6hr_ConsensusPeaks_peak_1a	5783	5026	4336	3874	5838	5403	4222	5035	2552	3416	2746	2650	5640	3699	3986	5061	3387	3355	3572	3395	3705	1981	2109	2701	2411	3657	2929	2248	3578	1210	4295	3324
4reps.HS6hr_ConsensusPeaks_peak_1b	247	194	231	303	296	272	215	343	329	384	172	243	223	99	137	333	184	157	175	171	228	87	170	199	162	197	121	124	287	76	299	171
4reps.HS6hr_ConsensusPeaks_peak_2	1809	890	1344	1453	1272	767	1192	1861	1341	1062	1542	2100	1473	237	847	1144	1015	682	719	860	632	135	379	430	220	362	452	396	537	94	678	183
4reps.HS6hr_ConsensusPeaks_peak_3a	177	96	135	170	177	80	102	161	94	92	87	109	163	36	70	199	85	55	67	84	182	46	109	139	98	92	91	83	164	10	268	70
4reps.HS6hr_ConsensusPeaks_peak_3b	394	272	269	329	336	176	242	332	184	159	155	199	329	45	128	285	209	117	113	148	473	107	197	268	133	233	264	153	355	54	627	126
4reps.HS6hr_ConsensusPeaks_peak_3c	1652	951	709	798	1254	548	675	1008	372	316	393	470	1133	146	442	795	625	333	370	451	1081	249	381	586	373	821	718	562	747	100	1633	410
4reps.HS6hr_ConsensusPeaks_peak_4	804	343	430	608	645	317	357	639	211	245	203	315	557	87	299	573	192	152	259	262	501	117	210	265	169	217	227	163	374	47	548	172
4reps.HS6hr_ConsensusPeaks_peak_5a	649	227	426	459	610	213	259	387	178	199	104	176	492	69	216	386	226	98	143	170	608	124	220	370	155	220	204	151	379	39	637	126
4reps.HS6hr_ConsensusPeaks_peak_5b	377	152	204	264	349	113	154	231	137	113	120	188	255	45	112	193	158	109	84	127	378	53	103	188	89	143	175	117	219	32	472	105
4reps.HS6hr_ConsensusPeaks_peak_5c	656	374	433	411	569	194	253	301	162	174	125	178	522	65	188	379	217	119	147	173	450	105	157	255	139	209	180	138	288	34	518	147
4reps.HS6hr_ConsensusPeaks_peak_5d	1956	862	781	973	1543	501	544	758	558	379	366	470	1467	151	431	839	811	325	332	529	536	115	251	318	220	296	234	230	471	63	614	229
4reps.HS6hr_ConsensusPeaks_peak_6a	72	58	60	92	52	66	60	58	50	78	52	60	61	12	48	90	74	51	34	37	41	14	32	28	19	29	40	29	48	5	50	31
4reps.HS6hr_ConsensusPeaks_peak_6b	79	64	76	87	72	68	61	115	78	75	49	91	86	24	63	76	69	71	46	51	50	11	31	44	22	54	42	40	50	3	52	22
4reps.HS6hr_ConsensusPeaks_peak_7a	334	220	201	251	311	195	142	224	295	263	220	282	316	47	177	160	242	146	129	143	167	25	55	106	67	86	93	70	187	21	135	57
4reps.HS6hr_ConsensusPeaks_peak_7b	159	94	113	148	154	139	103	189	169	185	114	175	169	28	100	171	120	97	135	116	161	48	60	83	84	95	99	55	143	25	148	70
4reps.HS6hr_ConsensusPeaks_peak_7c	119	78	109	126	106	94	85	170	104	111	83	170	95	22	85	156	103	65	92	86	102	30	39	81	54	58	61	61	101	10	121	41
4reps.HS6hr_ConsensusPeaks_peak_8	294	161	220	197	263	123	164	243	269	183	152	223	326	46	104	200	208	114	83	147	126	30	58	82	44	57	68	45	108	11	99	44
4reps.HS6hr_ConsensusPeaks_peak_9	270	155	237	269	262	197	168	324	214	210	171	345	270	54	168	308	233	120	172	179	260	61	147	218	128	166	125	103	237	45	275	114
4reps.HS6hr_ConsensusPeaks_peak_10	417	246	242	320	486	209	251	448	254	276	218	320	504	66	194	349	253	167	178	167	739	130	361	553	345	523	460	364	398	43	1192	305
4reps.HS6hr_ConsensusPeaks_peak_11a	408	266	280	319	353	162	300	452	428	319	348	515	471	99	226	445	296	238	225	229	397	69	222	290	199	285	271	227	229	56	684	148
4reps.HS6hr_ConsensusPeaks_peak_11b	163	113	141	159	178	92	123	167	189	146	131	200	198	53	73	154	146	87	61	115	235	62	114	164	124	148	101	98	180	18	322	86
4reps.HS6hr_ConsensusPeaks_peak_11c	308	180	263	311	276	155	231	402	280	236	212	401	339	45	160	285	200	174	153	231	325	89	157	242	126	187	178	189	244	42	421	169
4reps.HS6hr_ConsensusPeaks_peak_12a	276	161	239	275	234	145	211	395	309	236	199	322	254	76	163	292	211	155	166	174	434	111	194	260	148	228	218	193	296	46	471	126
4reps.HS6hr_ConsensusPeaks_peak_12b	739	321	394	454	668	236	348	582	460	311	372	501	603	82	255	419	487	245	198	274	897	187	297	440	256	385	417	321	609	60	1150	212
4reps.HS6hr_ConsensusPeaks_peak_13	467	332	279	302	402	200	294	396	276	270	338	372	370	73	178	291	307	182	149	228	454	113	161	234	122	203	240	197	327	52	508	128
4reps.HS6hr_ConsensusPeaks_peak_14a	926	589	718	757	764	371	659	1020	791	564	734	1040	847	143	430	696	549	389	397	518	714	171	387	510	319	400	437	443	583	59	823	188
4reps.HS6hr_ConsensusPeaks_peak_14b	242	136	200	212	211	123	152	284	245	217	161	305	196	33	144	203	164	113	130	150	267	97	138	270	126	158	160	177	327	45	366	109
4reps.HS6hr_ConsensusPeaks_peak_14c	105	72	72	75	112	41	54	113	146	71	83	119	103	18	46	84	78	31	40	74	170	28	86	114	50	60	77	77	139	19	211	36
4reps.HS6hr_ConsensusPeaks_peak_15a	848	526	590	572	704	300	559	790	627	444	504	783	760	114	358	552	464	288	319	435	751	177	481	668	210	340	523	431	600	87	787	177
4reps.HS6hr_ConsensusPeaks_peak_15b	352	231	315	284	284	188	220	436	344	308	284	449	349	68	172	286	264	127	156	194	412	78	225	299	127	181	214	189	366	49	423	105
4reps.HS6hr_ConsensusPeaks_peak_16	479	331	315	385	456	262	251	440	328	302	269	391	370	113	207	325	253	173	215	231	477	143	264	394	150	215	304	301	433	46	437	147
4reps.HS6hr_ConsensusPeaks_peak_17	152	112	107	139	146	90	91	125	158	141	103	134	121	36	63	128	121	60	79	87	234	59	134	176	94	152	133	141	196	39	330	106
4reps.HS6hr_ConsensusPeaks_peak_18a	79	28	52	62	56	34	42	68	54	44	30	79	58	16	21	34	40	27	37	34	43	12	32	48	20	19	43	44	33	10	51	14
4reps.HS6hr_ConsensusPeaks_peak_18b	3	3	7	9	3	10	8	4	7	13	3	6	6	0	2	6	8	0	7	2	8	0	8	9	4	6	10	5	11	3	15	2
4reps.HS6hr_ConsensusPeaks_peak_18c	44	27	38	40	32	20	26	40	36	45	29	28	39	4	8	26	37	14	15	20	42	11	21	32	15	20	30	22	37	15	29	16
4reps.HS6hr_ConsensusPeaks_peak_19	244	165	186	198	219	144	147	266	235	257	157	234	181	68	166	227	197	149	137	146	213	79	189	227	106	134	182	183	191	46	295	144
4reps.HS6hr_ConsensusPeaks_peak_20	1376	807	1055	683	1013	628	976	1461	1217	1039	1123	1515	1407	246	554	998	817	671	546	684	1127	305	726	861	375	709	702	720	867	128	1453	374
4reps.HS6hr_ConsensusPeaks_peak_21	206	145	206	206	177	115	142	264	224	225	194	240	256	46	89	193	127	131	125	148	123	44	103	97	49	70	87	79	108	27	107	54
4reps.HS6hr_ConsensusPeaks_peak_22	208	97	114	133	145	107	132	164	169	162	147	183	164	30	64	122	117	106	79	108	143	33	86	91	67	81	67	61	109	6	210	56
4reps.HS6hr_ConsensusPeaks_peak_23	200	100	145	195	176	114	125	176	240	203	151	231	169	61	70	183	147	110	111	127	157	68	101	95	80	113	85	91	167	22	211	95
4reps.HS6hr_ConsensusPeaks_peak_24a	103	54	64	107	83	82	69	99	96	91	56	107	75	17	39	90	97	62	51	61	79	19	28	37	23	31	33	42	83	14	69	24
4reps.HS6hr_ConsensusPeaks_peak_24b	95	67	117	97	93	72	95	107	114	127	80	160	53	31	72	132	107	67	96	52	70	27	40	57	29	35	48	39	67	6	81	34
4reps.HS6hr_ConsensusPeaks_peak_25a	46	42	68	95	56	56	55	97	51	75	50	91	59	21	51	69	59	51	63	69	58	8	28	46	27	27	26	19	57	8	54	24
4reps.HS6hr_ConsensusPeaks_peak_25b	80	57	59	84	80	95	65	119	87	127	72	127	61	28	70	114	47	56	69	59	70	17	36	49	17	49	44	38	50	12	79	34
4reps.HS6hr_ConsensusPeaks_peak_26a	98	66	101	127	97	93	92	110	97	95	79	139	108	36	70	137	79	60	66	85	72	35	36	62	47	38	42	31	72	10	87	36
4reps.HS6hr_ConsensusPeaks_peak_26b	148	120	184	181	144	114	153	219	152	160	161	209	161	60	85	173	136	83	121	123	121	37	68	116	61	79	79	85	122	17	174	94
4reps.HS6hr_ConsensusPeaks_peak_26c	2094	1262	1127	1215	1576	797	1023	1348	1472	1139	1405	1751	1805	236	678	1122	1218	611	723	958	1269	311	634	815	456	684	705	708	850	124	1577	458
4reps.HS6hr_ConsensusPeaks_peak_26d	1696	846	1024	1136	1308	637	971	1242	1000	759	1034	1603	1530	219	623	1003	931	544	503	795	1872	381	947	1327	578	1170	1253	1062	1387	152	3112	734
4reps.HS6hr_ConsensusPeaks_peak_26e	1289	760	587	550	1006	488	599	761	857	733	843	1041	1133	170	445	640	778	431	389	473	956	190	500	702	334	543	537	519	701	71	1309	393
4reps.HS6hr_ConsensusPeaks_peak_27a	160	80	163	167	121	113	135	205	169	184	187	248	163	40	78	197	116	112	108	98	218	38	99	144	68	99	63	79	135	27	221	73
4reps.HS6hr_ConsensusPeaks_peak_27b	64	28	77	58	37	52	43	93	78	70	55	109	57	18	26	58	43	31	55	57	85	9	28	53	43	41	36	35	72	12	104	36
4reps.HS6hr_ConsensusPeaks_peak_27c	222	143	214	281	200	146	211	319	303	299	267	387	209	42	134	274	177	166	187	176	376	62	173	244	163	154	166	152	223	33	467	159
4reps.HS6hr_ConsensusPeaks_peak_28	75	64	81	73	82	89	75	111	92	106	75	130	69	28	56	132	62	71	71	78	52	28	26	58	45	44	28	33	65	15	42	37
4reps.HS6hr_ConsensusPeaks_peak_29	194	138	198	206	182	117	160	326	174	107	181	282	176	47	121	189	115	89	118	150	109	40	112	134	65	88	95	120	109	21	166	75
4reps.HS6hr_ConsensusPeaks_peak_30	140	107	144	131	99	71	139	180	127	104	130	185	131	28	99	135	73	64	70	104	111	23	106	123	47	47	99	114	89	11	157	56
4reps.HS6hr_ConsensusPeaks_peak_31a	66	41	56	54	67	52	48	71	72	54	32	59	72	13	45	86	29	47	54	42	85	30	75	86	46	54	88	48	81	9	130	47
4reps.HS6hr_ConsensusPeaks_peak_31b	66	26	68	61	71	46	51	83	60	59	50	72	55	21	24	69	56	45	41	36	76	17	58	66	36	32	46	57	72	24	110	34
4reps.HS6hr_ConsensusPeaks_peak_31c	66	52	73	74	69	67	57	116	74	92	53	93	86	34	45	91	76	41	47	67	94	27	51	82	63	54	51	79	72	14	126	37
4reps.HS6hr_ConsensusPeaks_peak_32	144	87	140	122	98	96	111	163	136	141	96	139	127	23	96	140	95	80	76	88	126	30	85	146	64	85	96	101	117	27	193	57
4reps.HS6hr_ConsensusPeaks_peak_33	113	74	93	113	117	71	121	163	117	99	66	107	89	23	59	100	99	95	59	81	117	31	79	101	59	92	113	108	107	17	214	64
4reps.HS6hr_ConsensusPeaks_peak_34a	975	623	758	738	783	532	693	1020	837	726	672	823	938	204	487	879	507	447	407	504	1413	249	773	947	478	703	765	620	766	161	1637	486
4reps.HS6hr_ConsensusPeaks_peak_34b	227	121	256	248	210	195	175	306	159	182	166	202	222	58	193	245	176	160	157	128	285	88	150	189	89	146	125	108	226	47	322	128
4reps.HS6hr_ConsensusPeaks_peak_34c	160	82	133	128	119	126	115	217	128	103	82	121	155	31	98	155	102	83	104	104	131	38	84	95	46	68	74	68	112	16	129	55
4reps.HS6hr_ConsensusPeaks_peak_34d	93	71	114	129	102	70	108	191	118	92	88	121	114	36	86	143	84	52	83	58	106	24	65	83	49	48	60	48	75	15	120	33
4reps.HS6hr_ConsensusPeaks_peak_35	208	102	230	190	189	106	187	222	149	136	133	255	185	65	118	234	139	113	94	130	148	38	187	136	77	101	161	117	108	22	192	72
4reps.HS6hr_ConsensusPeaks_peak_36	147	105	178	187	204	112	169	273	158	129	139	209	183	38	121	179	116	110	129	115	122	51	163	171	66	85	126	119	134	39	167	82
4reps.HS6hr_ConsensusPeaks_peak_37	115	57	104	133	96	57	80	126	79	74	70	117	81	31	68	108	54	67	60	92	80	22	87	89	58	61	63	100	93	15	130	47
4reps.HS6hr_ConsensusPeaks_peak_38	159	85	137	169	101	88	123	176	107	105	103	184	169	35	85	150	107	99	80	84	137	39	121	137	49	92	111	94	131	17	126	61
4reps.HS6hr_ConsensusPeaks_peak_39a	70	56	58	89	80	35	69	92	69	113	39	95	66	11	65	92	67	41	58	75	72	37	53	42	40	55	49	32	73	12	107	41
4reps.HS6hr_ConsensusPeaks_peak_39b	68	26	45	73	63	50	38	73	65	57	45	63	69	28	32	62	42	32	32	48	69	12	54	53	53	48	62	58	73	15	120	49
4reps.HS6hr_ConsensusPeaks_peak_39c	97	49	70	78	59	58	65	116	98	81	42	88	89	23	47	81	64	56	51	61	66	16	39	37	30	32	45	31	74	14	92	27
4reps.HS6hr_ConsensusPeaks_peak_39d	62	39	65	80	53	39	56	83	65	65	47	64	58	14	24	54	44	42	36	38	67	18	37	45	32	41	36	30	81	9	88	33
4reps.HS6hr_ConsensusPeaks_peak_39e	295	157	166	152	242	136	137	175	232	155	118	193	320	32	87	132	193	90	80	98	226	38	99	136	88	105	119	97	171	17	323	81
4reps.HS6hr_ConsensusPeaks_peak_40a	209	151	236	228	256	229	174	327	227	286	154	272	166	107	137	276	179	120	183	195	308	146	169	266	200	251	224	238	569	121	615	223
4reps.HS6hr_ConsensusPeaks_peak_40b	96	53	57	97	109	73	73	103	100	90	82	122	57	50	40	70	65	70	48	71	172	64	112	159	129	173	148	116	281	62	363	124
4reps.HS6hr_ConsensusPeaks_peak_40c	248	146	138	205	237	142	136	226	228	188	137	212	153	64	103	153	138	111	89	97	207	45	102	156	126	185	146	127	218	45	338	85
4reps.HS6hr_ConsensusPeaks_peak_41a	232	198	233	246	267	172	205	280	270	249	227	384	235	87	166	331	180	183	198	241	176	68	194	198	95	150	200	210	180	31	198	103
4reps.HS6hr_ConsensusPeaks_peak_41b	263	196	281	334	284	206	233	390	327	286	274	533	285	72	203	351	200	198	215	310	207	87	306	348	152	215	353	350	270	32	333	115
4reps.HS6hr_ConsensusPeaks_peak_41c	248	205	232	291	244	189	243	406	267	290	281	416	227	72	206	340	217	170	213	219	161	46	166	195	133	100	171	185	186	46	209	115
4reps.HS6hr_ConsensusPeaks_peak_42a	178	157	171	201	195	171	145	258	210	265	171	367	198	66	139	287	156	144	167	145	135	40	135	132	90	107	118	120	162	31	183	108
4reps.HS6hr_ConsensusPeaks_peak_42b	160	85	125	206	197	141	108	195	228	205	164	252	171	45	91	190	125	135	120	144	119	32	68	130	82	78	100	111	141	24	171	80
4reps.HS6hr_ConsensusPeaks_peak_43a	126	85	99	127	119	84	97	143	197	184	127	226	131	27	62	141	114	89	85	95	120	27	91	115	73	79	109	99	124	17	159	60
4reps.HS6hr_ConsensusPeaks_peak_43b	174	134	155	198	140	143	180	313	251	297	203	317	200	59	120	258	195	186	152	163	157	41	89	149	74	125	143	137	181	27	198	98
4reps.HS6hr_ConsensusPeaks_peak_44	203	136	145	184	243	169	155	294	223	196	156	277	186	61	121	202	135	159	160	145	194	73	162	175	82	100	98	142	287	49	299	125
4reps.HS6hr_ConsensusPeaks_peak_45	91	58	74	113	82	57	59	132	102	86	56	106	83	26	55	91	73	39	52	58	76	30	76	88	43	53	83	83	96	11	103	54
4reps.HS6hr_ConsensusPeaks_peak_46a	46	22	31	20	30	23	18	31	52	45	22	39	42	9	22	27	42	19	29	31	42	13	25	35	14	16	19	27	32	4	21	12
4reps.HS6hr_ConsensusPeaks_peak_46b	58	40	35	42	37	36	35	51	60	57	26	58	59	15	32	64	51	28	26	37	45	19	31	26	17	23	34	33	65	9	44	21
4reps.HS6hr_ConsensusPeaks_peak_47	472	277	386	518	467	300	340	507	511	438	383	668	497	119	261	539	411	254	312	390	568	151	440	458	268	457	397	489	571	103	975	358
4reps.HS6hr_ConsensusPeaks_peak_48	464	350	474	675	460	562	512	783	444	628	455	763	429	281	340	751	353	306	571	507	805	424	763	843	592	1046	943	1117	742	207	1325	604
4reps.HS6hr_ConsensusPeaks_peak_49	196	118	157	200	172	125	176	285	211	180	130	212	191	57	122	188	128	121	142	130	84	50	99	124	68	92	113	153	204	20	193	110
4reps.HS6hr_ConsensusPeaks_peak_50	115	95	100	133	135	95	62	167	111	99	69	132	110	36	76	101	79	71	62	72	60	23	57	92	42	58	58	75	93	17	73	37
4reps.HS6hr_ConsensusPeaks_peak_51	319	203	262	256	254	184	210	384	316	222	210	309	250	49	142	255	181	147	178	197	139	32	127	165	108	100	165	160	183	29	238	93
4reps.HS6hr_ConsensusPeaks_peak_52	346	260	369	298	305	230	290	474	325	324	283	392	364	111	268	359	234	209	211	270	202	76	237	252	112	190	237	220	205	47	205	153
4reps.HS6hr_ConsensusPeaks_peak_53	218	127	157	252	185	128	164	291	179	212	128	172	200	69	138	213	147	108	129	121	175	58	180	233	100	153	201	176	237	37	237	117
4reps.HS6hr_ConsensusPeaks_peak_54a	44	27	45	57	49	36	42	66	45	33	22	65	41	9	32	61	38	22	32	40	47	21	37	57	17	31	49	42	63	9	66	38
4reps.HS6hr_ConsensusPeaks_peak_54b	53	27	46	60	54	41	25	67	36	47	35	45	60	12	22	52	44	20	35	24	60	16	58	60	27	58	49	64	66	13	106	48
4reps.HS6hr_ConsensusPeaks_peak_55a	80	52	88	98	85	72	83	110	75	101	59	109	59	34	86	97	49	46	75	69	57	15	74	105	37	56	79	78	63	45	121	39
4reps.HS6hr_ConsensusPeaks_peak_55b	82	51	68	90	74	51	61	97	57	81	65	79	53	15	46	84	34	39	57	57	56	25	63	48	39	41	33	54	69	13	81	36
4reps.HS6hr_ConsensusPeaks_peak_56	202	120	153	245	198	123	133	220	208	177	173	211	219	51	96	145	182	119	95	172	151	33	79	126	58	76	74	112	174	13	223	88
4reps.HS6hr_ConsensusPeaks_peak_57a	42	17	36	44	35	26	43	61	41	47	40	36	31	11	17	24	37	31	29	47	44	10	46	55	32	28	33	22	67	9	78	29
4reps.HS6hr_ConsensusPeaks_peak_57b	135	91	151	132	131	104	134	211	156	162	92	208	132	42	100	185	96	88	110	162	292	65	178	265	130	200	180	161	230	36	404	77
4reps.HS6hr_ConsensusPeaks_peak_58	115	76	135	131	146	112	117	183	211	160	154	212	110	20	81	145	107	100	119	124	146	51	64	122	59	65	59	88	145	27	165	66
4reps.HS6hr_ConsensusPeaks_peak_59	692	338	413	464	511	236	365	510	368	268	298	474	488	73	221	333	358	182	207	218	439	119	244	351	137	205	292	244	359	52	411	153
4reps.HS6hr_ConsensusPeaks_peak_60	202	125	169	193	159	155	153	279	191	186	118	254	167	35	140	236	154	125	143	162	257	54	142	191	93	117	142	115	200	35	329	91
4reps.HS6hr_ConsensusPeaks_peak_61a	110	55	111	82	90	94	70	141	108	95	67	124	71	38	63	101	90	72	76	74	158	46	57	88	56	58	67	56	121	20	209	47
4reps.HS6hr_ConsensusPeaks_peak_61b	136	75	134	119	99	86	120	182	123	141	75	156	97	19	72	163	77	88	75	91	183	34	95	116	56	78	79	66	143	20	254	72
4reps.HS6hr_ConsensusPeaks_peak_62a	166	90	161	160	147	93	122	188	161	133	126	203	126	26	125	190	141	95	122	137	270	76	157	233	105	135	183	172	238	38	392	131
4reps.HS6hr_ConsensusPeaks_peak_62b	268	147	228	200	199	144	172	269	224	196	171	257	226	53	144	287	150	123	168	157	411	96	266	373	149	182	275	283	371	47	635	180
4reps.HS6hr_ConsensusPeaks_peak_62c	769	435	391	386	626	281	339	585	685	410	419	648	812	123	322	379	472	318	251	352	835	215	455	589	300	527	564	507	756	88	1283	347
4reps.HS6hr_ConsensusPeaks_peak_62d	792	427	444	434	540	299	414	636	448	361	431	565	682	97	241	470	446	285	271	337	642	145	385	410	217	355	454	378	467	61	955	247
4reps.HS6hr_ConsensusPeaks_peak_62e	1202	643	583	653	874	456	615	865	666	474	534	768	982	195	373	596	649	439	327	447	734	188	352	468	238	373	389	366	643	69	875	233
4reps.HS6hr_ConsensusPeaks_peak_63a	142	102	152	169	157	118	135	232	170	177	120	197	152	34	148	231	115	132	125	131	181	51	109	155	86	98	89	98	174	28	178	96
4reps.HS6hr_ConsensusPeaks_peak_63b	212	168	234	233	238	194	196	343	205	252	117	278	173	66	177	322	197	186	200	198	238	74	154	206	115	136	109	109	287	27	234	165
4reps.HS6hr_ConsensusPeaks_peak_64a	91	41	84	82	66	65	64	77	92	86	63	73	69	18	55	84	67	57	51	64	109	19	30	75	21	45	39	47	97	14	102	49
4reps.HS6hr_ConsensusPeaks_peak_64b	275	131	142	176	257	115	98	194	259	158	162	169	263	34	84	97	184	100	59	110	308	53	122	147	92	101	120	107	240	29	318	87
4reps.HS6hr_ConsensusPeaks_peak_65	125	72	118	173	161	122	104	158	123	181	81	119	119	73	55	134	92	116	80	92	299	103	222	284	129	204	197	223	439	64	527	145
4reps.HS6hr_ConsensusPeaks_peak_66	91	43	76	68	81	67	55	96	90	89	44	72	56	23	30	88	72	55	38	39	168	32	62	90	55	68	78	70	102	14	257	68
4reps.HS6hr_ConsensusPeaks_peak_67a	728	453	523	694	580	429	538	766	448	390	438	606	753	142	395	651	534	329	482	428	830	171	427	680	295	594	577	583	505	127	1039	323
4reps.HS6hr_ConsensusPeaks_peak_67b	271	190	270	263	270	214	180	317	191	165	190	304	314	67	184	302	173	137	205	210	507	78	234	368	136	295	407	331	301	44	742	201
4reps.HS6hr_ConsensusPeaks_peak_67c	301	227	305	372	272	256	246	419	227	232	227	317	301	85	218	333	223	198	230	226	721	160	392	532	254	472	539	412	448	80	1154	306
4reps.HS6hr_ConsensusPeaks_peak_67d	473	311	459	564	451	417	385	615	353	336	333	499	491	108	310	534	358	297	363	347	1139	242	668	930	371	756	943	798	823	123	1807	499
4reps.HS6hr_ConsensusPeaks_peak_67e	2065	1162	1002	1054	1550	712	801	1308	902	604	787	986	1659	243	602	1036	1011	633	659	814	1984	428	1497	1738	755	1597	1743	1674	1441	214	3188	834
4reps.HS6hr_ConsensusPeaks_peak_67f	1898	942	1075	1206	1412	768	898	1427	1286	905	1011	1371	1510	317	695	1064	1015	766	631	847	2057	630	1651	2036	793	1764	2175	2028	2232	337	2935	981
4reps.HS6hr_ConsensusPeaks_peak_68	199	145	238	225	183	186	224	270	192	211	165	248	210	103	136	251	143	127	184	188	809	303	871	1014	290	834	1049	917	1015	142	1183	357
4reps.HS6hr_ConsensusPeaks_peak_69	86	46	64	93	89	59	44	125	81	89	60	91	65	19	32	89	62	59	80	53	167	65	168	291	88	162	213	246	247	39	311	108
4reps.HS6hr_ConsensusPeaks_peak_70	201	138	153	161	162	130	157	205	158	261	118	176	145	69	101	212	126	156	129	120	205	96	314	363	132	240	319	362	377	87	309	150
4reps.HS6hr_ConsensusPeaks_peak_71a	85	42	50	66	63	63	67	96	86	79	50	98	88	32	49	53	68	51	47	59	92	29	100	125	45	69	100	102	134	17	108	62
4reps.HS6hr_ConsensusPeaks_peak_71b	53	23	53	55	35	25	46	65	44	55	37	45	41	21	45	53	47	35	30	35	54	17	63	61	37	41	75	62	62	14	53	42
4reps.HS6hr_ConsensusPeaks_peak_71c	28	39	47	43	65	34	45	91	47	71	52	63	51	18	36	49	37	36	38	52	70	15	77	105	31	44	67	87	94	13	78	30
4reps.HS6hr_ConsensusPeaks_peak_71d	70	62	82	94	110	67	81	111	103	101	52	87	116	38	52	106	67	73	70	79	106	45	111	140	54	85	126	136	135	25	150	68
4reps.HS6hr_ConsensusPeaks_peak_72	790	457	541	522	581	376	491	774	714	566	521	742	777	159	312	587	508	381	344	424	639	169	419	530	265	392	420	468	550	101	757	284
4reps.HS6hr_ConsensusPeaks_peak_73	1772	960	1215	893	1289	856	1244	1822	1430	1133	1240	1704	1670	340	828	1317	1096	838	731	886	1465	347	793	986	564	1014	889	760	996	152	1837	493
4reps.HS6hr_ConsensusPeaks_peak_74a	35	14	19	23	38	20	19	22	19	21	14	10	34	4	7	16	37	26	9	23	14	5	9	5	8	7	5	9	15	1	11	8
4reps.HS6hr_ConsensusPeaks_peak_74b	84	37	42	109	67	36	48	85	55	34	31	48	74	10	27	77	65	44	36	42	52	15	17	42	28	17	19	31	54	2	45	24
4reps.HS6hr_ConsensusPeaks_peak_75	413	204	272	260	296	211	230	362	266	227	148	308	251	85	124	275	275	144	169	169	225	58	115	180	109	136	187	161	269	40	294	84
4reps.HS6hr_ConsensusPeaks_peak_76	115	77	120	85	114	83	93	139	128	106	82	153	116	34	87	104	72	61	65	92	105	29	71	114	23	63	71	89	87	24	90	53
4reps.HS6hr_ConsensusPeaks_peak_77	441	229	264	294	385	218	248	382	354	254	282	382	353	123	188	232	315	154	151	186	283	89	173	208	165	149	179	195	252	42	380	100
4reps.HS6hr_ConsensusPeaks_peak_78	398	224	376	337	332	237	302	446	288	288	255	385	329	67	231	360	209	157	204	256	283	100	327	388	120	179	304	281	286	53	310	126
4reps.HS6hr_ConsensusPeaks_peak_79	266	106	96	124	165	75	73	120	137	110	73	133	154	20	53	75	113	51	44	83	179	39	105	135	59	49	148	83	173	21	194	31
4reps.HS6hr_ConsensusPeaks_peak_80	182	143	158	195	167	144	125	256	190	147	145	247	190	41	103	143	145	134	122	147	176	48	100	146	94	110	124	95	168	20	191	71
4reps.HS6hr_ConsensusPeaks_peak_81	398	216	196	223	342	165	170	218	303	222	223	244	338	75	120	199	279	141	129	203	275	46	108	153	83	140	149	128	239	27	331	110
4reps.HS6hr_ConsensusPeaks_peak_82	541	282	298	397	461	196	340	385	300	273	295	455	413	65	169	280	312	221	186	224	643	89	222	360	213	317	258	206	470	40	1110	198
4reps.HS6hr_ConsensusPeaks_peak_83a	469	289	369	347	449	254	310	453	353	327	259	357	523	95	223	378	320	209	224	222	1136	168	598	792	362	650	582	496	592	120	2064	583
4reps.HS6hr_ConsensusPeaks_peak_83b	222	120	220	195	206	169	209	292	160	211	121	242	235	73	133	237	136	130	132	136	483	90	229	360	143	241	259	218	249	48	812	216
4reps.HS6hr_ConsensusPeaks_peak_84a	54	28	60	57	77	44	39	78	50	51	42	42	76	17	40	53	49	29	35	33	206	24	71	94	55	59	77	46	106	17	274	53
4reps.HS6hr_ConsensusPeaks_peak_84b	161	99	118	147	173	117	130	179	123	115	92	130	156	30	102	163	127	74	104	81	394	61	126	183	128	118	127	90	178	39	463	132
4reps.HS6hr_ConsensusPeaks_peak_84c	324	181	235	270	302	187	196	320	195	213	132	260	323	58	150	297	200	137	162	140	1001	163	484	707	352	638	535	478	535	86	1748	376
4reps.HS6hr_ConsensusPeaks_peak_85	61	35	44	53	72	31	50	66	50	69	42	41	77	21	49	73	42	47	30	31	165	27	70	101	41	55	49	49	132	19	224	62
4reps.HS6hr_ConsensusPeaks_peak_86	89	71	93	130	92	79	63	107	79	88	64	72	126	19	49	112	61	49	57	57	123	32	54	88	56	63	40	50	82	17	147	58
4reps.HS6hr_ConsensusPeaks_peak_87a	110	65	90	98	92	51	61	92	129	114	123	179	97	11	61	88	84	60	54	83	64	15	29	36	20	48	31	33	45	9	54	18
4reps.HS6hr_ConsensusPeaks_peak_87b	138	79	90	120	133	45	88	153	199	115	218	186	137	19	66	99	117	81	83	101	80	14	27	56	34	40	38	45	57	9	82	32
4reps.HS6hr_ConsensusPeaks_peak_87c	347	177	202	240	313	174	206	297	369	279	331	408	264	59	167	253	254	170	187	215	272	28	84	131	109	74	111	100	181	34	229	84
4reps.HS6hr_ConsensusPeaks_peak_88a	250	165	289	270	249	233	200	405	394	457	505	634	236	63	233	383	234	204	273	263	374	78	148	224	122	152	172	144	243	66	353	112
4reps.HS6hr_ConsensusPeaks_peak_88b	240	156	272	271	313	222	271	387	438	412	512	676	257	82	203	334	263	147	252	249	453	101	204	292	114	191	291	186	325	59	542	163
4reps.HS6hr_ConsensusPeaks_peak_88c	154	92	202	185	206	174	165	295	299	279	352	380	154	42	135	231	131	123	207	213	236	52	119	145	105	106	103	92	154	31	293	104
4reps.HS6hr_ConsensusPeaks_peak_89	235	143	186	230	255	143	129	243	334	250	257	402	209	66	171	199	196	117	146	169	457	87	223	261	158	211	280	161	293	46	611	178
4reps.HS6hr_ConsensusPeaks_peak_90	703	378	541	477	597	294	478	681	646	537	691	1066	547	107	282	509	473	279	344	380	890	178	474	621	317	443	621	526	680	95	1397	273
4reps.HS6hr_ConsensusPeaks_peak_91	2168	1372	973	741	1652	778	846	1375	1314	1245	1416	1731	1591	264	791	1132	1075	640	754	874	1132	314	645	759	425	777	839	717	960	140	1653	359
4reps.HS6hr_ConsensusPeaks_peak_92a	39	14	31	16	29	20	15	33	30	26	36	35	26	13	15	38	27	17	27	18	27	5	28	32	15	17	34	15	38	11	42	22
4reps.HS6hr_ConsensusPeaks_peak_92b	45	28	67	64	45	26	36	78	40	38	42	78	44	8	44	61	27	36	29	44	37	14	39	51	15	27	37	48	40	12	65	19
4reps.HS6hr_ConsensusPeaks_peak_92c	50	14	20	38	53	21	22	39	23	22	23	34	24	13	22	32	19	19	26	18	29	9	29	29	16	22	15	28	36	2	52	19
4reps.HS6hr_ConsensusPeaks_peak_92d	40	28	31	44	50	34	34	48	47	46	33	42	25	5	27	45	48	32	32	26	27	11	39	51	29	33	26	50	68	12	85	32
4reps.HS6hr_ConsensusPeaks_peak_93a	40	63	31	34	52	48	33	60	66	51	36	58	76	17	62	63	67	46	46	41	48	32	52	68	41	62	73	68	77	13	111	49
4reps.HS6hr_ConsensusPeaks_peak_93b	33	26	24	31	25	28	36	53	36	41	26	43	26	8	33	42	34	23	28	28	28	16	42	47	27	37	37	37	42	5	60	33
4reps.HS6hr_ConsensusPeaks_peak_93c	21	13	9	24	34	9	14	24	25	21	16	21	10	3	11	33	18	16	16	10	24	7	31	37	29	30	36	35	30	4	47	25
4reps.HS6hr_ConsensusPeaks_peak_93d	49	35	42	42	52	39	29	62	52	49	35	51	34	19	34	46	46	32	28	39	51	16	88	89	45	59	56	82	51	10	118	40
4reps.HS6hr_ConsensusPeaks_peak_94a	126	108	107	136	142	133	73	138	115	144	104	150	104	35	91	135	95	82	107	115	212	42	258	294	171	232	276	243	193	49	519	136
4reps.HS6hr_ConsensusPeaks_peak_94b	223	185	198	178	208	152	140	223	197	201	134	242	207	77	133	206	149	146	143	147	335	92	318	398	145	248	377	340	279	58	650	216
4reps.HS6hr_ConsensusPeaks_peak_95	3392	1730	1914	1967	2597	1529	1671	2631	1778	1490	1631	2513	2627	446	1159	1936	1703	1259	1247	1523	3615	798	1781	2496	1184	1725	2126	1825	2534	352	4370	1042
4reps.HS6hr_ConsensusPeaks_peak_96a	275	123	146	210	212	126	148	212	183	151	159	199	178	45	93	218	196	142	160	143	217	22	71	103	53	57	99	90	102	19	188	58
4reps.HS6hr_ConsensusPeaks_peak_96b	309	213	209	295	276	228	207	297	195	225	195	285	249	74	152	276	273	208	144	236	237	37	100	149	71	105	86	95	143	22	227	79
4reps.HS6hr_ConsensusPeaks_peak_96c	500	262	303	427	410	253	287	422	302	251	302	426	376	94	202	367	348	224	235	298	213	63	134	176	93	137	130	122	200	33	263	68
4reps.HS6hr_ConsensusPeaks_peak_97	705	406	537	476	589	401	424	663	572	562	483	777	634	116	326	664	498	319	380	444	705	143	334	468	200	398	418	378	482	92	952	302
4reps.HS6hr_ConsensusPeaks_peak_98	680	335	608	582	576	279	464	666	562	412	475	640	585	89	302	527	470	314	303	421	474	104	244	341	227	256	299	286	418	78	452	147
4reps.HS6hr_ConsensusPeaks_peak_99a	342	185	343	373	238	192	259	463	297	244	321	493	252	49	181	307	173	122	203	242	340	81	234	320	116	245	267	241	303	44	445	127
4reps.HS6hr_ConsensusPeaks_peak_99b	129	83	100	128	139	90	114	176	157	124	112	172	147	28	69	134	113	92	90	103	213	35	83	149	43	89	107	75	157	22	244	74
4reps.HS6hr_ConsensusPeaks_peak_99c	182	102	143	189	111	120	118	224	153	129	110	243	154	27	115	183	156	79	122	110	160	38	59	114	44	72	83	69	133	24	173	63
4reps.HS6hr_ConsensusPeaks_peak_99d	513	271	285	418	423	218	227	426	368	284	312	389	403	80	255	375	328	192	200	299	531	146	204	391	121	281	367	279	413	59	435	135
4reps.HS6hr_ConsensusPeaks_peak_100	147	90	143	221	124	132	113	246	141	129	149	253	123	40	96	194	147	104	116	167	96	31	74	74	60	77	62	65	77	24	79	54
4reps.HS6hr_ConsensusPeaks_peak_101a	401	262	285	477	258	269	292	502	311	322	317	543	256	89	270	357	266	196	321	331	191	47	107	161	108	128	139	144	154	46	178	111
4reps.HS6hr_ConsensusPeaks_peak_101b	346	228	211	340	230	206	224	363	249	293	262	464	213	45	196	335	234	175	220	283	134	37	94	125	57	89	98	95	85	32	167	76
4reps.HS6hr_ConsensusPeaks_peak_102	303	216	326	471	242	281	268	457	273	331	308	464	264	70	214	358	216	207	221	296	142	46	110	121	86	124	100	92	122	29	147	116
4reps.HS6hr_ConsensusPeaks_peak_103	132	86	94	122	98	62	78	140	201	155	106	201	131	28	44	90	89	63	66	66	101	24	46	75	45	37	59	48	87	11	107	45
4reps.HS6hr_ConsensusPeaks_peak_104	202	165	189	210	221	201	190	268	200	205	184	295	218	48	163	257	196	148	157	184	161	43	107	108	90	107	90	114	150	39	171	82
4reps.HS6hr_ConsensusPeaks_peak_105a	93	83	75	67	88	98	76	108	99	124	62	114	66	44	44	79	62	63	71	55	54	36	31	49	58	21	21	30	80	17	73	53
4reps.HS6hr_ConsensusPeaks_peak_105b	8	7	11	13	14	8	7	14	9	16	7	9	9	5	3	11	6	1	3	6	3	4	1	3	4	5	5	5	7	0	6	3
4reps.HS6hr_ConsensusPeaks_peak_105c	0	0	0	0	0	0	0	0	0	0	0	0	0	0	0	0	0	0	2	0	0	0	0	0	0	0	0	0	0	0	0	0
4reps.HS6hr_ConsensusPeaks_peak_105d	63	45	48	63	76	75	57	85	53	84	40	63	52	28	34	48	55	47	40	42	32	26	32	31	37	30	29	25	58	26	45	32
4reps.HS6hr_ConsensusPeaks_peak_106	115	65	102	110	122	82	101	126	72	102	86	132	113	55	60	122	72	45	62	74	192	71	167	193	103	195	156	136	162	46	381	99
4reps.HS6hr_ConsensusPeaks_peak_107a	246	154	118	155	198	135	117	181	210	141	162	212	168	33	80	174	156	96	79	117	144	51	55	140	65	110	90	76	144	22	206	55
4reps.HS6hr_ConsensusPeaks_peak_107b	97	77	102	118	122	74	67	120	109	74	72	111	91	38	62	138	68	63	74	89	96	28	41	113	41	56	40	48	106	18	95	49
4reps.HS6hr_ConsensusPeaks_peak_107c	139	72	88	106	121	68	73	146	111	116	76	98	116	34	39	112	97	86	78	80	218	43	57	119	83	64	62	66	159	26	153	54
4reps.HS6hr_ConsensusPeaks_peak_107d	157	108	156	197	193	126	171	217	143	188	128	127	149	47	87	217	139	134	109	135	147	53	74	120	55	49	59	55	134	26	130	85
4reps.HS6hr_ConsensusPeaks_peak_107e	100	69	69	96	76	43	65	116	78	100	75	79	76	35	54	59	79	45	70	68	71	20	52	57	34	37	32	25	65	11	36	27
4reps.HS6hr_ConsensusPeaks_peak_107f	164	93	139	199	128	150	103	166	128	143	118	144	119	39	76	175	116	97	84	104	164	40	73	118	57	52	47	66	128	24	145	58
4reps.HS6hr_ConsensusPeaks_peak_107g	347	221	258	333	322	221	227	366	261	274	200	286	220	85	189	319	230	164	216	207	277	85	162	198	95	123	111	151	249	40	226	125
4reps.HS6hr_ConsensusPeaks_peak_108	140	102	129	130	152	118	97	170	160	202	109	204	138	32	87	221	111	93	119	127	182	23	112	212	60	105	88	103	142	21	247	90
4reps.HS6hr_ConsensusPeaks_peak_109	289	151	126	106	201	115	118	139	230	166	144	206	206	68	61	104	174	91	98	93	252	54	131	164	97	127	133	115	148	33	362	86
4reps.HS6hr_ConsensusPeaks_peak_110	203	125	191	152	206	134	152	211	208	198	126	174	119	40	102	122	144	97	86	89	202	59	122	195	77	171	186	189	171	22	318	127
4reps.HS6hr_ConsensusPeaks_peak_111	74	52	72	70	71	53	70	120	94	103	66	100	58	28	57	85	62	62	61	51	62	27	74	61	38	75	77	79	61	14	78	69
4reps.HS6hr_ConsensusPeaks_peak_112a	68	37	43	55	35	37	53	72	65	62	45	81	50	15	34	80	43	34	28	35	119	44	108	148	49	126	97	78	138	24	237	94
4reps.HS6hr_ConsensusPeaks_peak_112b	58	26	45	42	42	45	37	53	56	40	27	41	46	11	29	62	38	34	30	32	86	19	62	128	42	72	75	110	92	14	300	68
4reps.HS6hr_ConsensusPeaks_peak_113	289	147	165	134	260	153	168	258	336	246	199	266	308	82	112	175	192	146	89	141	233	63	157	175	109	125	159	145	201	32	271	71
4reps.HS6hr_ConsensusPeaks_peak_114	536	390	371	374	389	347	411	603	533	429	446	607	541	99	290	477	417	264	248	299	531	108	303	357	159	278	333	328	316	60	588	164
4reps.HS6hr_ConsensusPeaks_peak_115	800	429	427	475	668	405	387	563	594	484	432	558	619	155	241	439	543	369	317	376	629	174	376	485	318	515	621	604	656	72	1362	365
4reps.HS6hr_ConsensusPeaks_peak_116	117	81	113	117	106	69	84	128	106	114	111	141	96	22	76	117	66	67	65	67	71	31	111	95	39	58	117	82	86	10	119	48
4reps.HS6hr_ConsensusPeaks_peak_117	130	56	104	93	91	87	93	125	101	93	90	138	129	34	89	120	69	79	81	73	75	30	93	124	35	60	112	134	76	23	119	44
4reps.HS6hr_ConsensusPeaks_peak_118	53	50	32	53	71	43	43	57	58	71	40	84	76	14	50	50	56	50	66	32	61	18	35	52	34	34	52	41	76	21	39	26
4reps.HS6hr_ConsensusPeaks_peak_119	91	74	98	63	93	81	93	146	102	89	108	129	82	30	52	87	104	78	55	61	78	33	75	52	38	46	72	82	58	14	103	49
4reps.HS6hr_ConsensusPeaks_peak_120a	164	109	127	135	151	90	135	171	195	205	166	222	161	49	92	149	121	121	126	135	129	51	62	127	44	65	98	104	114	28	142	62
4reps.HS6hr_ConsensusPeaks_peak_120b	182	124	110	101	154	132	86	136	181	200	156	155	178	50	87	104	138	107	81	89	160	62	82	153	55	113	129	127	148	28	259	59
4reps.HS6hr_ConsensusPeaks_peak_121	86	78	88	86	116	68	105	137	83	118	121	179	115	27	71	128	83	57	65	77	86	18	77	81	49	72	78	103	87	12	97	54
4reps.HS6hr_ConsensusPeaks_peak_122a	64	43	49	65	47	44	48	62	39	61	52	75	56	17	39	69	32	28	28	55	42	6	32	48	14	30	24	41	36	8	59	31
4reps.HS6hr_ConsensusPeaks_peak_122b	60	49	49	46	49	41	38	74	39	62	24	62	50	7	28	71	28	39	30	25	32	9	29	25	5	13	31	38	20	11	45	19
4reps.HS6hr_ConsensusPeaks_peak_122c	126	107	123	119	136	112	125	182	123	162	118	151	121	57	94	198	114	94	107	117	67	27	51	75	67	46	67	60	79	38	87	45
4reps.HS6hr_ConsensusPeaks_peak_123	64	39	60	72	45	46	63	99	58	82	68	90	45	18	22	112	41	47	54	71	41	17	30	32	23	37	24	32	30	7	48	30
4reps.HS6hr_ConsensusPeaks_peak_124a	78	51	45	48	65	50	58	87	50	50	42	71	61	12	31	72	62	34	45	44	40	16	22	38	21	31	39	29	48	13	46	19
4reps.HS6hr_ConsensusPeaks_peak_124b	93	45	65	57	78	44	52	100	73	73	44	72	56	21	44	93	57	48	53	63	53	25	43	57	33	53	37	64	60	15	47	31
4reps.HS6hr_ConsensusPeaks_peak_125	120	104	86	92	89	63	78	85	76	87	49	74	72	20	53	90	86	52	73	56	46	21	33	50	9	37	41	34	59	13	39	36
4reps.HS6hr_ConsensusPeaks_peak_126	197	125	132	166	178	132	151	199	168	185	107	182	152	57	96	237	157	80	134	123	148	43	114	105	60	66	86	78	82	16	130	65
4reps.HS6hr_ConsensusPeaks_peak_127a	75	45	90	84	67	55	79	122	77	101	96	122	85	12	69	97	58	50	72	80	42	18	44	46	31	46	46	51	32	14	63	24
4reps.HS6hr_ConsensusPeaks_peak_127b	163	95	101	124	122	100	93	186	112	132	111	165	124	30	104	116	61	88	104	117	85	34	80	114	54	106	108	97	101	17	134	65
4reps.HS6hr_ConsensusPeaks_peak_128	154	87	174	187	146	96	147	244	102	152	93	210	111	53	84	222	123	110	165	152	103	21	64	96	57	68	64	86	92	19	104	77
4reps.HS6hr_ConsensusPeaks_peak_129a	1348	713	617	543	971	548	561	818	727	589	626	741	1142	184	393	559	731	478	308	510	796	213	433	497	309	437	564	480	810	94	1086	253
4reps.HS6hr_ConsensusPeaks_peak_129b	261	143	213	170	311	157	150	237	322	218	165	184	456	65	95	167	293	150	100	139	179	35	74	91	79	109	84	88	161	18	158	69
4reps.HS6hr_ConsensusPeaks_peak_130	250	152	207	246	241	107	160	255	340	285	200	256	187	55	81	195	198	97	137	164	255	32	82	158	127	153	118	102	177	33	374	110
4reps.HS6hr_ConsensusPeaks_peak_131a	87	65	70	66	66	89	54	112	102	76	67	90	66	18	70	89	76	66	57	70	60	20	60	66	41	70	55	48	56	19	150	67
4reps.HS6hr_ConsensusPeaks_peak_131b	76	59	58	60	69	47	56	69	56	76	41	80	71	12	28	78	44	47	48	43	65	10	55	52	44	57	41	30	61	13	129	55
4reps.HS6hr_ConsensusPeaks_peak_131c	87	65	95	126	95	138	73	158	104	121	53	140	129	34	59	124	93	69	83	87	85	18	50	79	73	53	61	64	83	18	121	61
4reps.HS6hr_ConsensusPeaks_peak_132	438	276	243	264	249	172	190	314	168	172	184	260	330	50	134	214	214	127	153	167	307	59	159	250	67	170	212	191	219	39	326	92
4reps.HS6hr_ConsensusPeaks_peak_133a	1211	813	853	650	926	490	655	1130	750	603	650	970	1054	209	550	833	612	435	420	580	1066	293	670	729	351	617	742	711	761	98	1174	419
4reps.HS6hr_ConsensusPeaks_peak_133b	3571	2661	2321	1560	2637	1970	2189	3408	2845	2807	2458	3383	3447	862	1947	2577	2005	1603	1638	1870	2734	731	1838	1925	1039	1917	2173	1985	2028	344	3428	1097
4reps.HS6hr_ConsensusPeaks_peak_134	130	98	116	123	144	107	116	191	129	165	111	153	133	59	84	161	106	105	121	137	175	86	165	244	84	147	190	179	200	22	402	109
4reps.HS6hr_ConsensusPeaks_peak_135	112	85	94	98	134	87	55	118	194	116	102	169	127	37	46	94	104	84	63	82	127	25	91	67	66	75	70	67	130	13	190	64
4reps.HS6hr_ConsensusPeaks_peak_136	68	64	50	48	81	56	38	81	69	92	51	80	54	25	28	53	53	43	38	27	140	29	142	177	101	180	154	183	187	32	363	99
4reps.HS6hr_ConsensusPeaks_peak_137	88	92	118	120	130	125	94	148	119	151	85	120	86	74	90	165	75	74	97	105	73	38	43	65	48	46	66	56	63	46	65	50
4reps.HS6hr_ConsensusPeaks_peak_138a	171	95	161	207	148	174	143	232	181	198	105	189	164	40	96	191	129	101	118	108	137	39	65	119	79	88	104	91	192	37	260	86
4reps.HS6hr_ConsensusPeaks_peak_138b	1098	573	578	626	828	456	547	750	713	649	548	878	926	185	373	591	592	438	287	440	604	183	287	391	296	394	458	373	540	75	961	304
4reps.HS6hr_ConsensusPeaks_peak_139	109	64	134	121	103	82	106	142	78	122	49	125	89	32	66	109	88	76	59	60	60	13	43	49	32	34	38	40	72	22	55	40
4reps.HS6hr_ConsensusPeaks_peak_140	193	152	166	131	139	118	175	209	165	169	110	189	162	44	92	160	97	126	85	93	129	24	88	112	56	92	93	80	92	11	98	53
4reps.HS6hr_ConsensusPeaks_peak_141	100	84	99	83	125	108	72	119	104	120	81	75	119	35	52	91	105	70	48	66	114	32	52	87	26	50	43	29	67	14	121	39
4reps.HS6hr_ConsensusPeaks_peak_142	68	32	79	114	68	59	92	128	53	81	66	75	53	24	42	98	41	49	44	55	77	30	27	40	18	16	23	24	50	5	40	11
4reps.HS6hr_ConsensusPeaks_peak_143	770	463	414	392	512	372	362	517	317	296	301	449	511	93	291	381	377	228	202	230	405	119	184	292	113	179	277	248	309	68	409	131
4reps.HS6hr_ConsensusPeaks_peak_144	310	184	160	158	281	143	172	216	158	118	118	170	239	48	110	161	221	117	105	143	176	59	67	127	52	90	136	91	143	20	252	62
4reps.HS6hr_ConsensusPeaks_peak_145	106	49	99	82	109	83	61	121	81	87	29	77	99	39	54	114	85	47	65	59	51	8	42	52	30	64	32	41	52	17	79	37
4reps.HS6hr_ConsensusPeaks_peak_146	194	97	129	215	163	156	145	205	165	182	96	172	152	43	100	187	120	118	123	75	85	34	66	70	45	51	64	61	67	13	149	44
4reps.HS6hr_ConsensusPeaks_peak_147	1035	661	688	708	882	617	636	987	1037	876	680	973	968	198	471	646	609	490	394	479	1185	301	532	745	443	586	627	532	888	142	1172	358
4reps.HS6hr_ConsensusPeaks_peak_148a	62	22	51	58	52	35	50	52	48	36	37	56	53	19	26	34	44	18	25	41	30	19	28	41	24	11	34	35	28	9	31	9
4reps.HS6hr_ConsensusPeaks_peak_148b	26	5	12	15	15	22	13	17	15	18	7	10	12	2	10	18	21	17	7	11	15	6	11	10	8	8	22	20	28	3	23	9
4reps.HS6hr_ConsensusPeaks_peak_148c	50	35	42	49	38	29	42	76	32	44	23	38	38	10	37	51	41	25	15	40	39	14	46	50	21	12	43	48	36	5	41	19
4reps.HS6hr_ConsensusPeaks_peak_148d	86	66	74	81	65	68	75	152	79	97	63	98	78	26	57	153	74	53	64	78	72	20	40	73	31	24	54	39	81	12	51	36
4reps.HS6hr_ConsensusPeaks_peak_149a	489	300	313	265	365	234	279	349	339	318	233	326	480	68	167	359	315	205	212	219	305	76	167	193	123	181	238	174	231	29	393	115
4reps.HS6hr_ConsensusPeaks_peak_149b	109	74	115	117	112	120	99	158	101	134	68	92	127	28	63	102	98	83	80	81	88	20	65	81	43	65	55	50	84	26	95	39
4reps.HS6hr_ConsensusPeaks_peak_149c	266	140	140	115	232	98	139	146	150	128	80	114	215	24	91	119	159	126	64	92	123	32	48	71	44	58	72	55	124	23	131	42
4reps.HS6hr_ConsensusPeaks_peak_150	369	194	335	235	287	199	289	417	236	209	208	260	292	73	170	269	213	140	198	187	182	39	190	163	80	111	200	191	251	38	255	96
4reps.HS6hr_ConsensusPeaks_peak_151a	147	86	165	131	151	97	106	188	94	137	87	116	152	34	95	129	99	95	104	92	64	30	60	53	38	50	28	54	107	13	65	46
4reps.HS6hr_ConsensusPeaks_peak_151b	124	76	150	127	128	87	85	164	114	125	97	109	142	32	92	135	131	93	95	106	54	35	52	49	37	44	60	55	102	17	84	47
4reps.HS6hr_ConsensusPeaks_peak_151c	185	106	182	201	211	124	143	243	153	209	108	182	162	39	108	188	174	133	115	116	112	38	67	67	63	66	85	56	101	38	118	54
4reps.HS6hr_ConsensusPeaks_peak_152	231	187	202	197	212	147	224	311	205	180	195	216	264	43	185	230	153	119	116	159	132	58	124	133	66	70	111	125	136	22	107	60
4reps.HS6hr_ConsensusPeaks_peak_153a	73	34	68	54	55	37	44	72	47	73	48	65	57	22	50	68	55	31	38	36	39	10	28	32	10	22	36	24	48	8	51	25
4reps.HS6hr_ConsensusPeaks_peak_153b	75	46	74	59	83	45	83	112	70	82	60	88	77	27	43	86	44	36	53	47	61	21	47	45	24	35	63	43	62	6	82	26
4reps.HS6hr_ConsensusPeaks_peak_154a	435	242	257	375	369	233	283	500	433	339	438	595	334	65	171	246	307	187	171	214	974	160	372	566	291	628	742	508	578	72	1357	300
4reps.HS6hr_ConsensusPeaks_peak_154b	153	103	125	145	139	113	106	174	176	178	160	244	130	27	101	152	118	90	108	73	578	103	167	390	130	338	392	277	389	47	862	224
4reps.HS6hr_ConsensusPeaks_peak_154c	66	39	52	63	26	37	31	72	33	49	60	76	41	16	28	43	51	22	20	36	187	41	64	105	53	132	158	109	118	14	340	81
4reps.HS6hr_ConsensusPeaks_peak_154d	52	21	24	56	27	20	30	42	39	42	39	65	18	6	17	29	23	18	16	24	127	29	40	83	30	58	73	72	76	12	196	33
4reps.HS6hr_ConsensusPeaks_peak_154e	24	15	16	26	12	11	15	31	20	19	20	38	18	2	15	21	12	13	6	15	69	17	27	53	14	35	46	37	41	4	99	17
4reps.HS6hr_ConsensusPeaks_peak_154f	90	39	64	74	59	29	49	112	137	99	96	131	53	7	50	59	55	25	29	58	167	17	54	127	57	78	100	71	85	15	208	57
4reps.HS6hr_ConsensusPeaks_peak_154g	396	170	228	300	330	157	163	372	393	320	313	370	322	48	125	239	262	181	136	225	872	127	265	463	215	307	529	351	526	79	1013	223
4reps.HS6hr_ConsensusPeaks_peak_154h	313	222	278	326	346	175	206	386	368	326	274	332	260	70	163	299	243	192	206	167	914	144	357	493	262	439	518	419	573	74	1124	279
4reps.HS6hr_ConsensusPeaks_peak_155	187	142	119	163	183	104	138	205	181	145	125	146	190	35	97	134	176	112	103	121	172	38	70	118	47	82	89	104	155	32	193	87
4reps.HS6hr_ConsensusPeaks_peak_156	235	162	213	221	207	132	173	289	210	252	161	266	191	62	190	236	163	134	187	172	145	41	112	158	77	95	126	99	143	41	166	102
4reps.HS6hr_ConsensusPeaks_peak_157	722	306	245	327	587	218	227	319	407	220	220	233	496	83	161	191	319	153	108	163	793	105	390	478	269	404	485	277	555	73	1121	221
4reps.HS6hr_ConsensusPeaks_peak_158a	1886	860	637	929	1165	511	533	912	574	464	369	522	991	155	361	738	574	323	327	406	1364	285	669	938	424	662	604	539	761	137	1549	404
4reps.HS6hr_ConsensusPeaks_peak_158b	335	222	253	368	305	161	231	384	259	251	210	264	277	56	131	311	196	152	161	213	613	159	269	424	166	311	326	260	465	70	755	183
4reps.HS6hr_ConsensusPeaks_peak_158c	241	160	119	164	286	112	112	196	201	151	109	172	249	29	97	171	171	82	106	89	488	105	215	365	134	251	284	195	420	53	657	119
4reps.HS6hr_ConsensusPeaks_peak_158d	267	111	78	99	215	64	85	101	141	76	84	125	247	7	49	70	155	69	36	50	252	45	87	128	58	121	113	92	206	23	342	52
4reps.HS6hr_ConsensusPeaks_peak_158e	468	233	243	347	344	277	310	416	358	318	218	382	406	95	171	371	251	212	184	245	1371	280	551	821	302	741	687	592	878	124	1685	408
4reps.HS6hr_ConsensusPeaks_peak_158f	445	251	267	347	336	260	277	431	472	380	283	464	354	79	215	369	343	215	208	278	739	156	338	476	207	374	336	281	484	74	710	252
4reps.HS6hr_ConsensusPeaks_peak_159	783	605	745	646	594	565	759	1229	1010	1004	795	1230	906	270	594	1051	537	568	607	695	717	282	735	781	313	694	760	740	555	117	998	360
4reps.HS6hr_ConsensusPeaks_peak_160a	4042	2904	2578	1906	3008	1936	2605	4129	3281	3211	2967	4484	3571	760	2090	3065	2080	1839	1842	2167	2902	812	1790	2139	974	2017	2229	1978	2202	325	3567	988
4reps.HS6hr_ConsensusPeaks_peak_160b	2186	1479	1679	1123	1685	1016	1418	2330	1665	1505	1526	2249	2046	431	1133	1776	1259	971	1110	1177	2255	496	1198	1388	642	1418	1445	1449	1427	214	2561	806
4reps.HS6hr_ConsensusPeaks_peak_161	479	288	455	366	389	281	373	622	476	392	325	522	383	113	249	422	256	228	220	351	382	140	362	378	176	287	329	335	384	97	549	204
4reps.HS6hr_ConsensusPeaks_peak_162	83	56	95	71	81	44	61	110	58	50	43	67	61	10	57	70	77	49	23	49	95	17	70	71	28	54	85	63	90	13	120	34
4reps.HS6hr_ConsensusPeaks_peak_163	179	218	163	206	319	223	165	232	250	414	171	274	148	129	105	263	181	154	165	168	138	70	82	110	150	116	75	111	156	74	142	140
4reps.HS6hr_ConsensusPeaks_peak_164	67	37	74	44	48	41	45	68	185	125	83	142	61	17	32	58	60	57	34	41	163	22	74	100	98	104	62	93	86	17	275	68
4reps.HS6hr_ConsensusPeaks_peak_165a	11	16	13	12	16	11	10	23	23	17	15	28	9	3	9	19	16	9	13	15	10	1	8	16	7	6	8	8	17	0	9	12
4reps.HS6hr_ConsensusPeaks_peak_165b	35	36	31	40	32	33	26	57	49	59	38	66	40	12	28	45	28	17	33	36	31	7	17	23	13	14	19	19	25	2	25	26
4reps.HS6hr_ConsensusPeaks_peak_166a	133	105	145	132	159	101	117	214	212	202	160	256	137	32	80	172	141	84	89	87	237	40	115	130	102	106	96	83	148	43	328	85
4reps.HS6hr_ConsensusPeaks_peak_166b	56	34	36	49	91	55	62	72	90	85	50	93	73	19	44	58	45	42	21	33	148	23	85	77	34	42	74	57	121	15	194	36
4reps.HS6hr_ConsensusPeaks_peak_166c	204	87	93	113	200	97	99	164	245	179	170	227	245	45	107	110	133	83	68	71	299	38	130	172	87	138	137	103	221	31	347	80
4reps.HS6hr_ConsensusPeaks_peak_166d	261	171	252	290	216	188	223	339	357	316	235	363	223	63	136	256	171	194	152	148	335	72	167	236	161	149	174	128	293	32	412	134
4reps.HS6hr_ConsensusPeaks_peak_166e	179	103	138	201	168	171	99	208	208	230	173	263	184	59	103	180	131	108	139	157	230	32	112	177	102	83	82	76	176	21	227	96
4reps.HS6hr_ConsensusPeaks_peak_167a	23	35	27	32	36	21	37	55	39	37	42	36	17	5	29	46	23	24	24	29	28	5	15	36	24	24	14	24	27	5	55	23
4reps.HS6hr_ConsensusPeaks_peak_167b	50	45	38	61	73	51	37	84	67	71	43	71	41	19	45	58	59	44	42	45	59	22	40	39	56	46	45	38	95	9	90	47
4reps.HS6hr_ConsensusPeaks_peak_167c	270	204	255	291	261	191	203	398	428	376	299	455	260	87	178	312	216	194	192	189	457	80	180	330	160	199	157	165	233	48	658	166
4reps.HS6hr_ConsensusPeaks_peak_168	87	51	43	52	107	69	45	64	105	88	59	95	65	20	37	46	85	55	42	46	91	21	37	52	60	57	73	55	83	18	106	43
4reps.HS6hr_ConsensusPeaks_peak_169a	172	75	76	96	158	65	55	93	59	49	42	70	164	13	75	113	95	42	60	57	149	13	45	67	67	68	79	61	80	7	220	37
4reps.HS6hr_ConsensusPeaks_peak_169b	226	96	114	151	179	87	91	160	84	59	72	99	217	28	94	162	150	59	79	86	219	31	77	101	78	113	91	99	99	14	308	76
4reps.HS6hr_ConsensusPeaks_peak_169c	600	376	390	375	471	269	269	415	222	214	235	308	536	84	257	417	310	167	245	259	642	110	314	420	239	494	445	406	320	60	1236	305
4reps.HS6hr_ConsensusPeaks_peak_169d	707	359	429	435	610	236	285	418	214	212	237	363	602	95	246	455	338	182	229	230	869	186	346	437	297	563	688	415	455	93	1637	356
4reps.HS6hr_ConsensusPeaks_peak_170	978	338	445	511	750	321	418	590	356	273	327	474	711	83	257	474	441	232	264	318	1140	178	369	531	396	616	648	480	564	99	1962	399
4reps.HS6hr_ConsensusPeaks_peak_171	998	569	561	667	824	389	520	864	602	389	500	676	888	150	396	622	614	286	341	456	1159	205	504	666	424	722	834	703	699	108	2153	522
4reps.HS6hr_ConsensusPeaks_peak_172a	2279	1400	1433	1256	1731	914	1330	1961	1426	1082	1366	1767	2068	301	948	1618	1130	758	828	1009	2136	548	1247	1520	756	1532	1606	1341	1626	217	3438	858
4reps.HS6hr_ConsensusPeaks_peak_172b	576	353	541	538	512	284	421	628	369	363	402	389	499	97	284	476	365	242	271	324	1014	207	602	622	333	607	790	575	544	129	1655	392
4reps.HS6hr_ConsensusPeaks_peak_173	619	456	443	334	479	320	374	624	535	435	397	552	653	136	305	547	397	279	313	332	504	128	334	393	209	345	422	300	475	63	714	174
4reps.HS6hr_ConsensusPeaks_peak_174	68	51	84	75	66	43	50	129	78	70	38	95	42	18	42	85	61	40	63	52	43	0	48	53	26	37	40	38	59	21	42	33
4reps.HS6hr_ConsensusPeaks_peak_175	127	105	124	126	140	71	104	203	159	139	112	216	150	51	83	153	96	79	100	129	143	56	115	149	61	96	121	134	126	16	173	56
4reps.HS6hr_ConsensusPeaks_peak_176a	166	91	120	159	128	109	81	165	177	169	111	171	126	42	75	132	109	103	72	100	316	96	296	345	163	250	303	315	268	42	510	178
4reps.HS6hr_ConsensusPeaks_peak_176b	76	46	49	66	87	44	48	74	83	75	54	68	75	22	37	49	57	38	38	57	132	51	124	136	73	96	156	149	171	27	251	89
4reps.HS6hr_ConsensusPeaks_peak_176c	43	19	22	46	38	17	16	32	28	34	24	39	23	9	27	49	14	21	13	23	48	29	58	60	28	24	35	46	71	11	100	28
4reps.HS6hr_ConsensusPeaks_peak_176d	32	28	16	20	26	19	19	18	28	30	19	32	24	15	19	24	18	18	14	27	45	11	37	51	21	32	34	28	45	18	82	32
4reps.HS6hr_ConsensusPeaks_peak_177	108	59	73	121	84	88	90	122	127	138	94	134	108	42	49	133	95	87	79	108	177	87	317	323	124	217	252	293	191	24	403	146
4reps.HS6hr_ConsensusPeaks_peak_178	164	68	157	191	155	113	143	260	199	180	137	209	146	37	106	177	123	75	103	156	236	91	334	380	152	260	371	468	305	46	460	146
4reps.HS6hr_ConsensusPeaks_peak_179	480	304	522	382	461	359	450	785	416	362	429	604	467	116	419	551	288	271	323	359	401	172	616	768	231	334	749	629	587	78	654	248
4reps.HS6hr_ConsensusPeaks_peak_180	129	97	125	122	122	76	110	198	157	129	130	177	136	37	99	147	90	86	88	105	142	48	117	169	74	86	145	123	176	28	195	93
4reps.HS6hr_ConsensusPeaks_peak_181	468	323	601	435	364	251	501	907	505	353	526	853	517	114	342	619	215	262	370	408	265	95	294	298	142	242	335	341	271	57	312	106
4reps.HS6hr_ConsensusPeaks_peak_182	225	148	204	261	122	113	139	242	172	208	185	269	134	56	96	267	130	128	131	133	148	51	129	169	79	99	97	133	235	44	173	79
4reps.HS6hr_ConsensusPeaks_peak_183a	176	103	167	165	140	106	137	207	204	149	159	222	161	29	58	141	118	85	91	122	178	56	154	155	90	115	156	127	236	47	258	82
4reps.HS6hr_ConsensusPeaks_peak_183b	147	84	148	193	127	113	104	191	189	149	135	182	122	34	55	146	105	80	91	102	151	34	69	122	67	82	77	55	160	38	168	66
4reps.HS6hr_ConsensusPeaks_peak_183c	673	374	538	455	451	309	441	709	601	445	506	820	560	118	279	444	364	301	288	405	601	149	373	507	248	418	414	331	562	93	749	190
4reps.HS6hr_ConsensusPeaks_peak_184	279	140	221	200	182	90	135	217	186	103	181	239	184	24	93	139	184	88	81	111	255	56	82	143	59	79	88	66	192	32	235	47
4reps.HS6hr_ConsensusPeaks_peak_185	535	347	386	453	379	254	399	524	420	418	423	660	515	69	210	360	364	224	209	278	614	98	208	367	137	246	287	197	346	46	749	120
4reps.HS6hr_ConsensusPeaks_peak_186	164	97	137	144	156	95	127	188	156	128	126	237	161	28	66	121	135	84	98	96	170	30	95	109	61	68	56	59	91	24	169	39
4reps.HS6hr_ConsensusPeaks_peak_187	71	45	89	69	54	51	62	93	87	68	82	108	66	9	48	56	63	54	47	60	58	14	51	43	12	23	30	49	45	7	61	36
4reps.HS6hr_ConsensusPeaks_peak_188	96	67	61	95	56	46	78	140	95	141	124	175	62	18	48	103	86	62	79	67	42	18	26	54	27	28	18	34	44	5	54	36
4reps.HS6hr_ConsensusPeaks_peak_189	119	77	151	170	115	91	134	175	127	158	174	216	92	26	95	135	114	93	86	101	58	26	49	79	23	58	39	48	81	28	89	50
4reps.HS6hr_ConsensusPeaks_peak_190a	117	75	107	144	97	88	118	139	155	146	127	208	92	22	51	99	124	75	84	87	80	23	50	63	39	52	62	57	115	16	100	66
4reps.HS6hr_ConsensusPeaks_peak_190b	30	26	26	36	37	21	30	43	43	49	43	65	32	17	25	45	26	29	28	25	23	3	16	28	10	18	17	13	27	11	53	23
4reps.HS6hr_ConsensusPeaks_peak_190c	59	28	61	50	57	42	57	80	75	80	58	76	41	22	41	45	33	43	43	41	36	11	17	30	29	23	25	29	11	7	40	29
4reps.HS6hr_ConsensusPeaks_peak_190d	57	30	34	60	59	24	32	73	61	61	57	102	36	18	33	63	50	35	36	43	25	11	17	39	22	22	24	14	48	10	51	25
4reps.HS6hr_ConsensusPeaks_peak_190e	62	32	38	72	47	50	60	106	84	65	83	138	48	17	30	77	39	39	57	59	48	8	30	37	26	18	35	32	58	10	54	28
4reps.HS6hr_ConsensusPeaks_peak_190f	90	41	88	88	76	54	69	127	99	89	79	148	64	23	47	74	58	54	63	43	53	14	34	40	28	39	39	50	51	13	82	25
4reps.HS6hr_ConsensusPeaks_peak_191a	238	170	264	229	220	133	253	373	259	280	215	447	226	50	160	235	201	184	139	204	190	63	163	189	83	150	196	159	180	23	248	110
4reps.HS6hr_ConsensusPeaks_peak_191b	162	123	190	242	206	155	204	292	181	205	211	349	138	67	123	238	129	122	210	153	112	45	80	111	52	84	86	98	98	27	142	75
4reps.HS6hr_ConsensusPeaks_peak_192	343	199	284	351	299	171	290	482	357	318	359	652	246	93	236	331	246	217	271	266	143	50	142	210	100	127	148	155	205	41	198	73
4reps.HS6hr_ConsensusPeaks_peak_193a	58	35	91	96	75	45	52	118	67	93	71	118	52	27	32	82	63	47	64	57	60	32	49	73	28	44	63	52	64	15	137	34
4reps.HS6hr_ConsensusPeaks_peak_193b	40	36	41	42	53	42	50	74	44	60	37	59	35	15	42	60	57	26	37	44	65	9	30	60	28	34	43	38	32	12	95	36
4reps.HS6hr_ConsensusPeaks_peak_193c	33	27	25	43	50	17	40	52	38	45	30	54	34	12	23	56	37	20	36	39	51	12	16	40	4	27	28	26	25	13	49	22
4reps.HS6hr_ConsensusPeaks_peak_193d	84	68	56	45	75	53	85	101	58	75	59	96	65	25	63	79	44	44	54	52	60	30	49	70	18	43	66	40	75	11	105	46
4reps.HS6hr_ConsensusPeaks_peak_193e	69	48	76	108	86	59	72	142	92	76	79	138	69	23	56	79	55	48	58	60	100	22	93	140	47	110	107	90	111	18	246	82
4reps.HS6hr_ConsensusPeaks_peak_193f	29	30	37	35	30	31	42	51	49	33	39	72	44	9	18	40	45	30	37	37	60	15	40	68	13	47	54	57	56	11	93	34
4reps.HS6hr_ConsensusPeaks_peak_193g	80	44	52	79	77	34	74	107	76	72	68	107	49	17	42	71	53	47	58	53	81	21	48	92	31	55	60	63	95	18	109	46
4reps.HS6hr_ConsensusPeaks_peak_193h	218	130	218	254	189	166	215	352	281	238	257	374	154	59	120	243	178	167	168	179	248	59	178	259	85	234	245	201	216	42	366	161
4reps.HS6hr_ConsensusPeaks_peak_194	263	203	226	296	208	144	247	376	279	245	238	449	219	92	117	291	183	206	161	191	320	84	205	332	127	222	279	256	314	49	443	157
4reps.HS6hr_ConsensusPeaks_peak_195	202	131	193	250	233	216	258	389	258	218	235	300	204	73	142	239	171	161	175	181	278	66	241	357	129	220	294	240	268	43	463	171
4reps.HS6hr_ConsensusPeaks_peak_196	127	78	132	159	146	164	114	231	155	129	154	257	143	50	132	138	75	95	137	137	156	26	140	184	68	128	173	155	169	27	201	79
4reps.HS6hr_ConsensusPeaks_peak_197a	192	134	178	220	181	136	195	297	241	247	162	311	147	42	125	289	137	156	160	169	352	62	169	256	113	144	186	162	284	72	369	133
4reps.HS6hr_ConsensusPeaks_peak_197b	151	108	110	154	120	75	100	190	171	145	142	187	80	19	86	160	96	112	107	112	317	67	125	229	72	94	127	110	251	40	267	131
4reps.HS6hr_ConsensusPeaks_peak_197c	80	75	103	139	78	64	74	169	124	131	85	201	83	25	63	137	90	101	80	65	163	39	88	165	45	64	95	86	144	30	140	75
4reps.HS6hr_ConsensusPeaks_peak_197d	58	58	68	81	47	35	68	89	63	66	70	95	59	12	42	82	41	55	37	59	110	28	44	87	22	65	70	39	97	16	58	31
4reps.HS6hr_ConsensusPeaks_peak_197e	107	60	142	168	95	78	115	182	128	142	111	182	100	26	67	127	82	82	89	97	201	53	82	177	32	89	122	89	210	38	170	68
4reps.HS6hr_ConsensusPeaks_peak_197f	479	286	338	373	318	153	322	464	349	299	299	542	281	72	165	324	282	213	202	261	899	168	274	493	156	264	369	280	626	113	688	239
4reps.HS6hr_ConsensusPeaks_peak_198a	45	28	34	40	42	23	29	49	26	35	34	45	28	7	13	28	33	23	26	29	85	11	19	33	10	13	32	30	46	7	86	15
4reps.HS6hr_ConsensusPeaks_peak_198b	3	3	4	11	3	2	4	4	4	3	3	1	3	2	2	6	7	2	1	1	9	0	4	6	5	2	4	2	6	0	9	2
4reps.HS6hr_ConsensusPeaks_peak_198c	96	46	76	107	87	65	61	87	89	94	59	79	89	13	31	67	91	41	42	58	189	29	54	72	52	71	73	52	102	15	218	44
4reps.HS6hr_ConsensusPeaks_peak_199a	325	200	213	143	276	156	135	170	248	196	153	201	270	39	127	139	279	142	120	115	251	56	130	148	111	99	148	131	220	27	358	91
4reps.HS6hr_ConsensusPeaks_peak_199b	105	69	85	85	96	47	82	122	85	78	63	79	78	18	50	98	94	63	63	57	113	23	54	76	28	46	63	52	113	20	131	37
4reps.HS6hr_ConsensusPeaks_peak_199c	197	100	154	165	154	92	159	195	162	145	94	184	169	31	72	158	135	95	113	144	187	55	85	159	56	98	85	61	193	31	221	77
4reps.HS6hr_ConsensusPeaks_peak_199d	129	71	135	164	106	86	107	194	165	121	123	117	116	34	56	117	101	68	80	80	171	28	59	134	34	61	59	61	162	8	175	53
4reps.HS6hr_ConsensusPeaks_peak_200	169	118	182	186	148	150	141	209	121	219	142	246	130	23	145	226	91	124	157	151	171	41	93	125	61	75	81	71	112	34	144	71
4reps.HS6hr_ConsensusPeaks_peak_201	68	53	67	93	91	42	50	103	57	80	61	100	52	22	42	89	42	52	55	62	37	11	32	45	40	20	23	25	68	6	35	27
4reps.HS6hr_ConsensusPeaks_peak_202	831	518	693	536	600	395	613	949	686	564	667	970	744	183	365	590	550	380	359	526	644	117	394	447	268	342	455	430	432	58	820	205
4reps.HS6hr_ConsensusPeaks_peak_203a	163	93	117	187	124	85	113	172	161	94	96	178	91	39	85	148	78	60	104	94	109	24	66	83	44	62	56	50	116	21	105	62
4reps.HS6hr_ConsensusPeaks_peak_203b	185	96	151	191	117	94	118	180	142	137	103	177	117	37	95	178	95	78	109	110	169	28	87	115	50	85	64	77	101	31	188	92
4reps.HS6hr_ConsensusPeaks_peak_203c	176	117	174	237	106	76	110	187	145	111	102	201	132	34	71	171	102	80	119	119	203	48	108	151	70	84	118	100	191	16	191	67
4reps.HS6hr_ConsensusPeaks_peak_203d	176	108	153	203	143	85	101	199	171	117	156	230	144	19	89	125	119	66	87	102	308	57	199	285	105	182	264	191	213	20	600	82
4reps.HS6hr_ConsensusPeaks_peak_204a	264	161	234	261	259	160	197	335	248	243	148	258	196	82	141	266	170	131	178	178	250	100	176	244	78	126	164	138	251	43	245	110
4reps.HS6hr_ConsensusPeaks_peak_204b	85	95	121	192	102	106	102	168	97	122	61	112	72	51	64	155	81	69	106	100	76	22	44	61	38	47	35	53	86	23	59	56
4reps.HS6hr_ConsensusPeaks_peak_204c	112	83	108	119	81	107	107	132	100	156	87	101	70	83	76	129	67	91	94	89	63	25	68	57	61	36	42	48	88	26	67	67
4reps.HS6hr_ConsensusPeaks_peak_204d	140	134	210	282	204	192	192	266	177	260	127	172	142	152	118	267	143	126	166	161	140	65	97	121	112	82	93	85	160	39	121	143
4reps.HS6hr_ConsensusPeaks_peak_204e	321	267	310	443	336	339	329	422	300	454	263	338	216	213	221	424	219	216	341	278	225	125	176	240	147	207	127	132	263	78	216	152
4reps.HS6hr_ConsensusPeaks_peak_205	164	118	142	137	162	104	116	204	155	147	88	174	203	47	106	136	98	91	72	94	148	24	88	93	66	68	102	84	112	18	160	76
4reps.HS6hr_ConsensusPeaks_peak_206	244	97	135	175	205	79	128	224	190	153	149	195	178	30	74	130	152	128	67	109	164	29	82	92	67	113	127	82	168	16	335	60
4reps.HS6hr_ConsensusPeaks_peak_207	635	368	332	257	525	221	271	395	472	265	327	424	583	101	230	275	374	232	128	218	282	65	167	180	104	158	146	164	190	28	319	94
4reps.HS6hr_ConsensusPeaks_peak_208a	123	66	81	90	105	75	73	93	141	95	97	163	83	26	58	69	90	77	47	68	167	50	125	157	67	109	97	103	162	33	317	101
4reps.HS6hr_ConsensusPeaks_peak_208b	88	48	64	58	81	47	41	78	123	93	65	86	65	18	36	56	53	51	42	61	234	80	184	267	114	226	173	187	248	44	497	189
4reps.HS6hr_ConsensusPeaks_peak_208c	208	154	164	209	251	160	96	258	470	350	179	325	212	68	95	220	173	141	131	169	981	240	741	902	540	883	731	730	779	146	2297	694
4reps.HS6hr_ConsensusPeaks_peak_209	131	94	138	193	108	123	120	209	121	170	128	154	113	51	84	241	110	111	128	120	139	64	158	228	63	112	105	119	188	34	214	97
4reps.HS6hr_ConsensusPeaks_peak_210	659	425	472	365	562	345	460	707	653	464	442	636	730	108	362	522	454	311	251	357	448	117	311	293	194	227	307	254	358	55	359	147
4reps.HS6hr_ConsensusPeaks_peak_211	484	287	387	301	460	250	326	674	544	483	401	695	460	127	265	412	347	276	241	325	522	130	323	355	231	374	318	310	383	63	815	254
4reps.HS6hr_ConsensusPeaks_peak_212	2746	1825	1718	1682	2063	1398	1733	2425	1908	1915	1810	2554	2315	579	1175	1750	1577	1270	1250	1398	2769	708	1723	2173	1154	2371	2374	2183	2134	364	4552	1442
4reps.HS6hr_ConsensusPeaks_peak_213	108	92	88	71	75	50	79	111	120	114	77	132	92	26	53	130	83	58	47	73	61	26	84	71	22	44	86	94	90	26	97	48
4reps.HS6hr_ConsensusPeaks_peak_214	272	219	298	222	260	242	253	530	320	320	298	572	338	139	227	366	208	230	207	240	234	105	199	209	123	251	240	249	222	33	282	161
4reps.HS6hr_ConsensusPeaks_peak_215	74	44	53	92	73	83	42	100	98	110	77	135	82	22	39	87	68	61	74	71	94	39	119	120	55	122	109	108	145	29	192	96
4reps.HS6hr_ConsensusPeaks_peak_216	160	96	160	139	148	117	124	214	296	205	263	403	122	46	115	154	145	107	106	122	197	61	198	235	128	156	256	222	185	33	496	114
4reps.HS6hr_ConsensusPeaks_peak_217	575	344	482	322	467	316	458	597	603	447	538	623	682	126	353	447	405	281	288	360	564	99	347	449	184	317	410	286	351	61	503	172
4reps.HS6hr_ConsensusPeaks_peak_218a	72	43	55	79	65	42	45	96	57	70	41	71	61	13	41	95	56	50	52	49	34	8	19	25	27	33	30	31	51	10	68	21
4reps.HS6hr_ConsensusPeaks_peak_218b	102	49	84	86	87	42	82	123	81	80	92	115	78	13	58	108	42	54	46	69	81	12	42	48	31	43	33	38	63	10	81	32
4reps.HS6hr_ConsensusPeaks_peak_219	120	62	105	117	129	101	95	180	123	132	87	156	95	33	67	152	70	90	90	105	94	40	65	75	67	35	43	61	80	24	115	44
4reps.HS6hr_ConsensusPeaks_peak_220a	85	43	81	94	75	68	67	119	118	96	61	99	73	28	56	108	59	70	61	67	48	19	37	52	29	32	33	32	51	9	73	28
4reps.HS6hr_ConsensusPeaks_peak_220b	120	70	80	119	89	66	107	145	121	112	101	165	127	38	72	144	71	69	68	106	90	17	46	85	17	59	71	47	102	8	121	36
4reps.HS6hr_ConsensusPeaks_peak_221	81	49	107	61	86	73	91	132	74	96	90	119	57	19	60	146	51	61	83	81	71	13	34	58	22	60	41	54	51	8	71	43
4reps.HS6hr_ConsensusPeaks_peak_222	582	374	525	398	460	311	438	728	669	563	485	788	515	124	395	620	374	292	302	391	329	127	292	358	164	285	332	285	286	42	441	170
4reps.HS6hr_ConsensusPeaks_peak_223	302	165	206	189	182	136	185	278	292	188	231	322	242	50	152	193	155	132	105	140	187	35	133	141	82	131	135	156	164	27	205	63
4reps.HS6hr_ConsensusPeaks_peak_224	229	174	199	199	188	141	186	272	211	172	189	260	174	56	157	274	146	120	141	169	213	95	290	365	121	261	263	290	335	69	372	143
4reps.HS6hr_ConsensusPeaks_peak_225	716	354	361	329	573	254	283	421	505	341	383	596	533	113	211	327	373	192	194	228	614	127	304	387	245	388	357	306	569	79	904	204
4reps.HS6hr_ConsensusPeaks_peak_226a	110	65	92	99	115	75	79	108	166	134	118	154	92	31	44	104	74	78	56	64	159	20	54	85	58	68	31	36	129	14	147	49
4reps.HS6hr_ConsensusPeaks_peak_226b	137	75	94	77	106	40	71	130	105	87	99	121	121	16	64	71	92	52	49	52	124	11	35	64	32	32	48	35	68	13	122	25
4reps.HS6hr_ConsensusPeaks_peak_227a	60	36	45	62	59	30	32	76	52	45	63	96	48	17	30	62	53	27	21	38	59	12	23	43	27	26	32	38	67	12	107	20
4reps.HS6hr_ConsensusPeaks_peak_227b	242	132	186	124	200	127	140	194	228	162	193	264	224	46	100	117	192	79	89	110	176	31	86	124	68	80	96	73	125	19	163	51
4reps.HS6hr_ConsensusPeaks_peak_228	78	58	66	95	77	60	69	124	82	99	65	138	81	27	54	74	70	75	73	77	78	25	71	85	53	88	82	89	111	17	161	79
4reps.HS6hr_ConsensusPeaks_peak_229a	72	43	54	52	64	49	52	61	106	90	57	69	61	27	25	60	67	57	42	40	85	20	58	45	45	66	51	59	47	22	106	67
4reps.HS6hr_ConsensusPeaks_peak_229b	169	158	220	175	186	115	152	299	274	272	185	323	174	54	146	257	135	158	143	184	181	78	163	139	104	158	177	171	124	34	215	116
4reps.HS6hr_ConsensusPeaks_peak_230	819	444	449	376	594	358	391	593	740	505	475	675	819	111	290	369	547	328	236	303	667	96	257	331	221	298	304	261	373	53	760	202
4reps.HS6hr_ConsensusPeaks_peak_231	253	179	278	159	182	147	232	351	242	240	178	346	249	59	199	272	138	123	143	141	180	74	173	169	113	145	206	169	121	34	234	85
4reps.HS6hr_ConsensusPeaks_peak_232	123	93	95	127	114	97	79	133	118	153	83	124	140	32	99	128	128	92	76	67	538	143	318	469	87	248	317	349	641	63	538	178
4reps.HS6hr_ConsensusPeaks_peak_233a	117	68	109	81	123	105	90	132	116	155	75	117	112	29	68	127	92	105	85	83	480	145	260	452	79	177	223	231	565	83	424	157
4reps.HS6hr_ConsensusPeaks_peak_233b	100	86	108	119	107	80	71	137	106	129	86	148	94	52	65	119	79	90	67	96	465	144	292	406	83	259	265	248	529	83	461	144
4reps.HS6hr_ConsensusPeaks_peak_234a	55	26	57	67	37	44	65	50	61	88	46	75	52	18	22	63	56	46	41	46	75	35	32	74	18	47	41	68	88	20	72	45
4reps.HS6hr_ConsensusPeaks_peak_234b	103	39	63	79	81	66	49	112	143	86	134	140	67	33	51	74	65	59	73	54	53	42	49	67	28	51	53	60	61	10	54	30
4reps.HS6hr_ConsensusPeaks_peak_235	252	163	159	130	185	138	133	225	163	155	128	157	226	62	154	182	150	147	105	141	188	51	146	186	95	123	164	144	201	36	202	66
4reps.HS6hr_ConsensusPeaks_peak_236a	69	34	46	42	69	19	34	38	53	35	39	44	62	7	39	46	42	36	27	33	84	19	36	55	20	45	45	32	74	5	101	35
4reps.HS6hr_ConsensusPeaks_peak_236b	11	6	12	7	11	9	6	5	16	8	6	7	9	0	6	11	4	6	5	5	24	3	18	22	6	13	17	17	26	4	23	7
4reps.HS6hr_ConsensusPeaks_peak_236c	28	24	24	36	28	15	13	25	29	22	14	24	23	4	18	23	13	11	16	13	46	5	30	52	13	28	31	32	45	9	58	20
4reps.HS6hr_ConsensusPeaks_peak_237	124	55	78	107	89	59	63	141	141	99	49	124	97	41	56	128	92	66	108	71	97	47	99	124	71	103	101	82	121	21	164	51
4reps.HS6hr_ConsensusPeaks_peak_238	84	70	60	88	109	82	70	90	87	114	41	118	75	21	54	105	71	49	72	54	112	36	82	85	60	82	72	57	121	12	110	59
4reps.HS6hr_ConsensusPeaks_peak_239	159	123	117	156	143	110	98	159	181	201	125	192	189	48	87	142	145	87	121	126	207	52	127	193	108	146	152	133	125	27	236	98
4reps.HS6hr_ConsensusPeaks_peak_240	1053	811	646	656	954	542	542	851	611	497	528	731	1084	250	568	815	648	425	518	553	1555	359	975	1245	578	1185	1325	1254	1055	171	2758	751
4reps.HS6hr_ConsensusPeaks_peak_241	422	285	253	208	345	171	253	305	233	176	202	293	367	81	161	316	281	162	160	223	852	197	613	721	312	634	605	629	666	87	1517	344
4reps.HS6hr_ConsensusPeaks_peak_242	1756	1050	666	676	1191	603	730	1195	940	815	845	1156	1372	201	715	938	824	523	582	747	1359	290	749	970	392	761	927	759	915	158	1630	496
4reps.HS6hr_ConsensusPeaks_peak_243	480	318	348	364	462	266	242	455	365	391	260	401	480	122	192	407	253	221	236	324	979	329	744	1008	389	692	737	798	861	163	1403	458
4reps.HS6hr_ConsensusPeaks_peak_244	481	285	300	273	359	231	284	391	288	252	238	371	399	101	253	413	265	217	233	288	641	209	566	658	239	538	536	487	525	96	985	298
4reps.HS6hr_ConsensusPeaks_peak_245a	3333	2048	2250	1663	2327	1466	2081	3260	2046	1889	2141	3147	2808	616	1499	2704	1545	1342	1532	1879	1838	579	1388	1608	824	1696	1724	1474	1495	220	2558	812
4reps.HS6hr_ConsensusPeaks_peak_245b	625	409	508	597	498	356	438	640	380	326	380	575	610	141	323	717	360	268	405	397	737	215	574	771	293	573	534	637	699	139	1114	380
4reps.HS6hr_ConsensusPeaks_peak_245c	290	180	204	350	227	152	171	327	251	186	182	261	271	59	157	296	186	119	187	211	363	83	257	373	175	259	243	296	255	50	563	177
4reps.HS6hr_ConsensusPeaks_peak_245d	315	171	222	254	234	189	153	266	187	158	165	241	264	82	135	317	188	146	186	160	423	97	240	407	168	276	226	254	341	82	581	189
4reps.HS6hr_ConsensusPeaks_peak_246	426	245	174	263	410	184	198	255	316	215	188	257	460	66	137	236	260	145	154	221	324	76	144	218	156	174	181	126	215	44	350	156
4reps.HS6hr_ConsensusPeaks_peak_247a	67	51	62	119	84	69	79	91	85	84	58	77	75	12	34	81	63	66	51	59	180	40	138	210	119	144	135	125	195	33	335	83
4reps.HS6hr_ConsensusPeaks_peak_247b	142	87	124	206	139	100	126	174	183	180	129	158	147	24	81	140	114	106	95	115	496	125	309	509	232	459	301	278	549	64	914	229
4reps.HS6hr_ConsensusPeaks_peak_248	857	502	628	437	649	463	545	803	831	620	632	838	890	120	338	569	617	384	308	419	861	219	423	628	263	481	422	419	586	96	1037	274
4reps.HS6hr_ConsensusPeaks_peak_249a	37	25	32	27	39	23	22	32	39	37	31	53	43	8	25	43	28	29	22	18	164	29	97	115	43	56	79	52	124	16	140	40
4reps.HS6hr_ConsensusPeaks_peak_249b	67	39	63	81	71	41	48	77	94	77	33	58	52	9	26	63	54	35	50	50	180	30	89	132	44	64	83	85	193	16	145	70
4reps.HS6hr_ConsensusPeaks_peak_249c	427	293	393	370	385	240	319	504	488	412	325	560	436	97	259	412	306	203	215	249	797	157	572	756	283	437	571	459	648	106	1086	328
4reps.HS6hr_ConsensusPeaks_peak_250	254	174	224	217	227	207	169	306	293	291	212	314	174	68	165	253	129	160	160	211	681	152	404	604	161	371	426	416	444	76	765	261
4reps.HS6hr_ConsensusPeaks_peak_251	67	62	51	71	51	52	40	82	67	106	52	63	76	16	61	57	59	44	58	42	105	26	81	109	41	77	63	72	88	14	92	61
4reps.HS6hr_ConsensusPeaks_peak_252a	261	159	218	228	259	177	206	336	313	313	153	324	204	76	198	253	212	156	193	203	574	170	431	594	256	386	439	416	534	71	956	317
4reps.HS6hr_ConsensusPeaks_peak_252b	182	96	90	128	101	107	85	116	165	118	80	119	107	50	50	98	110	84	66	91	270	91	244	329	112	224	225	216	248	58	532	159
4reps.HS6hr_ConsensusPeaks_peak_253	69	51	75	81	83	62	61	130	89	76	60	112	63	24	51	99	54	51	50	45	74	21	60	97	39	40	42	68	51	13	77	42
4reps.HS6hr_ConsensusPeaks_peak_254	96	60	95	97	101	84	83	153	158	108	81	131	81	28	85	116	70	77	91	69	92	39	61	125	41	50	44	62	103	11	76	53
4reps.HS6hr_ConsensusPeaks_peak_255a	50	45	51	70	73	47	54	93	62	67	44	67	54	31	53	63	37	42	55	50	61	11	36	79	43	31	26	47	61	12	55	36
4reps.HS6hr_ConsensusPeaks_peak_255b	75	32	54	56	74	70	46	68	44	63	35	66	33	18	34	54	43	38	63	46	56	14	40	56	30	20	37	39	41	13	50	43
4reps.HS6hr_ConsensusPeaks_peak_255c	80	23	56	78	65	57	56	107	102	94	56	85	65	35	62	117	48	44	65	70	61	21	58	61	43	31	33	45	51	15	77	51
4reps.HS6hr_ConsensusPeaks_peak_256a	167	116	151	210	162	161	167	342	199	201	140	280	161	56	123	201	165	119	172	140	191	58	131	214	87	135	124	120	200	23	252	116
4reps.HS6hr_ConsensusPeaks_peak_256b	182	104	163	170	166	121	146	266	191	147	137	230	132	54	136	184	95	140	156	136	224	57	177	186	55	156	132	122	170	28	225	125
4reps.HS6hr_ConsensusPeaks_peak_256c	224	158	172	191	221	175	203	330	280	224	191	354	227	84	159	255	148	179	143	132	259	45	136	225	106	106	125	125	200	39	294	121
4reps.HS6hr_ConsensusPeaks_peak_257	201	131	236	161	169	140	165	344	171	143	178	258	232	45	204	242	136	110	128	159	213	57	222	286	94	191	261	244	165	34	229	74
4reps.HS6hr_ConsensusPeaks_peak_258	386	219	314	299	245	203	226	403	415	323	327	443	367	82	194	347	188	181	230	230	296	100	239	302	165	222	193	186	347	46	446	138
4reps.HS6hr_ConsensusPeaks_peak_259	53	51	39	40	88	67	50	81	76	104	66	91	71	15	56	96	79	41	60	59	46	25	33	46	22	23	47	42	65	16	43	21
4reps.HS6hr_ConsensusPeaks_peak_260	312	159	159	151	225	138	145	234	288	160	157	222	288	27	127	179	161	126	117	135	113	33	97	116	62	73	72	99	124	10	145	70
4reps.HS6hr_ConsensusPeaks_peak_261a	2307	1501	1556	1148	1784	1156	1323	2158	1769	1636	1610	2280	2076	483	1143	1655	1274	1011	999	1191	2127	569	1471	1767	839	1429	1703	1453	1804	294	2647	750
4reps.HS6hr_ConsensusPeaks_peak_261b	5819	4243	3829	2537	4187	2877	3729	5992	4352	4580	4603	6712	4912	1183	2815	4437	2991	2517	2795	3130	3517	995	2391	2583	1322	2812	2855	2577	2844	479	4593	1493
4reps.HS6hr_ConsensusPeaks_peak_262	381	231	219	233	334	201	177	275	277	189	184	283	368	40	138	258	244	161	144	158	337	73	193	266	148	193	225	165	346	39	553	120
4reps.HS6hr_ConsensusPeaks_peak_263	72	57	45	88	88	74	50	96	119	97	56	93	93	17	46	87	79	63	59	58	92	29	76	82	42	60	47	54	112	25	128	63
4reps.HS6hr_ConsensusPeaks_peak_264	145	133	151	150	194	152	117	227	188	207	137	156	165	68	107	196	159	146	133	151	116	46	78	106	82	57	117	116	148	33	138	83
4reps.HS6hr_ConsensusPeaks_peak_265	126	83	140	111	122	85	85	162	104	100	93	131	136	32	93	104	113	57	63	77	67	36	59	91	28	36	79	53	84	17	82	29
4reps.HS6hr_ConsensusPeaks_peak_266a	2878	1839	2018	1374	1846	1601	1828	3109	2309	2106	2092	2917	2744	606	1362	2304	1579	1302	1324	1577	1782	444	1138	1270	708	1322	1313	1131	1248	200	2060	606
4reps.HS6hr_ConsensusPeaks_peak_266b	373	270	306	337	306	276	284	557	321	351	231	425	370	120	201	427	286	236	299	236	360	118	238	303	153	186	180	173	356	60	303	152
4reps.HS6hr_ConsensusPeaks_peak_267a	239	116	212	266	215	175	184	315	242	203	163	208	259	45	142	230	183	156	153	152	327	106	276	381	148	279	250	219	339	54	509	205
4reps.HS6hr_ConsensusPeaks_peak_267b	267	182	205	250	205	182	205	331	242	215	162	255	237	42	99	258	184	129	172	173	353	136	176	243	134	247	199	228	346	54	468	172
4reps.HS6hr_ConsensusPeaks_peak_267c	304	194	305	258	320	145	245	435	298	205	197	365	352	51	151	281	172	164	150	232	343	84	364	357	152	230	316	257	336	39	483	122
4reps.HS6hr_ConsensusPeaks_peak_268	337	241	308	307	286	234	271	477	266	290	187	357	313	79	218	420	243	204	255	269	311	95	326	342	160	245	295	256	309	62	594	192
4reps.HS6hr_ConsensusPeaks_peak_269	80	68	69	81	93	67	77	111	84	81	65	107	81	30	44	89	70	57	53	80	60	12	43	50	19	34	37	44	65	15	89	33
4reps.HS6hr_ConsensusPeaks_peak_270a	174	109	131	180	131	106	109	200	148	165	75	163	151	53	87	160	125	113	110	111	89	32	55	83	59	75	80	72	86	36	166	51
4reps.HS6hr_ConsensusPeaks_peak_270b	93	49	76	98	68	61	48	104	71	77	50	100	64	16	42	71	69	47	67	48	33	10	22	39	17	40	16	19	37	15	46	17
4reps.HS6hr_ConsensusPeaks_peak_271	343	187	185	280	338	212	213	314	264	221	177	286	246	118	129	206	231	143	122	157	308	134	145	233	140	189	228	152	383	74	426	152
4reps.HS6hr_ConsensusPeaks_peak_272	388	206	239	273	348	209	208	289	279	230	191	252	254	113	118	236	234	179	141	154	332	134	176	252	157	215	181	199	445	82	526	188
4reps.HS6hr_ConsensusPeaks_peak_273	424	258	154	248	327	178	188	311	307	207	247	358	301	71	139	293	288	188	187	237	832	126	185	370	185	349	439	270	359	53	1009	218
4reps.HS6hr_ConsensusPeaks_peak_274	1148	781	567	715	835	503	558	952	647	493	597	903	787	139	410	730	650	383	413	507	2021	417	678	1163	486	1075	1256	1000	1489	190	2428	559
4reps.HS6hr_ConsensusPeaks_peak_275	435	293	197	272	355	228	193	387	274	206	247	378	393	69	172	298	236	190	177	225	432	140	203	329	173	191	251	207	387	41	353	111
4reps.HS6hr_ConsensusPeaks_peak_276	85	55	78	83	97	55	63	121	71	82	57	114	71	23	55	101	67	52	67	83	132	30	48	89	29	48	86	58	82	6	87	40
4reps.HS6hr_ConsensusPeaks_peak_277	266	161	106	174	185	101	115	201	173	131	132	223	211	39	98	158	222	132	80	138	127	29	59	89	39	65	85	69	105	9	144	20
4reps.HS6hr_ConsensusPeaks_peak_278	102	78	100	131	85	94	116	220	103	101	83	133	113	40	86	224	43	89	112	108	38	15	29	39	30	35	43	35	73	20	39	43
4reps.HS6hr_ConsensusPeaks_peak_279a	270	124	179	185	256	138	134	234	138	147	103	184	371	64	142	344	140	94	126	150	172	56	103	137	61	152	126	114	188	43	275	109
4reps.HS6hr_ConsensusPeaks_peak_279b	125	81	114	97	128	72	70	104	66	81	69	57	177	44	49	187	67	57	61	83	105	37	68	76	39	84	83	59	106	14	156	75
4reps.HS6hr_ConsensusPeaks_peak_279c	130	67	104	90	106	56	66	149	74	70	56	80	116	31	54	131	63	43	61	79	141	45	51	102	43	122	88	97	110	38	242	75
4reps.HS6hr_ConsensusPeaks_peak_279d	55	35	37	43	60	23	28	53	34	36	30	34	70	16	23	64	33	28	39	27	57	20	25	28	11	39	18	28	45	3	95	21
4reps.HS6hr_ConsensusPeaks_peak_279e	184	91	161	116	214	83	111	145	86	87	71	99	178	27	99	208	81	75	90	106	155	26	57	90	47	92	85	72	108	28	178	73
4reps.HS6hr_ConsensusPeaks_peak_280	169	71	119	158	170	86	97	126	92	98	66	96	161	32	71	169	106	69	66	97	167	50	73	139	52	101	144	104	157	36	253	82
4reps.HS6hr_ConsensusPeaks_peak_281a	1809	951	1103	997	1323	582	933	1357	985	709	926	1279	1363	191	624	1198	966	602	691	874	1495	337	808	960	510	1003	1100	989	1121	171	2091	477
4reps.HS6hr_ConsensusPeaks_peak_281b	192	100	121	198	168	92	99	141	150	109	101	154	163	28	60	142	158	79	105	119	266	57	133	184	87	161	185	144	220	31	380	88
4reps.HS6hr_ConsensusPeaks_peak_281c	116	70	109	131	94	64	91	109	63	93	76	100	119	39	56	139	78	63	75	97	90	28	53	86	49	69	79	68	116	22	143	42
4reps.HS6hr_ConsensusPeaks_peak_282	203	111	149	213	174	133	115	178	176	176	100	165	191	43	111	208	165	106	135	178	310	90	215	266	109	236	266	215	288	39	570	159
4reps.HS6hr_ConsensusPeaks_peak_283	1780	1032	970	997	1412	603	867	1251	859	726	925	1246	1348	156	604	1033	994	560	729	878	1382	248	515	775	383	787	854	628	767	158	2286	507
4reps.HS6hr_ConsensusPeaks_peak_284	1488	743	1010	1001	1192	486	729	1145	963	723	835	1250	1153	208	509	885	812	459	476	820	1206	236	475	642	368	633	639	552	645	113	1311	365
4reps.HS6hr_ConsensusPeaks_peak_285	379	150	147	187	259	84	110	173	73	63	67	95	271	21	95	135	157	70	96	143	244	41	119	161	101	145	149	128	160	27	408	105
4reps.HS6hr_ConsensusPeaks_peak_286a	1093	539	700	682	869	468	652	805	654	519	583	676	923	140	363	743	641	423	436	604	907	216	414	649	326	541	471	469	627	126	1328	419
4reps.HS6hr_ConsensusPeaks_peak_286b	145	65	119	136	129	69	88	128	74	77	73	107	118	22	51	122	109	69	57	73	174	22	67	99	51	75	61	60	142	30	233	65
4reps.HS6hr_ConsensusPeaks_peak_286c	19	13	18	21	11	6	12	21	17	9	9	10	23	1	7	28	16	4	19	16	13	3	10	10	9	8	7	7	15	3	21	17
4reps.HS6hr_ConsensusPeaks_peak_286d	113	58	88	117	110	53	91	98	79	69	52	83	111	10	44	111	67	21	69	72	110	29	44	95	36	60	52	50	64	14	132	41
4reps.HS6hr_ConsensusPeaks_peak_286e	190	130	132	144	157	119	135	195	124	121	111	146	184	35	67	222	117	91	133	150	239	42	102	140	70	125	130	81	126	21	297	72
4reps.HS6hr_ConsensusPeaks_peak_286f	288	153	210	261	194	131	161	234	160	127	115	190	229	44	105	241	139	116	131	175	202	72	116	144	82	132	132	99	126	27	304	72
4reps.HS6hr_ConsensusPeaks_peak_287	281	128	203	224	212	140	156	189	109	129	97	169	213	51	112	279	159	91	167	154	169	38	95	154	65	123	109	82	147	30	235	78
4reps.HS6hr_ConsensusPeaks_peak_288	336	194	257	286	286	210	205	284	194	188	149	204	262	64	160	318	209	147	192	205	231	74	134	153	56	146	135	97	162	35	286	109
4reps.HS6hr_ConsensusPeaks_peak_289	741	479	570	771	563	396	443	689	335	420	338	506	558	119	437	743	457	282	509	570	417	108	328	392	179	341	300	329	423	83	621	255
4reps.HS6hr_ConsensusPeaks_peak_290a	889	548	652	742	714	467	453	658	567	423	383	507	727	134	344	775	608	420	467	613	860	188	475	649	325	594	511	471	788	93	1224	378
4reps.HS6hr_ConsensusPeaks_peak_290b	534	310	369	454	494	279	337	378	253	246	259	316	475	87	185	474	450	214	256	399	242	63	171	213	107	167	189	167	233	35	339	113
4reps.HS6hr_ConsensusPeaks_peak_291	203	143	195	257	197	140	148	223	100	99	125	152	178	44	128	231	151	76	162	160	77	32	87	101	39	62	115	93	130	23	107	61
4reps.HS6hr_ConsensusPeaks_peak_292	311	203	348	464	356	206	370	447	217	207	187	286	270	137	222	438	177	182	294	276	243	67	274	308	121	244	372	352	300	62	350	149
4reps.HS6hr_ConsensusPeaks_peak_293a	432	222	525	541	374	244	452	664	287	256	397	589	353	120	387	610	249	193	430	426	465	146	606	619	206	475	721	637	471	64	694	245
4reps.HS6hr_ConsensusPeaks_peak_293b	382	226	421	463	295	244	349	596	155	168	260	347	246	80	347	558	191	190	424	332	363	163	553	617	151	410	641	627	400	67	673	245
4reps.HS6hr_ConsensusPeaks_peak_293c	542	250	614	660	363	302	526	795	188	229	288	432	391	123	442	651	232	215	509	490	456	200	812	933	177	579	914	989	594	115	900	266
4reps.HS6hr_ConsensusPeaks_peak_293d	615	303	735	878	471	355	684	1061	208	274	378	509	454	128	603	816	293	230	563	603	588	211	1220	1282	283	722	1235	1270	822	109	1125	336
4reps.HS6hr_ConsensusPeaks_peak_294	256	134	434	437	213	195	324	553	153	165	198	304	233	63	201	433	146	133	274	326	508	169	800	984	266	542	907	895	645	106	907	262
4reps.HS6hr_ConsensusPeaks_peak_295	680	328	701	754	570	284	636	983	454	327	415	590	674	142	477	683	362	370	449	508	629	163	733	910	309	662	949	915	648	114	1238	328
4reps.HS6hr_ConsensusPeaks_peak_296a	110	62	85	77	98	40	66	102	115	65	55	111	117	18	66	74	83	48	31	46	89	18	48	42	23	35	41	41	61	6	76	25
4reps.HS6hr_ConsensusPeaks_peak_296b	142	101	137	158	119	82	118	184	152	140	114	165	120	45	74	154	106	84	92	130	163	39	93	146	53	87	77	90	168	24	153	79
4reps.HS6hr_ConsensusPeaks_peak_297a	229	116	274	339	179	145	245	388	220	241	237	304	211	59	189	315	185	147	202	193	198	51	132	167	51	76	89	105	138	27	195	94
4reps.HS6hr_ConsensusPeaks_peak_297b	135	60	115	117	143	60	100	168	134	105	107	175	129	34	80	118	101	50	71	96	137	38	86	100	42	39	72	56	85	14	136	28
4reps.HS6hr_ConsensusPeaks_peak_297c	175	88	184	216	165	76	130	291	172	140	148	259	171	30	120	234	132	110	147	166	154	33	79	162	41	71	101	83	173	12	147	44
4reps.HS6hr_ConsensusPeaks_peak_297d	169	94	174	150	145	100	130	305	136	107	112	218	155	46	103	201	124	76	140	162	109	22	87	107	57	55	78	65	94	12	150	58
4reps.HS6hr_ConsensusPeaks_peak_297e	162	80	164	124	150	69	101	173	159	131	121	169	172	31	91	128	115	66	72	98	85	17	64	72	45	30	58	59	94	16	91	38
4reps.HS6hr_ConsensusPeaks_peak_298	121	69	82	120	102	106	55	146	94	148	60	120	101	46	61	122	95	77	78	100	154	55	91	115	101	105	90	94	103	18	379	103
4reps.HS6hr_ConsensusPeaks_peak_299	336	180	271	322	264	216	192	401	379	335	275	516	265	83	185	306	264	193	207	272	265	58	179	254	137	158	197	169	251	40	297	142
4reps.HS6hr_ConsensusPeaks_peak_300a	46	38	35	59	37	33	37	37	75	62	41	66	44	14	11	47	37	35	25	23	47	9	20	45	29	32	24	21	43	8	50	27
4reps.HS6hr_ConsensusPeaks_peak_300b	96	52	57	58	89	37	51	79	128	81	54	98	118	27	34	56	92	52	29	36	122	17	60	80	49	56	45	55	81	8	143	29
4reps.HS6hr_ConsensusPeaks_peak_300c	75	44	44	42	43	40	38	61	42	50	43	59	52	14	22	43	61	16	26	38	60	11	35	53	32	35	27	24	58	10	74	37
4reps.HS6hr_ConsensusPeaks_peak_300d	74	41	63	66	67	37	47	87	79	63	43	64	64	11	42	60	84	30	35	50	75	16	53	77	46	56	41	27	80	13	126	43
4reps.HS6hr_ConsensusPeaks_peak_300e	138	86	108	121	119	81	82	143	108	104	76	131	153	16	71	118	81	66	74	80	154	31	108	126	40	67	66	67	112	18	175	74
4reps.HS6hr_ConsensusPeaks_peak_300f	42	35	45	45	42	32	33	73	48	44	44	53	55	12	24	55	31	41	28	39	50	8	32	44	23	18	29	20	33	6	66	27
4reps.HS6hr_ConsensusPeaks_peak_300g	212	111	165	178	131	156	140	246	177	196	170	274	164	63	107	194	137	121	125	159	220	48	127	146	89	139	113	139	209	33	279	88
4reps.HS6hr_ConsensusPeaks_peak_301a	123	71	133	93	153	125	135	221	180	219	196	247	183	50	97	227	133	102	100	159	160	40	90	163	90	87	116	112	119	23	268	89
4reps.HS6hr_ConsensusPeaks_peak_301b	139	66	143	128	105	96	131	197	162	149	162	218	114	48	93	158	111	68	126	104	132	31	77	112	63	68	71	71	98	13	176	68
4reps.HS6hr_ConsensusPeaks_peak_301c	181	124	204	219	194	129	184	263	229	215	165	323	153	65	119	228	164	134	176	180	228	40	124	181	107	101	136	128	134	22	333	93
4reps.HS6hr_ConsensusPeaks_peak_301d	185	136	199	173	150	111	159	245	207	182	192	282	160	64	92	208	133	119	118	207	232	40	73	182	99	137	110	117	136	38	359	82
4reps.HS6hr_ConsensusPeaks_peak_301e	147	86	127	115	134	96	107	216	181	136	139	193	138	28	69	108	106	80	78	86	233	40	104	128	71	89	112	84	126	22	278	86
4reps.HS6hr_ConsensusPeaks_peak_301f	334	167	201	168	305	107	182	266	349	252	233	309	348	72	103	176	248	118	67	110	392	72	161	188	138	123	173	149	233	40	470	112
4reps.HS6hr_ConsensusPeaks_peak_302a	139	100	121	116	119	80	96	181	143	128	97	170	115	36	92	139	96	73	85	116	142	23	53	80	39	45	79	60	90	13	152	62
4reps.HS6hr_ConsensusPeaks_peak_302b	90	45	58	68	64	40	63	120	70	93	66	102	83	18	45	108	69	55	55	67	61	12	35	57	33	33	33	28	47	9	67	28
4reps.HS6hr_ConsensusPeaks_peak_302c	102	45	83	78	91	63	87	146	89	76	77	126	92	30	64	105	57	70	57	69	70	17	38	61	19	24	50	36	65	14	88	54
4reps.HS6hr_ConsensusPeaks_peak_303	115	77	101	95	129	92	75	163	116	92	52	108	115	27	85	180	98	72	82	101	182	52	98	117	55	113	127	86	127	32	266	76
4reps.HS6hr_ConsensusPeaks_peak_304	1469	690	764	880	1151	475	718	995	537	349	531	614	1084	141	452	698	648	439	388	515	950	240	451	688	362	597	665	556	1071	118	1583	401
4reps.HS6hr_ConsensusPeaks_peak_305	360	148	239	285	291	140	239	300	166	119	122	183	177	34	107	171	148	101	86	182	317	56	174	207	117	203	200	147	301	25	518	127
4reps.HS6hr_ConsensusPeaks_peak_306a	242	128	224	313	207	125	239	344	124	116	99	150	224	35	122	229	144	78	115	165	334	79	188	289	130	196	222	187	278	42	521	107
4reps.HS6hr_ConsensusPeaks_peak_306b	340	153	306	395	306	114	321	479	143	132	134	166	275	45	150	313	185	109	123	179	299	50	149	291	94	130	183	140	309	37	404	107
4reps.HS6hr_ConsensusPeaks_peak_307	564	258	503	546	555	200	457	726	142	170	157	286	446	101	255	430	242	166	245	297	359	82	178	300	134	206	257	151	331	36	407	87
4reps.HS6hr_ConsensusPeaks_peak_308	276	116	239	249	229	88	214	291	73	88	83	127	177	34	112	202	150	104	113	126	118	27	68	62	44	68	74	66	101	9	166	38
4reps.HS6hr_ConsensusPeaks_peak_309	217	82	224	238	181	72	171	263	78	81	47	100	168	32	120	192	102	67	97	120	133	20	60	107	52	70	68	50	109	19	130	39
4reps.HS6hr_ConsensusPeaks_peak_310a	452	167	296	376	343	140	318	389	229	173	211	226	313	40	177	300	225	131	169	190	233	34	91	128	87	103	100	103	165	24	243	84
4reps.HS6hr_ConsensusPeaks_peak_310b	1326	724	1012	1007	1079	569	916	1507	1114	853	1040	1583	1142	243	583	951	718	482	598	640	642	131	332	398	178	349	434	315	443	82	619	206
4reps.HS6hr_ConsensusPeaks_peak_310c	775	410	549	740	802	235	564	734	259	222	265	267	668	77	245	542	422	212	274	305	225	51	133	177	93	139	134	130	210	36	267	104
4reps.HS6hr_ConsensusPeaks_peak_311a	63	25	75	71	52	40	64	96	80	89	39	96	62	15	35	82	47	24	56	41	35	11	14	21	26	25	16	21	43	5	55	42
4reps.HS6hr_ConsensusPeaks_peak_311b	78	59	94	109	79	49	80	139	77	71	42	81	104	23	65	131	65	42	68	75	50	10	27	33	19	41	42	37	40	17	48	39
4reps.HS6hr_ConsensusPeaks_peak_311c	93	56	124	102	75	61	107	197	60	72	62	81	106	15	63	147	63	64	91	96	47	20	29	47	26	38	45	52	44	16	54	22
4reps.HS6hr_ConsensusPeaks_peak_312	204	95	147	137	201	80	133	168	237	156	120	207	233	28	87	118	164	86	69	120	143	31	76	90	65	81	107	84	188	9	213	62
4reps.HS6hr_ConsensusPeaks_peak_313a	204	104	153	187	178	128	114	167	141	113	116	161	143	43	91	183	80	75	100	94	340	62	107	210	99	135	183	120	209	26	344	73
4reps.HS6hr_ConsensusPeaks_peak_313b	186	81	124	186	205	89	108	146	185	128	87	150	158	41	92	170	109	74	81	92	412	59	121	209	166	169	234	125	248	43	597	124
4reps.HS6hr_ConsensusPeaks_peak_313c	428	194	315	409	425	229	212	413	269	293	254	398	355	68	215	321	253	182	150	218	945	145	338	635	245	420	410	263	538	94	1189	234
4reps.HS6hr_ConsensusPeaks_peak_314	642	342	268	315	438	249	201	414	329	255	247	358	452	81	209	276	307	215	124	227	1024	199	330	561	388	646	555	372	576	91	1697	300
4reps.HS6hr_ConsensusPeaks_peak_315	203	114	92	121	164	78	99	117	131	106	106	148	144	22	72	126	137	61	51	75	146	15	48	61	37	53	45	40	88	15	145	58
4reps.HS6hr_ConsensusPeaks_peak_316	326	204	199	176	283	113	173	214	177	113	125	175	270	55	144	218	207	107	106	158	233	57	146	211	116	175	219	175	224	33	320	102
4reps.HS6hr_ConsensusPeaks_peak_317	242	148	206	170	249	140	173	270	188	176	184	208	266	70	181	205	190	109	120	180	251	65	147	185	89	128	190	190	177	20	326	68
4reps.HS6hr_ConsensusPeaks_peak_318	92	78	81	114	108	63	60	112	73	76	64	76	78	42	49	128	94	70	74	85	73	40	58	47	44	68	63	38	79	18	98	62
4reps.HS6hr_ConsensusPeaks_peak_319	642	468	641	480	570	449	485	889	599	557	570	736	688	130	459	684	413	321	372	473	505	192	367	468	234	321	431	384	678	74	650	252
4reps.HS6hr_ConsensusPeaks_peak_320	173	136	162	213	215	174	149	253	160	205	123	221	202	70	115	269	147	153	166	120	197	187	273	293	196	183	182	239	302	79	395	142
4reps.HS6hr_ConsensusPeaks_peak_321	126	84	98	103	129	100	86	126	110	142	115	152	123	44	84	120	76	76	63	97	106	15	92	86	34	70	98	98	112	17	90	39
4reps.HS6hr_ConsensusPeaks_peak_322	81	66	67	72	79	38	59	104	73	60	44	95	74	29	62	64	48	29	37	64	41	22	60	61	30	29	56	52	68	10	94	30
4reps.HS6hr_ConsensusPeaks_peak_323	486	284	257	369	335	208	256	436	316	321	265	383	357	74	208	232	282	202	168	201	530	129	227	321	142	169	237	186	497	55	579	98
4reps.HS6hr_ConsensusPeaks_peak_324a	84	62	80	86	97	75	78	108	95	92	62	113	71	24	62	85	62	59	68	57	62	25	28	48	33	34	40	43	65	15	39	27
4reps.HS6hr_ConsensusPeaks_peak_324b	153	95	118	160	155	135	142	196	139	215	126	182	131	47	111	190	138	94	128	121	115	50	64	102	70	78	62	67	122	27	106	63
4reps.HS6hr_ConsensusPeaks_peak_325a	96	46	93	120	90	79	111	157	90	110	86	172	66	22	84	152	82	79	65	87	73	15	49	62	27	41	30	21	65	22	79	34
4reps.HS6hr_ConsensusPeaks_peak_325b	61	35	53	56	63	63	63	105	96	85	65	107	75	21	57	91	70	72	56	51	42	18	31	57	20	43	28	19	73	18	56	26
4reps.HS6hr_ConsensusPeaks_peak_325c	177	112	192	203	112	130	168	288	164	255	198	288	131	61	160	276	154	165	168	159	106	39	52	122	59	63	79	72	105	25	122	70
4reps.HS6hr_ConsensusPeaks_peak_325d	500	327	402	458	402	240	443	607	482	450	528	840	421	104	252	499	418	269	250	371	427	112	190	305	104	179	187	177	390	73	564	203
4reps.HS6hr_ConsensusPeaks_peak_326	334	187	158	214	271	119	166	252	183	149	215	349	271	23	88	169	232	117	99	147	195	36	50	79	45	61	59	53	81	7	210	52
4reps.HS6hr_ConsensusPeaks_peak_327a	106	51	87	94	64	43	89	117	66	85	109	167	83	11	58	84	67	53	64	59	67	9	24	22	19	16	12	19	39	9	56	20
4reps.HS6hr_ConsensusPeaks_peak_327b	115	54	87	103	76	49	78	142	74	85	124	189	82	15	48	108	46	50	53	72	83	11	21	32	16	22	23	17	43	6	64	14
4reps.HS6hr_ConsensusPeaks_peak_327c	216	113	154	142	154	104	149	247	118	152	217	295	157	32	83	173	144	114	90	133	174	32	52	93	42	59	35	41	111	8	227	64
4reps.HS6hr_ConsensusPeaks_peak_327d	974	649	542	712	568	416	588	924	569	622	849	1285	596	108	341	619	525	385	420	473	1073	178	268	504	208	353	244	162	467	89	1358	305
4reps.HS6hr_ConsensusPeaks_peak_327e	694	518	395	439	489	297	399	693	526	509	706	1006	488	95	333	457	498	291	297	418	689	72	179	275	121	182	198	105	230	73	693	195
4reps.HS6hr_ConsensusPeaks_peak_327f	189	113	72	107	145	54	87	116	142	102	173	176	115	20	50	91	137	58	68	99	109	15	40	35	20	25	20	20	41	6	98	9
4reps.HS6hr_ConsensusPeaks_peak_327g	169	108	132	113	212	164	102	174	176	181	206	197	135	86	109	132	143	92	103	120	250	24	46	89	71	74	90	18	78	24	257	45
4reps.HS6hr_ConsensusPeaks_peak_328	44	42	63	82	66	55	64	90	75	66	70	114	60	25	52	88	53	45	66	69	49	9	27	38	24	16	29	28	64	19	37	26
4reps.HS6hr_ConsensusPeaks_peak_329	83	54	45	81	45	47	68	103	98	125	67	107	62	30	58	119	61	44	51	77	81	27	41	64	40	41	42	32	61	18	86	45
4reps.HS6hr_ConsensusPeaks_peak_330a	75	51	45	31	83	48	32	43	88	69	43	62	66	25	26	45	53	44	27	38	87	14	39	54	31	64	30	17	49	14	91	38
4reps.HS6hr_ConsensusPeaks_peak_330b	95	102	85	122	96	78	71	110	137	137	85	166	93	20	75	96	89	78	78	95	215	45	110	145	67	74	66	71	159	41	223	79
4reps.HS6hr_ConsensusPeaks_peak_330c	455	291	277	354	375	244	261	436	500	492	396	618	365	80	182	365	357	244	218	264	2002	496	874	1248	609	1187	838	758	1492	275	3142	883
4reps.HS6hr_ConsensusPeaks_peak_331	277	160	217	225	233	192	168	296	530	431	311	522	289	74	141	243	270	194	147	200	258	64	181	202	108	135	123	120	218	46	332	129
4reps.HS6hr_ConsensusPeaks_peak_332	1818	1019	883	752	1366	633	741	1186	1013	766	831	1076	1408	241	630	874	899	578	488	646	1290	262	662	778	445	861	792	716	901	132	1809	447
4reps.HS6hr_ConsensusPeaks_peak_333a	1511	902	1103	845	1197	757	847	1380	981	957	875	1341	1515	246	697	1075	933	638	710	823	1264	255	727	890	411	807	786	700	912	149	1599	527
4reps.HS6hr_ConsensusPeaks_peak_333b	409	241	384	377	285	279	243	383	268	261	218	399	381	96	212	422	266	212	251	258	290	92	156	220	97	168	144	152	199	38	370	135
4reps.HS6hr_ConsensusPeaks_peak_333c	92	76	75	94	68	72	55	128	48	65	53	65	81	13	61	98	90	39	62	72	62	24	45	54	34	50	39	44	39	25	86	37
4reps.HS6hr_ConsensusPeaks_peak_333d	117	59	103	125	106	80	83	153	71	69	113	112	116	30	66	134	92	68	87	70	99	29	36	45	31	50	63	56	73	12	116	45
4reps.HS6hr_ConsensusPeaks_peak_333e	221	132	143	247	149	159	153	240	116	127	125	185	175	51	118	237	149	107	130	140	151	38	94	135	81	129	116	90	143	24	341	100
4reps.HS6hr_ConsensusPeaks_peak_334	267	160	242	207	214	170	195	263	182	144	121	230	217	57	157	201	171	115	156	168	157	52	81	97	58	95	99	86	115	16	300	97
4reps.HS6hr_ConsensusPeaks_peak_335	732	469	549	488	622	363	448	718	590	613	429	695	704	128	358	550	496	368	344	452	461	140	306	346	159	261	322	318	393	76	468	163
4reps.HS6hr_ConsensusPeaks_peak_336a	124	59	88	89	96	79	73	89	86	107	91	100	119	24	57	109	103	71	72	100	85	27	51	64	34	59	46	51	82	16	97	57
4reps.HS6hr_ConsensusPeaks_peak_336b	87	44	64	65	67	60	38	66	54	73	51	102	82	17	50	76	85	49	61	56	55	14	52	56	38	51	37	29	75	16	104	49
4reps.HS6hr_ConsensusPeaks_peak_337a	69	70	57	74	51	55	55	98	104	95	51	113	58	20	52	84	65	51	63	51	46	18	36	43	33	25	44	45	72	11	77	45
4reps.HS6hr_ConsensusPeaks_peak_337b	51	40	29	35	24	30	24	34	40	42	29	49	25	14	26	23	35	18	20	23	20	10	28	23	14	20	17	20	20	7	31	22
4reps.HS6hr_ConsensusPeaks_peak_337c	149	101	117	97	139	89	78	127	162	140	106	160	135	24	65	79	139	85	71	58	124	20	80	102	51	51	140	76	94	23	148	38
4reps.HS6hr_ConsensusPeaks_peak_338a	68	53	57	61	58	49	50	57	116	97	64	91	79	12	42	63	56	54	35	44	80	25	45	55	36	57	42	51	73	19	92	38
4reps.HS6hr_ConsensusPeaks_peak_338b	440	286	267	251	396	224	241	355	693	488	411	590	492	87	210	273	368	226	187	226	400	106	226	274	182	178	200	243	322	76	726	193
4reps.HS6hr_ConsensusPeaks_peak_339a	69	36	61	73	75	47	68	93	84	92	69	104	62	16	24	63	50	50	52	45	74	5	47	31	34	29	20	23	48	8	89	35
4reps.HS6hr_ConsensusPeaks_peak_339b	93	76	94	96	96	107	85	145	126	167	110	148	122	20	68	114	103	94	93	103	98	25	43	57	53	30	35	46	68	14	123	61
4reps.HS6hr_ConsensusPeaks_peak_340a	85	70	97	75	100	74	55	119	108	130	68	125	59	14	65	85	76	64	48	75	51	22	22	57	28	30	39	57	61	14	56	45
4reps.HS6hr_ConsensusPeaks_peak_340b	54	42	48	51	48	55	26	68	40	63	38	67	35	10	30	57	42	32	37	28	35	15	16	39	26	23	27	24	44	12	50	28
4reps.HS6hr_ConsensusPeaks_peak_340c	70	56	49	66	66	65	40	97	91	84	58	81	61	11	55	69	51	56	58	57	57	11	33	54	31	32	45	41	85	9	51	54
4reps.HS6hr_ConsensusPeaks_peak_341	214	159	125	146	216	122	86	180	245	176	157	196	218	58	74	120	207	135	82	79	185	45	89	146	72	62	120	131	200	23	184	66
4reps.HS6hr_ConsensusPeaks_peak_342	230	176	117	130	190	137	133	156	350	277	209	317	217	44	82	132	189	96	74	106	258	35	86	128	59	92	122	78	154	19	317	63
4reps.HS6hr_ConsensusPeaks_peak_343	100	46	72	107	103	66	80	158	95	119	88	131	97	31	83	126	63	79	109	76	46	32	48	53	54	27	53	46	57	24	82	41
4reps.HS6hr_ConsensusPeaks_peak_344a	104	76	124	130	117	108	114	165	108	138	97	169	98	33	84	160	95	81	99	103	102	27	89	124	60	68	100	68	94	17	191	70
4reps.HS6hr_ConsensusPeaks_peak_344b	112	75	207	138	75	61	142	273	237	185	250	305	93	20	101	198	129	85	98	158	161	22	165	178	92	119	158	150	114	15	223	93
4reps.HS6hr_ConsensusPeaks_peak_345	58	49	72	88	75	50	53	126	74	69	64	76	59	19	53	78	64	61	49	68	42	22	31	33	13	23	17	14	41	23	45	19
4reps.HS6hr_ConsensusPeaks_peak_346	494	346	458	326	426	335	426	644	459	483	467	604	578	154	320	478	362	305	252	344	468	122	272	292	164	263	320	296	343	59	443	121
4reps.HS6hr_ConsensusPeaks_peak_347	940	468	568	556	765	489	376	728	631	477	432	670	670	130	368	429	547	356	372	373	518	160	251	411	266	361	327	324	628	92	797	257
4reps.HS6hr_ConsensusPeaks_peak_348	218	131	204	240	183	162	152	319	186	191	118	224	221	41	142	296	187	159	127	160	226	102	132	221	123	186	196	160	251	50	337	163
4reps.HS6hr_ConsensusPeaks_peak_349a	238	145	225	330	237	171	185	326	270	192	172	254	257	54	126	253	213	149	175	178	429	91	142	189	165	209	183	158	261	23	650	147
4reps.HS6hr_ConsensusPeaks_peak_349b	586	320	488	617	592	373	454	684	448	393	377	516	588	114	268	507	360	315	312	308	868	139	280	488	251	435	471	337	575	90	1281	354
4reps.HS6hr_ConsensusPeaks_peak_349c	1079	593	491	655	828	382	438	641	553	368	493	584	903	131	278	473	573	318	259	389	677	145	248	361	259	360	346	330	538	76	935	231
4reps.HS6hr_ConsensusPeaks_peak_349d	469	276	346	487	414	253	280	457	270	260	268	329	427	119	171	342	270	171	174	204	582	110	252	336	167	303	350	260	388	53	655	214
4reps.HS6hr_ConsensusPeaks_peak_349e	645	302	290	389	436	223	225	362	354	228	277	386	482	52	180	231	338	198	129	178	473	118	197	280	171	209	295	192	361	46	665	167
4reps.HS6hr_ConsensusPeaks_peak_350	109	72	100	101	79	86	89	117	73	70	72	100	86	23	43	115	49	59	54	58	91	22	50	64	32	52	53	43	103	13	81	55
4reps.HS6hr_ConsensusPeaks_peak_351a	100	89	85	127	115	64	67	127	80	111	91	163	60	24	36	105	52	46	80	84	121	22	71	84	57	84	124	81	94	12	214	59
4reps.HS6hr_ConsensusPeaks_peak_351b	96	103	101	124	141	114	106	174	121	136	124	216	117	54	65	169	122	82	94	102	133	46	98	117	102	101	115	135	157	33	247	75
4reps.HS6hr_ConsensusPeaks_peak_351c	168	103	177	196	171	95	104	227	161	143	142	244	155	54	127	189	123	94	136	120	160	42	126	211	86	124	225	179	164	28	312	88
4reps.HS6hr_ConsensusPeaks_peak_351d	30	18	39	40	32	21	20	48	38	35	46	53	17	4	23	42	31	31	24	25	52	11	18	23	17	32	49	28	37	4	71	27
4reps.HS6hr_ConsensusPeaks_peak_351e	31	16	38	27	28	15	22	57	36	44	34	38	25	9	13	28	35	26	23	25	54	6	16	41	20	30	39	36	26	4	93	34
4reps.HS6hr_ConsensusPeaks_peak_351f	87	53	59	90	84	56	65	86	78	74	93	123	54	28	45	58	68	61	42	54	99	33	52	103	61	74	127	94	103	9	246	69
4reps.HS6hr_ConsensusPeaks_peak_351g	71	42	61	61	55	31	65	91	52	62	64	82	57	14	31	71	43	48	42	40	59	9	45	78	47	47	56	62	64	8	174	43
4reps.HS6hr_ConsensusPeaks_peak_351h	64	52	110	84	74	40	66	100	73	72	71	109	51	25	39	101	53	38	58	63	82	22	39	76	59	74	74	95	78	8	191	53
4reps.HS6hr_ConsensusPeaks_peak_352a	195	77	127	104	167	97	83	154	185	150	123	190	217	25	67	86	115	72	56	92	193	25	84	105	65	75	113	79	165	33	212	49
4reps.HS6hr_ConsensusPeaks_peak_352b	105	52	74	77	110	74	71	114	107	85	52	96	98	28	79	86	67	53	50	62	102	25	67	60	47	47	89	42	111	13	100	56
4reps.HS6hr_ConsensusPeaks_peak_353	173	84	107	135	146	119	97	151	230	177	113	229	149	38	82	142	112	93	90	78	379	63	160	229	111	190	181	165	203	44	629	138
4reps.HS6hr_ConsensusPeaks_peak_354a	361	186	173	270	292	164	197	297	334	265	247	272	345	58	145	236	283	162	117	176	313	55	154	181	87	109	145	137	236	50	318	73
4reps.HS6hr_ConsensusPeaks_peak_354b	154	102	104	189	122	109	103	214	187	152	155	189	153	33	109	146	119	103	114	119	160	42	80	107	72	62	69	66	92	20	140	80
4reps.HS6hr_ConsensusPeaks_peak_355	211	105	118	108	228	86	107	148	203	159	104	124	217	53	49	99	152	69	48	99	259	46	111	126	78	100	138	105	191	15	302	100
4reps.HS6hr_ConsensusPeaks_peak_356	1042	453	588	629	689	352	533	848	677	531	683	981	711	138	314	478	619	406	296	400	842	216	424	600	329	536	738	603	678	99	1320	229
4reps.HS6hr_ConsensusPeaks_peak_357	115	117	60	75	238	97	41	64	202	250	31	62	115	104	42	55	177	104	52	57	113	49	45	57	114	86	47	58	193	44	162	98
4reps.HS6hr_ConsensusPeaks_peak_358a	67	66	70	94	82	54	70	105	69	107	39	76	83	36	52	90	57	50	66	57	46	22	48	52	49	34	43	50	50	18	43	34
4reps.HS6hr_ConsensusPeaks_peak_358b	132	95	106	127	136	106	90	184	103	142	52	118	132	41	77	167	103	93	86	82	113	41	124	132	62	115	103	155	159	23	162	95
4reps.HS6hr_ConsensusPeaks_peak_359	396	257	366	380	408	227	295	546	307	284	234	402	424	89	202	483	245	261	254	252	236	116	256	315	161	335	326	368	338	58	408	229
4reps.HS6hr_ConsensusPeaks_peak_360	189	156	181	242	190	125	148	257	134	138	82	159	214	44	134	246	140	106	109	159	134	32	98	132	67	161	171	136	175	29	216	88
4reps.HS6hr_ConsensusPeaks_peak_361a	346	239	399	395	339	183	313	471	272	333	236	298	398	69	254	436	265	196	219	275	183	75	211	230	101	155	258	195	227	42	260	124
4reps.HS6hr_ConsensusPeaks_peak_361b	104	52	89	136	97	60	61	89	59	63	42	36	144	19	31	99	70	39	39	57	57	14	31	45	29	35	42	42	80	8	44	16
4reps.HS6hr_ConsensusPeaks_peak_361c	339	128	246	312	297	97	171	237	127	91	97	109	357	39	87	214	176	100	86	119	108	16	50	91	47	80	93	79	147	18	160	45
4reps.HS6hr_ConsensusPeaks_peak_362	190	74	157	215	199	96	121	255	88	87	69	128	213	34	100	152	118	64	90	92	108	27	60	94	40	28	72	60	93	9	85	28
4reps.HS6hr_ConsensusPeaks_peak_363	247	120	266	272	278	111	219	301	130	141	152	224	281	35	138	248	149	77	171	157	211	52	96	173	73	115	155	89	173	25	210	82
4reps.HS6hr_ConsensusPeaks_peak_364a	776	445	563	514	857	379	513	768	554	449	467	618	829	128	353	537	497	304	267	373	736	145	396	493	225	394	580	422	703	122	1017	258
4reps.HS6hr_ConsensusPeaks_peak_364b	343	210	316	297	446	226	256	353	215	178	133	194	391	61	144	342	235	139	133	210	531	135	296	423	172	343	517	414	564	85	736	196
4reps.HS6hr_ConsensusPeaks_peak_364c	2691	1472	1583	1536	2148	879	1464	2250	1373	961	1075	1603	2216	266	904	1610	1258	701	737	1050	1973	467	986	1358	645	1361	1578	1289	1888	180	2656	569
4reps.HS6hr_ConsensusPeaks_peak_365a	67	30	91	68	89	37	43	101	38	58	41	57	83	14	46	83	76	42	56	54	121	48	53	72	40	86	105	71	131	17	160	54
4reps.HS6hr_ConsensusPeaks_peak_365b	70	34	103	89	71	48	52	121	65	56	44	67	78	15	70	116	50	41	61	65	123	59	87	103	37	94	120	107	159	19	151	40
4reps.HS6hr_ConsensusPeaks_peak_365c	65	45	90	78	64	49	52	108	56	55	38	61	83	4	45	98	34	28	50	54	140	45	66	110	36	83	129	101	127	24	177	34
4reps.HS6hr_ConsensusPeaks_peak_365d	56	34	81	71	63	44	49	109	49	78	23	69	64	18	56	115	46	30	40	54	144	35	68	108	35	101	140	122	136	19	172	46
4reps.HS6hr_ConsensusPeaks_peak_365e	36	24	38	47	44	27	40	58	27	16	24	32	44	8	23	65	22	23	23	39	81	20	31	70	22	54	74	70	78	10	74	38
4reps.HS6hr_ConsensusPeaks_peak_365f	65	43	97	79	56	41	73	117	57	39	40	77	86	10	56	126	42	50	61	58	109	31	73	92	45	82	88	85	121	10	118	35
4reps.HS6hr_ConsensusPeaks_peak_366a	174	152	180	210	175	121	115	234	167	143	103	194	251	35	111	223	130	96	113	128	588	171	322	398	188	478	460	462	554	104	967	301
4reps.HS6hr_ConsensusPeaks_peak_366b	164	105	131	153	159	83	73	141	138	108	85	110	163	41	100	150	100	72	79	65	321	98	173	200	106	268	260	218	316	54	594	185
4reps.HS6hr_ConsensusPeaks_peak_366c	72	49	69	71	85	52	50	114	63	60	41	63	68	16	36	96	63	49	40	48	169	45	100	124	83	110	148	128	154	35	286	73
4reps.HS6hr_ConsensusPeaks_peak_366d	57	58	50	74	86	53	62	112	61	58	34	75	63	14	52	80	56	56	47	60	111	45	73	94	55	96	75	108	164	32	217	66
4reps.HS6hr_ConsensusPeaks_peak_366e	173	119	172	189	179	121	130	208	155	173	103	207	165	41	114	244	147	108	165	142	239	75	206	304	120	218	321	263	299	69	420	113
4reps.HS6hr_ConsensusPeaks_peak_367	461	265	370	370	370	298	341	559	412	301	321	541	455	139	268	498	260	291	268	312	453	166	433	526	248	328	493	470	589	95	729	258
4reps.HS6hr_ConsensusPeaks_peak_368	896	618	920	817	723	543	801	1180	1003	745	780	1230	976	280	601	1045	577	471	634	743	585	213	545	555	316	553	576	637	536	108	799	364
4reps.HS6hr_ConsensusPeaks_peak_369	466	323	346	324	399	235	326	556	498	452	383	624	397	119	358	457	270	288	270	389	252	96	238	265	126	278	296	318	257	32	368	156
4reps.HS6hr_ConsensusPeaks_peak_370	92	45	75	93	73	71	56	82	104	110	61	124	77	21	47	98	74	58	61	65	87	42	62	80	37	83	53	79	78	24	153	53
4reps.HS6hr_ConsensusPeaks_peak_371	118	95	101	122	135	107	88	179	157	133	98	138	135	39	97	128	108	95	87	119	66	20	41	95	41	74	67	56	114	21	84	73
4reps.HS6hr_ConsensusPeaks_peak_372	942	503	623	647	801	398	479	755	814	489	547	764	881	130	357	562	678	401	315	452	749	226	439	551	286	380	464	402	658	113	818	265
4reps.HS6hr_ConsensusPeaks_peak_373	310	226	230	230	239	200	156	313	464	360	253	460	246	83	114	293	283	218	209	213	314	89	168	214	135	247	223	201	260	51	535	173
4reps.HS6hr_ConsensusPeaks_peak_374	347	182	234	263	237	190	188	298	274	246	156	250	333	68	143	220	241	211	153	162	188	69	146	194	100	113	112	171	230	43	230	95
4reps.HS6hr_ConsensusPeaks_peak_375	749	349	387	437	654	380	269	479	527	455	333	542	571	164	213	379	458	303	214	272	512	136	201	315	240	357	369	271	550	102	697	247
4reps.HS6hr_ConsensusPeaks_peak_376	395	279	272	232	322	185	264	414	271	265	258	350	343	58	202	233	272	189	135	204	236	72	150	199	96	134	189	175	250	55	259	77
4reps.HS6hr_ConsensusPeaks_peak_377a	113	63	34	65	93	43	39	63	111	78	57	69	92	20	44	48	109	44	22	22	95	15	46	50	49	35	47	42	93	13	118	40
4reps.HS6hr_ConsensusPeaks_peak_377b	62	31	36	29	59	37	27	54	70	43	28	47	69	12	27	31	50	36	27	31	57	16	33	44	28	25	24	33	76	10	101	43
4reps.HS6hr_ConsensusPeaks_peak_378a	62	49	43	44	36	38	45	62	45	63	33	64	35	14	37	70	44	34	32	40	32	20	28	40	20	25	27	26	34	14	51	34
4reps.HS6hr_ConsensusPeaks_peak_378b	8	3	2	5	3	3	6	8	7	7	3	3	2	7	4	4	4	1	5	3	0	3	4	6	1	2	1	3	4	0	12	2
4reps.HS6hr_ConsensusPeaks_peak_378c	26	18	31	18	25	42	30	37	30	31	24	29	21	8	33	27	33	28	15	24	21	9	14	28	17	17	18	12	31	10	40	21
4reps.HS6hr_ConsensusPeaks_peak_379	535	343	404	411	437	353	350	497	391	417	312	441	443	131	258	536	359	342	346	375	590	176	651	682	338	637	764	831	598	95	1158	444
4reps.HS6hr_ConsensusPeaks_peak_380	400	287	221	238	372	223	240	304	279	227	208	315	424	84	197	375	231	199	256	274	448	143	408	446	226	450	505	492	448	84	873	226
4reps.HS6hr_ConsensusPeaks_peak_381	852	526	543	517	753	464	536	771	562	589	486	679	883	154	423	779	623	388	506	534	1037	254	659	833	469	827	981	773	915	170	1904	496
4reps.HS6hr_ConsensusPeaks_peak_382	623	385	428	435	526	259	344	578	382	303	316	431	595	102	252	429	430	269	208	391	597	172	496	626	345	535	606	621	737	94	932	315
4reps.HS6hr_ConsensusPeaks_peak_383	325	191	157	219	278	153	184	236	191	187	90	163	332	54	126	255	190	133	144	153	362	82	415	405	170	425	424	414	403	58	727	255
4reps.HS6hr_ConsensusPeaks_peak_384a	343	218	290	352	267	181	225	375	244	321	197	347	284	85	184	418	230	211	242	320	408	111	320	386	183	366	405	441	459	59	618	229
4reps.HS6hr_ConsensusPeaks_peak_384b	427	253	315	385	391	235	263	416	328	214	193	277	379	72	233	348	276	187	200	313	620	189	613	724	350	588	720	689	646	100	1053	368
4reps.HS6hr_ConsensusPeaks_peak_385a	208	137	172	177	205	118	151	272	151	145	112	209	217	42	110	249	156	115	144	149	230	55	161	208	105	161	207	267	220	36	372	141
4reps.HS6hr_ConsensusPeaks_peak_385b	572	366	300	266	438	223	274	412	225	188	198	307	471	70	186	314	311	151	198	197	427	86	174	248	130	255	318	265	303	51	513	161
4reps.HS6hr_ConsensusPeaks_peak_386	312	176	244	249	238	167	189	351	205	195	168	274	326	67	153	273	215	167	142	226	506	80	272	383	136	281	374	360	363	59	624	155
4reps.HS6hr_ConsensusPeaks_peak_387a	1930	1151	1140	1026	1393	843	1112	1693	1071	1007	1013	1472	1606	302	803	1168	974	694	751	897	1721	530	1309	1613	585	1276	1670	1539	1576	253	2351	695
4reps.HS6hr_ConsensusPeaks_peak_387b	1024	600	645	737	832	454	599	967	543	503	426	737	884	181	475	842	491	386	535	570	1443	416	1035	1357	441	1089	1244	1252	1429	196	2319	735
4reps.HS6hr_ConsensusPeaks_peak_387c	536	359	509	539	443	348	460	649	392	288	277	499	521	120	309	631	390	262	382	421	926	207	554	794	296	644	795	768	675	121	1308	423
4reps.HS6hr_ConsensusPeaks_peak_388	827	401	538	652	659	361	446	801	393	376	356	584	646	84	342	621	449	298	375	463	783	113	515	612	252	402	707	559	544	68	1023	285
4reps.HS6hr_ConsensusPeaks_peak_389	196	124	151	193	180	100	131	222	134	109	102	192	168	33	89	166	108	73	117	100	144	25	78	91	42	75	85	98	82	21	98	29
4reps.HS6hr_ConsensusPeaks_peak_390	316	184	197	214	258	141	145	255	179	172	121	259	265	43	142	255	205	144	169	136	201	61	139	180	78	142	145	127	183	33	216	63
4reps.HS6hr_ConsensusPeaks_peak_391	86	49	87	90	75	83	64	111	94	99	81	105	84	30	57	104	48	74	78	78	77	23	35	54	44	52	43	77	86	9	59	26
4reps.HS6hr_ConsensusPeaks_peak_392	146	73	106	114	100	103	105	144	113	117	81	155	93	37	80	115	67	80	84	88	70	21	48	90	35	58	65	70	72	19	55	41
4reps.HS6hr_ConsensusPeaks_peak_393	284	214	284	256	284	168	240	394	264	308	247	427	253	76	222	371	158	202	170	228	207	79	214	220	67	238	191	316	243	51	251	133
4reps.HS6hr_ConsensusPeaks_peak_394	236	132	255	222	192	159	165	288	230	221	186	325	201	69	154	274	214	135	137	177	191	61	142	139	99	154	186	202	220	43	205	103
4reps.HS6hr_ConsensusPeaks_peak_395a	94	76	88	99	104	71	91	141	98	91	54	121	113	30	59	129	94	75	68	79	72	40	56	87	42	71	81	84	119	18	88	56
4reps.HS6hr_ConsensusPeaks_peak_395b	318	238	313	270	281	229	271	530	375	387	317	526	354	76	229	439	240	227	250	275	222	124	246	229	118	243	279	278	281	48	333	185
4reps.HS6hr_ConsensusPeaks_peak_396	1424	955	744	916	1089	606	661	935	414	447	656	861	1165	171	523	882	880	574	561	706	711	152	324	430	209	431	437	350	546	120	1169	365
4reps.HS6hr_ConsensusPeaks_peak_397	1136	554	532	531	870	440	392	618	428	351	428	577	880	107	356	569	555	309	286	362	737	169	303	362	213	401	464	365	543	89	1066	233
4reps.HS6hr_ConsensusPeaks_peak_398a	2118	1050	1487	1657	1638	909	1372	2100	1695	1186	1624	2225	1793	350	912	1424	1228	877	900	1058	1490	316	741	914	508	805	940	917	1319	174	2054	616
4reps.HS6hr_ConsensusPeaks_peak_398b	889	559	566	546	728	442	457	754	459	346	462	612	784	102	361	597	584	378	340	493	1091	236	395	616	259	548	602	470	910	112	1457	391
4reps.HS6hr_ConsensusPeaks_peak_399a	123	98	120	104	132	86	92	146	93	95	88	99	87	35	73	149	75	60	79	93	56	21	34	49	38	44	50	36	61	16	84	48
4reps.HS6hr_ConsensusPeaks_peak_399b	205	132	144	200	193	176	157	202	102	167	96	178	141	65	108	202	140	83	152	144	139	41	52	80	57	86	71	64	98	28	144	72
4reps.HS6hr_ConsensusPeaks_peak_400	160	80	98	99	103	100	66	152	173	145	90	153	101	49	108	156	63	62	110	89	86	36	98	64	56	84	100	100	99	22	126	81
4reps.HS6hr_ConsensusPeaks_peak_401	214	113	165	129	135	121	112	233	229	169	123	238	162	42	132	177	123	96	113	128	125	34	114	138	73	88	101	114	116	19	141	54
4reps.HS6hr_ConsensusPeaks_peak_402	150	105	106	96	108	108	124	140	184	142	108	169	137	47	86	134	100	74	76	96	88	43	88	80	56	73	82	64	93	18	111	64
4reps.HS6hr_ConsensusPeaks_peak_403	127	93	99	84	126	90	68	161	127	158	84	145	115	43	85	102	94	73	72	75	111	31	73	79	44	59	65	60	95	23	108	52
4reps.HS6hr_ConsensusPeaks_peak_404a	406	196	190	249	397	178	169	275	395	279	185	278	313	60	152	223	264	175	130	143	477	72	198	264	128	170	186	154	394	58	478	168
4reps.HS6hr_ConsensusPeaks_peak_404b	692	368	483	453	523	258	379	648	534	416	419	619	564	72	308	355	430	267	206	292	833	167	396	522	208	371	503	340	689	67	1113	222
4reps.HS6hr_ConsensusPeaks_peak_405	705	385	427	488	514	327	409	568	464	383	405	623	570	83	264	385	478	322	254	305	534	149	313	386	162	244	265	266	506	56	510	169
4reps.HS6hr_ConsensusPeaks_peak_406	227	146	233	280	231	172	206	250	328	262	227	368	190	69	129	226	168	123	136	174	519	96	201	281	154	250	195	202	313	55	773	202
4reps.HS6hr_ConsensusPeaks_peak_407	185	107	137	197	129	136	156	260	195	173	137	248	126	55	107	191	128	80	105	99	277	53	102	166	80	97	132	81	177	31	435	99
4reps.HS6hr_ConsensusPeaks_peak_408a	76	31	63	83	50	69	46	102	77	111	51	97	64	23	57	90	62	47	63	43	53	20	38	30	32	36	25	35	63	7	59	25
4reps.HS6hr_ConsensusPeaks_peak_408b	39	35	29	59	46	50	20	61	46	66	40	52	36	14	31	66	39	28	20	36	37	17	24	31	15	22	16	27	51	8	74	17
4reps.HS6hr_ConsensusPeaks_peak_408c	21	30	29	44	47	28	33	69	46	57	32	50	40	10	33	58	27	23	32	26	56	13	45	54	35	31	32	30	46	13	111	36
4reps.HS6hr_ConsensusPeaks_peak_408d	49	38	53	50	71	54	50	63	58	42	34	51	56	15	42	90	38	36	50	38	87	22	79	105	53	74	76	66	59	18	202	61
4reps.HS6hr_ConsensusPeaks_peak_409	303	212	167	193	259	161	159	270	290	253	207	310	304	49	112	160	222	97	143	138	252	56	147	191	110	109	128	147	229	34	238	96
4reps.HS6hr_ConsensusPeaks_peak_410	752	414	487	512	498	281	470	703	380	327	448	599	553	79	294	419	457	264	311	380	559	133	337	393	169	263	329	267	442	81	881	200
4reps.HS6hr_ConsensusPeaks_peak_411	74	60	97	117	77	66	87	133	121	128	89	133	71	30	58	99	69	72	82	86	98	30	73	72	49	61	60	53	73	15	139	42
4reps.HS6hr_ConsensusPeaks_peak_412	105	78	84	145	96	97	80	160	86	87	89	172	100	39	60	148	73	47	101	75	60	16	39	42	38	42	35	37	54	14	63	38
4reps.HS6hr_ConsensusPeaks_peak_413	186	91	125	100	153	65	98	166	174	106	128	157	174	20	51	98	119	76	58	120	149	34	95	97	80	73	89	94	136	16	193	38
4reps.HS6hr_ConsensusPeaks_peak_414a	389	211	258	235	369	227	190	338	455	392	262	420	365	95	161	305	269	191	141	206	446	94	338	307	205	260	280	255	355	72	658	193
4reps.HS6hr_ConsensusPeaks_peak_414b	281	190	247	292	316	190	220	309	309	337	252	374	272	73	178	333	202	194	181	221	444	146	417	477	236	360	334	392	401	68	631	243
4reps.HS6hr_ConsensusPeaks_peak_414c	178	114	125	166	145	152	117	164	205	190	129	217	145	54	111	162	113	96	120	123	188	88	221	268	92	173	199	230	223	32	389	129
4reps.HS6hr_ConsensusPeaks_peak_414d	411	246	325	409	323	272	336	458	367	326	334	642	468	141	275	493	232	258	313	345	382	128	388	413	213	278	388	459	262	74	538	158
4reps.HS6hr_ConsensusPeaks_peak_415	550	313	196	234	399	201	220	254	295	229	251	327	399	53	187	213	301	173	139	203	285	46	66	126	86	118	119	124	174	22	303	105
4reps.HS6hr_ConsensusPeaks_peak_416	146	121	92	110	129	108	84	102	167	164	134	167	168	22	68	123	134	81	49	86	61	24	36	58	41	43	50	47	81	16	88	43
4reps.HS6hr_ConsensusPeaks_peak_417	1444	919	578	698	1011	540	521	738	902	804	710	940	996	151	371	601	780	422	400	445	926	179	348	516	247	461	465	354	622	92	1307	284
4reps.HS6hr_ConsensusPeaks_peak_418	149	84	132	162	167	133	115	164	133	152	99	173	142	40	86	130	163	119	86	104	149	51	68	107	59	66	58	54	119	28	116	50
4reps.HS6hr_ConsensusPeaks_peak_419	1065	666	787	611	770	558	675	992	860	649	733	1054	957	214	554	785	584	453	391	528	932	189	529	613	247	409	610	593	752	92	818	198
4reps.HS6hr_ConsensusPeaks_peak_420a	21	16	35	32	32	31	27	29	42	44	14	46	20	5	23	28	27	19	19	22	42	19	34	26	13	21	23	22	44	8	35	11
4reps.HS6hr_ConsensusPeaks_peak_420b	83	41	98	98	80	83	67	127	89	89	58	78	75	13	46	82	55	35	52	40	76	35	76	104	43	57	76	96	89	10	122	45
4reps.HS6hr_ConsensusPeaks_peak_421	465	365	272	272	417	298	223	374	307	328	264	357	442	92	236	286	330	225	194	245	407	110	199	299	112	230	274	266	409	49	544	141
4reps.HS6hr_ConsensusPeaks_peak_422a	219	133	178	155	214	173	182	255	173	171	141	252	171	25	105	255	133	125	149	143	153	23	68	116	55	74	83	70	118	22	115	48
4reps.HS6hr_ConsensusPeaks_peak_422b	118	61	60	65	102	49	54	105	70	71	68	118	103	11	39	56	76	49	54	55	75	12	42	41	23	27	38	23	70	11	55	30
4reps.HS6hr_ConsensusPeaks_peak_423a	121	52	140	128	121	71	111	153	81	86	74	123	109	23	74	169	84	72	122	126	51	16	38	46	41	47	46	41	65	11	75	35
4reps.HS6hr_ConsensusPeaks_peak_423b	123	102	103	139	94	91	109	155	96	85	101	116	123	31	75	161	107	89	89	124	68	22	35	51	35	40	26	42	71	11	91	40
4reps.HS6hr_ConsensusPeaks_peak_423c	167	113	150	201	144	110	121	195	134	129	83	114	153	29	81	187	145	104	128	140	113	30	58	67	50	111	90	66	111	31	182	70
4reps.HS6hr_ConsensusPeaks_peak_424a	248	147	193	233	208	122	145	224	118	111	107	128	186	56	86	156	189	130	125	139	79	20	51	56	52	57	60	63	66	28	102	50
4reps.HS6hr_ConsensusPeaks_peak_424b	158	83	123	122	124	81	75	145	52	77	59	91	128	24	51	120	93	77	72	90	61	18	43	36	30	46	41	32	39	13	67	29
4reps.HS6hr_ConsensusPeaks_peak_424c	133	87	98	113	144	107	77	106	67	108	74	106	136	41	55	111	86	59	80	83	73	31	41	44	32	37	44	28	75	20	98	41
4reps.HS6hr_ConsensusPeaks_peak_424d	169	152	175	196	181	147	138	214	108	143	98	111	179	59	86	187	120	88	123	123	119	28	58	87	44	70	73	53	85	25	146	65
4reps.HS6hr_ConsensusPeaks_peak_424e	392	245	263	327	333	201	260	354	177	176	150	285	302	46	141	327	192	170	187	224	201	34	88	138	73	125	108	102	102	12	322	105
4reps.HS6hr_ConsensusPeaks_peak_424f	342	172	187	243	296	137	172	275	163	141	140	166	278	64	108	219	186	101	125	149	270	51	116	138	98	157	120	130	148	14	584	110
4reps.HS6hr_ConsensusPeaks_peak_424g	360	180	262	380	332	204	252	389	229	234	197	246	357	79	155	288	277	144	188	208	431	64	162	236	154	198	200	187	263	55	634	177
4reps.HS6hr_ConsensusPeaks_peak_425	390	236	223	208	305	137	198	274	253	150	153	245	344	57	155	166	240	147	86	188	232	40	137	151	99	134	170	149	199	32	295	72
4reps.HS6hr_ConsensusPeaks_peak_426	207	114	197	237	158	129	146	219	183	180	144	210	234	31	100	204	171	88	120	165	451	111	230	338	89	183	188	196	383	64	529	155
4reps.HS6hr_ConsensusPeaks_peak_427	387	240	302	356	355	239	248	417	266	320	253	394	351	82	219	416	247	181	244	298	581	103	219	328	176	291	301	245	398	80	963	207
4reps.HS6hr_ConsensusPeaks_peak_428	291	195	274	297	283	149	200	319	265	215	157	336	270	56	124	286	192	176	161	206	287	61	130	202	123	157	168	177	205	49	318	95
4reps.HS6hr_ConsensusPeaks_peak_429	171	88	75	127	167	64	92	93	146	78	83	75	161	23	60	110	157	70	67	77	180	53	99	119	60	111	107	113	168	23	388	83
4reps.HS6hr_ConsensusPeaks_peak_430	2025	1360	1293	915	1705	1024	1134	1642	1384	1231	1222	1630	1988	422	777	1305	1245	801	789	1004	1481	439	868	1017	662	1109	1092	865	1208	205	1924	602
4reps.HS6hr_ConsensusPeaks_peak_431	760	402	408	534	597	233	290	461	350	282	280	416	571	89	245	418	500	293	213	366	868	159	327	478	274	506	467	365	553	75	1105	290
4reps.HS6hr_ConsensusPeaks_peak_432	489	307	350	463	409	269	243	402	302	320	237	403	440	91	216	425	304	250	271	355	390	94	175	270	174	234	190	202	315	54	511	171
4reps.HS6hr_ConsensusPeaks_peak_433a	1303	791	645	800	1048	411	511	677	791	624	692	895	1227	134	326	691	1019	419	424	693	591	94	224	295	237	322	279	232	325	49	663	193
4reps.HS6hr_ConsensusPeaks_peak_433b	246	113	245	301	261	136	158	277	195	167	176	269	257	50	120	247	220	168	140	173	188	36	84	106	76	91	92	96	150	25	219	58
4reps.HS6hr_ConsensusPeaks_peak_434a	218	139	253	264	198	144	178	345	219	228	227	331	215	52	122	275	177	107	196	183	208	63	102	167	83	79	110	119	184	49	255	74
4reps.HS6hr_ConsensusPeaks_peak_434b	317	209	333	341	289	198	304	510	289	274	315	439	312	69	207	383	202	180	251	308	275	82	167	202	86	149	159	159	214	41	303	108
4reps.HS6hr_ConsensusPeaks_peak_434c	1697	1053	1033	796	1284	724	1017	1469	985	889	1036	1471	1294	246	764	939	843	589	581	731	1043	237	627	756	377	611	743	686	754	126	1319	309
4reps.HS6hr_ConsensusPeaks_peak_434d	318	186	302	326	290	199	275	433	269	228	256	349	311	71	151	333	162	125	165	217	462	89	180	288	119	228	256	214	279	37	516	117
4reps.HS6hr_ConsensusPeaks_peak_434e	180	86	172	213	164	144	168	292	150	119	161	265	186	68	103	204	127	109	117	128	248	53	89	158	57	125	150	80	198	17	271	74
4reps.HS6hr_ConsensusPeaks_peak_434f	418	185	361	406	340	240	324	520	281	270	329	430	362	93	181	403	268	181	230	239	480	71	196	286	130	199	253	227	410	62	477	153
4reps.HS6hr_ConsensusPeaks_peak_434g	514	184	361	427	414	175	307	425	256	290	290	308	423	70	168	262	240	143	176	168	307	56	95	184	119	146	161	128	221	54	332	98
4reps.HS6hr_ConsensusPeaks_peak_435	110	99	79	161	108	100	107	176	143	128	90	157	110	33	69	160	94	77	86	77	70	13	45	55	26	44	36	36	107	17	65	38
4reps.HS6hr_ConsensusPeaks_peak_436	369	254	303	282	342	199	248	354	308	289	199	363	365	106	228	344	259	167	172	222	636	103	227	399	115	155	201	146	363	78	678	141
4reps.HS6hr_ConsensusPeaks_peak_437a	42	32	35	38	52	21	34	30	38	37	29	45	43	13	15	20	34	30	22	28	39	12	28	37	14	35	18	9	41	3	47	22
4reps.HS6hr_ConsensusPeaks_peak_437b	48	28	51	48	54	26	42	63	38	61	37	51	51	9	39	54	51	40	51	33	34	12	28	25	8	20	23	23	28	10	28	19
4reps.HS6hr_ConsensusPeaks_peak_438	124	54	89	118	93	72	97	127	118	101	72	195	95	31	96	104	71	52	64	61	60	10	35	58	33	38	46	36	66	10	55	42
4reps.HS6hr_ConsensusPeaks_peak_439	136	89	134	118	144	92	122	158	155	172	128	197	128	33	97	135	116	86	97	75	91	28	47	75	55	47	42	62	85	19	109	61
4reps.HS6hr_ConsensusPeaks_peak_440a	88	48	62	78	68	69	50	108	103	120	46	128	74	14	55	81	50	48	51	60	66	23	27	45	21	30	26	26	48	9	51	45
4reps.HS6hr_ConsensusPeaks_peak_440b	115	63	114	108	108	114	76	160	121	158	77	163	112	30	67	110	106	66	70	66	119	21	56	77	41	42	52	32	90	29	128	49
4reps.HS6hr_ConsensusPeaks_peak_441	91	54	57	65	58	50	33	76	96	57	48	64	55	16	48	48	64	37	37	43	65	36	64	80	55	61	56	68	77	9	155	63
4reps.HS6hr_ConsensusPeaks_peak_442	204	126	131	130	225	82	103	144	186	134	105	150	205	36	60	129	165	83	64	95	248	40	100	147	87	82	89	86	150	28	253	98
4reps.HS6hr_ConsensusPeaks_peak_443a	1040	539	577	632	775	426	501	813	799	485	609	688	870	148	342	489	650	331	253	379	847	137	414	531	293	356	425	378	758	108	1054	254
4reps.HS6hr_ConsensusPeaks_peak_443b	248	128	216	297	191	151	148	261	246	174	180	244	172	39	116	152	158	143	122	155	240	46	93	149	80	132	86	112	177	25	287	90
4reps.HS6hr_ConsensusPeaks_peak_443c	202	90	176	202	155	143	147	235	195	172	143	231	170	56	92	171	144	100	90	145	230	37	74	139	60	92	78	81	155	29	249	89
4reps.HS6hr_ConsensusPeaks_peak_443d	487	245	277	384	413	256	236	370	513	331	337	466	430	57	143	279	324	207	168	213	454	108	179	233	151	183	187	173	412	47	578	173
4reps.HS6hr_ConsensusPeaks_peak_444	327	211	212	256	259	140	209	281	322	268	209	291	294	73	113	209	256	152	121	157	375	67	171	229	187	288	225	232	224	37	636	177
4reps.HS6hr_ConsensusPeaks_peak_445	114	45	87	95	100	89	79	131	74	111	59	76	87	36	58	101	88	72	73	65	128	34	102	134	60	94	166	148	126	16	167	48
4reps.HS6hr_ConsensusPeaks_peak_446	104	76	106	138	106	92	69	147	129	111	67	113	109	38	68	129	98	94	65	86	189	53	188	182	82	128	171	203	186	30	300	98
4reps.HS6hr_ConsensusPeaks_peak_447a	152	123	136	154	155	109	129	261	175	149	103	175	179	70	103	185	160	150	126	137	212	58	105	183	138	278	199	242	224	52	717	161
4reps.HS6hr_ConsensusPeaks_peak_447b	209	148	170	238	224	161	160	371	188	239	153	228	171	43	102	270	190	138	146	173	171	45	119	134	106	186	146	143	182	48	565	137
4reps.HS6hr_ConsensusPeaks_peak_448	172	117	104	164	157	69	96	157	274	185	161	239	176	24	91	123	165	100	68	104	201	13	67	90	74	77	64	67	106	30	281	76
4reps.HS6hr_ConsensusPeaks_peak_449	368	181	234	275	278	144	235	316	279	213	233	363	294	43	134	243	200	139	142	177	278	72	137	163	71	87	85	89	193	23	264	67
4reps.HS6hr_ConsensusPeaks_peak_450	412	298	308	266	419	189	206	374	360	339	291	406	372	62	166	314	325	246	169	245	474	89	213	297	127	242	298	243	326	45	556	197
4reps.HS6hr_ConsensusPeaks_peak_451	61	42	38	61	45	40	36	52	62	68	38	60	65	17	55	48	51	36	47	46	85	29	22	68	23	68	66	56	70	13	211	52
4reps.HS6hr_ConsensusPeaks_peak_452	185	152	199	171	162	169	184	242	199	174	129	224	256	74	122	209	146	125	139	138	208	94	254	259	101	182	234	256	218	52	332	112
4reps.HS6hr_ConsensusPeaks_peak_453	324	210	192	165	291	203	173	299	336	244	186	288	342	101	188	215	226	172	132	177	220	72	126	187	109	115	127	132	176	32	202	98
4reps.HS6hr_ConsensusPeaks_peak_454a	250	153	245	223	226	153	147	290	258	284	156	227	204	60	140	225	162	140	130	148	284	94	214	287	129	226	233	209	253	72	490	128
4reps.HS6hr_ConsensusPeaks_peak_454b	179	114	142	174	134	120	136	252	135	188	95	167	154	45	108	173	106	108	129	119	183	38	106	149	80	115	99	111	120	22	217	85
4reps.HS6hr_ConsensusPeaks_peak_454c	89	71	72	90	79	80	82	128	84	104	53	111	84	41	54	129	70	67	78	62	107	21	55	102	62	47	63	55	89	10	129	65
4reps.HS6hr_ConsensusPeaks_peak_454d	80	84	64	89	74	63	55	92	80	106	46	119	67	41	38	106	45	65	52	58	116	18	58	104	39	70	64	50	77	17	96	47
4reps.HS6hr_ConsensusPeaks_peak_454e	74	49	60	88	49	44	48	92	89	63	45	74	50	31	47	73	44	43	63	36	75	26	54	88	26	35	31	52	61	15	80	45
4reps.HS6hr_ConsensusPeaks_peak_454f	75	30	85	73	55	69	59	88	53	63	40	67	68	23	47	72	42	50	49	44	68	23	52	78	31	49	53	43	63	16	88	55
4reps.HS6hr_ConsensusPeaks_peak_454g	148	98	153	181	140	148	129	199	174	188	126	183	143	42	90	162	108	90	127	98	180	54	90	152	70	128	101	91	163	29	197	75
4reps.HS6hr_ConsensusPeaks_peak_455	299	116	171	192	275	112	123	148	226	179	126	164	279	38	91	140	195	100	73	134	723	150	424	540	265	420	408	409	585	74	1407	331
4reps.HS6hr_ConsensusPeaks_peak_456a	66	52	72	91	86	49	57	88	63	64	47	63	72	12	30	86	66	32	42	46	77	16	52	79	16	28	44	41	55	17	80	49
4reps.HS6hr_ConsensusPeaks_peak_456b	51	37	49	75	66	66	40	60	55	67	36	63	64	9	32	53	50	39	24	32	58	21	33	49	16	40	36	29	54	13	85	36
4reps.HS6hr_ConsensusPeaks_peak_457	359	211	250	240	283	123	204	315	268	226	194	296	363	52	111	209	255	173	124	135	414	98	240	323	123	231	206	239	344	51	444	118
4reps.HS6hr_ConsensusPeaks_peak_458a	126	50	71	60	93	74	51	62	117	95	67	116	133	18	49	62	98	41	38	56	116	18	53	59	32	34	49	32	76	9	139	57
4reps.HS6hr_ConsensusPeaks_peak_458b	58	38	55	84	59	58	53	103	87	107	83	114	62	18	57	74	38	41	39	59	78	8	49	53	35	29	35	31	90	16	74	41
4reps.HS6hr_ConsensusPeaks_peak_459a	141	83	87	126	100	72	89	139	269	221	149	263	137	32	59	98	112	76	95	57	281	52	113	206	118	175	139	147	195	34	516	122
4reps.HS6hr_ConsensusPeaks_peak_459b	238	112	132	154	192	109	71	159	276	240	144	230	195	41	63	102	158	113	75	79	296	56	185	231	162	181	153	163	244	40	526	134
4reps.HS6hr_ConsensusPeaks_peak_460	149	87	84	110	124	87	69	119	131	101	109	119	171	31	68	86	97	52	44	71	108	33	70	95	47	53	84	78	75	26	173	44
4reps.HS6hr_ConsensusPeaks_peak_461a	71	78	102	111	100	67	88	102	119	113	65	96	82	19	52	94	87	71	54	76	65	8	26	51	30	29	23	21	58	19	74	21
4reps.HS6hr_ConsensusPeaks_peak_461b	181	76	108	154	133	100	97	142	153	108	133	164	196	32	94	149	118	82	81	121	116	21	63	56	35	80	58	48	95	23	147	51
4reps.HS6hr_ConsensusPeaks_peak_462	82	66	77	104	78	66	56	80	86	72	43	64	97	34	48	100	54	68	61	48	128	42	103	161	63	72	90	94	136	31	210	36
4reps.HS6hr_ConsensusPeaks_peak_463a	514	256	277	317	363	193	233	351	364	267	322	360	466	68	206	268	306	170	144	238	426	93	312	497	193	256	335	266	430	70	655	130
4reps.HS6hr_ConsensusPeaks_peak_463b	111	57	71	101	85	64	58	87	107	113	74	92	139	23	40	105	100	58	49	68	213	50	151	231	90	135	150	114	243	31	290	45
4reps.HS6hr_ConsensusPeaks_peak_464	179	129	156	205	249	159	160	242	202	186	145	188	185	68	113	173	193	129	125	124	196	69	166	243	116	135	146	128	197	35	237	88
4reps.HS6hr_ConsensusPeaks_peak_465	331	203	178	142	294	138	164	245	256	235	183	235	391	54	123	222	259	131	85	143	563	120	285	378	199	379	225	225	342	51	791	191
4reps.HS6hr_ConsensusPeaks_peak_466	161	89	134	184	155	86	120	145	199	165	132	184	221	31	79	147	145	111	80	98	419	90	239	339	179	259	210	188	275	48	764	165
4reps.HS6hr_ConsensusPeaks_peak_467	161	74	151	166	136	96	122	191	136	126	124	181	157	39	116	160	115	101	124	127	93	43	92	143	56	79	49	105	112	18	165	64
4reps.HS6hr_ConsensusPeaks_peak_468	1174	713	664	634	1035	546	663	905	930	670	707	1094	1150	198	469	762	669	458	426	530	641	121	379	402	261	357	398	340	481	87	587	184
4reps.HS6hr_ConsensusPeaks_peak_469	321	155	113	135	223	87	92	154	98	60	91	141	242	27	74	121	144	82	81	93	147	15	44	79	63	62	81	42	86	17	236	25
4reps.HS6hr_ConsensusPeaks_peak_470	140	72	163	170	94	77	70	152	83	93	77	108	157	23	85	135	80	62	82	70	56	15	45	76	44	54	56	67	86	16	103	40
4reps.HS6hr_ConsensusPeaks_peak_471a	70	45	62	85	78	36	57	91	64	71	48	98	92	24	68	84	62	53	56	43	28	14	23	29	23	20	14	17	48	8	37	20
4reps.HS6hr_ConsensusPeaks_peak_471b	78	65	79	74	94	45	63	87	66	86	39	72	83	16	44	100	83	50	52	64	43	10	21	36	33	26	12	29	38	5	56	25
4reps.HS6hr_ConsensusPeaks_peak_471c	133	82	109	133	134	86	87	101	124	123	64	122	151	27	73	133	135	92	74	88	76	17	46	51	46	32	36	53	67	19	95	29
4reps.HS6hr_ConsensusPeaks_peak_472	160	124	158	154	155	148	126	191	135	96	125	165	186	49	128	178	142	89	95	106	94	20	88	83	57	72	77	73	99	26	93	62
4reps.HS6hr_ConsensusPeaks_peak_473a	211	150	175	182	203	118	128	173	186	186	159	167	230	63	108	210	193	114	127	141	196	57	77	116	95	130	142	88	167	56	230	104
4reps.HS6hr_ConsensusPeaks_peak_473b	838	481	314	479	657	264	336	492	316	262	355	400	654	85	252	415	536	241	225	330	684	144	210	320	219	351	336	281	543	96	1005	205
4reps.HS6hr_ConsensusPeaks_peak_474	192	167	186	223	160	145	171	240	150	178	182	227	192	70	147	336	182	113	189	139	130	56	79	150	96	109	117	100	150	41	148	73
4reps.HS6hr_ConsensusPeaks_peak_475	114	90	116	109	111	68	78	132	90	64	56	123	97	20	57	154	106	65	90	86	90	45	101	118	37	79	73	99	147	12	180	61
4reps.HS6hr_ConsensusPeaks_peak_476	786	420	340	284	580	257	281	430	263	222	302	317	573	100	196	331	373	234	217	263	672	158	311	415	187	384	407	311	467	64	894	180
4reps.HS6hr_ConsensusPeaks_peak_477	789	371	277	395	578	264	273	437	283	207	286	344	651	73	234	333	445	222	184	330	730	127	280	465	191	475	387	346	567	74	1104	196
4reps.HS6hr_ConsensusPeaks_peak_478	162	59	145	134	101	55	108	195	121	74	119	120	126	56	84	147	83	64	67	102	109	46	131	151	53	107	110	124	136	25	185	44
4reps.HS6hr_ConsensusPeaks_peak_479	94	54	87	78	90	32	69	121	74	53	73	93	69	25	41	82	51	27	43	54	90	33	77	117	31	30	83	91	61	23	54	21
4reps.HS6hr_ConsensusPeaks_peak_480	193	110	121	116	188	69	87	144	207	156	143	218	188	33	98	99	153	70	81	106	247	50	133	135	94	103	125	122	236	37	257	49
4reps.HS6hr_ConsensusPeaks_peak_481	331	184	224	290	258	146	191	274	233	228	142	294	267	41	143	209	209	147	137	137	244	55	95	201	72	99	91	131	154	25	309	102
4reps.HS6hr_ConsensusPeaks_peak_482a	145	104	159	132	110	126	105	171	154	171	105	165	132	49	66	158	87	96	103	86	133	40	54	74	44	39	52	61	104	26	128	45
4reps.HS6hr_ConsensusPeaks_peak_482b	65	33	60	51	50	60	36	86	66	59	43	78	56	15	31	60	38	46	50	23	39	15	24	30	14	28	12	16	43	5	43	16
4reps.HS6hr_ConsensusPeaks_peak_482c	74	46	72	43	59	40	54	82	69	70	45	116	43	16	36	55	44	40	26	44	39	12	29	30	23	18	13	13	55	6	60	18
4reps.HS6hr_ConsensusPeaks_peak_482d	51	40	47	62	51	47	50	97	73	52	36	87	66	14	48	63	49	37	30	41	53	11	29	30	20	18	25	15	48	5	68	26
4reps.HS6hr_ConsensusPeaks_peak_482e	50	36	57	55	59	25	22	73	66	61	39	77	61	17	34	47	54	31	38	31	44	20	31	38	34	22	27	21	55	13	68	40
4reps.HS6hr_ConsensusPeaks_peak_482f	159	84	129	161	149	87	103	173	123	181	124	199	147	44	80	165	105	81	90	114	120	51	72	107	51	57	46	53	128	17	141	69
4reps.HS6hr_ConsensusPeaks_peak_482g	239	152	186	232	194	139	163	232	233	221	150	264	239	70	121	226	154	136	117	135	289	69	140	158	79	94	110	120	218	31	345	112
4reps.HS6hr_ConsensusPeaks_peak_482h	426	263	246	196	344	176	218	342	351	224	291	371	366	55	242	196	248	147	117	171	365	80	221	215	108	173	193	175	275	27	410	119
4reps.HS6hr_ConsensusPeaks_peak_482i	189	106	127	176	156	130	114	181	203	194	146	178	185	49	100	163	177	98	101	118	203	62	78	146	76	96	111	85	231	40	280	109
4reps.HS6hr_ConsensusPeaks_peak_483	105	74	89	77	87	81	84	174	136	101	94	118	83	32	90	106	58	44	60	77	127	54	154	172	50	103	164	162	145	16	197	66
4reps.HS6hr_ConsensusPeaks_peak_484	116	57	112	106	100	48	104	149	68	70	83	141	58	17	44	100	65	32	59	79	65	18	52	85	42	36	62	66	60	5	64	26
4reps.HS6hr_ConsensusPeaks_peak_485	71	37	57	77	65	34	69	117	73	63	54	86	64	19	54	77	57	43	48	60	76	32	73	80	27	35	59	72	72	18	96	35
4reps.HS6hr_ConsensusPeaks_peak_486a	81	51	50	91	58	59	78	99	64	83	75	129	66	26	44	51	44	51	55	59	58	25	55	72	47	46	49	38	93	14	89	29
4reps.HS6hr_ConsensusPeaks_peak_486b	88	47	68	77	76	67	89	122	69	76	59	95	88	21	30	67	56	35	53	60	96	35	133	140	61	84	119	109	121	23	236	63
4reps.HS6hr_ConsensusPeaks_peak_487	335	217	191	165	300	171	180	235	358	288	203	281	397	96	121	129	242	139	93	134	322	78	161	177	112	189	168	117	271	47	388	142
4reps.HS6hr_ConsensusPeaks_peak_488a	836	454	733	671	685	448	624	910	802	790	687	1155	763	168	461	622	469	379	449	453	1065	188	600	746	264	406	607	560	674	123	1092	320
4reps.HS6hr_ConsensusPeaks_peak_488b	1207	620	735	738	923	419	685	884	823	671	758	1151	1147	165	464	603	640	322	414	434	1217	228	702	971	379	692	738	786	872	147	1715	435
4reps.HS6hr_ConsensusPeaks_peak_488c	199	124	148	169	184	86	117	146	205	157	188	238	207	28	75	135	135	82	72	82	289	59	149	207	93	130	178	143	226	27	431	97
4reps.HS6hr_ConsensusPeaks_peak_488d	302	162	185	175	239	101	166	213	297	243	299	412	279	40	101	141	179	82	91	122	387	79	191	260	108	165	222	233	245	44	580	133
4reps.HS6hr_ConsensusPeaks_peak_488e	754	458	646	600	568	405	555	920	888	636	750	1198	768	133	367	606	443	333	399	427	1141	298	888	1060	394	770	1033	986	725	138	1551	418
4reps.HS6hr_ConsensusPeaks_peak_488f	1087	685	635	543	824	452	543	814	638	510	598	794	911	113	390	574	547	329	318	397	968	241	505	641	251	467	617	570	632	121	1232	330
4reps.HS6hr_ConsensusPeaks_peak_489	68	74	63	61	70	53	59	89	95	84	62	72	57	13	45	114	57	40	61	46	61	21	54	70	53	65	60	82	67	20	179	45
4reps.HS6hr_ConsensusPeaks_peak_490a	86	60	78	78	73	64	59	96	101	101	70	115	82	35	49	88	59	56	50	68	51	17	35	53	38	36	32	18	78	17	89	24
4reps.HS6hr_ConsensusPeaks_peak_490b	52	37	25	34	44	31	22	30	113	59	80	48	52	16	17	39	55	25	17	20	50	14	24	28	21	31	20	11	38	5	72	18
4reps.HS6hr_ConsensusPeaks_peak_490c	37	15	19	44	41	43	21	45	65	36	42	39	32	15	18	32	44	28	26	12	26	12	18	26	17	31	9	19	32	8	52	12
4reps.HS6hr_ConsensusPeaks_peak_490d	210	106	86	114	185	103	81	144	177	179	106	161	209	44	61	111	141	116	61	105	111	36	70	76	48	64	61	54	80	24	163	62
4reps.HS6hr_ConsensusPeaks_peak_491a	277	135	129	175	235	128	102	257	383	223	194	299	323	49	134	159	201	157	62	126	380	62	158	227	158	173	188	197	283	38	473	105
4reps.HS6hr_ConsensusPeaks_peak_491b	142	102	144	130	151	133	124	222	185	193	199	241	157	42	111	212	120	150	131	140	167	28	70	116	93	76	71	88	111	34	184	61
4reps.HS6hr_ConsensusPeaks_peak_491c	75	29	58	61	68	56	53	93	90	83	80	90	58	18	45	79	41	55	30	73	56	15	37	43	40	37	24	24	63	20	39	35
4reps.HS6hr_ConsensusPeaks_peak_491d	64	34	50	44	62	56	49	84	74	77	52	81	47	26	32	54	60	60	43	46	42	8	31	45	35	24	17	24	55	10	61	30
4reps.HS6hr_ConsensusPeaks_peak_492a	3283	1805	2099	2190	2406	1371	1730	2549	480	438	796	1069	1919	365	1125	2039	1767	1098	1583	1691	525	153	224	354	256	356	333	331	413	80	582	232
4reps.HS6hr_ConsensusPeaks_peak_492b	3003	1405	1336	1475	1922	842	1227	1556	395	331	552	624	1442	198	653	1302	1318	653	878	1086	448	136	176	246	164	279	220	217	284	58	530	178
4reps.HS6hr_ConsensusPeaks_peak_493	1016	490	539	704	862	346	547	790	270	182	355	459	620	83	374	523	466	282	283	476	480	94	200	309	183	263	320	241	392	34	756	171
4reps.HS6hr_ConsensusPeaks_peak_494	227	136	123	142	178	87	96	181	119	68	103	136	184	28	72	137	149	72	69	115	103	20	61	53	30	44	61	46	69	12	99	39
4reps.HS6hr_ConsensusPeaks_peak_495a	86	75	91	102	104	84	79	114	67	67	48	93	114	40	81	81	106	71	68	89	72	31	47	39	41	48	43	35	74	16	68	53
4reps.HS6hr_ConsensusPeaks_peak_495b	139	96	149	165	160	138	136	222	92	113	74	117	149	42	81	203	112	131	134	125	69	18	63	75	24	33	41	45	72	26	97	32
4reps.HS6hr_ConsensusPeaks_peak_496	88	68	85	66	78	61	73	110	70	61	45	46	66	37	46	137	74	44	65	68	60	20	52	58	29	26	45	54	88	15	59	28
4reps.HS6hr_ConsensusPeaks_peak_497a	214	180	210	253	222	182	190	235	171	182	133	182	195	70	144	302	161	160	165	193	137	59	132	149	64	91	99	86	215	43	106	66
4reps.HS6hr_ConsensusPeaks_peak_497b	193	118	150	170	173	127	125	185	131	143	92	137	152	33	117	194	119	111	138	141	139	93	146	188	47	87	124	99	181	31	157	78
4reps.HS6hr_ConsensusPeaks_peak_497c	124	71	107	151	112	112	84	153	102	107	95	110	141	30	71	110	123	61	86	81	108	30	92	98	37	55	82	84	104	22	121	41
4reps.HS6hr_ConsensusPeaks_peak_498	548	354	221	303	498	190	197	324	268	217	231	269	366	85	174	245	301	187	145	202	341	79	168	253	145	189	191	150	333	35	508	83
4reps.HS6hr_ConsensusPeaks_peak_499	338	214	225	198	284	138	179	335	224	224	163	234	300	82	151	282	181	167	150	187	268	92	409	536	193	238	332	378	443	69	479	169
4reps.HS6hr_ConsensusPeaks_peak_500a	28	28	24	39	44	23	46	44	39	51	20	36	49	12	14	48	28	21	19	18	32	16	34	54	33	20	39	30	40	9	43	25
4reps.HS6hr_ConsensusPeaks_peak_500b	90	58	67	115	68	79	68	123	94	89	76	110	67	29	69	112	80	66	76	70	63	20	103	125	39	65	92	82	114	19	102	64
4reps.HS6hr_ConsensusPeaks_peak_501	139	70	109	171	114	102	113	170	128	160	137	210	117	30	89	105	101	94	65	114	95	23	77	86	48	68	64	39	62	9	122	41
4reps.HS6hr_ConsensusPeaks_peak_502	526	317	241	315	446	275	216	318	414	347	275	412	429	91	199	236	345	170	135	199	550	90	194	314	203	262	251	211	392	49	801	202
4reps.HS6hr_ConsensusPeaks_peak_503	475	280	437	412	399	251	332	606	577	380	383	514	444	125	267	458	326	207	300	344	459	152	320	305	220	309	349	295	341	54	499	182
4reps.HS6hr_ConsensusPeaks_peak_504	1092	696	842	693	819	555	766	1210	1154	1017	899	1341	1072	259	528	852	646	484	480	601	1160	261	674	780	470	777	750	728	834	129	1456	406
4reps.HS6hr_ConsensusPeaks_peak_505	141	95	98	93	134	82	107	132	136	136	103	136	119	31	67	142	87	86	71	90	105	42	90	87	40	75	62	58	131	29	120	80
4reps.HS6hr_ConsensusPeaks_peak_506	196	119	181	146	143	130	123	263	203	173	126	212	182	53	96	194	140	94	69	98	248	99	291	315	162	226	256	256	273	48	432	115
4reps.HS6hr_ConsensusPeaks_peak_507	360	150	171	152	311	169	142	210	310	238	186	244	350	52	142	143	245	122	96	147	285	48	112	172	109	87	152	143	283	20	284	79
4reps.HS6hr_ConsensusPeaks_peak_508a	20	21	15	13	31	22	9	13	25	23	14	19	22	5	15	23	17	18	16	13	27	4	30	28	19	21	34	36	18	8	63	28
4reps.HS6hr_ConsensusPeaks_peak_508b	35	40	27	31	38	28	23	48	54	44	25	37	57	15	24	48	35	38	28	36	52	15	48	66	42	43	48	50	50	19	127	63
4reps.HS6hr_ConsensusPeaks_peak_509	93	62	64	80	75	67	54	105	84	112	59	87	79	31	45	90	65	48	57	52	72	24	65	81	21	42	65	46	98	20	164	45
4reps.HS6hr_ConsensusPeaks_peak_510	139	105	92	91	120	65	82	149	117	131	91	171	123	12	45	125	80	75	50	97	91	31	74	88	46	80	79	56	83	21	94	44
4reps.HS6hr_ConsensusPeaks_peak_511	191	144	109	131	145	98	111	167	152	161	112	163	160	52	83	190	85	109	84	105	146	35	124	143	68	128	91	93	140	17	216	90
4reps.HS6hr_ConsensusPeaks_peak_512a	152	132	132	133	157	159	117	179	166	200	96	157	156	95	117	215	90	103	125	95	260	107	228	226	172	338	208	253	186	53	381	156
4reps.HS6hr_ConsensusPeaks_peak_512b	163	126	118	158	145	158	109	210	163	161	109	172	120	99	93	211	86	94	189	132	215	99	158	179	153	217	231	230	188	27	341	178
4reps.HS6hr_ConsensusPeaks_peak_512c	71	89	86	117	108	143	71	121	115	159	79	110	61	68	82	109	68	78	93	73	172	62	142	130	123	218	174	158	137	35	303	122
4reps.HS6hr_ConsensusPeaks_peak_512d	78	46	70	77	81	82	61	114	76	101	59	89	83	51	65	95	52	44	55	47	102	50	75	105	62	115	102	121	81	23	129	96
4reps.HS6hr_ConsensusPeaks_peak_512e	120	91	108	113	111	125	93	166	122	144	67	94	99	71	68	127	94	81	116	109	166	88	148	173	164	231	196	211	156	29	281	170
4reps.HS6hr_ConsensusPeaks_peak_512f	272	235	227	272	249	329	205	374	272	385	187	338	232	164	157	344	192	199	284	237	526	253	449	571	409	681	600	702	438	92	1108	429
4reps.HS6hr_ConsensusPeaks_peak_512g	197	215	203	252	256	315	192	320	240	333	184	282	223	219	195	298	217	190	199	199	529	215	389	474	407	681	483	558	357	123	865	391
4reps.HS6hr_ConsensusPeaks_peak_512h	120	79	85	121	111	156	86	172	153	138	92	111	110	94	80	165	82	87	108	91	294	110	223	242	194	374	337	356	262	37	628	249
4reps.HS6hr_ConsensusPeaks_peak_512i	186	140	157	243	179	216	143	274	208	258	141	221	181	129	148	226	152	161	191	161	530	202	431	511	362	724	634	650	491	108	1278	415
4reps.HS6hr_ConsensusPeaks_peak_513	55	35	36	40	54	43	56	62	62	67	33	57	57	17	32	48	52	27	39	42	54	24	47	67	19	28	41	52	71	15	63	39
4reps.HS6hr_ConsensusPeaks_peak_514	272	174	180	174	208	183	200	317	240	296	165	307	222	79	157	292	136	185	179	184	146	76	242	222	91	237	189	261	249	53	295	161
4reps.HS6hr_ConsensusPeaks_peak_515	269	165	142	130	265	131	155	197	238	172	135	190	317	40	95	162	206	98	94	137	193	57	94	140	47	91	88	85	143	21	222	77
4reps.HS6hr_ConsensusPeaks_peak_516	114	67	105	99	130	57	96	139	128	129	89	134	105	23	71	117	64	67	81	68	87	41	105	92	45	87	84	94	82	12	97	72
4reps.HS6hr_ConsensusPeaks_peak_517a	44	33	55	49	38	54	35	97	56	74	50	58	29	23	46	77	35	40	56	40	32	6	33	20	19	17	27	30	39	5	23	21
4reps.HS6hr_ConsensusPeaks_peak_517b	23	12	20	34	32	38	22	36	18	48	25	27	12	7	28	48	10	15	31	16	19	8	13	22	12	7	17	14	29	4	15	11
4reps.HS6hr_ConsensusPeaks_peak_517c	81	92	124	143	111	144	92	239	116	214	106	155	84	53	110	212	81	118	135	129	88	43	59	101	41	55	92	78	70	26	82	85
4reps.HS6hr_ConsensusPeaks_peak_517d	160	121	173	162	141	190	156	247	156	238	153	177	118	125	140	277	91	138	175	135	111	71	69	113	47	76	158	87	106	43	126	108
4reps.HS6hr_ConsensusPeaks_peak_517e	64	69	91	83	69	86	84	140	101	126	74	99	74	64	74	144	52	50	100	76	58	38	70	63	32	47	95	79	60	24	66	61
4reps.HS6hr_ConsensusPeaks_peak_517f	51	48	67	55	68	79	32	72	61	83	48	79	53	23	61	72	54	44	69	58	33	13	48	29	19	37	60	51	37	15	52	43
4reps.HS6hr_ConsensusPeaks_peak_518	1381	838	954	868	1041	566	841	1278	1069	725	831	1206	1230	190	600	900	875	532	508	671	1091	254	557	749	382	569	628	635	927	122	1398	318
4reps.HS6hr_ConsensusPeaks_peak_519	322	168	225	266	268	145	210	323	248	197	207	295	299	42	129	253	225	129	145	153	356	71	169	241	92	112	146	182	270	33	327	90
4reps.HS6hr_ConsensusPeaks_peak_520	130	75	69	95	119	82	93	121	103	110	71	89	124	18	48	90	122	68	58	52	152	27	85	101	40	74	53	49	125	25	203	58
4reps.HS6hr_ConsensusPeaks_peak_521	1138	718	825	583	832	581	611	1000	887	858	715	1098	1052	219	440	724	740	507	357	511	978	218	515	634	326	446	507	433	729	87	1031	237
4reps.HS6hr_ConsensusPeaks_peak_522a	119	61	95	103	96	73	87	90	66	70	65	92	60	19	54	95	79	45	64	73	65	24	56	60	41	63	47	45	80	27	73	62
4reps.HS6hr_ConsensusPeaks_peak_522b	161	79	170	162	109	101	94	196	122	102	68	138	101	20	66	135	56	67	76	89	89	33	90	71	35	52	53	69	82	16	117	49
4reps.HS6hr_ConsensusPeaks_peak_523	106	55	109	135	86	72	92	138	90	89	75	161	92	34	73	115	80	33	45	64	71	29	52	75	28	31	53	62	82	14	58	26
4reps.HS6hr_ConsensusPeaks_peak_524a	774	449	330	426	603	264	265	310	316	266	240	274	688	78	205	278	439	167	130	236	536	93	170	278	154	220	249	130	414	61	655	110
4reps.HS6hr_ConsensusPeaks_peak_524b	510	263	323	459	480	300	260	386	238	235	192	285	469	76	194	338	290	185	134	215	336	73	143	231	111	144	132	105	257	58	341	115
4reps.HS6hr_ConsensusPeaks_peak_524c	145	78	107	150	128	93	77	118	66	79	36	77	134	29	63	124	73	54	60	78	74	13	37	46	40	27	23	31	65	11	70	24
4reps.HS6hr_ConsensusPeaks_peak_524d	39	15	14	23	25	17	10	15	13	8	9	10	17	6	2	22	11	11	12	10	11	3	6	2	11	5	3	2	10	0	8	5
4reps.HS6hr_ConsensusPeaks_peak_524e	69	21	30	60	36	31	18	48	30	24	18	27	59	13	13	54	25	21	23	23	30	4	11	12	10	7	4	9	16	4	21	16
4reps.HS6hr_ConsensusPeaks_peak_524f	199	68	80	118	137	97	67	103	66	68	52	97	135	17	70	98	58	48	60	55	71	15	38	43	27	33	28	14	55	7	96	36
4reps.HS6hr_ConsensusPeaks_peak_525	325	117	119	222	175	137	103	147	98	104	61	137	209	20	71	157	128	76	52	78	99	30	50	57	32	49	39	29	52	11	89	53
4reps.HS6hr_ConsensusPeaks_peak_526	230	91	60	99	154	86	52	92	58	46	23	55	128	16	25	76	104	56	39	69	38	14	16	21	19	16	15	15	36	8	31	13
4reps.HS6hr_ConsensusPeaks_peak_527	220	107	149	137	213	112	93	189	208	121	140	171	216	39	59	86	135	83	63	99	210	42	95	106	69	66	85	101	191	11	252	77
4reps.HS6hr_ConsensusPeaks_peak_528	190	131	135	161	156	114	126	181	215	157	137	264	134	54	58	114	125	91	114	86	159	36	112	143	107	111	103	98	113	28	213	84
4reps.HS6hr_ConsensusPeaks_peak_529	157	89	175	187	164	92	131	225	154	123	109	150	169	33	111	156	94	86	101	91	124	41	152	200	72	73	158	150	161	32	181	47
4reps.HS6hr_ConsensusPeaks_peak_530	681	412	464	638	600	349	421	728	582	444	434	566	677	113	271	507	473	299	280	396	920	206	423	616	335	435	427	397	751	119	1405	282
4reps.HS6hr_ConsensusPeaks_peak_531a	251	126	210	227	197	148	216	295	207	131	152	239	237	50	95	228	161	114	139	149	206	73	135	196	82	106	145	143	193	21	276	90
4reps.HS6hr_ConsensusPeaks_peak_531b	54	31	61	64	45	34	31	65	51	49	35	56	44	18	26	46	37	31	31	32	79	36	64	89	36	57	55	81	74	15	110	50
4reps.HS6hr_ConsensusPeaks_peak_531c	98	73	108	136	97	98	69	141	122	100	71	148	109	19	65	136	81	68	96	67	143	39	99	120	98	91	92	96	114	18	174	75
4reps.HS6hr_ConsensusPeaks_peak_532	136	74	83	111	132	90	80	127	117	102	84	99	85	33	79	106	79	65	79	91	84	29	97	88	52	57	72	61	78	9	138	62
4reps.HS6hr_ConsensusPeaks_peak_533	558	375	339	281	468	259	310	474	555	439	382	467	572	132	248	367	391	266	218	312	497	95	298	385	157	296	347	282	399	83	580	157
4reps.HS6hr_ConsensusPeaks_peak_534	104	75	79	91	102	28	58	86	104	76	84	105	107	11	51	77	74	52	28	62	80	24	40	55	33	28	32	37	67	13	68	21
4reps.HS6hr_ConsensusPeaks_peak_535	1186	640	694	692	984	597	639	956	740	643	633	997	1034	197	440	659	711	458	416	483	947	228	365	628	323	451	553	462	868	103	1325	296
4reps.HS6hr_ConsensusPeaks_peak_536	518	382	488	403	419	363	658	893	666	656	604	967	482	134	414	736	363	345	399	489	331	106	344	299	143	343	378	386	328	71	459	180
4reps.HS6hr_ConsensusPeaks_peak_537	213	189	191	223	191	207	190	288	174	252	172	248	211	82	202	305	163	168	228	175	214	54	129	172	106	122	227	165	198	50	167	126
4reps.HS6hr_ConsensusPeaks_peak_538a	131	116	98	106	97	124	123	188	89	119	105	184	105	37	99	160	86	94	98	119	149	36	95	149	84	85	137	110	156	29	104	84
4reps.HS6hr_ConsensusPeaks_peak_538b	73	63	76	89	78	83	82	140	85	100	66	107	72	23	78	99	61	65	72	74	114	34	87	119	41	104	131	99	121	33	107	49
4reps.HS6hr_ConsensusPeaks_peak_538c	45	26	29	26	35	21	24	39	33	50	28	46	24	14	14	31	20	21	29	15	59	9	36	57	23	25	45	36	57	9	28	20
4reps.HS6hr_ConsensusPeaks_peak_538d	27	15	29	31	26	16	31	41	31	40	27	25	17	5	19	34	26	19	21	23	54	14	31	41	9	24	48	52	38	6	37	19
4reps.HS6hr_ConsensusPeaks_peak_539a	384	188	203	217	295	107	156	252	248	184	200	244	217	42	111	164	279	140	97	145	353	48	109	174	106	164	130	128	269	48	439	76
4reps.HS6hr_ConsensusPeaks_peak_539b	291	200	181	302	319	223	171	328	259	322	174	263	275	111	126	230	262	197	155	180	205	68	103	160	108	128	118	83	208	49	209	106
4reps.HS6hr_ConsensusPeaks_peak_539c	197	150	130	220	261	181	137	237	241	329	117	156	146	109	87	205	176	127	115	109	134	49	74	97	115	125	82	63	161	43	152	110
4reps.HS6hr_ConsensusPeaks_peak_539d	391	306	276	426	440	407	318	428	391	611	246	280	320	245	161	401	351	295	253	229	248	112	124	209	269	179	83	112	294	121	311	230
4reps.HS6hr_ConsensusPeaks_peak_539e	644	428	433	689	778	624	512	689	736	906	408	575	527	365	288	644	597	518	395	364	455	226	280	297	396	305	192	206	533	196	463	336
4reps.HS6hr_ConsensusPeaks_peak_540a	82	53	47	66	79	55	65	78	47	55	58	82	52	9	28	62	53	50	50	34	52	16	28	39	11	30	41	29	50	20	56	22
4reps.HS6hr_ConsensusPeaks_peak_540b	155	65	59	89	117	61	102	147	77	81	80	131	125	18	56	74	75	62	58	51	80	38	39	72	22	45	58	51	88	15	98	29
4reps.HS6hr_ConsensusPeaks_peak_541a	634	351	438	439	538	305	458	644	328	314	376	504	542	99	255	512	379	298	294	334	849	268	487	727	248	527	615	517	808	97	1183	284
4reps.HS6hr_ConsensusPeaks_peak_541b	1175	621	487	546	861	355	523	685	362	262	470	593	732	104	323	449	522	313	265	326	613	169	270	413	219	306	321	264	589	75	874	197
4reps.HS6hr_ConsensusPeaks_peak_542a	1561	768	727	789	894	463	695	1035	417	356	838	838	816	111	394	530	782	402	438	528	796	121	228	366	194	301	415	317	497	79	1038	199
4reps.HS6hr_ConsensusPeaks_peak_542b	1473	665	908	1013	881	596	832	1249	606	628	1028	1343	872	143	519	680	790	478	479	593	1308	212	393	657	268	465	670	472	808	92	1462	306
4reps.HS6hr_ConsensusPeaks_peak_542c	2033	1047	935	974	1361	671	875	1301	760	611	866	1057	1393	186	582	951	1000	512	586	759	1862	389	764	1062	531	885	1041	827	1412	162	2521	514
4reps.HS6hr_ConsensusPeaks_peak_543	323	134	257	264	213	196	234	369	197	137	223	290	250	74	128	297	228	138	149	202	243	66	125	215	106	120	181	120	213	39	266	86
4reps.HS6hr_ConsensusPeaks_peak_544	522	327	291	277	427	197	254	334	346	264	233	370	484	60	183	259	353	245	178	222	412	104	296	349	200	276	319	313	299	54	711	196
4reps.HS6hr_ConsensusPeaks_peak_545	99	68	52	115	88	59	73	96	76	97	69	103	85	15	44	98	87	58	66	91	107	24	72	64	51	66	78	60	75	17	138	42
4reps.HS6hr_ConsensusPeaks_peak_546a	331	218	219	218	259	188	187	302	314	257	262	328	291	70	148	283	207	132	150	191	415	98	201	204	109	178	267	212	232	48	426	107
4reps.HS6hr_ConsensusPeaks_peak_546b	161	114	98	121	141	80	100	143	137	120	100	128	132	25	58	108	122	69	61	74	198	44	65	117	66	111	77	99	146	26	239	80
4reps.HS6hr_ConsensusPeaks_peak_546c	392	197	139	160	231	114	154	210	182	134	186	239	266	32	110	167	233	108	111	141	303	50	100	190	114	133	150	109	263	38	357	90
4reps.HS6hr_ConsensusPeaks_peak_547a	146	109	96	140	135	94	103	149	115	123	102	172	123	42	92	155	144	97	135	108	166	43	84	115	78	82	117	114	107	17	218	91
4reps.HS6hr_ConsensusPeaks_peak_547b	106	55	73	91	111	70	64	124	101	92	72	91	95	26	59	97	82	55	55	97	104	23	43	67	41	50	59	49	82	9	154	42
4reps.HS6hr_ConsensusPeaks_peak_548a	247	142	165	168	167	107	118	189	120	89	110	164	147	22	82	142	161	106	91	125	256	66	124	178	60	150	182	155	154	15	288	88
4reps.HS6hr_ConsensusPeaks_peak_548b	255	159	162	205	175	121	187	220	175	161	154	214	226	43	128	198	206	146	173	170	352	75	146	272	90	186	220	192	216	25	364	106
4reps.HS6hr_ConsensusPeaks_peak_549a	1354	890	696	714	1007	481	623	926	698	547	651	846	943	142	406	601	717	412	449	559	1639	370	790	1124	620	1078	1000	867	1226	142	2535	587
4reps.HS6hr_ConsensusPeaks_peak_549b	3864	2338	2616	1853	2685	1666	2356	3718	2657	2590	2750	4041	3199	629	1829	2578	1903	1655	1704	1960	2343	616	1532	1760	843	1836	1893	1782	1582	233	3059	924
4reps.HS6hr_ConsensusPeaks_peak_550	1228	707	711	762	882	402	675	1042	661	449	695	1060	960	137	494	696	591	395	411	618	680	194	526	629	224	382	604	538	561	64	739	238
4reps.HS6hr_ConsensusPeaks_peak_551	212	142	178	179	190	131	211	302	182	147	144	285	217	53	179	221	125	117	129	175	304	67	244	279	120	249	254	222	251	31	486	128
4reps.HS6hr_ConsensusPeaks_peak_552a	64	58	64	93	59	47	45	91	92	73	59	90	75	17	40	84	61	79	41	51	76	21	47	56	27	33	37	53	58	11	128	38
4reps.HS6hr_ConsensusPeaks_peak_552b	76	42	67	73	84	59	34	93	94	77	61	119	74	24	42	56	69	60	74	62	84	20	35	57	34	38	46	39	66	7	129	49
4reps.HS6hr_ConsensusPeaks_peak_552c	52	24	33	44	42	24	37	54	61	44	28	61	49	21	15	46	27	46	26	40	54	14	32	35	28	31	29	19	51	4	76	21
4reps.HS6hr_ConsensusPeaks_peak_552d	28	13	30	20	36	20	20	38	33	36	20	47	30	12	8	37	26	19	18	32	28	5	25	28	11	21	17	16	31	4	75	14
4reps.HS6hr_ConsensusPeaks_peak_552e	65	44	74	76	78	44	52	78	64	87	54	103	75	25	43	72	57	58	52	41	81	13	29	58	47	29	29	34	65	13	100	46
4reps.HS6hr_ConsensusPeaks_peak_553a	102	74	92	121	112	68	93	139	119	84	93	135	122	42	64	115	66	66	78	75	153	50	128	146	59	86	126	118	121	23	143	61
4reps.HS6hr_ConsensusPeaks_peak_553b	122	65	84	77	115	56	72	94	102	73	70	99	70	19	62	100	71	32	54	60	145	35	99	129	55	74	87	111	107	19	159	57
4reps.HS6hr_ConsensusPeaks_peak_553c	413	227	301	264	303	208	253	421	399	380	286	520	360	98	237	311	260	202	225	240	514	143	457	469	178	324	361	406	435	55	579	178
4reps.HS6hr_ConsensusPeaks_peak_553d	173	117	91	103	159	68	71	132	111	103	86	129	128	39	45	107	126	70	47	43	172	43	86	136	52	81	82	91	161	25	188	71
4reps.HS6hr_ConsensusPeaks_peak_553e	35	8	23	35	20	19	18	31	24	25	28	40	26	6	9	22	23	23	14	14	44	7	26	38	13	20	12	30	33	7	42	17
4reps.HS6hr_ConsensusPeaks_peak_553f	152	68	114	145	132	74	83	134	133	124	121	167	99	42	69	129	111	59	79	79	209	53	114	183	71	62	136	158	149	21	238	87
4reps.HS6hr_ConsensusPeaks_peak_554	1730	1093	1297	987	1289	871	1124	1973	1551	1223	1259	1973	1623	357	943	1421	1053	839	808	958	1267	355	967	1031	473	785	890	921	1070	168	1308	513
4reps.HS6hr_ConsensusPeaks_peak_555	177	195	196	250	245	198	162	322	246	308	194	270	200	138	136	257	178	143	148	192	440	155	278	353	228	414	269	297	401	113	768	345
4reps.HS6hr_ConsensusPeaks_peak_556	154	129	153	151	173	123	110	215	151	216	117	183	144	88	91	199	149	118	135	142	272	124	205	284	186	327	233	214	266	79	544	239
4reps.HS6hr_ConsensusPeaks_peak_557a	44	27	46	31	60	43	43	74	66	53	45	46	49	19	31	44	33	35	29	29	59	26	47	77	32	49	54	53	75	17	102	33
4reps.HS6hr_ConsensusPeaks_peak_557b	59	37	31	44	43	37	35	56	52	47	37	52	42	21	23	56	47	28	32	32	73	36	54	81	38	42	56	54	73	5	132	38
4reps.HS6hr_ConsensusPeaks_peak_557c	71	44	84	61	65	36	62	108	68	83	73	123	78	9	44	76	54	51	41	59	57	26	75	75	49	69	79	95	61	14	143	49
4reps.HS6hr_ConsensusPeaks_peak_557d	23	15	20	30	36	25	24	26	42	30	26	35	33	11	19	29	22	20	20	36	28	10	27	31	16	17	24	24	41	7	42	26
4reps.HS6hr_ConsensusPeaks_peak_557e	94	88	99	90	99	80	56	160	102	117	66	154	96	35	42	144	99	73	89	75	94	22	54	78	58	40	77	97	104	26	167	78
4reps.HS6hr_ConsensusPeaks_peak_557f	173	118	156	196	207	126	129	259	199	192	166	246	160	39	125	232	127	100	112	155	186	56	170	251	116	151	158	189	208	40	330	134
4reps.HS6hr_ConsensusPeaks_peak_557g	364	245	362	387	294	196	278	542	344	245	361	599	357	87	231	342	164	208	227	260	335	100	277	340	179	226	310	336	294	50	469	175
4reps.HS6hr_ConsensusPeaks_peak_558	543	317	482	313	419	358	425	676	502	399	445	598	569	121	343	574	279	286	312	400	337	146	414	441	171	353	481	444	455	79	554	213
4reps.HS6hr_ConsensusPeaks_peak_559a	72	61	64	94	75	69	60	83	108	118	59	93	60	34	29	89	64	61	39	49	58	18	22	23	66	42	18	32	67	19	81	48
4reps.HS6hr_ConsensusPeaks_peak_559b	61	53	41	91	74	54	42	76	69	103	63	62	44	37	27	71	55	57	35	27	48	17	29	20	51	35	11	14	52	13	44	32
4reps.HS6hr_ConsensusPeaks_peak_559c	86	92	78	128	121	97	76	113	120	157	88	87	90	52	40	100	87	85	64	48	71	31	34	47	81	42	30	27	80	15	62	49
4reps.HS6hr_ConsensusPeaks_peak_559d	167	136	115	218	210	178	123	199	182	246	130	148	127	75	73	166	155	112	98	101	127	39	50	82	152	78	49	53	128	45	124	100
4reps.HS6hr_ConsensusPeaks_peak_560	142	102	117	145	156	129	112	145	181	216	112	121	115	89	71	135	118	97	82	64	93	35	58	49	94	78	38	50	108	29	99	93
4reps.HS6hr_ConsensusPeaks_peak_561a	700	414	425	428	585	288	367	619	691	464	514	739	704	120	314	415	572	343	260	379	560	90	253	285	211	308	306	260	339	58	759	194
4reps.HS6hr_ConsensusPeaks_peak_561b	85	43	56	49	79	60	65	63	122	91	62	94	82	17	34	55	51	44	38	46	109	36	46	51	54	65	44	49	87	8	196	44
4reps.HS6hr_ConsensusPeaks_peak_561c	60	41	47	60	64	40	42	75	64	85	44	70	50	17	40	72	50	47	37	57	73	21	33	51	33	32	28	40	61	15	80	31
4reps.HS6hr_ConsensusPeaks_peak_561d	92	78	85	107	83	59	83	168	114	115	92	159	89	22	74	130	83	72	83	92	119	19	75	72	74	54	47	60	119	15	124	59
4reps.HS6hr_ConsensusPeaks_peak_562a	23	17	10	18	24	21	15	27	22	19	13	30	22	3	13	26	12	14	14	18	21	5	19	17	7	22	16	6	14	4	30	12
4reps.HS6hr_ConsensusPeaks_peak_562b	83	58	66	48	71	44	45	81	72	56	48	111	90	23	40	49	50	42	42	37	61	14	37	42	38	49	52	42	59	9	110	29
4reps.HS6hr_ConsensusPeaks_peak_563	1021	561	774	827	899	462	644	1105	1205	812	854	1303	978	187	514	804	678	522	490	621	1562	331	990	1248	529	865	1030	1080	983	229	2089	698
4reps.HS6hr_ConsensusPeaks_peak_564	84	49	77	68	79	61	54	78	94	92	63	98	81	14	49	80	54	56	40	51	91	13	48	59	37	58	59	57	76	10	130	58
4reps.HS6hr_ConsensusPeaks_peak_565a	290	167	168	137	236	119	119	192	241	207	221	272	245	57	139	139	189	116	100	115	219	42	110	148	93	116	139	126	169	21	276	86
4reps.HS6hr_ConsensusPeaks_peak_565b	202	171	187	201	207	156	199	254	254	218	188	291	191	51	112	211	178	141	115	139	255	70	92	175	92	131	122	118	189	31	324	108
4reps.HS6hr_ConsensusPeaks_peak_566	100	67	87	119	79	72	68	118	73	102	62	108	99	20	58	88	68	33	74	68	50	8	28	38	23	19	22	23	58	10	56	26
4reps.HS6hr_ConsensusPeaks_peak_567a	1156	647	462	533	952	343	401	567	551	389	457	567	808	111	353	478	610	319	241	397	758	150	262	386	172	248	275	258	577	59	876	211
4reps.HS6hr_ConsensusPeaks_peak_567b	928	564	799	780	791	548	675	1109	865	651	740	1117	982	172	442	826	670	450	462	678	961	276	543	730	325	508	556	604	682	116	1001	314
4reps.HS6hr_ConsensusPeaks_peak_568	167	105	109	126	119	81	74	147	88	136	89	158	145	26	93	145	115	91	106	104	60	28	46	84	41	31	29	45	83	16	79	40
4reps.HS6hr_ConsensusPeaks_peak_569	107	42	72	85	102	49	64	81	76	70	42	101	70	26	45	124	93	55	77	66	32	9	23	43	28	25	36	36	46	15	59	32
4reps.HS6hr_ConsensusPeaks_peak_570	128	106	112	173	141	92	97	157	134	146	85	154	146	28	98	177	152	106	115	133	84	26	48	74	56	74	42	57	80	19	84	60
4reps.HS6hr_ConsensusPeaks_peak_571	470	266	302	324	399	237	284	342	297	234	217	350	386	65	193	359	310	229	165	250	327	73	186	275	193	228	230	172	298	41	436	134
4reps.HS6hr_ConsensusPeaks_peak_572a	409	195	220	205	355	153	191	214	214	126	161	225	368	54	124	212	238	142	83	161	253	45	98	116	90	115	135	118	129	21	270	90
4reps.HS6hr_ConsensusPeaks_peak_572b	183	96	138	154	150	86	118	172	108	92	98	120	170	34	88	145	122	81	93	113	138	34	51	88	64	83	62	60	74	17	192	48
4reps.HS6hr_ConsensusPeaks_peak_572c	137	75	87	109	110	74	64	135	76	81	80	94	110	39	69	134	70	75	89	83	102	33	33	87	45	66	57	56	89	15	105	42
4reps.HS6hr_ConsensusPeaks_peak_572d	184	127	164	186	163	162	168	293	110	125	133	175	167	38	140	278	123	125	143	135	186	46	85	130	78	115	117	101	128	20	194	69
4reps.HS6hr_ConsensusPeaks_peak_572e	255	149	293	219	216	219	229	400	154	181	175	246	247	61	215	396	157	142	237	219	260	52	143	160	105	175	217	154	186	39	246	103
4reps.HS6hr_ConsensusPeaks_peak_572f	188	111	205	123	167	163	162	239	134	161	95	195	177	35	146	226	142	114	149	175	214	38	88	135	65	130	160	104	158	35	234	113
4reps.HS6hr_ConsensusPeaks_peak_572g	119	89	145	126	110	146	151	198	98	94	97	143	147	19	115	193	98	106	110	137	154	29	76	122	55	120	131	106	83	27	188	81
4reps.HS6hr_ConsensusPeaks_peak_573	1213	703	1075	1019	961	737	1074	1619	905	769	859	1342	1201	242	681	1197	745	566	681	745	1255	359	740	971	412	787	803	839	894	138	1668	500
4reps.HS6hr_ConsensusPeaks_peak_574a	157	85	140	181	175	86	142	169	93	70	100	133	142	16	92	147	113	68	67	80	184	27	68	134	59	99	123	95	99	27	239	76
4reps.HS6hr_ConsensusPeaks_peak_574b	144	59	108	135	141	88	114	156	85	59	86	113	124	30	73	127	98	69	42	90	128	26	89	101	30	71	91	84	104	17	183	53
4reps.HS6hr_ConsensusPeaks_peak_575	3167	1781	2036	2045	2451	1260	1758	2877	1678	1343	1761	2188	2728	438	1230	1968	1740	1123	1168	1503	2735	714	1642	2002	1069	1942	2000	1764	2190	323	4040	1266
4reps.HS6hr_ConsensusPeaks_peak_576	621	260	352	514	439	239	348	536	246	196	231	302	478	82	201	399	287	196	243	244	411	98	205	253	124	187	277	217	263	43	431	151
4reps.HS6hr_ConsensusPeaks_peak_577a	2465	1269	1170	1371	2094	880	1119	1697	1372	892	1251	1488	1961	303	734	1197	1371	866	660	944	2141	484	1077	1389	738	1306	1351	1250	1660	276	3280	893
4reps.HS6hr_ConsensusPeaks_peak_577b	1720	890	1036	1305	1563	671	996	1462	841	591	816	1084	1527	238	643	1122	964	557	630	793	2301	465	1227	1676	857	1543	1613	1281	1901	249	3757	903
4reps.HS6hr_ConsensusPeaks_peak_577c	1162	545	669	822	1004	480	630	869	438	343	463	542	998	155	430	798	635	400	483	551	1236	241	571	710	433	767	773	584	881	117	1986	489
4reps.HS6hr_ConsensusPeaks_peak_577d	411	191	284	300	318	212	287	387	150	126	171	211	367	62	184	343	229	136	229	219	374	98	193	260	123	183	208	186	303	33	560	135
4reps.HS6hr_ConsensusPeaks_peak_577e	923	413	603	672	763	397	535	849	296	259	385	559	756	129	389	659	485	312	361	495	733	125	291	418	257	415	368	351	438	91	1144	277
4reps.HS6hr_ConsensusPeaks_peak_577f	719	312	488	609	649	339	461	628	314	292	334	462	678	86	324	577	483	267	345	407	640	93	246	351	215	344	343	286	337	60	935	234
4reps.HS6hr_ConsensusPeaks_peak_578a	204	131	207	181	164	169	196	277	177	153	123	217	210	58	178	272	127	130	159	187	99	22	73	75	64	74	75	92	116	13	104	86
4reps.HS6hr_ConsensusPeaks_peak_578b	189	89	146	150	173	141	135	252	132	136	117	158	172	41	82	223	136	114	136	127	92	37	50	90	43	68	68	52	95	14	96	47
4reps.HS6hr_ConsensusPeaks_peak_579	449	251	390	352	354	304	326	511	272	280	217	424	385	68	198	474	312	224	296	282	248	73	155	198	91	155	154	97	216	45	207	111
4reps.HS6hr_ConsensusPeaks_peak_580	249	112	173	156	199	128	144	217	155	125	120	183	158	37	98	193	169	111	92	141	153	42	65	92	45	47	60	79	125	13	136	50
4reps.HS6hr_ConsensusPeaks_peak_581a	675	419	356	342	597	264	312	449	426	331	292	471	539	78	248	370	364	239	237	278	563	142	323	412	167	237	364	306	425	67	644	197
4reps.HS6hr_ConsensusPeaks_peak_581b	172	103	132	148	174	101	134	196	135	144	136	173	179	30	87	201	111	106	119	127	194	62	74	121	60	102	97	89	150	38	186	68
4reps.HS6hr_ConsensusPeaks_peak_581c	89	64	73	68	84	65	51	74	83	98	60	92	107	9	27	74	77	70	48	61	93	25	40	67	21	40	47	51	81	23	127	30
4reps.HS6hr_ConsensusPeaks_peak_581d	234	158	121	130	181	85	115	174	173	167	155	206	200	28	113	138	194	108	106	100	240	45	59	110	56	96	97	86	148	22	371	65
4reps.HS6hr_ConsensusPeaks_peak_582	158	93	108	137	121	66	98	134	100	103	110	144	122	30	70	158	96	77	126	103	79	28	73	66	22	43	44	52	87	17	58	38
4reps.HS6hr_ConsensusPeaks_peak_583a	92	45	58	80	91	58	61	105	86	60	57	71	80	15	40	92	67	52	42	66	62	21	45	53	32	31	36	22	45	10	59	32
4reps.HS6hr_ConsensusPeaks_peak_583b	87	57	98	124	79	97	84	131	70	98	70	119	90	20	63	124	83	79	75	74	78	29	49	63	49	56	61	27	69	10	80	38
4reps.HS6hr_ConsensusPeaks_peak_584	336	148	195	278	289	163	163	267	233	162	193	235	278	30	107	161	247	121	93	129	317	75	100	138	90	97	76	86	275	22	329	64
4reps.HS6hr_ConsensusPeaks_peak_585	227	105	126	184	179	106	101	173	122	119	111	144	214	22	80	113	173	109	72	123	192	29	90	122	84	95	95	80	142	27	231	80
4reps.HS6hr_ConsensusPeaks_peak_586	812	407	510	562	657	250	399	619	461	417	413	569	655	103	268	450	432	291	244	292	850	125	404	426	231	325	416	354	556	61	1018	283
4reps.HS6hr_ConsensusPeaks_peak_587	300	198	268	308	264	206	241	356	269	253	161	346	287	92	164	295	239	189	186	197	658	127	259	493	175	257	271	222	523	85	712	166
4reps.HS6hr_ConsensusPeaks_peak_588	322	197	305	272	303	146	201	324	279	206	181	262	280	60	128	224	241	149	134	199	288	68	163	223	115	151	159	206	286	38	344	106
4reps.HS6hr_ConsensusPeaks_peak_589a	330	164	233	217	276	194	177	294	237	147	163	215	313	64	146	243	167	135	108	162	455	103	195	316	153	221	290	234	331	55	623	177
4reps.HS6hr_ConsensusPeaks_peak_589b	759	435	455	444	629	259	415	589	401	273	315	486	645	88	286	384	423	246	231	367	595	122	368	463	274	356	481	385	510	45	1015	172
4reps.HS6hr_ConsensusPeaks_peak_589c	242	129	217	267	229	134	157	252	157	136	150	165	192	49	123	225	160	111	119	151	202	51	123	194	76	124	144	122	258	36	340	109
4reps.HS6hr_ConsensusPeaks_peak_589d	143	116	137	167	134	84	118	165	93	100	73	136	117	19	103	151	101	79	103	107	164	38	86	129	55	79	82	97	110	20	204	67
4reps.HS6hr_ConsensusPeaks_peak_589e	194	95	146	147	172	86	131	174	119	120	72	141	138	35	104	161	118	61	91	111	176	42	72	135	68	87	100	72	146	14	252	62
4reps.HS6hr_ConsensusPeaks_peak_589f	339	208	268	310	310	190	198	352	254	229	142	226	274	55	150	314	248	147	161	180	390	69	152	250	121	147	197	158	225	43	534	128
4reps.HS6hr_ConsensusPeaks_peak_590a	741	349	425	459	535	269	429	589	309	262	238	386	540	49	164	364	409	230	221	289	450	95	139	280	150	242	214	194	274	53	569	155
4reps.HS6hr_ConsensusPeaks_peak_590b	313	164	189	171	292	113	138	197	221	171	121	227	314	27	100	128	196	98	81	136	167	52	70	118	84	62	98	88	200	28	195	49
4reps.HS6hr_ConsensusPeaks_peak_590c	57	34	52	56	47	25	39	39	67	56	40	43	44	6	35	56	45	31	27	42	42	13	35	27	28	30	20	27	57	5	65	21
4reps.HS6hr_ConsensusPeaks_peak_590d	13	9	18	22	13	8	20	15	26	14	17	19	26	8	14	19	18	12	9	17	26	4	5	7	9	9	7	0	16	3	25	8
4reps.HS6hr_ConsensusPeaks_peak_590e	49	24	59	56	44	35	50	71	39	22	33	68	53	4	34	36	31	27	34	42	51	19	17	22	33	30	16	18	46	4	48	18
4reps.HS6hr_ConsensusPeaks_peak_590f	75	39	80	84	70	51	76	123	51	69	65	72	48	15	35	88	68	48	53	70	43	21	31	46	23	42	26	15	49	6	77	30
4reps.HS6hr_ConsensusPeaks_peak_590g	77	36	67	83	63	48	53	103	61	82	56	69	61	11	41	74	58	54	46	39	49	8	26	37	25	26	51	31	50	5	56	24
4reps.HS6hr_ConsensusPeaks_peak_590h	179	83	150	172	141	121	147	205	161	170	123	169	127	32	90	187	120	136	78	134	133	26	67	86	50	89	68	60	114	25	151	57
4reps.HS6hr_ConsensusPeaks_peak_591a	281	138	167	180	215	109	134	223	224	164	150	215	251	33	96	142	160	115	77	116	188	35	102	118	93	87	104	102	178	33	271	87
4reps.HS6hr_ConsensusPeaks_peak_591b	76	31	46	77	71	38	46	76	78	65	35	72	74	14	32	57	51	39	27	45	68	15	39	51	17	36	18	29	55	9	91	34
4reps.HS6hr_ConsensusPeaks_peak_592a	54	39	55	56	47	27	53	67	55	45	45	66	62	17	28	50	41	30	26	29	45	9	17	25	15	20	28	11	46	9	37	22
4reps.HS6hr_ConsensusPeaks_peak_592b	11	11	5	14	13	13	12	20	17	18	13	20	20	0	7	11	8	4	9	14	14	3	6	4	7	2	5	8	10	3	8	9
4reps.HS6hr_ConsensusPeaks_peak_592c	41	31	46	51	42	32	31	61	45	43	26	49	42	9	30	56	30	27	38	33	43	9	16	19	16	14	14	13	28	11	31	21
4reps.HS6hr_ConsensusPeaks_peak_593	86	62	72	69	79	79	79	115	85	83	55	93	67	21	47	85	65	53	61	57	49	13	52	64	44	64	61	54	94	16	115	60
4reps.HS6hr_ConsensusPeaks_peak_594	171	86	98	145	117	103	105	204	124	140	118	208	142	50	99	177	100	80	87	111	126	57	173	143	67	169	151	172	145	26	162	89
4reps.HS6hr_ConsensusPeaks_peak_595a	90	37	84	75	75	48	36	84	69	85	61	89	52	17	48	76	62	37	47	51	60	19	41	37	32	35	33	25	57	20	43	34
4reps.HS6hr_ConsensusPeaks_peak_595b	121	57	107	116	111	71	83	107	113	115	96	112	101	24	103	101	76	61	71	54	101	21	66	84	48	63	54	78	73	11	87	43
4reps.HS6hr_ConsensusPeaks_peak_595c	177	106	172	105	128	97	153	231	195	139	122	182	143	41	142	151	96	76	95	112	105	24	111	159	60	60	136	113	90	31	138	47
4reps.HS6hr_ConsensusPeaks_peak_596	79	46	88	64	85	67	53	126	117	81	50	128	102	28	72	100	67	33	60	72	69	26	77	72	40	34	75	94	75	21	87	37
4reps.HS6hr_ConsensusPeaks_peak_597a	179	77	93	94	142	67	63	120	181	112	114	156	173	21	72	97	129	86	62	66	179	30	114	125	62	77	107	104	177	25	210	64
4reps.HS6hr_ConsensusPeaks_peak_597b	196	122	185	212	167	162	153	250	257	220	162	265	231	53	121	261	184	149	127	158	179	57	96	132	78	108	89	94	193	52	266	96
4reps.HS6hr_ConsensusPeaks_peak_598	107	38	66	90	71	62	64	69	79	59	63	109	88	18	41	78	61	54	23	53	65	14	38	29	26	21	42	38	70	15	52	24
4reps.HS6hr_ConsensusPeaks_peak_599	125	85	98	107	105	66	67	112	154	116	110	141	113	30	66	80	99	54	46	72	180	34	117	130	59	70	95	94	121	26	215	51
4reps.HS6hr_ConsensusPeaks_peak_600	164	77	101	90	133	37	82	114	160	104	123	161	145	24	61	85	104	74	62	69	134	29	52	69	60	61	64	59	98	13	122	32
4reps.HS6hr_ConsensusPeaks_peak_601a	120	82	110	115	134	111	115	166	104	128	73	108	146	39	82	138	101	76	87	106	78	20	43	76	84	71	41	91	91	22	99	50
4reps.HS6hr_ConsensusPeaks_peak_601b	80	59	77	75	88	64	76	144	52	84	62	70	59	26	66	103	56	57	63	68	49	21	37	39	36	48	38	45	63	13	79	32
4reps.HS6hr_ConsensusPeaks_peak_601c	126	106	134	145	151	132	136	176	102	135	95	126	150	39	120	195	91	81	104	135	105	39	65	80	73	83	78	82	110	27	154	60
4reps.HS6hr_ConsensusPeaks_peak_601d	231	151	193	202	223	201	161	313	139	163	139	172	222	87	147	202	138	134	153	143	181	67	108	133	119	151	147	118	194	29	229	93
4reps.HS6hr_ConsensusPeaks_peak_601e	145	85	98	144	138	94	120	194	117	127	81	131	124	60	87	150	75	101	108	115	95	23	75	108	72	127	100	88	156	32	166	80
4reps.HS6hr_ConsensusPeaks_peak_602	113	89	135	130	141	59	101	151	127	129	104	121	151	48	50	119	117	72	77	100	101	35	98	134	67	89	97	126	146	30	177	55
4reps.HS6hr_ConsensusPeaks_peak_603	497	306	367	352	369	219	302	453	352	266	249	382	544	85	200	370	220	221	186	301	395	149	427	446	240	389	438	411	440	71	685	224
4reps.HS6hr_ConsensusPeaks_peak_604	69	41	84	59	99	50	42	98	62	79	44	59	63	11	66	87	68	59	63	94	89	52	140	168	83	114	155	161	125	20	198	65
4reps.HS6hr_ConsensusPeaks_peak_605	149	91	128	149	113	111	131	183	140	163	122	213	122	35	102	165	98	71	98	105	132	36	142	166	67	142	174	194	176	34	208	114
4reps.HS6hr_ConsensusPeaks_peak_606	107	62	71	159	117	118	83	119	110	145	79	113	79	56	79	113	96	66	88	85	185	60	124	203	116	147	148	149	201	54	313	113
4reps.HS6hr_ConsensusPeaks_peak_607a	190	93	134	129	171	101	119	151	226	170	132	176	194	26	98	129	125	81	81	78	227	80	188	189	114	154	207	180	268	28	328	75
4reps.HS6hr_ConsensusPeaks_peak_607b	117	70	85	76	120	114	66	94	123	128	72	92	155	26	52	82	76	74	51	45	113	30	74	84	48	68	95	73	123	31	143	60
4reps.HS6hr_ConsensusPeaks_peak_607c	87	55	70	90	90	87	77	113	100	109	52	115	81	21	55	76	71	56	64	60	88	32	62	69	36	61	62	67	103	14	94	49
4reps.HS6hr_ConsensusPeaks_peak_607d	28	13	23	22	30	20	17	28	30	18	14	33	31	3	15	21	25	17	24	15	12	6	20	16	5	16	11	13	18	7	29	5
4reps.HS6hr_ConsensusPeaks_peak_607e	121	93	120	125	114	97	102	159	144	130	90	169	119	35	95	134	104	89	89	95	108	23	76	104	43	70	75	68	113	32	97	70
4reps.HS6hr_ConsensusPeaks_peak_608a	71	52	68	62	74	51	55	90	59	87	56	83	56	29	48	68	62	42	43	44	58	3	42	49	33	38	33	34	49	17	58	40
4reps.HS6hr_ConsensusPeaks_peak_608b	33	16	30	34	29	32	19	64	49	43	34	33	37	8	16	42	23	31	22	24	24	2	32	27	17	18	17	18	30	8	40	25
4reps.HS6hr_ConsensusPeaks_peak_608c	45	20	34	50	47	36	28	53	42	61	39	41	38	13	24	48	26	17	34	20	34	9	15	17	18	22	21	23	35	15	34	27
4reps.HS6hr_ConsensusPeaks_peak_608d	32	23	24	28	39	31	19	27	26	23	26	20	30	6	21	39	17	20	18	16	27	5	15	20	16	17	16	18	29	4	35	22
4reps.HS6hr_ConsensusPeaks_peak_608e	36	25	21	43	39	33	19	51	44	46	28	42	44	10	25	49	38	14	21	13	34	5	16	23	10	18	15	29	30	4	35	25
4reps.HS6hr_ConsensusPeaks_peak_608f	76	42	53	67	74	52	54	102	69	91	70	68	77	22	49	85	53	53	51	39	79	11	30	45	22	29	51	41	49	12	50	38
4reps.HS6hr_ConsensusPeaks_peak_608g	51	51	57	73	54	54	51	118	105	96	46	79	76	19	42	83	56	46	49	30	75	23	64	50	37	62	62	50	71	19	72	62
4reps.HS6hr_ConsensusPeaks_peak_608h	90	70	51	83	87	69	72	114	111	89	60	91	118	21	51	78	88	56	45	47	76	13	87	72	46	81	67	111	101	21	114	49
4reps.HS6hr_ConsensusPeaks_peak_609a	187	145	178	168	151	129	188	290	131	177	103	237	126	40	133	228	105	128	121	122	125	65	157	150	58	147	163	167	152	39	162	123
4reps.HS6hr_ConsensusPeaks_peak_609b	92	47	85	106	59	60	99	166	58	76	44	94	47	15	45	101	43	52	41	74	50	25	53	57	23	48	52	55	66	11	62	41
4reps.HS6hr_ConsensusPeaks_peak_609c	127	106	142	159	155	101	116	233	124	163	85	215	113	34	90	190	79	72	90	94	101	43	85	119	52	116	97	114	119	26	129	65
4reps.HS6hr_ConsensusPeaks_peak_609d	259	179	221	287	206	161	224	377	223	247	166	330	206	80	165	298	132	155	164	154	166	62	184	249	78	227	221	261	229	36	295	102
4reps.HS6hr_ConsensusPeaks_peak_610	759	350	348	416	548	265	375	506	446	339	401	524	667	60	263	406	450	271	232	312	477	79	207	304	151	247	287	253	266	31	585	115
4reps.HS6hr_ConsensusPeaks_peak_611a	425	237	273	384	392	221	270	437	270	226	188	322	397	68	195	363	293	164	182	239	549	75	190	285	186	238	277	211	352	55	765	173
4reps.HS6hr_ConsensusPeaks_peak_611b	2389	1076	991	1046	1750	859	1030	1432	758	693	692	912	1472	247	631	1126	907	546	601	859	1726	450	837	1168	535	1217	1263	943	1301	183	2695	626
4reps.HS6hr_ConsensusPeaks_peak_611c	620	291	312	431	547	322	331	471	282	284	185	345	415	83	242	415	279	244	213	254	716	125	236	397	189	334	333	291	384	68	900	222
4reps.HS6hr_ConsensusPeaks_peak_611d	449	230	183	255	309	205	177	274	150	153	123	160	305	49	145	221	169	106	146	164	359	64	103	193	128	146	205	143	184	32	426	116
4reps.HS6hr_ConsensusPeaks_peak_611e	953	402	212	353	687	261	216	268	215	221	113	156	582	81	164	303	335	152	193	203	402	106	133	241	160	203	175	175	283	45	628	126
4reps.HS6hr_ConsensusPeaks_peak_612	1095	680	1066	916	948	684	1011	1670	1140	1031	1014	1765	987	295	885	1276	648	626	712	906	622	223	661	767	372	569	723	869	688	99	916	374
4reps.HS6hr_ConsensusPeaks_peak_613	182	102	213	209	188	132	184	329	195	171	164	293	163	67	133	203	124	136	116	140	106	51	90	144	72	80	122	176	173	18	159	79
4reps.HS6hr_ConsensusPeaks_peak_614a	271	163	241	224	208	147	241	433	249	146	228	394	253	61	179	290	150	139	156	151	175	74	184	214	82	147	232	201	233	26	240	77
4reps.HS6hr_ConsensusPeaks_peak_614b	317	213	312	268	264	193	283	450	280	202	214	398	273	69	232	355	176	161	189	232	209	81	225	261	133	181	253	279	260	61	250	107
4reps.HS6hr_ConsensusPeaks_peak_615	142	87	114	108	125	104	81	161	115	131	130	154	137	41	87	151	73	86	104	111	83	35	89	103	73	107	98	107	110	25	170	73
4reps.HS6hr_ConsensusPeaks_peak_616	453	351	435	434	412	302	367	601	470	440	305	559	417	109	265	486	266	250	272	250	307	112	318	352	188	271	312	290	337	83	363	189
4reps.HS6hr_ConsensusPeaks_peak_617	128	74	137	145	141	86	122	201	145	127	143	205	121	44	77	139	139	70	107	104	96	37	83	138	69	72	97	113	106	17	164	54
4reps.HS6hr_ConsensusPeaks_peak_618a	184	125	118	140	129	129	146	209	163	190	113	234	129	45	99	156	104	101	109	117	93	44	106	92	39	100	94	93	105	30	129	60
4reps.HS6hr_ConsensusPeaks_peak_618b	123	106	103	119	128	81	90	144	138	154	84	141	89	30	69	126	78	61	74	59	50	27	85	80	40	84	61	97	120	24	103	40
4reps.HS6hr_ConsensusPeaks_peak_618c	101	74	84	98	94	54	67	110	118	93	69	120	93	36	72	90	67	52	36	59	63	15	73	63	32	49	47	66	89	25	79	36
4reps.HS6hr_ConsensusPeaks_peak_618d	34	27	27	33	54	35	34	48	44	39	21	33	50	14	16	36	16	26	19	11	35	11	22	41	22	30	22	42	30	10	55	21
4reps.HS6hr_ConsensusPeaks_peak_618e	51	51	41	52	30	29	60	85	63	54	43	53	57	9	46	58	32	37	18	45	33	13	17	40	34	36	38	44	46	13	49	22
4reps.HS6hr_ConsensusPeaks_peak_618f	67	57	52	38	68	44	44	58	61	62	40	75	68	11	46	63	38	30	35	43	34	17	31	35	15	43	23	45	50	7	61	39
4reps.HS6hr_ConsensusPeaks_peak_618g	125	54	94	94	130	73	67	132	119	113	65	137	102	37	85	99	77	80	61	69	60	12	69	63	45	77	50	54	72	14	101	32
4reps.HS6hr_ConsensusPeaks_peak_619	479	369	389	389	417	304	356	633	426	490	291	567	391	127	313	491	271	291	265	309	245	128	290	333	116	266	275	275	300	86	286	217
4reps.HS6hr_ConsensusPeaks_peak_620	449	334	408	365	451	298	287	489	483	400	339	452	537	92	226	422	333	268	210	289	402	104	242	271	154	208	234	248	318	61	422	162
4reps.HS6hr_ConsensusPeaks_peak_621	396	222	245	285	266	132	201	313	257	237	228	272	367	67	124	229	190	137	128	175	312	80	151	189	102	125	146	171	254	36	332	124
4reps.HS6hr_ConsensusPeaks_peak_622	544	393	580	393	502	356	444	669	619	445	449	694	610	166	407	529	356	288	307	418	576	138	481	480	236	433	512	511	507	93	708	215
4reps.HS6hr_ConsensusPeaks_peak_623	421	299	304	274	362	263	275	552	392	469	298	523	363	114	259	533	238	239	272	290	375	125	352	461	202	350	489	439	428	99	655	282
4reps.HS6hr_ConsensusPeaks_peak_624	535	397	447	337	429	431	435	674	428	526	417	648	489	152	378	656	316	358	388	351	442	140	354	367	165	395	359	367	422	96	561	250
4reps.HS6hr_ConsensusPeaks_peak_625	89	83	125	88	106	79	113	164	156	164	84	152	111	59	79	119	88	89	93	92	65	23	99	103	50	61	97	82	85	27	110	57
4reps.HS6hr_ConsensusPeaks_peak_626	377	248	145	174	299	144	140	203	143	162	122	145	276	46	83	211	180	124	114	126	116	34	52	93	54	54	71	87	136	26	118	55
4reps.HS6hr_ConsensusPeaks_peak_627	673	343	225	255	496	187	218	335	233	193	205	300	500	56	172	252	339	143	176	229	327	41	113	135	116	137	187	167	265	29	337	70
4reps.HS6hr_ConsensusPeaks_peak_628	275	182	213	191	232	130	193	356	237	277	239	365	208	68	175	256	158	182	131	166	170	47	208	201	79	118	189	175	197	46	251	123
4reps.HS6hr_ConsensusPeaks_peak_629	173	107	165	164	166	136	122	197	130	112	171	248	155	19	114	171	112	85	103	125	101	39	118	140	80	88	155	153	164	12	217	48
4reps.HS6hr_ConsensusPeaks_peak_630	551	286	209	238	446	216	167	298	290	260	238	456	474	63	200	236	306	190	171	209	400	101	186	208	139	202	267	216	474	34	503	129
4reps.HS6hr_ConsensusPeaks_peak_631	280	141	197	185	230	134	113	227	260	183	143	242	249	61	104	154	192	110	60	147	239	53	92	141	47	78	109	96	195	48	232	82
4reps.HS6hr_ConsensusPeaks_peak_632a	155	96	101	119	127	72	66	118	145	128	113	187	160	16	65	87	129	64	58	91	133	21	43	64	48	51	38	52	64	21	153	49
4reps.HS6hr_ConsensusPeaks_peak_632b	138	73	96	133	114	71	81	117	157	127	101	161	95	28	56	101	105	53	62	89	102	17	38	76	44	57	45	70	98	13	132	39
4reps.HS6hr_ConsensusPeaks_peak_633a	121	83	128	159	114	78	115	144	148	120	98	149	133	37	72	122	124	81	83	78	218	40	61	99	44	57	61	65	108	25	222	75
4reps.HS6hr_ConsensusPeaks_peak_633b	219	149	208	235	201	155	158	228	239	195	166	310	234	52	91	211	149	142	118	158	362	50	174	221	153	143	145	144	252	34	521	132
4reps.HS6hr_ConsensusPeaks_peak_633c	972	531	590	690	734	387	500	730	832	653	651	873	811	142	329	584	557	383	267	434	1120	225	637	755	409	612	651	569	814	109	1335	326
4reps.HS6hr_ConsensusPeaks_peak_634	1121	581	667	740	841	408	607	973	622	451	536	882	891	136	450	563	513	373	314	433	729	137	419	500	259	326	427	378	538	90	856	235
4reps.HS6hr_ConsensusPeaks_peak_635	380	199	246	272	345	163	222	418	193	208	205	267	288	46	150	234	267	184	151	193	341	101	140	208	99	153	252	215	329	45	332	103
4reps.HS6hr_ConsensusPeaks_peak_636a	33	24	43	31	45	39	42	50	53	40	27	44	36	6	26	43	32	20	23	31	64	5	32	39	13	25	35	21	67	7	63	18
4reps.HS6hr_ConsensusPeaks_peak_636b	74	44	52	54	84	45	43	86	71	61	46	60	60	22	42	57	48	35	32	34	90	17	37	62	44	37	45	33	89	17	81	34
4reps.HS6hr_ConsensusPeaks_peak_636c	73	54	48	60	78	46	45	92	66	57	58	71	49	29	30	65	61	47	40	61	98	22	41	88	36	52	56	46	76	18	96	41
4reps.HS6hr_ConsensusPeaks_peak_636d	194	105	87	114	172	82	88	141	91	99	94	122	148	34	69	104	122	74	53	96	143	29	64	86	70	77	92	83	112	10	187	38
4reps.HS6hr_ConsensusPeaks_peak_637	491	234	234	213	307	145	179	291	170	171	191	309	276	63	149	212	241	163	129	192	298	89	130	209	58	99	170	123	295	33	246	63
4reps.HS6hr_ConsensusPeaks_peak_638	680	395	346	401	597	293	380	533	448	383	437	569	584	92	286	374	474	250	241	299	596	123	213	330	161	214	196	130	380	68	621	143
4reps.HS6hr_ConsensusPeaks_peak_639a	101	49	67	95	104	59	61	90	92	81	57	93	82	16	38	106	86	52	57	58	115	20	73	102	18	25	59	37	111	23	103	28
4reps.HS6hr_ConsensusPeaks_peak_639b	33	12	16	42	21	21	13	18	20	24	10	37	23	4	11	36	18	29	20	17	28	6	15	18	15	12	11	5	34	1	24	16
4reps.HS6hr_ConsensusPeaks_peak_639c	70	52	63	75	70	37	46	87	74	58	58	91	87	11	44	97	67	49	54	55	79	15	39	50	16	22	34	31	63	13	68	28
4reps.HS6hr_ConsensusPeaks_peak_640a	4588	2324	2611	2931	3522	1763	2686	3580	2097	1789	2528	3058	3449	696	1944	2729	2277	1665	2033	2261	1214	310	828	932	440	906	1019	955	1015	161	1260	384
4reps.HS6hr_ConsensusPeaks_peak_640b	1306	475	672	1009	992	419	701	1046	372	293	424	571	874	118	473	787	542	346	473	563	957	280	717	913	404	766	814	844	1028	122	1263	378
4reps.HS6hr_ConsensusPeaks_peak_640c	835	380	433	495	689	237	407	585	233	181	262	290	562	73	258	457	356	220	289	353	534	156	409	470	213	468	559	497	513	83	805	215
4reps.HS6hr_ConsensusPeaks_peak_640d	1370	707	605	634	1100	398	603	884	382	268	382	460	900	118	454	636	622	346	371	544	707	162	461	547	314	579	652	603	713	79	1259	274
4reps.HS6hr_ConsensusPeaks_peak_640e	581	319	222	269	490	172	173	254	115	131	106	122	362	42	152	262	250	124	147	223	361	75	226	292	158	322	344	321	307	45	720	178
4reps.HS6hr_ConsensusPeaks_peak_640f	851	514	447	488	726	251	330	518	228	196	189	246	662	66	258	390	438	194	231	314	580	157	363	378	189	451	554	512	551	69	1022	258
4reps.HS6hr_ConsensusPeaks_peak_641	2129	1246	1107	1119	1682	718	1048	1384	891	572	920	1034	1503	228	730	1069	1135	691	691	884	1401	297	720	945	545	972	995	891	1045	141	2398	569
4reps.HS6hr_ConsensusPeaks_peak_642a	333	145	225	273	213	126	197	258	99	67	177	176	221	32	125	231	146	114	144	192	148	40	74	107	43	109	128	109	157	26	189	85
4reps.HS6hr_ConsensusPeaks_peak_642b	286	131	205	193	184	99	136	206	87	68	115	127	190	21	104	176	145	70	98	149	124	33	62	94	51	88	85	97	118	13	146	56
4reps.HS6hr_ConsensusPeaks_peak_642c	57	19	34	52	41	29	18	52	16	19	40	18	34	10	22	30	37	22	13	21	21	4	17	19	13	13	14	15	18	2	33	11
4reps.HS6hr_ConsensusPeaks_peak_642d	646	311	358	447	454	230	292	478	181	120	240	241	443	68	246	384	322	162	231	283	216	60	124	140	96	162	159	177	189	32	262	118
4reps.HS6hr_ConsensusPeaks_peak_642e	2203	1132	946	1044	1571	609	807	1098	450	299	551	529	1368	149	606	860	1037	542	630	807	558	125	283	365	284	456	387	364	414	99	824	224
4reps.HS6hr_ConsensusPeaks_peak_643a	324	213	348	377	264	244	280	394	200	149	219	258	315	58	184	415	235	195	300	265	262	82	146	197	100	223	169	163	221	30	257	103
4reps.HS6hr_ConsensusPeaks_peak_643b	490	351	556	617	453	381	431	724	361	265	337	451	485	95	359	652	371	276	452	458	413	112	215	360	170	356	314	342	399	93	532	169
4reps.HS6hr_ConsensusPeaks_peak_644	398	201	254	261	381	153	192	305	207	145	206	243	321	55	118	213	248	117	105	198	159	37	66	86	47	48	71	67	133	13	92	43
4reps.HS6hr_ConsensusPeaks_peak_645	735	458	513	628	630	399	492	696	486	360	368	595	564	90	368	526	496	296	334	464	569	82	243	363	124	183	219	209	363	41	432	105
4reps.HS6hr_ConsensusPeaks_peak_646	412	202	294	361	420	228	260	357	260	217	240	299	365	88	185	309	262	170	212	245	399	79	139	288	129	157	187	137	320	71	340	117
4reps.HS6hr_ConsensusPeaks_peak_647a	165	68	126	186	175	161	106	157	110	115	123	152	123	32	83	137	97	79	103	136	127	25	77	111	51	67	46	37	119	23	114	55
4reps.HS6hr_ConsensusPeaks_peak_647b	252	160	148	239	219	198	191	248	183	211	149	200	166	62	148	227	157	129	132	170	203	55	94	139	57	88	84	84	131	33	162	78
4reps.HS6hr_ConsensusPeaks_peak_648a	232	105	144	117	193	101	96	177	162	147	125	129	202	31	76	158	113	76	76	92	211	51	154	185	63	142	141	165	177	25	304	108
4reps.HS6hr_ConsensusPeaks_peak_648b	83	41	58	60	64	43	68	101	98	87	39	80	87	21	51	74	51	42	45	61	67	32	80	85	30	95	78	100	74	14	155	61
4reps.HS6hr_ConsensusPeaks_peak_648c	195	113	137	151	174	101	139	191	230	193	105	219	122	36	112	150	120	98	110	96	186	57	173	197	93	170	153	179	189	52	312	141
4reps.HS6hr_ConsensusPeaks_peak_648d	122	70	102	111	80	56	74	138	144	138	75	108	131	29	48	110	109	77	60	76	144	31	104	115	75	102	122	115	180	31	257	97
4reps.HS6hr_ConsensusPeaks_peak_648e	103	61	49	71	74	37	66	81	101	107	37	72	83	20	59	80	65	47	44	51	94	24	90	98	60	96	96	97	153	15	279	69
4reps.HS6hr_ConsensusPeaks_peak_648f	168	119	153	143	137	114	123	209	239	179	107	233	125	37	99	196	83	120	85	132	231	67	240	275	142	284	198	225	244	29	548	171
4reps.HS6hr_ConsensusPeaks_peak_649	195	121	93	119	168	115	105	93	198	140	114	142	166	27	84	77	159	86	54	59	118	51	101	84	62	70	84	89	140	18	174	63
4reps.HS6hr_ConsensusPeaks_peak_650	198	101	132	170	189	82	109	161	216	176	141	204	212	30	80	126	162	87	50	86	215	37	100	150	104	133	148	148	169	31	363	89
4reps.HS6hr_ConsensusPeaks_peak_651	244	116	150	120	149	103	144	195	156	183	128	215	151	34	80	169	86	116	103	130	137	48	160	110	77	112	117	130	131	32	205	85
4reps.HS6hr_ConsensusPeaks_peak_652	288	225	283	203	278	243	261	454	367	352	271	436	316	98	215	308	215	214	243	201	282	95	271	222	123	226	278	273	231	52	318	190
4reps.HS6hr_ConsensusPeaks_peak_653	445	272	295	314	416	176	206	333	362	254	193	353	488	71	157	265	341	220	124	178	574	108	292	363	234	365	341	301	469	59	1160	223
4reps.HS6hr_ConsensusPeaks_peak_654a	58	30	40	58	46	22	42	60	43	69	36	54	56	14	24	65	42	29	35	28	56	12	25	45	26	40	31	28	62	9	44	28
4reps.HS6hr_ConsensusPeaks_peak_654b	161	84	128	157	139	89	103	174	159	130	129	160	144	30	69	119	109	96	80	85	119	38	49	90	66	70	47	72	136	23	164	66
4reps.HS6hr_ConsensusPeaks_peak_654c	1210	820	826	657	996	645	721	1250	1082	963	880	1324	1336	217	656	883	733	566	518	632	976	234	593	711	378	608	608	679	623	91	1388	471
4reps.HS6hr_ConsensusPeaks_peak_655	256	141	165	221	220	139	135	210	308	225	137	245	235	51	119	170	206	120	111	119	297	56	174	206	137	140	156	129	309	31	422	122
4reps.HS6hr_ConsensusPeaks_peak_656	2203	1345	1580	1281	1615	1187	1548	2349	2001	1829	1703	2625	2097	394	1271	1720	1273	1111	1000	1231	1559	490	1197	1327	549	1076	1158	1195	1410	238	1948	655
4reps.HS6hr_ConsensusPeaks_peak_657	782	427	559	595	644	342	490	785	547	427	511	712	722	142	355	580	440	273	289	376	1029	182	530	733	334	488	600	471	826	132	1618	336
4reps.HS6hr_ConsensusPeaks_peak_658	201	138	176	190	170	143	147	259	185	167	148	247	172	52	112	211	142	113	131	124	162	37	138	194	74	115	146	137	177	42	150	64
4reps.HS6hr_ConsensusPeaks_peak_659	590	291	385	391	399	195	327	519	442	308	361	601	439	57	248	335	286	186	201	247	436	111	276	326	141	240	287	256	354	44	492	113
4reps.HS6hr_ConsensusPeaks_peak_660	198	108	164	168	150	95	126	233	169	142	188	206	180	47	104	197	142	99	94	150	167	62	96	115	66	90	84	133	148	35	152	62
4reps.HS6hr_ConsensusPeaks_peak_661a	330	175	167	234	247	117	142	256	190	145	171	219	247	38	131	179	202	106	115	132	200	50	102	141	93	91	97	110	180	31	230	77
4reps.HS6hr_ConsensusPeaks_peak_661b	382	251	271	307	376	173	189	327	276	223	276	307	315	58	136	273	216	160	169	204	329	82	193	186	143	143	171	150	262	30	381	117
4reps.HS6hr_ConsensusPeaks_peak_662	61	57	44	74	59	45	36	76	57	64	55	49	49	7	25	52	33	35	35	30	45	16	41	36	16	30	22	28	45	4	72	25
4reps.HS6hr_ConsensusPeaks_peak_663a	144	74	110	97	93	73	90	133	97	113	106	139	85	30	64	88	68	60	58	83	95	24	80	132	31	59	99	96	89	24	128	56
4reps.HS6hr_ConsensusPeaks_peak_663b	50	45	41	49	44	25	29	53	42	24	44	51	50	10	25	34	26	39	25	34	46	11	36	49	12	28	45	28	33	16	40	9
4reps.HS6hr_ConsensusPeaks_peak_663c	66	32	79	57	66	40	50	84	60	70	49	69	56	13	44	50	37	33	30	49	80	20	35	59	25	42	42	29	68	10	53	27
4reps.HS6hr_ConsensusPeaks_peak_663d	201	97	82	82	154	65	66	143	92	81	82	122	124	16	48	79	104	55	53	64	154	27	79	111	51	57	61	71	115	26	118	29
4reps.HS6hr_ConsensusPeaks_peak_664	667	423	460	392	542	339	352	550	413	419	426	523	491	92	326	310	428	227	220	320	247	86	191	244	106	186	200	207	278	33	290	96
4reps.HS6hr_ConsensusPeaks_peak_665	562	268	346	397	380	248	204	347	275	246	229	353	345	64	161	239	229	154	169	227	266	68	204	287	125	176	190	228	301	39	318	128
4reps.HS6hr_ConsensusPeaks_peak_666	254	132	133	173	187	106	118	144	106	95	104	170	140	24	86	115	139	49	70	79	111	26	65	102	58	41	76	60	105	28	124	43
4reps.HS6hr_ConsensusPeaks_peak_667a	282	160	183	189	262	125	166	228	208	137	205	216	249	15	126	177	173	112	101	145	403	86	220	291	134	237	282	245	340	43	633	156
4reps.HS6hr_ConsensusPeaks_peak_667b	761	373	394	439	535	251	342	542	348	227	406	439	546	77	222	386	350	209	242	310	798	193	453	548	287	451	486	538	800	95	1220	231
4reps.HS6hr_ConsensusPeaks_peak_667c	643	299	348	398	466	215	360	530	288	230	288	412	529	61	236	361	328	201	223	261	774	184	408	549	216	417	393	396	635	79	983	210
4reps.HS6hr_ConsensusPeaks_peak_667d	601	391	302	355	455	223	266	409	281	261	270	404	369	75	229	334	322	199	186	221	925	184	556	678	264	483	569	517	497	65	1096	279
4reps.HS6hr_ConsensusPeaks_peak_668	1016	593	680	699	749	458	603	1024	673	516	582	850	760	152	465	814	500	414	390	558	1058	232	710	973	328	531	836	770	776	120	1147	339
4reps.HS6hr_ConsensusPeaks_peak_669	531	295	278	309	407	181	252	468	245	221	234	345	351	77	178	276	253	175	127	186	333	62	161	244	143	152	212	158	241	31	275	116
4reps.HS6hr_ConsensusPeaks_peak_670a	445	264	226	223	343	160	213	310	269	201	207	301	326	71	129	260	233	132	139	168	320	61	171	236	101	156	156	184	210	36	338	85
4reps.HS6hr_ConsensusPeaks_peak_670b	261	169	129	156	187	109	150	203	138	123	125	183	202	34	114	137	166	90	94	129	211	35	107	141	80	134	132	118	164	26	278	90
4reps.HS6hr_ConsensusPeaks_peak_670c	346	216	183	190	303	158	191	296	239	230	198	303	287	42	154	215	199	128	117	147	298	61	151	182	90	157	165	192	246	23	326	107
4reps.HS6hr_ConsensusPeaks_peak_671a	135	76	89	111	77	87	72	139	118	127	65	123	117	21	58	123	86	66	76	62	201	37	89	128	52	91	74	95	130	17	162	44
4reps.HS6hr_ConsensusPeaks_peak_671b	58	47	49	79	55	35	31	89	53	67	37	95	64	14	48	65	40	40	44	38	83	6	52	56	19	35	43	39	69	6	83	25
4reps.HS6hr_ConsensusPeaks_peak_671c	67	52	55	68	73	53	50	69	54	80	42	89	75	17	36	74	63	72	70	40	95	26	48	90	30	54	47	36	69	5	82	50
4reps.HS6hr_ConsensusPeaks_peak_672a	448	344	445	533	543	465	343	705	410	482	257	457	359	292	334	452	370	316	331	312	358	91	172	229	228	184	173	151	240	94	399	193
4reps.HS6hr_ConsensusPeaks_peak_672b	90	67	82	99	109	78	78	150	69	108	35	96	79	55	48	82	74	83	72	53	70	11	34	52	43	35	35	27	46	17	56	28
4reps.HS6hr_ConsensusPeaks_peak_672c	102	82	120	106	125	106	102	165	96	143	73	121	107	45	77	113	62	66	70	52	97	15	38	41	67	46	47	37	54	13	97	37
4reps.HS6hr_ConsensusPeaks_peak_672d	127	89	133	138	134	137	87	201	103	119	88	97	119	57	89	116	92	86	78	64	91	33	48	41	87	47	38	43	66	22	105	56
4reps.HS6hr_ConsensusPeaks_peak_672e	110	70	99	156	106	114	74	180	84	108	62	125	94	49	60	98	62	63	70	66	65	23	35	24	48	37	36	36	57	13	82	38
4reps.HS6hr_ConsensusPeaks_peak_672f	198	131	180	206	241	213	143	315	148	183	69	172	140	102	113	165	113	126	102	112	121	40	47	59	118	68	58	58	102	43	156	62
4reps.HS6hr_ConsensusPeaks_peak_672g	191	173	190	190	203	199	163	292	155	184	97	172	148	89	93	223	116	119	148	112	121	48	59	79	85	75	55	52	107	32	153	105
4reps.HS6hr_ConsensusPeaks_peak_672h	127	80	149	180	154	131	89	204	109	131	98	121	98	66	79	131	91	73	91	87	91	29	53	57	58	52	45	39	61	27	104	58
4reps.HS6hr_ConsensusPeaks_peak_672i	59	48	71	51	65	61	70	103	65	76	39	77	56	47	47	79	48	33	47	37	53	26	20	34	30	28	25	13	21	13	60	22
4reps.HS6hr_ConsensusPeaks_peak_672j	195	148	213	227	239	209	136	318	167	216	118	199	161	116	152	216	148	163	143	112	156	42	95	85	115	73	59	56	99	46	138	84
4reps.HS6hr_ConsensusPeaks_peak_672k	295	222	296	298	351	284	233	439	227	304	165	244	207	163	177	324	175	192	197	158	211	59	94	91	129	121	94	103	157	47	224	146
4reps.HS6hr_ConsensusPeaks_peak_673a	164	115	146	192	194	158	114	222	130	167	98	149	126	96	86	146	120	126	95	81	119	28	60	64	79	78	50	56	94	40	131	78
4reps.HS6hr_ConsensusPeaks_peak_673b	247	147	236	274	261	268	228	396	233	239	160	196	175	117	124	269	185	167	159	141	146	55	125	106	130	104	100	72	134	61	181	102
4reps.HS6hr_ConsensusPeaks_peak_674a	192	132	198	199	169	173	159	328	137	195	88	179	126	111	88	182	91	112	121	83	121	34	81	65	93	70	62	73	89	34	116	67
4reps.HS6hr_ConsensusPeaks_peak_674b	217	151	194	224	244	224	146	297	162	206	112	188	189	100	117	226	136	143	108	115	171	45	87	85	95	75	77	81	90	38	136	80
4reps.HS6hr_ConsensusPeaks_peak_675a	253	192	271	290	280	221	187	450	202	279	153	229	194	144	157	306	148	145	143	132	156	44	98	89	104	88	90	78	134	59	186	90
4reps.HS6hr_ConsensusPeaks_peak_675b	147	136	170	201	217	153	130	253	150	173	90	178	127	90	104	194	102	110	99	117	118	37	65	98	67	56	56	62	104	37	131	70
4reps.HS6hr_ConsensusPeaks_peak_676	342	228	369	380	341	338	275	513	295	321	226	268	238	178	177	378	184	217	190	206	231	68	112	120	175	149	129	118	199	50	256	105
4reps.HS6hr_ConsensusPeaks_peak_677a	236	154	192	236	200	196	201	333	156	248	132	177	192	141	133	232	135	118	170	139	150	48	63	85	101	92	77	80	129	48	162	86
4reps.HS6hr_ConsensusPeaks_peak_677b	90	68	111	113	144	123	102	190	87	138	74	115	100	70	77	120	89	77	65	73	84	23	36	56	68	46	50	44	64	30	102	53
4reps.HS6hr_ConsensusPeaks_peak_677c	108	80	98	133	145	123	96	159	96	110	65	95	97	56	60	121	86	66	60	51	90	19	34	66	61	39	34	54	63	31	88	34
4reps.HS6hr_ConsensusPeaks_peak_677d	100	74	123	120	110	103	72	160	75	119	63	71	68	50	52	118	72	67	63	70	57	39	36	27	63	42	28	37	63	21	71	44
4reps.HS6hr_ConsensusPeaks_peak_677e	85	69	86	101	84	97	63	116	69	82	32	70	80	37	47	58	62	56	49	47	50	11	23	16	45	17	32	27	35	14	64	32
4reps.HS6hr_ConsensusPeaks_peak_677f	142	96	124	145	136	131	94	207	115	136	93	99	89	73	89	140	93	85	95	67	67	28	50	36	62	40	38	33	63	27	80	52
4reps.HS6hr_ConsensusPeaks_peak_677g	168	134	144	188	189	175	143	264	139	219	108	152	136	78	109	183	112	114	102	82	114	38	62	71	72	55	58	60	101	40	157	79
4reps.HS6hr_ConsensusPeaks_peak_677h	260	151	240	280	235	249	169	368	193	236	144	225	182	110	119	246	155	141	193	152	176	49	82	85	120	77	82	84	106	47	188	79
4reps.HS6hr_ConsensusPeaks_peak_677i	78	66	70	119	110	76	66	123	69	95	48	67	54	64	42	75	65	35	62	47	62	26	27	44	38	24	33	33	43	17	47	28
4reps.HS6hr_ConsensusPeaks_peak_677j	93	111	130	158	186	121	96	187	94	137	74	103	85	74	72	141	69	61	96	76	99	33	49	58	64	52	50	33	63	28	107	43
4reps.HS6hr_ConsensusPeaks_peak_677k	176	139	182	207	226	199	138	313	131	223	115	116	162	97	113	186	127	101	116	128	154	53	63	68	92	82	54	71	84	31	137	72
4reps.HS6hr_ConsensusPeaks_peak_677l	160	86	125	134	122	105	102	217	96	128	99	114	90	70	81	126	105	70	76	96	79	34	32	58	51	57	33	48	71	40	78	51
4reps.HS6hr_ConsensusPeaks_peak_677m	100	77	96	130	108	69	84	142	74	86	62	72	78	39	67	90	76	50	66	54	75	12	31	54	50	38	28	30	58	22	90	47
4reps.HS6hr_ConsensusPeaks_peak_677n	301	239	311	347	339	274	286	511	302	383	223	331	255	148	164	348	228	179	227	196	255	83	98	122	162	109	102	85	183	63	246	141
4reps.HS6hr_ConsensusPeaks_peak_678	89	72	80	102	90	52	66	91	102	96	78	108	113	17	43	65	63	76	40	66	58	10	44	58	16	34	39	34	65	11	63	20
4reps.HS6hr_ConsensusPeaks_peak_679	115	54	122	100	118	84	82	164	120	117	81	107	77	34	72	138	83	70	81	71	55	18	31	53	47	41	23	40	67	11	63	32
4reps.HS6hr_ConsensusPeaks_peak_680	149	81	163	166	106	110	130	226	129	179	111	216	127	39	94	170	131	121	101	108	96	19	45	74	49	49	67	43	111	19	92	72
4reps.HS6hr_ConsensusPeaks_peak_681	432	268	289	327	392	265	240	416	437	327	325	374	420	65	215	345	324	189	201	237	457	82	294	330	209	231	264	324	413	79	854	213
4reps.HS6hr_ConsensusPeaks_peak_682	132	114	136	159	170	123	124	210	183	169	170	199	136	38	119	143	123	101	80	114	137	49	126	158	85	119	127	105	117	42	231	91
4reps.HS6hr_ConsensusPeaks_peak_683a	810	515	437	463	705	331	441	600	572	447	389	585	741	116	327	465	547	372	248	332	604	149	318	431	198	306	343	332	630	64	725	209
4reps.HS6hr_ConsensusPeaks_peak_683b	603	403	384	384	534	307	368	583	395	330	332	449	604	144	302	423	340	279	215	312	455	99	240	316	142	165	257	227	429	56	443	135
4reps.HS6hr_ConsensusPeaks_peak_684a	423	234	249	241	334	216	253	381	451	337	320	483	407	87	203	292	298	170	129	211	298	86	224	232	120	193	239	196	198	43	456	119
4reps.HS6hr_ConsensusPeaks_peak_684b	94	70	78	105	96	92	61	106	127	112	78	118	99	24	51	104	102	78	62	67	111	13	65	89	33	68	56	51	74	10	162	55
4reps.HS6hr_ConsensusPeaks_peak_685	62	49	76	75	76	72	62	77	93	98	49	99	72	23	51	77	69	35	56	54	53	5	31	27	27	22	34	31	70	5	43	24
4reps.HS6hr_ConsensusPeaks_peak_686	110	78	91	128	115	65	97	196	162	183	148	269	99	22	90	145	94	85	103	96	85	30	46	72	35	58	82	85	69	15	115	53
4reps.HS6hr_ConsensusPeaks_peak_687a	350	243	308	337	307	243	333	471	455	410	317	567	334	94	213	458	300	214	185	272	490	93	269	358	156	256	336	370	410	54	697	220
4reps.HS6hr_ConsensusPeaks_peak_687b	611	343	419	470	528	266	330	513	656	498	515	749	439	86	253	468	388	252	283	290	773	130	316	446	274	412	433	358	529	72	1129	240
4reps.HS6hr_ConsensusPeaks_peak_688	449	285	246	370	392	164	235	326	476	317	302	490	362	67	140	274	283	181	172	233	313	89	164	244	97	158	201	159	310	30	402	111
4reps.HS6hr_ConsensusPeaks_peak_689	1012	559	477	633	785	335	435	790	787	630	641	908	704	126	385	598	578	373	374	473	792	184	394	466	262	387	492	456	680	107	857	262
4reps.HS6hr_ConsensusPeaks_peak_690	316	159	165	199	247	111	159	265	245	161	215	287	182	37	126	171	193	109	79	164	179	42	88	93	47	52	99	77	143	44	129	36
4reps.HS6hr_ConsensusPeaks_peak_691	372	197	190	221	331	154	188	228	280	217	196	338	316	51	167	223	262	155	102	178	240	66	142	167	97	105	137	102	198	19	286	58
4reps.HS6hr_ConsensusPeaks_peak_692	148	88	150	171	193	101	138	189	153	146	170	217	149	25	170	210	141	102	111	162	131	22	121	159	39	47	149	121	159	22	136	44
4reps.HS6hr_ConsensusPeaks_peak_693a	96	75	73	109	101	90	77	138	114	136	92	155	122	37	87	148	105	105	90	116	106	14	59	66	38	47	51	49	66	19	87	54
4reps.HS6hr_ConsensusPeaks_peak_693b	111	64	49	96	104	64	46	67	90	88	71	91	114	19	55	85	104	78	62	87	83	20	21	51	33	40	37	28	79	10	113	33
4reps.HS6hr_ConsensusPeaks_peak_693c	283	183	175	176	250	123	102	200	248	206	157	268	284	56	145	193	244	143	136	174	239	47	114	161	90	140	134	136	244	21	342	94
4reps.HS6hr_ConsensusPeaks_peak_693d	295	248	222	287	264	240	195	326	281	301	254	413	380	86	218	381	292	189	238	252	270	48	113	171	101	129	131	110	177	45	277	113
4reps.HS6hr_ConsensusPeaks_peak_694	199	127	80	107	161	108	93	126	128	137	201	284	263	50	156	217	192	171	168	217	112	29	32	58	32	74	74	48	90	10	123	37
4reps.HS6hr_ConsensusPeaks_peak_695a	251	131	46	100	197	167	76	132	150	167	198	251	299	55	158	191	243	181	207	248	127	21	31	49	52	73	73	52	89	12	117	45
4reps.HS6hr_ConsensusPeaks_peak_695b	115	61	31	31	103	81	31	43	67	78	120	125	150	24	86	97	135	102	112	128	67	10	9	29	17	48	29	33	49	5	60	34
4reps.HS6hr_ConsensusPeaks_peak_695c	22	19	2	7	21	15	6	10	8	17	15	16	36	7	17	12	19	12	13	13	21	0	1	2	0	6	11	4	12	4	11	4
4reps.HS6hr_ConsensusPeaks_peak_695d	41	32	10	22	52	39	17	33	21	37	43	49	92	10	43	32	55	30	37	45	27	3	2	15	1	10	17	14	18	6	33	9
4reps.HS6hr_ConsensusPeaks_peak_695e	165	109	48	66	150	92	61	72	98	118	197	179	207	43	115	124	206	124	152	176	108	20	17	33	24	55	52	47	82	5	90	45
4reps.HS6hr_ConsensusPeaks_peak_695f	280	175	83	151	223	178	80	132	196	196	246	262	344	67	170	218	291	171	191	217	197	26	76	81	56	81	121	91	137	21	156	68
4reps.HS6hr_ConsensusPeaks_peak_695g	219	161	96	121	222	169	99	110	166	210	241	295	324	32	213	234	264	195	206	218	141	26	43	61	46	80	92	74	99	26	105	46
4reps.HS6hr_ConsensusPeaks_peak_696	440	263	130	177	329	227	114	149	211	234	385	475	535	73	231	280	418	301	268	384	192	44	41	88	59	139	147	93	150	16	141	54
4reps.HS6hr_ConsensusPeaks_peak_697a	180	103	41	61	146	78	40	50	66	75	116	134	233	22	94	108	158	99	73	109	65	7	13	20	22	25	39	30	44	6	58	19
4reps.HS6hr_ConsensusPeaks_peak_697b	294	195	58	107	226	139	54	75	131	120	203	229	353	55	145	158	231	171	147	173	109	21	34	37	36	52	97	62	83	2	123	35
4reps.HS6hr_ConsensusPeaks_peak_698a	1496	1023	450	783	1245	792	569	740	679	822	1420	1578	1550	279	990	1157	1122	823	875	980	550	126	158	258	152	326	401	336	414	51	555	166
4reps.HS6hr_ConsensusPeaks_peak_698b	3127	1890	1007	1581	2623	1472	1134	1446	1804	1857	2337	2501	2718	559	1385	1646	1817	1383	1215	1376	1456	348	448	676	525	790	879	731	998	149	1718	417
4reps.HS6hr_ConsensusPeaks_peak_698c	1715	1058	513	957	1428	774	643	724	1192	1107	1902	2042	1823	224	885	1260	1212	860	755	1054	626	149	215	269	192	341	426	338	428	49	624	186
4reps.HS6hr_ConsensusPeaks_peak_698d	971	605	313	542	757	463	359	400	534	547	981	902	1066	142	593	719	771	483	528	675	345	49	126	168	87	175	239	235	288	27	247	72
4reps.HS6hr_ConsensusPeaks_peak_699a	3241	2143	1223	1778	2726	1642	1214	1580	1870	1979	2407	2770	2957	639	1525	1867	2055	1585	1469	1728	1529	343	477	743	573	868	1059	740	1162	164	1685	392
4reps.HS6hr_ConsensusPeaks_peak_699b	1443	1201	743	1017	1369	1075	595	1004	1074	1215	2105	2628	1767	291	1294	1533	1374	1173	1406	1450	704	213	260	414	241	581	705	523	595	79	714	230
4reps.HS6hr_ConsensusPeaks_peak_699c	999	733	428	640	784	667	410	583	551	746	1488	1683	1162	210	817	1066	907	799	990	1030	517	121	146	298	158	366	479	356	423	47	528	171
4reps.HS6hr_ConsensusPeaks_peak_699d	820	661	303	571	752	668	371	566	393	675	1228	1360	1043	168	825	976	855	729	931	1044	526	131	158	274	202	392	523	420	427	64	528	154
4reps.HS6hr_ConsensusPeaks_peak_699e	491	408	229	325	462	436	227	328	298	426	747	901	707	110	529	684	585	498	580	635	351	71	106	166	128	244	298	255	248	44	359	103
4reps.HS6hr_ConsensusPeaks_peak_700	272	206	148	167	247	201	128	205	210	307	256	326	377	64	207	342	230	167	220	247	166	63	91	114	76	107	141	120	168	36	222	94
4reps.HS6hr_ConsensusPeaks_peak_701a	92	100	53	73	106	76	77	110	80	97	110	144	158	28	97	157	101	84	103	101	82	19	33	38	19	50	54	23	53	4	58	12
4reps.HS6hr_ConsensusPeaks_peak_701b	88	77	39	59	84	72	54	115	66	90	91	105	128	29	59	129	68	63	79	84	64	25	41	48	22	41	47	37	50	7	41	20
4reps.HS6hr_ConsensusPeaks_peak_702	100	53	31	64	72	78	40	61	62	98	66	100	101	16	71	106	86	55	55	48	51	15	30	38	15	28	31	22	53	10	47	21
4reps.HS6hr_ConsensusPeaks_peak_703	292	213	259	222	227	186	216	358	344	309	280	415	276	77	195	314	211	202	167	219	272	79	296	266	115	303	266	260	270	49	410	188
4reps.HS6hr_ConsensusPeaks_peak_704	210	74	56	121	154	38	52	94	122	66	65	119	162	18	56	61	75	65	40	78	132	16	45	76	54	48	70	51	82	21	194	46
4reps.HS6hr_ConsensusPeaks_peak_705	496	244	286	297	362	179	282	475	383	243	301	509	481	64	233	301	300	176	122	245	332	74	174	224	106	146	197	181	272	51	357	85
4reps.HS6hr_ConsensusPeaks_peak_706	646	424	482	511	569	314	439	684	489	377	475	723	636	112	398	508	412	262	290	362	506	155	483	519	217	315	453	467	490	61	678	182
4reps.HS6hr_ConsensusPeaks_peak_707a	447	306	340	300	373	231	269	427	314	222	254	364	416	83	188	372	317	180	219	260	551	163	447	574	218	360	410	398	482	67	1004	253
4reps.HS6hr_ConsensusPeaks_peak_707b	138	86	110	163	135	83	102	186	149	120	117	156	124	28	91	161	111	78	84	119	211	57	107	172	72	147	142	148	204	48	383	123
4reps.HS6hr_ConsensusPeaks_peak_707c	1546	966	1212	817	1124	724	1162	1956	1164	1010	1197	1809	1303	258	944	1429	800	698	780	993	1187	350	959	1082	408	888	1069	1048	828	131	1235	471
4reps.HS6hr_ConsensusPeaks_peak_708	131	89	112	156	134	93	109	191	102	114	95	161	179	37	91	146	61	63	75	85	153	41	168	173	62	141	125	163	146	16	292	89
4reps.HS6hr_ConsensusPeaks_peak_709a	91	63	71	101	75	52	58	128	103	70	57	108	67	16	48	107	70	50	72	72	82	10	74	79	31	54	78	89	83	18	158	46
4reps.HS6hr_ConsensusPeaks_peak_709b	97	74	103	96	75	80	106	134	125	103	79	131	99	31	92	139	63	64	84	102	87	18	102	121	41	88	106	143	90	20	186	62
4reps.HS6hr_ConsensusPeaks_peak_709c	145	91	135	136	110	95	121	211	121	130	126	172	134	27	116	165	101	81	85	122	90	50	102	126	59	93	130	168	128	24	187	54
4reps.HS6hr_ConsensusPeaks_peak_710a	476	296	443	364	463	394	421	656	444	451	341	641	463	203	344	482	280	299	306	419	637	248	490	517	299	546	450	593	705	115	981	315
4reps.HS6hr_ConsensusPeaks_peak_710b	145	129	133	159	153	101	109	206	153	142	110	187	157	44	122	172	120	114	142	137	155	56	116	130	85	82	115	122	138	22	249	97
4reps.HS6hr_ConsensusPeaks_peak_710c	41	31	38	37	57	47	42	80	72	60	39	68	51	10	45	76	58	39	38	61	52	13	36	45	30	29	28	67	45	18	61	45
4reps.HS6hr_ConsensusPeaks_peak_710d	65	38	58	65	49	37	50	106	86	66	45	70	52	11	50	72	48	29	39	60	48	17	52	55	28	37	62	58	62	3	64	37
4reps.HS6hr_ConsensusPeaks_peak_710e	150	93	119	139	133	83	101	173	125	136	129	166	135	37	123	158	99	79	106	115	96	51	116	136	66	82	96	103	104	14	165	65
4reps.HS6hr_ConsensusPeaks_peak_711	141	78	114	143	125	92	100	190	174	125	142	146	129	35	88	146	153	106	65	100	106	16	56	51	43	36	46	57	100	23	119	44
4reps.HS6hr_ConsensusPeaks_peak_712	130	118	172	150	147	125	130	218	178	159	143	244	124	39	76	180	141	96	154	119	80	17	26	35	49	34	37	40	50	15	86	48
4reps.HS6hr_ConsensusPeaks_peak_713a	112	60	109	127	96	81	115	156	85	118	77	161	99	31	96	142	92	70	88	82	55	10	28	32	32	40	44	34	49	14	65	42
4reps.HS6hr_ConsensusPeaks_peak_713b	47	38	62	81	48	46	52	96	49	61	51	73	53	15	28	76	45	36	45	40	38	13	17	16	10	26	19	16	36	6	39	16
4reps.HS6hr_ConsensusPeaks_peak_713c	54	54	65	69	50	39	44	73	70	73	38	91	50	18	41	56	30	28	47	38	44	9	13	15	22	28	13	16	46	5	45	19
4reps.HS6hr_ConsensusPeaks_peak_714a	616	368	493	559	504	253	463	593	575	349	485	614	555	85	330	446	429	273	293	341	481	117	233	395	208	251	311	264	388	68	618	176
4reps.HS6hr_ConsensusPeaks_peak_714b	473	263	283	386	373	202	263	394	355	295	365	514	411	51	220	281	371	206	181	344	571	98	169	249	136	255	264	221	372	64	873	171
4reps.HS6hr_ConsensusPeaks_peak_715	157	87	123	142	120	101	106	114	142	123	101	164	157	32	55	181	138	72	67	107	125	42	83	77	65	108	87	91	94	32	300	80
4reps.HS6hr_ConsensusPeaks_peak_716	62	56	57	60	58	46	35	98	70	84	67	99	87	13	39	108	62	74	59	69	97	21	24	51	52	48	34	38	64	11	167	58
4reps.HS6hr_ConsensusPeaks_peak_717a	81	38	78	78	53	40	52	75	87	83	55	83	81	15	42	62	58	56	47	58	121	25	50	59	34	30	21	28	64	19	188	42
4reps.HS6hr_ConsensusPeaks_peak_717b	88	62	73	91	108	48	55	106	112	97	66	109	113	35	52	79	84	59	33	72	233	36	68	105	77	98	78	72	137	15	357	72
4reps.HS6hr_ConsensusPeaks_peak_718	1114	656	578	569	829	412	532	787	921	804	631	991	1025	195	446	665	668	487	381	455	834	182	477	471	295	426	466	444	676	91	1099	271
4reps.HS6hr_ConsensusPeaks_peak_719a	192	169	173	156	214	163	176	215	111	183	129	145	173	67	135	181	148	93	134	129	288	104	213	298	130	255	255	235	330	50	384	140
4reps.HS6hr_ConsensusPeaks_peak_719b	93	60	60	103	133	79	35	77	125	103	28	30	94	35	30	54	103	53	25	34	352	113	210	260	106	120	111	125	729	119	276	141
4reps.HS6hr_ConsensusPeaks_peak_720	405	273	324	510	401	385	263	447	395	486	343	494	353	184	271	493	286	237	333	296	1598	475	751	1058	793	1575	1350	1103	1011	193	2562	831
4reps.HS6hr_ConsensusPeaks_peak_721a	347	183	163	201	255	158	166	231	243	184	249	349	246	32	109	174	264	136	91	177	404	89	148	235	92	188	218	157	356	46	388	105
4reps.HS6hr_ConsensusPeaks_peak_721b	313	158	81	127	231	91	110	152	180	125	156	243	209	43	61	96	169	95	50	70	339	61	108	157	75	144	149	83	253	18	338	93
4reps.HS6hr_ConsensusPeaks_peak_722a	256	207	256	280	248	203	204	361	364	383	276	518	242	64	168	276	166	192	172	214	360	94	159	251	150	188	197	160	313	61	486	131
4reps.HS6hr_ConsensusPeaks_peak_722b	106	58	80	92	98	54	73	129	163	117	114	148	99	25	58	92	70	58	59	63	223	42	85	144	66	111	87	95	186	18	362	104
4reps.HS6hr_ConsensusPeaks_peak_722c	531	365	351	323	450	250	342	553	585	478	490	639	555	148	265	395	303	244	226	281	819	180	419	626	328	436	543	536	614	93	1234	307
4reps.HS6hr_ConsensusPeaks_peak_722d	241	121	240	239	204	184	211	305	310	328	209	353	219	74	128	244	203	180	169	172	437	60	170	282	139	185	186	194	302	50	638	206
4reps.HS6hr_ConsensusPeaks_peak_722e	136	77	107	119	125	90	119	169	132	167	152	204	121	46	65	145	112	68	75	86	154	32	82	78	38	58	56	71	133	17	208	76
4reps.HS6hr_ConsensusPeaks_peak_722f	39	39	47	61	50	24	46	64	79	63	55	95	61	23	23	62	38	30	32	40	68	19	48	57	20	31	21	40	73	13	86	31
4reps.HS6hr_ConsensusPeaks_peak_723	227	131	140	209	205	78	91	193	126	148	152	182	133	26	70	132	141	98	84	119	170	54	111	118	80	102	92	91	170	20	290	74
4reps.HS6hr_ConsensusPeaks_peak_724	144	83	92	137	101	71	109	158	129	109	122	162	109	22	54	90	96	53	65	72	134	36	67	89	31	41	72	53	147	15	120	32
4reps.HS6hr_ConsensusPeaks_peak_725a	100	47	51	102	84	37	54	84	55	43	75	128	64	17	39	69	62	49	44	55	88	13	18	41	18	18	32	27	62	5	88	6
4reps.HS6hr_ConsensusPeaks_peak_725b	73	44	51	87	55	54	48	87	97	83	78	104	80	12	35	77	54	50	42	75	85	16	27	45	33	29	32	54	85	10	90	17
4reps.HS6hr_ConsensusPeaks_peak_726	701	422	353	426	467	281	317	407	487	421	448	693	458	69	224	364	438	229	211	277	576	124	225	349	175	311	299	255	493	85	800	193
4reps.HS6hr_ConsensusPeaks_peak_727	94	70	105	83	105	97	89	120	85	122	115	182	95	29	47	131	82	82	78	92	95	30	52	95	38	46	38	47	129	13	105	54
4reps.HS6hr_ConsensusPeaks_peak_728a	493	291	302	241	372	246	252	305	400	317	310	334	381	74	188	226	324	185	176	216	410	94	189	221	184	203	188	174	300	41	553	175
4reps.HS6hr_ConsensusPeaks_peak_728b	88	66	68	60	86	71	73	79	129	91	68	105	82	29	46	88	85	59	39	78	98	16	46	60	34	53	53	51	80	14	151	44
4reps.HS6hr_ConsensusPeaks_peak_728c	13	6	11	15	25	10	15	23	15	16	13	26	21	2	10	17	11	18	8	15	18	7	14	7	11	8	7	6	21	5	18	12
4reps.HS6hr_ConsensusPeaks_peak_728d	49	41	31	44	53	22	40	55	53	55	46	71	37	12	24	46	35	26	31	35	37	7	36	30	15	26	21	29	38	14	44	20
4reps.HS6hr_ConsensusPeaks_peak_729a	107	94	82	121	109	80	64	129	173	133	88	121	110	36	45	92	91	77	57	73	210	29	73	117	75	99	102	71	130	26	305	95
4reps.HS6hr_ConsensusPeaks_peak_729b	304	193	163	230	330	105	122	189	382	183	246	237	296	36	123	144	267	124	99	148	514	50	229	345	220	265	318	242	313	43	954	185
4reps.HS6hr_ConsensusPeaks_peak_729c	158	94	118	142	164	93	68	179	195	177	124	219	120	44	93	153	122	110	97	104	289	46	130	167	144	155	157	146	208	43	531	165
4reps.HS6hr_ConsensusPeaks_peak_729d	59	49	56	63	60	52	41	88	81	80	60	144	68	12	44	59	49	38	49	48	122	20	68	85	60	72	91	68	67	17	219	56
4reps.HS6hr_ConsensusPeaks_peak_729e	88	76	73	87	73	92	75	146	140	129	87	145	82	38	61	109	63	69	79	86	159	27	74	100	88	77	71	84	92	25	250	66
4reps.HS6hr_ConsensusPeaks_peak_729f	182	153	134	191	171	151	116	217	303	234	258	343	194	56	140	236	161	101	147	146	416	66	172	287	156	296	248	152	244	42	681	147
4reps.HS6hr_ConsensusPeaks_peak_729g	162	117	100	148	125	120	93	219	249	190	195	310	156	37	88	128	118	82	105	92	207	47	98	163	82	101	133	101	160	26	295	62
4reps.HS6hr_ConsensusPeaks_peak_729h	47	30	37	63	52	37	41	58	63	55	51	68	45	9	25	30	40	31	23	34	71	9	37	45	24	24	29	34	62	7	76	24
4reps.HS6hr_ConsensusPeaks_peak_729i	374	213	203	222	302	149	170	264	277	187	257	377	264	35	138	186	199	118	108	176	353	78	178	228	81	138	177	129	277	46	270	81
4reps.HS6hr_ConsensusPeaks_peak_730	374	235	194	223	372	183	184	261	287	206	185	292	356	49	132	216	256	171	131	171	308	57	110	149	121	108	136	94	248	58	298	82
4reps.HS6hr_ConsensusPeaks_peak_731	496	324	350	383	450	235	332	423	629	435	378	548	512	99	232	375	345	274	217	287	559	143	331	413	193	247	301	251	408	65	710	195
4reps.HS6hr_ConsensusPeaks_peak_732a	114	96	91	100	103	64	86	128	135	131	117	175	92	26	68	109	95	77	64	67	136	21	79	106	50	54	50	51	82	24	150	49
4reps.HS6hr_ConsensusPeaks_peak_732b	150	114	162	193	167	178	159	246	214	219	179	300	156	54	114	257	153	119	154	144	242	60	142	192	91	129	110	98	188	24	230	77
4reps.HS6hr_ConsensusPeaks_peak_732c	312	229	245	276	268	234	226	385	262	321	285	372	292	77	206	292	216	179	219	200	346	91	200	267	130	171	160	131	274	53	303	101
4reps.HS6hr_ConsensusPeaks_peak_733	397	209	197	204	378	131	197	289	356	221	216	385	331	45	178	198	213	139	138	140	281	61	122	198	113	138	141	131	209	34	244	90
4reps.HS6hr_ConsensusPeaks_peak_734a	328	188	197	267	274	142	165	244	312	209	192	265	322	57	103	171	266	141	108	150	588	89	231	357	219	284	279	244	385	53	747	173
4reps.HS6hr_ConsensusPeaks_peak_734b	147	97	127	183	162	89	91	129	144	107	128	149	137	32	41	123	132	91	73	106	267	56	124	183	81	98	112	75	239	27	314	80
4reps.HS6hr_ConsensusPeaks_peak_734c	546	375	370	416	507	249	350	531	478	333	401	623	446	70	218	393	342	213	216	310	523	102	312	409	187	263	317	287	310	48	671	198
4reps.HS6hr_ConsensusPeaks_peak_735	2430	1340	1760	1428	1860	991	1499	2258	1980	1512	1564	2474	2047	429	1038	1749	1339	979	971	1198	1991	443	918	1128	689	1006	975	902	1240	171	2270	555
4reps.HS6hr_ConsensusPeaks_peak_736	223	157	224	238	172	162	186	286	164	206	133	251	178	67	139	229	153	172	166	195	268	60	158	222	97	102	91	87	174	48	219	65
4reps.HS6hr_ConsensusPeaks_peak_737	83	38	75	96	82	86	52	108	59	81	71	96	56	23	46	67	49	40	52	70	55	16	20	45	20	26	27	25	53	8	42	26
4reps.HS6hr_ConsensusPeaks_peak_738	189	98	204	203	177	121	169	267	211	222	143	324	174	46	152	205	132	125	153	149	199	58	147	145	85	126	110	121	175	19	222	89
4reps.HS6hr_ConsensusPeaks_peak_739	135	96	115	155	98	101	103	171	135	121	81	175	117	27	94	159	103	77	104	112	81	41	58	77	50	45	35	39	83	15	105	43
4reps.HS6hr_ConsensusPeaks_peak_740	2095	1130	1209	1039	1593	950	922	1453	1508	1046	982	1314	1857	307	697	1011	1343	829	727	869	2073	437	1017	1318	772	1039	1027	960	1497	217	2777	775
4reps.HS6hr_ConsensusPeaks_peak_741	929	567	871	815	748	492	781	1269	922	829	830	1439	851	233	682	1049	609	511	625	710	714	231	641	739	346	628	643	643	654	130	973	374
4reps.HS6hr_ConsensusPeaks_peak_742	217	105	155	204	192	151	165	242	168	192	157	217	138	38	114	178	147	113	118	138	159	39	66	102	81	75	75	70	139	46	152	54
4reps.HS6hr_ConsensusPeaks_peak_743a	94	65	92	157	103	73	97	107	73	106	88	115	95	17	51	110	76	85	62	84	97	10	58	72	40	62	56	57	90	13	113	50
4reps.HS6hr_ConsensusPeaks_peak_743b	183	123	150	217	186	125	150	205	161	191	125	183	129	53	98	175	134	106	137	150	136	37	76	123	88	127	112	155	139	34	287	136
4reps.HS6hr_ConsensusPeaks_peak_744	109	56	77	115	117	67	79	105	103	96	91	99	96	29	53	72	88	56	52	69	74	28	44	87	38	78	80	51	76	15	138	39
4reps.HS6hr_ConsensusPeaks_peak_745a	37	35	49	45	45	31	29	62	38	50	31	44	33	15	29	47	34	36	27	28	22	5	14	22	21	19	14	13	33	5	31	14
4reps.HS6hr_ConsensusPeaks_peak_745b	78	68	63	79	81	67	57	110	76	99	59	92	56	27	76	59	58	46	56	67	44	17	39	40	20	33	27	32	34	23	44	30
4reps.HS6hr_ConsensusPeaks_peak_746	2443	1653	1895	1374	1743	1258	1748	2793	2197	1960	1949	3131	2351	535	1431	2211	1400	1209	1151	1386	1903	496	1176	1367	565	1197	1346	1292	1510	261	2190	631
4reps.HS6hr_ConsensusPeaks_peak_747	339	197	233	299	281	142	186	301	218	150	166	306	309	40	126	219	178	124	126	171	360	83	196	222	120	193	196	209	312	48	474	113
4reps.HS6hr_ConsensusPeaks_peak_748	3897	2551	2334	1943	2697	1605	2085	3336	2594	2298	2440	3600	2999	544	1612	2452	1854	1415	1380	1711	2522	666	1274	1545	780	1502	1593	1479	1912	301	2957	809
4reps.HS6hr_ConsensusPeaks_peak_749a	217	138	176	216	205	144	98	222	135	182	157	252	189	21	139	186	108	121	121	121	239	91	270	309	172	302	312	393	275	58	589	211
4reps.HS6hr_ConsensusPeaks_peak_749b	50	32	60	69	47	42	50	92	59	57	51	83	63	19	40	65	43	28	33	41	69	15	53	65	33	54	64	63	76	20	99	35
4reps.HS6hr_ConsensusPeaks_peak_749c	78	23	43	47	36	25	32	65	45	45	46	61	34	15	36	52	25	33	31	33	40	16	33	44	18	29	40	26	53	16	71	26
4reps.HS6hr_ConsensusPeaks_peak_750a	239	120	169	186	219	135	143	196	201	161	152	237	185	50	53	124	136	100	72	143	188	57	103	160	82	108	139	121	170	30	241	90
4reps.HS6hr_ConsensusPeaks_peak_750b	947	534	607	602	727	254	487	843	729	491	644	934	780	113	338	516	473	280	262	434	791	163	367	468	231	373	430	416	627	111	1044	180
4reps.HS6hr_ConsensusPeaks_peak_750c	195	126	151	226	176	75	126	173	214	201	143	247	209	35	105	207	157	105	100	148	198	32	88	132	55	81	99	107	157	34	209	72
4reps.HS6hr_ConsensusPeaks_peak_751a	150	93	115	127	146	85	84	167	129	111	124	156	162	45	75	108	74	63	76	108	132	61	217	229	106	108	250	214	231	30	228	63
4reps.HS6hr_ConsensusPeaks_peak_751b	100	61	85	103	78	47	62	147	73	71	66	80	110	27	57	97	64	43	49	70	105	40	131	137	76	88	109	117	124	13	161	23
4reps.HS6hr_ConsensusPeaks_peak_751c	78	46	69	86	69	31	64	77	93	74	53	86	71	21	40	104	59	47	36	52	94	37	94	130	29	68	79	89	149	18	147	48
4reps.HS6hr_ConsensusPeaks_peak_751d	102	49	66	112	81	53	53	118	90	71	63	128	80	18	47	93	79	50	47	61	86	32	76	109	61	57	53	71	113	23	114	45
4reps.HS6hr_ConsensusPeaks_peak_752a	332	200	180	222	283	118	152	224	307	193	210	279	304	39	80	166	188	144	107	133	219	38	90	147	83	84	70	75	203	24	236	84
4reps.HS6hr_ConsensusPeaks_peak_752b	433	203	312	310	363	155	236	344	373	234	274	394	397	47	141	276	208	156	132	163	275	49	147	183	75	95	166	116	224	28	245	80
4reps.HS6hr_ConsensusPeaks_peak_753	132	85	97	157	95	57	120	150	87	85	89	168	100	33	88	158	97	50	97	106	85	21	79	98	38	34	76	62	103	12	96	36
4reps.HS6hr_ConsensusPeaks_peak_754	146	97	89	150	112	71	90	166	133	120	102	192	117	28	64	121	89	82	90	82	95	30	38	96	31	35	52	69	84	18	99	38
4reps.HS6hr_ConsensusPeaks_peak_755a	146	78	130	160	116	70	108	176	154	105	99	211	127	35	77	145	67	56	89	87	60	17	78	72	41	58	96	84	68	13	101	39
4reps.HS6hr_ConsensusPeaks_peak_755b	85	42	65	77	60	36	72	92	54	83	56	99	60	15	36	66	51	33	51	51	56	19	49	57	31	41	75	88	43	11	95	23
4reps.HS6hr_ConsensusPeaks_peak_755c	83	50	64	75	93	49	48	72	82	60	70	109	70	22	31	97	66	40	53	56	68	17	48	81	52	49	92	72	89	11	96	44
4reps.HS6hr_ConsensusPeaks_peak_755d	275	170	207	272	218	117	214	339	295	185	227	364	259	61	183	381	199	129	173	190	173	47	201	295	101	123	278	197	214	25	239	79
4reps.HS6hr_ConsensusPeaks_peak_755e	131	94	116	120	152	91	123	184	149	140	123	147	130	25	110	195	115	93	128	123	103	31	85	122	53	72	105	85	126	17	145	65
4reps.HS6hr_ConsensusPeaks_peak_756	178	65	96	153	97	82	83	154	135	126	143	180	131	29	104	199	89	97	96	87	72	39	81	90	55	57	68	49	100	27	101	57
4reps.HS6hr_ConsensusPeaks_peak_757	1554	971	878	791	1190	561	797	1190	1017	960	810	1207	1326	222	633	899	882	580	475	694	1347	322	857	986	470	791	988	911	1103	133	1941	505
4reps.HS6hr_ConsensusPeaks_peak_758a	87	63	49	72	77	49	56	98	74	59	68	118	100	17	85	79	60	68	47	69	107	47	85	100	44	68	106	96	95	21	154	55
4reps.HS6hr_ConsensusPeaks_peak_758b	516	283	263	263	390	229	270	402	428	358	222	431	491	87	192	259	272	246	169	232	504	114	284	325	253	297	306	300	409	67	782	171
4reps.HS6hr_ConsensusPeaks_peak_759a	89	71	64	53	79	59	33	79	89	76	57	87	63	12	42	71	51	49	38	61	36	4	45	49	38	46	48	46	72	17	66	38
4reps.HS6hr_ConsensusPeaks_peak_759b	85	63	86	82	107	58	68	120	107	84	97	123	92	29	53	79	58	68	49	64	80	9	65	89	50	51	85	81	120	26	128	44
4reps.HS6hr_ConsensusPeaks_peak_760a	93	28	59	71	77	39	47	65	78	45	46	81	80	12	30	47	65	37	35	47	26	9	27	28	40	34	37	44	47	12	87	16
4reps.HS6hr_ConsensusPeaks_peak_760b	54	20	37	74	60	42	35	67	55	47	41	39	39	12	29	49	40	38	42	46	32	15	29	38	30	35	25	38	66	9	54	22
4reps.HS6hr_ConsensusPeaks_peak_761a	45	27	32	53	58	39	42	68	43	58	40	66	46	9	30	63	30	33	31	40	49	16	36	38	21	31	23	35	62	9	43	37
4reps.HS6hr_ConsensusPeaks_peak_761b	69	47	75	106	57	58	66	110	115	87	81	92	77	15	48	91	62	55	73	101	97	22	51	69	50	52	71	51	90	15	80	52
4reps.HS6hr_ConsensusPeaks_peak_761c	146	70	111	187	131	98	97	176	172	121	86	164	130	34	87	160	97	75	99	109	129	33	96	164	71	78	100	106	175	27	194	68
4reps.HS6hr_ConsensusPeaks_peak_761d	268	178	213	274	205	135	183	282	319	222	207	342	248	55	113	241	230	101	169	221	241	76	146	224	103	142	165	181	217	42	338	85
4reps.HS6hr_ConsensusPeaks_peak_762a	2523	1548	1398	1421	1881	1094	1274	1777	1312	1029	1162	1442	1991	356	880	1356	1405	994	862	1095	1345	328	585	753	511	849	755	829	1066	160	1768	494
4reps.HS6hr_ConsensusPeaks_peak_762b	319	139	241	364	251	170	247	330	211	189	206	266	226	62	141	271	152	161	151	167	604	107	304	431	206	416	509	400	491	75	987	263
4reps.HS6hr_ConsensusPeaks_peak_762c	119	64	129	167	101	73	92	144	77	88	106	142	90	14	68	141	83	53	81	69	247	54	109	169	84	164	196	157	215	28	441	105
4reps.HS6hr_ConsensusPeaks_peak_762d	566	215	412	559	375	272	305	483	321	305	303	517	344	62	222	398	239	211	247	277	807	132	384	507	296	513	614	511	563	117	1308	365
4reps.HS6hr_ConsensusPeaks_peak_762e	579	211	369	457	394	238	241	440	303	238	253	430	382	62	190	302	273	224	187	248	477	81	217	319	195	270	328	296	470	75	573	205
4reps.HS6hr_ConsensusPeaks_peak_763	538	295	310	437	455	253	279	451	413	329	301	459	434	96	170	311	335	212	173	254	581	149	349	530	229	395	421	364	635	89	757	248
4reps.HS6hr_ConsensusPeaks_peak_764	334	174	259	324	231	180	235	318	251	230	179	291	222	69	161	322	201	202	185	204	194	45	163	186	62	128	150	142	177	46	204	82
4reps.HS6hr_ConsensusPeaks_peak_765	158	109	130	165	141	109	106	196	145	128	120	175	127	24	90	134	110	94	95	103	119	26	75	96	44	55	69	87	121	19	139	75
4reps.HS6hr_ConsensusPeaks_peak_766	124	76	141	146	90	72	95	138	124	94	90	169	101	40	73	121	93	91	86	81	103	20	90	110	33	55	63	72	94	14	108	48
4reps.HS6hr_ConsensusPeaks_peak_767a	150	83	138	171	139	111	106	187	135	160	94	150	135	59	110	166	97	97	148	100	145	40	83	118	91	73	115	113	164	23	170	101
4reps.HS6hr_ConsensusPeaks_peak_767b	202	111	208	210	164	148	190	285	165	186	161	260	172	74	105	242	126	126	175	121	178	57	119	173	109	105	144	152	195	27	227	143
4reps.HS6hr_ConsensusPeaks_peak_768a	224	152	234	251	245	155	203	301	193	254	180	252	202	71	161	279	194	136	169	176	161	54	147	228	110	150	153	186	211	58	237	124
4reps.HS6hr_ConsensusPeaks_peak_768b	180	116	175	277	129	81	170	257	202	163	108	231	181	37	129	182	137	106	156	137	129	38	124	161	82	97	132	148	151	23	185	86
4reps.HS6hr_ConsensusPeaks_peak_769	112	86	111	132	118	72	86	178	144	131	87	144	107	48	79	160	68	74	76	95	113	36	110	141	63	94	113	131	119	9	142	48
4reps.HS6hr_ConsensusPeaks_peak_770	219	114	177	180	181	126	148	271	173	219	135	205	198	51	116	194	159	150	120	153	274	63	250	316	112	199	284	226	253	49	400	123
4reps.HS6hr_ConsensusPeaks_peak_771a	510	274	255	231	367	205	229	328	377	328	233	286	439	92	137	261	343	249	187	207	433	94	221	283	141	245	225	230	364	31	515	128
4reps.HS6hr_ConsensusPeaks_peak_771b	183	97	130	161	152	129	116	218	214	135	162	222	186	56	73	156	149	111	123	122	213	45	113	122	98	97	99	129	193	28	312	87
4reps.HS6hr_ConsensusPeaks_peak_771c	862	428	376	384	665	341	336	603	739	436	574	792	786	123	310	344	476	305	277	371	730	176	295	386	263	336	355	316	601	79	931	228
4reps.HS6hr_ConsensusPeaks_peak_771d	250	126	150	181	209	127	119	223	256	209	208	328	194	53	107	207	170	133	146	131	229	54	124	181	114	131	112	135	196	30	331	109
4reps.HS6hr_ConsensusPeaks_peak_771e	340	248	347	356	359	212	301	497	433	317	343	563	336	84	226	423	256	241	217	322	353	82	255	324	198	250	317	285	312	53	585	206
4reps.HS6hr_ConsensusPeaks_peak_772	254	163	205	195	212	137	162	291	199	248	164	297	188	42	117	216	119	146	132	152	204	63	260	317	126	271	297	254	310	52	374	154
4reps.HS6hr_ConsensusPeaks_peak_773a	269	189	217	282	227	170	170	317	204	205	202	231	245	42	137	239	190	146	131	170	283	52	146	195	129	166	182	133	289	48	411	129
4reps.HS6hr_ConsensusPeaks_peak_773b	1258	806	599	590	943	459	546	797	709	505	672	785	961	143	429	677	732	407	361	480	1277	270	605	665	449	779	733	655	869	124	2188	433
4reps.HS6hr_ConsensusPeaks_peak_773c	117	71	101	112	129	50	74	79	116	94	119	100	109	16	51	87	95	80	58	84	221	26	126	117	65	83	64	83	143	28	348	109
4reps.HS6hr_ConsensusPeaks_peak_774a	289	138	149	160	197	84	145	240	115	78	136	197	217	30	124	159	156	84	94	124	229	42	136	151	78	87	170	148	184	17	286	50
4reps.HS6hr_ConsensusPeaks_peak_774b	355	194	155	192	334	147	158	212	232	176	169	239	325	38	146	171	213	145	111	180	224	54	109	137	114	108	117	110	232	44	296	86
4reps.HS6hr_ConsensusPeaks_peak_775	198	99	162	124	175	126	177	248	201	182	131	223	179	57	168	190	104	132	113	96	93	32	147	152	83	83	143	138	118	41	152	76
4reps.HS6hr_ConsensusPeaks_peak_776	75	49	38	75	74	43	44	78	79	89	61	61	71	16	43	82	60	38	51	57	42	16	42	50	28	29	63	39	62	15	117	26
4reps.HS6hr_ConsensusPeaks_peak_777	210	172	191	174	264	156	214	378	247	239	219	388	241	83	172	277	148	143	179	201	216	57	167	182	87	193	203	198	168	43	225	113
4reps.HS6hr_ConsensusPeaks_peak_778	156	97	154	169	157	97	107	173	131	149	123	198	144	43	92	149	106	83	79	99	101	25	80	84	37	81	78	85	130	24	190	72
4reps.HS6hr_ConsensusPeaks_peak_779	1599	847	771	983	1451	601	792	1117	531	464	845	1139	1317	187	622	1014	883	494	567	713	462	124	267	388	228	340	364	363	446	67	627	208
4reps.HS6hr_ConsensusPeaks_peak_780	547	229	302	392	416	240	307	528	247	257	349	417	487	68	205	411	289	162	244	292	285	74	212	253	133	200	203	184	225	36	470	114
4reps.HS6hr_ConsensusPeaks_peak_781a	1899	1045	1189	1066	1393	707	1073	1545	953	777	1154	1823	1474	231	720	1116	861	563	678	879	1279	245	751	901	542	777	947	933	740	78	1843	478
4reps.HS6hr_ConsensusPeaks_peak_781b	323	162	203	259	273	151	170	261	191	118	205	268	314	52	126	236	217	121	101	164	293	51	143	186	109	167	155	209	212	24	486	115
4reps.HS6hr_ConsensusPeaks_peak_781c	719	381	512	597	647	321	472	624	410	375	406	678	703	129	301	536	486	307	279	415	729	168	387	563	294	527	515	534	595	103	1451	343
4reps.HS6hr_ConsensusPeaks_peak_781d	2170	1405	1331	1545	1855	877	1257	1821	1174	882	1455	1983	2050	302	904	1583	1366	815	861	1174	2456	619	1413	1824	886	1672	1797	1765	1914	307	3860	1015
4reps.HS6hr_ConsensusPeaks_peak_782a	438	264	230	261	378	233	255	392	281	216	240	396	384	71	165	243	306	181	172	215	643	156	485	537	242	356	527	433	579	65	875	236
4reps.HS6hr_ConsensusPeaks_peak_782b	40	29	29	43	46	27	35	51	33	21	33	40	47	8	25	40	52	24	18	28	111	18	63	71	45	44	57	48	70	9	137	34
4reps.HS6hr_ConsensusPeaks_peak_782c	100	60	73	89	85	63	64	122	78	51	50	75	97	25	54	86	57	46	40	50	173	38	102	157	82	101	149	134	161	21	242	44
4reps.HS6hr_ConsensusPeaks_peak_783a	139	92	124	132	129	113	79	131	126	125	111	203	123	28	82	146	110	92	94	103	145	28	44	86	49	93	72	77	102	19	133	63
4reps.HS6hr_ConsensusPeaks_peak_783b	71	46	55	58	66	44	57	99	64	46	41	92	44	18	42	44	57	29	56	50	52	18	45	62	28	37	40	49	47	20	75	37
4reps.HS6hr_ConsensusPeaks_peak_783c	52	31	37	39	54	22	35	70	51	43	46	44	49	4	16	59	41	28	30	27	51	15	21	35	25	20	18	31	49	19	43	26
4reps.HS6hr_ConsensusPeaks_peak_783d	94	65	108	100	98	50	81	130	71	95	73	127	94	13	59	126	63	51	74	63	108	33	63	100	62	47	69	53	104	31	143	60
4reps.HS6hr_ConsensusPeaks_peak_784a	57	50	47	57	71	36	62	68	69	83	40	86	63	18	44	55	53	45	59	45	79	21	32	43	33	41	36	50	66	6	91	46
4reps.HS6hr_ConsensusPeaks_peak_784b	55	20	30	36	33	18	25	45	29	42	40	35	26	6	19	57	26	37	31	43	33	17	27	32	17	36	29	18	35	8	49	14
4reps.HS6hr_ConsensusPeaks_peak_784c	109	53	84	97	119	73	48	90	134	105	103	82	98	42	59	85	107	72	52	70	92	24	44	97	57	58	54	33	105	22	119	52
4reps.HS6hr_ConsensusPeaks_peak_784d	430	198	242	261	356	182	199	310	437	252	246	383	396	50	152	205	286	216	107	218	407	73	199	233	150	161	171	170	403	42	532	192
4reps.HS6hr_ConsensusPeaks_peak_785	328	160	160	201	301	139	164	192	183	187	140	197	272	38	92	199	236	100	73	134	286	63	150	197	133	152	145	136	256	33	505	97
4reps.HS6hr_ConsensusPeaks_peak_786	2233	1493	1634	1549	1674	1006	1601	2289	1728	1568	1486	2371	1941	392	1132	1733	1274	1028	1082	1278	1738	454	1235	1626	674	1067	1431	1323	1400	223	2066	646
4reps.HS6hr_ConsensusPeaks_peak_787a	325	247	317	334	324	183	273	489	349	329	259	499	295	73	226	313	198	189	213	236	288	103	301	347	148	210	310	271	246	49	357	128
4reps.HS6hr_ConsensusPeaks_peak_787b	99	69	106	147	102	78	76	120	103	115	78	119	115	26	72	105	69	56	76	75	84	31	44	78	53	44	70	64	83	10	83	37
4reps.HS6hr_ConsensusPeaks_peak_787c	41	19	54	45	31	30	35	54	40	38	28	60	50	10	23	36	40	26	28	41	30	18	13	32	14	13	25	26	33	11	38	19
4reps.HS6hr_ConsensusPeaks_peak_787d	72	41	72	51	80	60	57	87	103	56	81	115	88	13	42	60	65	50	31	55	59	15	45	39	36	29	36	45	48	9	43	21
4reps.HS6hr_ConsensusPeaks_peak_788a	416	280	296	305	310	301	318	482	398	431	297	584	306	97	261	424	241	254	258	307	266	112	305	288	127	253	293	303	262	65	362	156
4reps.HS6hr_ConsensusPeaks_peak_788b	181	111	115	156	158	115	113	195	151	159	92	200	120	41	76	198	81	73	100	88	119	38	137	146	67	84	89	99	134	38	159	85
4reps.HS6hr_ConsensusPeaks_peak_788c	195	106	127	155	159	122	115	212	201	198	129	191	161	45	68	191	147	133	124	136	137	62	120	157	86	137	145	138	176	33	228	116
4reps.HS6hr_ConsensusPeaks_peak_788d	301	208	190	275	272	187	169	308	258	270	177	317	262	58	174	272	224	189	168	201	360	87	285	378	148	364	311	326	317	67	629	199
4reps.HS6hr_ConsensusPeaks_peak_788e	133	94	102	133	129	112	76	167	114	157	94	187	99	30	66	134	93	88	85	98	122	34	85	103	67	79	67	83	118	36	181	69
4reps.HS6hr_ConsensusPeaks_peak_788f	142	91	111	160	125	109	110	178	123	146	100	199	109	28	84	154	76	96	88	88	82	37	42	87	51	78	79	69	144	27	119	70
4reps.HS6hr_ConsensusPeaks_peak_789	199	169	192	234	194	205	160	288	238	256	162	285	199	56	155	189	179	158	142	146	163	42	130	173	98	156	162	140	126	31	193	140
4reps.HS6hr_ConsensusPeaks_peak_790	200	109	119	165	183	116	131	190	200	211	141	201	198	31	90	177	165	97	100	127	232	64	151	165	86	115	122	98	263	29	251	69
4reps.HS6hr_ConsensusPeaks_peak_791a	103	65	75	64	125	107	58	105	97	106	51	94	92	37	57	96	85	80	52	58	141	54	65	74	77	107	50	93	98	26	283	88
4reps.HS6hr_ConsensusPeaks_peak_791b	54	38	44	42	60	45	32	47	83	65	42	58	31	15	23	66	40	35	28	42	168	32	65	90	94	119	58	65	104	29	422	93
4reps.HS6hr_ConsensusPeaks_peak_791c	122	80	82	94	126	120	65	78	164	134	80	130	95	28	51	106	95	73	97	71	132	45	116	110	112	124	100	99	124	45	402	119
4reps.HS6hr_ConsensusPeaks_peak_792a	85	67	48	64	78	65	40	88	77	89	52	94	74	41	51	57	63	84	70	45	65	27	43	68	33	50	53	37	70	22	94	78
4reps.HS6hr_ConsensusPeaks_peak_792b	64	53	47	45	78	50	59	76	64	89	50	70	64	18	48	81	55	47	45	46	38	17	30	53	42	42	42	36	63	11	82	46
4reps.HS6hr_ConsensusPeaks_peak_793	144	110	140	148	115	144	105	212	134	171	106	163	143	24	79	171	110	111	130	111	136	45	60	101	46	49	62	79	99	24	115	39
4reps.HS6hr_ConsensusPeaks_peak_794a	214	109	175	169	175	158	129	219	174	168	128	211	153	41	91	187	177	120	92	109	158	47	80	160	88	73	85	65	170	19	146	65
4reps.HS6hr_ConsensusPeaks_peak_794b	207	66	64	96	140	58	55	114	96	64	59	73	124	15	49	47	117	52	21	55	74	15	31	66	35	34	40	28	108	11	75	26
4reps.HS6hr_ConsensusPeaks_peak_794c	362	193	171	159	261	136	155	233	304	207	208	285	305	52	111	161	198	122	123	127	115	17	76	89	57	64	83	87	117	21	85	47
4reps.HS6hr_ConsensusPeaks_peak_795	105	78	86	86	102	68	79	148	120	117	78	108	87	24	64	93	68	65	70	76	111	34	121	103	69	91	96	121	89	24	156	54
4reps.HS6hr_ConsensusPeaks_peak_796	672	390	671	654	598	444	571	886	668	509	404	749	562	148	418	727	406	333	416	493	571	216	672	696	345	539	747	763	622	94	1057	342
4reps.HS6hr_ConsensusPeaks_peak_797	322	156	248	254	250	181	253	362	317	252	211	309	249	77	213	304	164	174	147	220	184	69	198	248	128	168	211	215	203	34	287	114
4reps.HS6hr_ConsensusPeaks_peak_798	214	158	233	249	225	165	182	319	216	185	215	282	245	62	165	200	195	159	142	169	186	47	223	220	118	128	217	217	238	33	295	138
4reps.HS6hr_ConsensusPeaks_peak_799	445	230	316	333	326	162	264	374	321	215	240	332	331	62	164	269	279	187	130	215	367	101	227	313	125	170	204	194	335	31	420	126
4reps.HS6hr_ConsensusPeaks_peak_800	449	254	315	323	332	248	256	324	354	345	232	301	387	85	199	310	259	185	189	224	396	100	230	325	91	218	227	253	404	48	434	160
4reps.HS6hr_ConsensusPeaks_peak_801a	391	246	225	306	326	207	236	322	337	310	254	331	380	58	167	252	291	141	197	240	618	123	287	389	187	289	288	247	508	68	745	193
4reps.HS6hr_ConsensusPeaks_peak_801b	427	232	241	297	326	175	205	252	271	155	176	237	386	50	161	243	319	187	116	174	379	80	171	204	110	152	185	154	241	50	438	102
4reps.HS6hr_ConsensusPeaks_peak_802a	130	48	91	110	108	80	74	105	112	95	87	78	108	28	38	80	99	58	54	59	125	30	88	135	47	93	93	91	132	21	206	74
4reps.HS6hr_ConsensusPeaks_peak_802b	167	96	120	133	129	94	102	135	179	127	124	143	161	34	74	121	144	76	69	79	181	32	80	133	60	112	92	113	170	21	225	76
4reps.HS6hr_ConsensusPeaks_peak_802c	729	320	457	430	438	235	337	561	445	298	372	541	583	74	237	340	364	214	225	239	571	99	277	369	193	236	298	246	503	71	600	118
4reps.HS6hr_ConsensusPeaks_peak_803	170	70	95	125	74	52	90	139	109	96	104	119	95	25	98	121	86	68	48	81	60	31	50	59	28	31	52	85	66	10	52	31
4reps.HS6hr_ConsensusPeaks_peak_804	119	65	80	79	97	55	67	139	82	61	60	102	106	18	73	103	67	50	75	101	77	20	73	74	53	43	102	92	58	15	96	44
4reps.HS6hr_ConsensusPeaks_peak_805	127	90	120	123	100	90	107	190	138	166	122	185	96	21	87	141	70	101	73	122	106	21	143	123	49	107	120	129	96	20	119	65
4reps.HS6hr_ConsensusPeaks_peak_806	401	247	339	333	238	232	239	487	347	387	305	558	251	105	239	394	225	234	230	311	210	72	195	226	91	200	213	261	209	42	276	154
4reps.HS6hr_ConsensusPeaks_peak_807	266	171	170	163	204	128	158	232	186	197	151	264	209	50	155	201	198	125	141	142	203	55	90	134	45	86	113	104	192	39	158	70
4reps.HS6hr_ConsensusPeaks_peak_808	802	445	452	487	569	289	432	668	532	418	539	786	758	104	276	463	443	250	261	384	429	114	286	328	146	204	278	278	392	42	400	107
4reps.HS6hr_ConsensusPeaks_peak_809a	237	166	154	214	192	150	161	223	142	167	110	220	220	34	106	199	162	114	110	135	159	40	87	134	59	123	82	90	200	22	228	75
4reps.HS6hr_ConsensusPeaks_peak_809b	389	150	178	216	310	135	159	245	159	132	139	249	278	51	99	172	208	106	103	139	223	48	69	120	56	88	93	80	228	26	184	52
4reps.HS6hr_ConsensusPeaks_peak_810	775	386	322	295	653	230	266	408	303	224	278	390	560	82	206	312	380	193	159	255	535	110	267	313	156	316	343	270	362	52	782	159
4reps.HS6hr_ConsensusPeaks_peak_811	2386	1379	870	862	1693	565	738	1087	609	536	842	1111	1466	157	554	789	1109	539	562	741	1082	240	389	602	337	647	643	619	787	109	1605	320
4reps.HS6hr_ConsensusPeaks_peak_812	760	452	337	368	585	291	287	430	337	287	271	447	564	104	209	397	364	214	257	321	911	150	339	517	261	451	566	482	589	68	1162	218
4reps.HS6hr_ConsensusPeaks_peak_813	1049	591	501	503	698	370	422	660	457	314	381	568	734	116	345	536	473	283	306	404	943	176	342	563	283	336	570	457	536	59	1060	254
4reps.HS6hr_ConsensusPeaks_peak_814	1724	929	727	798	1167	519	632	899	693	561	692	954	1184	148	462	752	856	513	460	669	1380	307	531	740	390	713	766	623	1010	135	1961	464
4reps.HS6hr_ConsensusPeaks_peak_815	265	161	118	134	181	124	81	152	166	102	127	179	256	27	65	129	150	91	96	103	184	33	57	103	58	63	113	72	133	16	232	45
4reps.HS6hr_ConsensusPeaks_peak_816	177	106	102	115	96	76	50	115	84	93	44	109	126	21	55	97	114	57	56	82	55	27	27	50	32	25	29	48	71	16	69	31
4reps.HS6hr_ConsensusPeaks_peak_817a	58	39	63	67	60	57	40	87	37	61	44	71	67	24	42	71	80	35	49	51	32	8	17	19	15	16	16	26	36	7	31	24
4reps.HS6hr_ConsensusPeaks_peak_817b	109	84	105	129	104	91	108	158	97	101	82	154	120	45	88	191	108	65	107	96	63	19	41	49	23	44	60	52	86	26	90	56
4reps.HS6hr_ConsensusPeaks_peak_818	251	136	139	144	210	120	133	187	156	144	153	236	173	21	110	111	158	92	84	74	160	42	79	101	59	68	58	55	147	13	139	30
4reps.HS6hr_ConsensusPeaks_peak_819	589	396	341	374	441	212	273	445	304	289	252	461	476	88	268	320	310	236	203	258	319	79	187	310	136	177	270	256	344	42	480	114
4reps.HS6hr_ConsensusPeaks_peak_820	274	158	228	248	210	160	144	297	215	216	154	329	181	58	152	227	149	110	154	164	291	60	260	336	143	210	187	195	276	48	506	154
4reps.HS6hr_ConsensusPeaks_peak_821a	41	24	41	34	42	24	46	70	35	54	46	59	38	6	31	83	32	25	38	39	29	6	34	32	24	27	16	18	48	3	44	12
4reps.HS6hr_ConsensusPeaks_peak_821b	75	67	74	83	88	78	76	111	65	84	79	147	60	23	52	108	62	51	77	72	84	25	60	72	43	48	56	66	58	16	69	27
4reps.HS6hr_ConsensusPeaks_peak_822	121	60	95	111	106	65	84	135	111	128	95	138	78	25	69	131	72	55	86	79	110	39	85	137	75	76	87	72	118	20	159	52
4reps.HS6hr_ConsensusPeaks_peak_823a	159	77	96	116	137	72	77	139	86	109	86	118	113	26	57	115	82	58	48	66	105	19	56	71	37	47	52	47	88	28	106	36
4reps.HS6hr_ConsensusPeaks_peak_823b	92	65	88	109	65	61	60	120	86	94	56	110	74	29	65	102	58	35	64	61	76	17	37	58	49	56	55	38	51	14	75	21
4reps.HS6hr_ConsensusPeaks_peak_824a	194	121	133	201	154	117	101	234	203	150	187	227	160	42	88	212	117	96	122	120	225	66	130	157	74	115	140	113	154	33	321	87
4reps.HS6hr_ConsensusPeaks_peak_824b	146	76	95	132	134	67	82	150	108	75	90	162	107	32	44	122	101	75	59	89	174	44	93	104	62	81	91	84	142	18	207	58
4reps.HS6hr_ConsensusPeaks_peak_824c	155	70	75	181	154	51	76	126	132	75	121	143	167	26	47	110	161	69	62	123	291	60	83	128	93	134	140	118	236	24	386	59
4reps.HS6hr_ConsensusPeaks_peak_824d	196	98	93	175	171	84	99	115	136	66	119	184	146	30	46	132	142	85	73	89	181	33	78	106	50	82	85	77	139	12	230	66
4reps.HS6hr_ConsensusPeaks_peak_825	236	166	198	253	181	177	180	319	217	253	156	318	196	41	180	285	182	135	186	183	245	59	195	261	114	143	195	180	203	22	284	120
4reps.HS6hr_ConsensusPeaks_peak_826	251	147	179	177	222	117	143	198	182	123	106	199	203	28	106	183	163	101	68	128	330	63	145	211	100	163	183	142	302	50	318	87
4reps.HS6hr_ConsensusPeaks_peak_827a	74	31	62	66	86	26	33	45	54	39	39	42	66	15	39	53	41	25	24	30	108	26	55	95	44	37	83	46	126	15	142	37
4reps.HS6hr_ConsensusPeaks_peak_827b	384	180	226	306	271	145	215	315	212	163	157	280	312	26	153	250	216	142	156	218	497	84	241	397	173	264	297	262	348	39	769	117
4reps.HS6hr_ConsensusPeaks_peak_828	195	111	136	151	200	102	115	203	123	116	111	200	154	36	97	155	133	96	98	109	97	34	58	83	60	68	59	55	90	20	116	60
4reps.HS6hr_ConsensusPeaks_peak_829	256	115	161	223	215	171	138	284	183	184	131	216	222	32	98	232	154	130	118	134	140	43	84	87	71	63	57	81	101	15	168	42
4reps.HS6hr_ConsensusPeaks_peak_830	739	403	432	526	641	327	410	685	555	418	372	585	712	77	293	443	511	310	269	375	540	136	232	312	236	247	263	213	391	29	713	164
4reps.HS6hr_ConsensusPeaks_peak_831	509	293	271	327	383	180	290	395	328	263	272	383	309	43	175	300	311	183	129	199	278	72	168	189	95	134	174	85	264	37	327	96
4reps.HS6hr_ConsensusPeaks_peak_832	408	266	314	328	360	238	263	469	323	287	239	468	351	99	255	385	246	224	230	264	340	105	321	347	177	339	328	350	339	57	637	197
4reps.HS6hr_ConsensusPeaks_peak_833	116	74	70	110	94	49	91	142	56	80	50	112	91	27	54	86	70	43	51	53	85	23	77	107	50	76	92	87	91	14	162	45
4reps.HS6hr_ConsensusPeaks_peak_834a	61	40	52	66	50	45	39	78	59	48	40	70	50	18	38	69	33	49	49	48	32	8	33	31	19	26	33	26	40	15	51	30
4reps.HS6hr_ConsensusPeaks_peak_834b	38	14	19	28	20	19	17	37	30	20	29	44	28	6	13	36	30	25	21	30	22	6	18	26	14	14	26	13	24	6	21	12
4reps.HS6hr_ConsensusPeaks_peak_834c	66	34	58	93	62	61	56	73	40	65	45	75	55	14	44	68	66	41	37	63	58	25	26	38	47	34	22	27	47	12	72	37
4reps.HS6hr_ConsensusPeaks_peak_835a	198	120	151	238	172	134	133	238	148	159	108	179	172	66	93	175	158	109	106	96	202	35	95	122	73	82	98	75	185	29	310	101
4reps.HS6hr_ConsensusPeaks_peak_835b	384	212	226	346	356	165	198	289	221	162	151	209	300	79	141	193	212	153	96	169	383	68	164	264	140	186	172	172	354	46	542	159
4reps.HS6hr_ConsensusPeaks_peak_835c	217	166	190	244	180	130	155	229	162	183	131	264	206	42	103	199	131	138	133	144	294	70	136	179	113	115	109	119	186	39	445	85
4reps.HS6hr_ConsensusPeaks_peak_835d	508	217	289	403	438	226	246	332	404	296	267	379	400	81	182	297	299	188	129	202	383	57	243	270	176	169	232	176	346	64	670	145
4reps.HS6hr_ConsensusPeaks_peak_836a	104	49	66	96	83	58	56	82	70	82	67	107	93	11	43	76	78	55	44	52	88	10	47	77	55	64	41	33	80	13	140	38
4reps.HS6hr_ConsensusPeaks_peak_836b	195	121	123	186	155	127	108	159	148	133	99	199	164	32	66	151	140	95	73	117	180	40	92	108	92	84	78	52	117	18	281	97
4reps.HS6hr_ConsensusPeaks_peak_836c	161	89	78	139	147	84	66	96	174	105	86	138	112	33	46	113	111	73	52	65	243	34	97	139	120	121	116	101	102	6	399	103
4reps.HS6hr_ConsensusPeaks_peak_836d	121	80	82	110	89	96	77	100	161	72	106	126	107	22	66	95	118	78	52	78	222	26	69	129	98	138	103	76	92	11	360	63
4reps.HS6hr_ConsensusPeaks_peak_836e	113	68	71	97	115	83	55	88	97	93	61	92	105	8	39	72	92	73	37	55	159	22	45	83	73	66	48	44	78	11	283	65
4reps.HS6hr_ConsensusPeaks_peak_836f	232	109	121	202	212	83	94	141	158	112	146	192	169	31	72	105	170	69	50	83	161	26	44	83	53	63	80	52	114	15	270	68
4reps.HS6hr_ConsensusPeaks_peak_836g	216	126	165	223	217	138	120	170	225	159	124	169	177	31	71	156	193	117	84	101	258	66	104	125	79	109	77	85	203	23	366	83
4reps.HS6hr_ConsensusPeaks_peak_837	182	130	119	166	140	142	106	162	159	194	106	197	170	59	102	178	168	102	71	111	272	50	97	176	129	167	140	158	260	51	593	184
4reps.HS6hr_ConsensusPeaks_peak_838	441	215	248	344	390	161	232	373	433	342	285	484	367	64	149	279	294	222	133	214	447	76	189	284	151	180	189	182	385	64	712	207
4reps.HS6hr_ConsensusPeaks_peak_839	87	47	60	59	55	58	47	82	108	70	48	99	81	29	42	68	67	47	39	23	49	14	23	43	17	40	32	37	47	13	84	24
4reps.HS6hr_ConsensusPeaks_peak_840a	26	19	27	38	45	25	32	32	34	31	42	43	37	9	24	49	25	16	24	19	30	11	22	17	17	12	23	19	24	3	46	26
4reps.HS6hr_ConsensusPeaks_peak_840b	53	39	46	65	57	37	51	74	46	53	36	77	40	9	23	69	36	40	32	36	36	10	30	39	24	31	22	22	37	11	66	24
4reps.HS6hr_ConsensusPeaks_peak_841	1310	768	663	711	1017	503	552	910	913	684	803	1154	1094	184	495	673	738	492	378	549	924	194	597	612	338	518	526	652	733	107	1203	349
4reps.HS6hr_ConsensusPeaks_peak_842a	221	167	141	199	206	162	128	251	174	197	144	227	212	44	133	248	119	124	124	107	365	85	295	353	126	272	242	281	355	46	655	160
4reps.HS6hr_ConsensusPeaks_peak_842b	102	69	106	122	124	89	56	99	136	93	65	106	111	33	55	127	76	64	47	74	217	32	132	155	77	134	123	146	156	29	447	117
4reps.HS6hr_ConsensusPeaks_peak_842c	184	100	132	119	155	111	83	126	135	112	102	187	175	29	70	129	81	82	88	78	388	85	229	278	192	285	304	264	309	54	813	233
4reps.HS6hr_ConsensusPeaks_peak_842d	280	164	170	190	263	138	131	250	185	196	113	199	212	50	92	218	179	128	118	147	575	121	282	323	199	337	279	291	389	52	1029	330
4reps.HS6hr_ConsensusPeaks_peak_842e	2326	1380	1102	1101	1687	624	1070	1584	964	775	1035	1347	1609	292	691	1219	957	557	627	869	1795	423	1048	1216	695	1169	1130	1169	1571	185	2683	749
4reps.HS6hr_ConsensusPeaks_peak_843	458	229	255	377	351	151	235	328	421	248	289	492	327	68	129	248	284	170	153	214	381	76	152	226	143	148	200	180	244	47	406	114
4reps.HS6hr_ConsensusPeaks_peak_844a	221	136	177	227	194	135	162	231	236	202	182	258	182	63	139	248	126	171	147	185	166	65	149	151	102	156	146	182	181	45	263	123
4reps.HS6hr_ConsensusPeaks_peak_844b	127	82	102	136	111	73	89	155	139	122	95	132	114	31	75	144	109	92	89	83	93	47	139	157	57	121	170	155	162	25	204	84
4reps.HS6hr_ConsensusPeaks_peak_844c	106	71	87	72	90	60	59	128	116	120	68	97	81	32	52	95	66	48	61	64	73	36	86	77	58	98	99	75	142	24	133	58
4reps.HS6hr_ConsensusPeaks_peak_844d	386	238	418	291	313	241	414	750	531	501	404	739	431	112	334	583	243	295	215	326	246	89	305	239	113	299	290	291	218	29	361	177
4reps.HS6hr_ConsensusPeaks_peak_845a	202	147	177	219	204	189	137	247	231	240	206	253	153	67	146	203	134	164	175	154	436	140	342	408	322	568	359	501	417	68	902	313
4reps.HS6hr_ConsensusPeaks_peak_845b	91	117	100	137	133	107	98	138	129	178	120	149	113	40	65	128	98	89	119	88	285	94	252	261	201	301	255	278	211	46	490	180
4reps.HS6hr_ConsensusPeaks_peak_846	45	30	54	43	52	42	35	49	73	65	30	64	49	19	44	56	43	33	33	33	41	18	30	34	21	21	39	33	50	10	25	31
4reps.HS6hr_ConsensusPeaks_peak_847	178	86	108	91	175	89	105	127	179	141	107	137	163	25	53	74	100	50	52	62	137	53	69	100	64	86	115	107	155	25	209	56
4reps.HS6hr_ConsensusPeaks_peak_848	1081	651	544	497	852	491	448	700	761	585	562	768	842	174	289	365	648	426	268	423	1166	222	518	624	513	705	603	610	846	153	1966	583
4reps.HS6hr_ConsensusPeaks_peak_849	82	68	91	90	100	69	69	97	122	102	71	99	91	29	35	69	87	74	74	71	199	44	91	128	74	84	65	81	122	30	296	90
4reps.HS6hr_ConsensusPeaks_peak_850	143	72	90	76	134	54	68	111	53	52	54	56	123	21	68	52	94	42	40	53	144	27	83	80	34	82	87	132	148	15	283	39
4reps.HS6hr_ConsensusPeaks_peak_851	214	114	125	98	203	80	122	144	143	102	67	104	169	38	50	126	142	84	55	71	159	38	80	115	51	71	104	96	133	18	198	49
4reps.HS6hr_ConsensusPeaks_peak_852	123	63	74	102	87	71	70	86	83	94	83	133	73	23	49	93	53	70	48	62	75	27	76	83	37	63	73	64	105	19	106	53
4reps.HS6hr_ConsensusPeaks_peak_853a	67	32	36	58	62	42	39	51	81	48	51	60	80	15	34	35	65	35	26	52	62	19	49	44	21	42	56	42	89	9	107	44
4reps.HS6hr_ConsensusPeaks_peak_853b	52	28	37	61	42	28	35	34	66	59	26	60	38	12	33	40	36	45	29	41	37	21	26	34	20	16	19	27	70	5	78	34
4reps.HS6hr_ConsensusPeaks_peak_853c	138	84	87	93	135	81	74	103	128	110	68	118	124	17	52	79	115	83	76	59	90	36	52	89	44	62	54	49	100	21	109	44
4reps.HS6hr_ConsensusPeaks_peak_854a	176	83	75	103	123	79	75	120	123	93	87	119	167	27	67	110	124	72	65	78	234	50	88	156	74	89	114	81	161	23	320	72
4reps.HS6hr_ConsensusPeaks_peak_854b	114	90	77	109	98	100	80	129	128	111	91	136	136	31	64	133	97	80	77	89	403	77	188	268	123	212	173	161	316	56	668	134
4reps.HS6hr_ConsensusPeaks_peak_855	535	291	321	485	414	214	297	502	262	217	213	421	381	62	139	287	273	177	153	222	518	100	176	321	181	234	251	183	418	44	651	131
4reps.HS6hr_ConsensusPeaks_peak_856a	77	65	77	104	74	67	56	143	79	102	65	101	62	26	69	93	64	59	49	73	66	25	39	64	34	33	33	46	60	26	63	19
4reps.HS6hr_ConsensusPeaks_peak_856b	104	57	98	123	108	77	68	112	90	103	62	105	79	28	58	122	85	80	72	77	93	36	57	73	54	55	35	48	92	23	100	46
4reps.HS6hr_ConsensusPeaks_peak_857	340	192	233	242	253	141	198	301	314	236	208	303	314	51	149	210	177	147	121	199	179	36	94	124	59	87	119	114	167	38	239	64
4reps.HS6hr_ConsensusPeaks_peak_858a	439	239	369	414	371	271	333	509	534	394	355	544	404	109	255	346	318	226	209	346	284	74	220	265	101	169	252	246	291	36	311	131
4reps.HS6hr_ConsensusPeaks_peak_858b	111	74	120	98	92	73	88	119	123	140	83	151	105	22	56	120	104	75	87	105	61	18	58	53	44	49	49	42	76	14	67	33
4reps.HS6hr_ConsensusPeaks_peak_858c	3	1	2	3	1	2	2	3	2	4	1	3	2	1	0	2	0	3	0	2	1	0	2	2	4	0	1	0	1	0	2	1
4reps.HS6hr_ConsensusPeaks_peak_858d	70	28	46	52	38	29	35	85	77	76	52	99	37	18	32	66	44	44	36	33	21	12	27	25	17	18	22	9	27	14	30	22
4reps.HS6hr_ConsensusPeaks_peak_859	160	94	131	211	148	100	115	172	117	151	108	204	135	27	84	185	102	76	99	122	109	48	58	63	30	50	34	35	78	13	88	38
4reps.HS6hr_ConsensusPeaks_peak_860	626	254	269	358	457	211	244	369	279	215	290	396	401	64	170	283	323	168	160	226	388	57	143	185	97	122	117	113	300	40	319	95
4reps.HS6hr_ConsensusPeaks_peak_861a	153	61	77	130	144	47	77	102	85	64	76	114	121	4	40	66	125	44	47	68	85	11	27	26	28	26	32	19	72	9	71	17
4reps.HS6hr_ConsensusPeaks_peak_861b	94	37	70	122	79	68	57	116	101	87	74	128	81	20	44	104	104	67	79	67	72	22	32	53	24	27	27	32	64	10	61	26
4reps.HS6hr_ConsensusPeaks_peak_862a	87	62	67	105	68	57	63	91	83	75	58	81	86	20	44	60	62	72	47	88	100	25	42	60	27	35	29	28	60	5	105	36
4reps.HS6hr_ConsensusPeaks_peak_862b	223	146	124	144	197	78	105	149	138	113	143	172	208	19	67	124	136	76	73	106	133	27	49	65	21	48	45	23	103	15	110	44
4reps.HS6hr_ConsensusPeaks_peak_863a	480	330	405	421	426	239	369	620	443	341	421	576	426	84	288	455	281	237	231	315	359	98	321	339	129	210	356	261	303	26	401	148
4reps.HS6hr_ConsensusPeaks_peak_863b	257	149	226	277	233	150	196	291	247	221	173	273	232	41	119	212	231	153	149	192	160	36	122	124	81	71	123	122	167	40	137	101
4reps.HS6hr_ConsensusPeaks_peak_864a	60	28	52	68	51	36	48	52	47	63	40	84	58	28	42	63	41	25	44	46	46	12	35	47	14	22	38	29	30	8	32	31
4reps.HS6hr_ConsensusPeaks_peak_864b	57	59	55	78	60	40	56	90	69	69	48	99	55	22	31	66	48	42	34	47	42	11	28	43	16	18	25	22	38	7	51	29
4reps.HS6hr_ConsensusPeaks_peak_865	532	306	308	310	472	252	267	434	305	266	265	477	420	113	167	289	358	204	191	190	282	60	144	164	188	165	190	193	260	41	439	137
4reps.HS6hr_ConsensusPeaks_peak_866	157	142	142	202	126	123	157	227	145	158	122	229	157	54	88	189	129	104	115	130	86	24	50	90	60	71	71	79	112	27	93	53
4reps.HS6hr_ConsensusPeaks_peak_867a	144	117	157	133	137	101	128	215	112	147	121	203	139	49	75	188	115	92	117	129	200	70	76	146	47	86	103	100	181	25	180	50
4reps.HS6hr_ConsensusPeaks_peak_867b	64	69	67	84	65	61	57	130	61	77	60	113	59	18	49	111	55	57	54	57	84	22	46	55	14	21	48	44	70	25	64	31
4reps.HS6hr_ConsensusPeaks_peak_867c	60	28	52	48	47	56	48	81	52	46	44	90	49	17	34	59	35	37	27	35	60	20	19	49	13	22	33	29	43	7	55	13
4reps.HS6hr_ConsensusPeaks_peak_867d	57	48	75	57	57	43	42	68	60	69	35	69	49	19	49	65	42	34	39	36	57	18	35	45	18	29	32	37	47	6	47	23
4reps.HS6hr_ConsensusPeaks_peak_867e	122	78	112	143	99	90	114	193	82	125	89	180	139	23	52	151	67	70	95	109	118	30	62	101	29	57	85	82	95	23	90	44
4reps.HS6hr_ConsensusPeaks_peak_867f	247	136	217	274	147	151	165	278	164	195	166	282	198	43	133	254	132	110	169	176	222	63	120	193	65	98	114	132	225	34	192	91
4reps.HS6hr_ConsensusPeaks_peak_868a	110	108	127	145	118	80	98	173	112	111	111	174	125	32	83	112	91	77	88	91	182	37	89	164	52	85	118	118	163	27	196	59
4reps.HS6hr_ConsensusPeaks_peak_868b	547	318	463	449	355	202	367	663	270	280	366	537	483	84	276	391	312	205	243	321	566	117	294	357	135	220	319	282	439	46	688	144
4reps.HS6hr_ConsensusPeaks_peak_869	1669	945	914	754	1110	581	810	1279	714	862	862	1484	1083	170	555	883	781	562	539	670	1031	232	550	747	257	588	672	568	786	128	1250	318
4reps.HS6hr_ConsensusPeaks_peak_870	3087	1761	1727	1577	2174	1071	1436	2398	1268	1050	1327	1990	2468	399	1196	1765	1527	1001	1118	1430	2067	525	1177	1458	726	1289	1475	1444	1653	258	2896	725
4reps.HS6hr_ConsensusPeaks_peak_871	5648	3704	3847	2952	3979	2500	3577	5437	3250	3426	3915	5835	4360	971	2696	4107	2614	2267	2662	2919	2811	945	2083	2283	1046	2389	2416	2398	2273	421	3648	1056
4reps.HS6hr_ConsensusPeaks_peak_872	4921	3356	3963	2918	3658	2606	3587	6105	3963	3995	4339	6650	4579	1067	2908	4657	2528	2330	2728	3130	3284	979	2404	2644	1088	2310	2790	2637	2662	459	3830	1204
4reps.HS6hr_ConsensusPeaks_peak_873	225	92	88	120	173	79	80	113	229	130	135	171	215	25	52	92	140	69	57	110	171	25	76	107	64	77	93	83	127	19	224	74
4reps.HS6hr_ConsensusPeaks_peak_874	675	357	327	500	558	255	324	435	456	385	475	677	481	57	207	356	417	258	233	391	424	132	204	269	147	212	258	198	418	62	635	148
4reps.HS6hr_ConsensusPeaks_peak_875	87	69	85	92	70	42	77	116	104	102	135	211	94	19	42	107	61	67	90	91	39	18	32	39	37	49	72	45	55	5	95	36
4reps.HS6hr_ConsensusPeaks_peak_876	150	81	100	112	106	64	78	142	154	85	121	158	137	33	49	79	94	81	49	89	103	23	48	82	40	45	64	60	104	12	118	36
4reps.HS6hr_ConsensusPeaks_peak_877a	1381	770	774	902	1017	517	780	1086	1050	721	883	1227	1165	193	563	868	773	538	512	717	949	201	482	614	233	358	453	440	638	102	870	217
4reps.HS6hr_ConsensusPeaks_peak_877b	253	148	160	239	249	122	156	206	214	159	154	207	242	29	88	189	208	127	104	157	180	64	52	117	69	41	83	54	192	20	170	59
4reps.HS6hr_ConsensusPeaks_peak_878a	1289	711	788	845	1061	425	816	1275	733	561	856	1077	972	119	464	775	809	482	534	665	608	151	199	387	158	253	326	286	480	67	574	166
4reps.HS6hr_ConsensusPeaks_peak_878b	179	98	190	250	182	100	243	320	156	158	236	309	197	42	112	204	240	134	139	180	205	43	69	117	38	68	106	77	190	17	194	54
4reps.HS6hr_ConsensusPeaks_peak_878c	274	156	236	232	215	103	257	405	198	184	239	311	273	40	147	254	225	157	175	210	260	48	86	106	59	93	127	119	163	24	213	73
4reps.HS6hr_ConsensusPeaks_peak_878d	463	233	459	450	362	202	485	775	293	315	419	539	439	78	249	464	417	255	373	433	262	86	127	144	78	95	140	134	251	20	214	109
4reps.HS6hr_ConsensusPeaks_peak_879a	402	182	342	347	387	168	378	581	278	238	290	366	397	69	222	343	383	205	246	360	290	64	163	179	115	109	159	156	212	29	264	97
4reps.HS6hr_ConsensusPeaks_peak_879b	250	119	167	209	222	100	195	290	190	156	195	188	282	36	104	181	263	135	150	218	117	24	47	69	23	58	61	47	119	16	76	23
4reps.HS6hr_ConsensusPeaks_peak_879c	368	269	348	303	404	189	330	458	367	312	311	468	434	79	266	369	370	215	237	300	210	76	110	158	69	94	122	105	162	48	199	84
4reps.HS6hr_ConsensusPeaks_peak_879d	672	339	358	394	466	233	354	562	554	348	437	590	575	74	196	364	422	217	208	336	353	55	173	171	111	107	129	130	272	36	327	89
4reps.HS6hr_ConsensusPeaks_peak_880a	99	63	99	121	95	67	102	162	85	111	89	137	107	12	51	119	90	72	93	85	50	20	35	52	36	48	43	54	64	12	62	38
4reps.HS6hr_ConsensusPeaks_peak_880b	56	35	70	95	60	33	85	88	58	67	69	95	47	14	47	95	67	41	64	61	28	24	36	43	23	33	28	30	49	8	27	18
4reps.HS6hr_ConsensusPeaks_peak_881	91	49	107	133	84	61	98	117	99	99	94	117	80	23	44	126	93	69	73	100	58	26	28	49	20	47	41	38	56	9	51	17
4reps.HS6hr_ConsensusPeaks_peak_882	210	81	121	150	133	81	108	203	158	133	128	193	167	32	67	177	129	95	92	135	95	36	42	53	24	42	52	55	85	11	58	41
4reps.HS6hr_ConsensusPeaks_peak_883a	95	56	72	101	75	49	52	107	70	70	61	63	67	33	40	100	58	66	50	57	50	24	43	46	34	40	60	47	47	16	64	26
4reps.HS6hr_ConsensusPeaks_peak_883b	207	106	106	148	182	91	84	187	135	127	91	130	144	29	42	84	137	72	51	99	73	26	35	58	49	62	57	43	73	8	119	41
4reps.HS6hr_ConsensusPeaks_peak_883c	71	25	47	79	52	29	35	84	34	39	35	48	48	3	15	37	42	37	19	34	22	11	10	23	27	22	23	19	34	7	35	14
4reps.HS6hr_ConsensusPeaks_peak_883d	279	159	189	249	241	115	160	296	197	175	184	247	182	41	84	219	174	121	109	157	120	45	54	90	71	90	102	94	134	29	135	81
4reps.HS6hr_ConsensusPeaks_peak_884a	161	104	197	239	167	119	148	267	143	127	116	172	181	49	143	283	112	107	142	162	281	80	247	302	126	255	334	322	300	45	319	112
4reps.HS6hr_ConsensusPeaks_peak_884b	351	198	244	381	324	157	211	373	204	210	136	285	352	70	181	421	166	127	132	192	355	118	282	328	182	331	408	390	380	64	438	148
4reps.HS6hr_ConsensusPeaks_peak_884c	611	266	451	663	548	293	322	597	356	288	273	496	614	77	290	577	320	241	263	334	1192	263	746	1082	470	1001	1217	1177	950	155	1485	445
4reps.HS6hr_ConsensusPeaks_peak_885a	405	198	298	434	340	214	262	426	242	215	191	364	385	51	213	412	185	165	159	211	1081	223	721	1050	445	949	1159	1092	1129	111	1496	394
4reps.HS6hr_ConsensusPeaks_peak_885b	333	147	280	380	262	149	234	346	197	186	195	295	343	51	143	341	185	138	139	183	1028	212	683	916	366	885	1101	981	985	145	1477	392
4reps.HS6hr_ConsensusPeaks_peak_885c	177	77	112	157	151	76	98	178	143	95	105	180	149	32	70	134	86	83	40	98	380	111	299	338	198	333	410	379	363	58	663	174
4reps.HS6hr_ConsensusPeaks_peak_885d	86	44	81	88	89	43	67	113	70	55	65	105	85	14	59	74	43	43	36	59	189	66	194	205	96	228	261	245	238	44	379	105
4reps.HS6hr_ConsensusPeaks_peak_885e	296	154	239	293	290	126	198	304	170	160	160	267	295	31	155	286	166	128	135	148	729	218	534	743	313	707	807	708	838	140	1097	306
4reps.HS6hr_ConsensusPeaks_peak_885f	251	104	123	205	212	110	144	194	186	110	115	182	212	29	85	157	161	91	65	102	608	139	393	593	182	370	594	551	680	86	783	226
4reps.HS6hr_ConsensusPeaks_peak_886	805	493	671	795	618	456	661	1072	632	557	521	954	743	168	457	890	435	459	399	499	2081	614	1843	2182	951	2142	2445	2269	2320	343	3190	995
4reps.HS6hr_ConsensusPeaks_peak_887a	321	129	169	326	272	121	157	274	201	133	140	245	186	40	105	277	169	124	114	168	993	317	778	983	327	878	1035	1100	1173	123	1391	416
4reps.HS6hr_ConsensusPeaks_peak_887b	149	106	112	228	154	96	98	165	138	87	112	162	182	25	63	179	116	93	91	121	603	196	551	717	259	605	678	715	692	80	768	264
4reps.HS6hr_ConsensusPeaks_peak_887c	89	36	57	116	63	48	47	85	67	62	49	82	90	17	34	65	67	38	47	63	320	117	276	366	132	321	304	358	389	42	413	129
4reps.HS6hr_ConsensusPeaks_peak_887d	116	67	81	142	97	72	56	80	98	57	66	80	118	14	46	89	82	38	46	53	366	123	373	489	192	362	440	448	512	49	561	161
4reps.HS6hr_ConsensusPeaks_peak_887e	611	327	430	447	499	185	293	509	323	207	247	377	482	66	235	386	275	161	127	279	1017	306	859	1062	464	894	1107	1087	1091	130	1287	371
4reps.HS6hr_ConsensusPeaks_peak_888	164	70	121	210	142	105	115	257	135	156	107	151	121	36	93	206	95	83	116	139	488	130	330	478	175	305	458	424	484	71	552	187
4reps.HS6hr_ConsensusPeaks_peak_889	268	127	127	213	259	123	122	162	139	106	93	132	216	41	87	178	125	114	77	137	769	156	426	564	273	497	645	568	764	93	1125	272
4reps.HS6hr_ConsensusPeaks_peak_890a	249	143	121	225	183	74	102	152	112	103	101	113	154	36	91	152	157	73	80	103	482	104	256	352	167	279	405	340	441	74	628	168
4reps.HS6hr_ConsensusPeaks_peak_890b	136	64	77	149	144	48	59	118	92	80	63	92	134	24	49	98	98	52	41	71	285	56	166	210	87	157	229	201	286	44	406	92
4reps.HS6hr_ConsensusPeaks_peak_890c	692	371	319	416	644	238	249	436	337	267	293	405	544	54	239	362	392	171	232	291	907	211	450	609	313	601	732	668	839	108	1225	330
4reps.HS6hr_ConsensusPeaks_peak_891	353	177	126	200	292	87	134	224	163	112	161	245	245	40	112	160	188	117	76	136	253	56	119	201	104	140	221	186	252	31	302	99
4reps.HS6hr_ConsensusPeaks_peak_892a	353	179	203	217	252	148	161	287	196	155	186	276	263	36	129	178	199	107	89	170	232	52	135	181	73	139	251	190	258	46	307	115
4reps.HS6hr_ConsensusPeaks_peak_892b	34	21	30	33	26	15	18	22	31	26	15	29	27	8	9	26	20	22	16	15	46	15	17	26	16	20	32	46	46	11	57	11
4reps.HS6hr_ConsensusPeaks_peak_892c	0	0	0	0	0	0	0	3	0	2	0	0	0	0	1	0	1	0	0	1	0	0	0	2	0	1	4	0	0	0	2	1
4reps.HS6hr_ConsensusPeaks_peak_892d	55	52	55	56	57	31	49	47	43	47	34	64	61	13	25	69	35	33	31	39	122	30	49	61	34	64	88	63	108	13	121	27
4reps.HS6hr_ConsensusPeaks_peak_893a	912	494	360	432	705	242	303	523	427	274	368	435	566	74	271	414	486	195	202	287	791	200	401	526	240	505	643	581	683	93	1150	267
4reps.HS6hr_ConsensusPeaks_peak_893b	383	202	274	250	276	166	205	372	252	229	196	372	285	57	157	305	193	177	141	204	461	141	334	419	193	412	501	467	501	66	683	221
4reps.HS6hr_ConsensusPeaks_peak_893c	382	276	330	380	389	243	305	453	291	306	276	377	327	77	229	427	235	236	208	318	557	177	351	485	230	437	507	477	646	134	658	271
4reps.HS6hr_ConsensusPeaks_peak_894	133	66	87	132	125	52	88	160	99	81	73	116	122	20	78	143	85	69	74	87	81	38	74	112	44	78	120	142	99	24	111	66
4reps.HS6hr_ConsensusPeaks_peak_895	104	69	105	163	122	46	87	153	119	82	81	109	111	26	65	92	107	65	54	101	95	25	74	113	41	87	96	100	148	27	135	70
4reps.HS6hr_ConsensusPeaks_peak_896	163	90	191	190	133	86	169	231	144	110	114	212	178	31	108	211	89	92	86	144	190	44	249	294	114	183	288	264	160	18	290	88
4reps.HS6hr_ConsensusPeaks_peak_897a	256	159	277	331	281	163	231	454	204	190	169	207	352	64	200	404	256	198	216	286	256	74	211	300	202	310	350	347	266	47	602	175
4reps.HS6hr_ConsensusPeaks_peak_897b	208	131	253	282	214	101	213	377	147	113	117	175	335	60	172	352	194	140	161	244	164	35	151	208	110	155	243	254	174	38	314	85
4reps.HS6hr_ConsensusPeaks_peak_897c	109	72	101	148	134	58	84	133	93	72	42	95	161	28	68	137	129	57	66	108	103	27	46	100	70	62	106	75	92	21	222	57
4reps.HS6hr_ConsensusPeaks_peak_897d	64	32	70	96	60	35	63	91	52	44	38	38	74	16	39	78	62	46	48	43	70	18	25	50	35	41	90	58	42	9	73	29
4reps.HS6hr_ConsensusPeaks_peak_898a	82	59	67	108	106	51	65	130	62	64	51	56	136	19	56	101	87	55	44	85	110	21	58	74	59	85	80	62	101	9	202	45
4reps.HS6hr_ConsensusPeaks_peak_898b	124	44	93	123	109	50	68	135	57	69	48	69	134	33	84	135	63	42	70	102	117	27	46	75	63	98	107	79	93	18	185	44
4reps.HS6hr_ConsensusPeaks_peak_899	865	563	438	669	817	235	411	676	381	322	357	446	699	96	331	484	570	314	323	503	530	161	302	420	231	364	461	387	519	57	903	218
4reps.HS6hr_ConsensusPeaks_peak_900	967	611	618	692	831	352	541	891	632	509	491	734	710	128	476	710	623	360	477	540	616	174	382	513	256	447	504	433	535	75	866	245
4reps.HS6hr_ConsensusPeaks_peak_901	411	253	315	404	407	156	239	446	397	267	299	402	417	61	217	285	307	255	152	295	302	70	158	182	119	192	176	179	258	50	377	118
4reps.HS6hr_ConsensusPeaks_peak_902a	379	202	241	301	308	133	210	361	271	264	199	357	288	47	162	305	220	141	146	198	432	99	246	318	112	162	223	198	335	50	535	126
4reps.HS6hr_ConsensusPeaks_peak_902b	292	188	216	286	283	141	198	292	217	209	243	289	284	31	150	258	226	134	136	201	430	80	158	258	147	168	185	161	309	49	545	117
4reps.HS6hr_ConsensusPeaks_peak_902c	127	67	82	117	127	60	75	113	110	73	80	98	114	18	56	112	85	56	42	67	161	35	74	99	61	77	77	89	163	28	163	65
4reps.HS6hr_ConsensusPeaks_peak_902d	752	323	472	650	630	237	430	613	469	322	439	541	616	109	279	407	401	298	239	373	473	129	308	415	176	274	386	327	500	83	626	213
4reps.HS6hr_ConsensusPeaks_peak_903	1039	558	571	670	810	359	518	790	603	545	582	721	809	132	390	551	644	380	347	484	658	132	279	472	245	386	396	404	430	82	767	225
4reps.HS6hr_ConsensusPeaks_peak_904a	331	204	157	179	261	95	133	204	238	154	159	237	217	55	131	161	262	137	128	157	382	54	157	205	121	163	179	166	229	26	448	118
4reps.HS6hr_ConsensusPeaks_peak_904b	65	65	53	99	77	46	55	90	67	60	58	70	87	8	41	72	51	45	52	73	118	29	44	99	34	55	63	71	119	15	168	41
4reps.HS6hr_ConsensusPeaks_peak_904c	407	275	304	289	369	183	250	451	356	328	289	442	404	62	258	341	282	195	245	291	420	86	240	322	155	268	327	256	287	40	614	162
4reps.HS6hr_ConsensusPeaks_peak_904d	259	201	194	235	231	185	203	348	322	276	218	351	242	58	174	337	264	175	214	217	349	85	137	238	129	202	184	154	262	66	477	119
4reps.HS6hr_ConsensusPeaks_peak_904e	111	74	56	81	83	61	68	94	122	80	96	120	91	18	52	82	91	53	63	68	212	61	82	106	99	129	94	79	141	16	365	96
4reps.HS6hr_ConsensusPeaks_peak_904f	58	30	28	59	35	30	32	58	52	40	45	62	43	8	21	50	48	33	28	28	96	14	34	51	34	60	42	36	70	3	177	41
4reps.HS6hr_ConsensusPeaks_peak_904g	110	56	92	88	93	74	81	93	131	112	111	117	81	12	45	104	103	68	50	85	135	46	57	89	58	91	51	56	68	8	241	73
4reps.HS6hr_ConsensusPeaks_peak_904h	88	58	68	93	64	70	62	88	172	89	97	141	92	15	42	96	91	70	38	49	167	21	52	105	65	95	76	85	78	22	372	68
4reps.HS6hr_ConsensusPeaks_peak_904i	128	114	148	115	123	71	102	181	166	138	89	163	138	30	67	186	147	97	86	86	168	24	85	134	68	121	109	88	121	24	404	84
4reps.HS6hr_ConsensusPeaks_peak_905a	260	168	230	208	284	185	176	248	262	220	177	244	269	43	117	248	217	148	124	211	304	64	155	230	143	176	141	145	336	56	470	145
4reps.HS6hr_ConsensusPeaks_peak_905b	901	495	450	405	755	329	396	574	488	388	362	535	712	76	302	429	536	381	303	329	750	162	422	457	283	456	455	380	544	87	1186	309
4reps.HS6hr_ConsensusPeaks_peak_905c	222	137	156	207	253	162	178	243	214	186	162	239	202	53	116	284	208	165	141	188	587	96	187	332	178	304	237	276	336	48	869	190
4reps.HS6hr_ConsensusPeaks_peak_905d	122	91	74	72	87	46	57	99	71	55	65	80	118	18	40	90	103	64	42	50	273	36	90	147	75	142	119	89	168	14	429	91
4reps.HS6hr_ConsensusPeaks_peak_905e	275	160	98	113	234	74	102	153	108	93	102	132	273	30	88	136	222	104	84	151	366	70	132	198	130	233	247	200	244	41	683	107
4reps.HS6hr_ConsensusPeaks_peak_905f	157	99	107	82	145	94	100	136	118	122	66	88	133	46	65	128	132	118	89	98	309	68	98	166	96	226	174	171	211	32	520	118
4reps.HS6hr_ConsensusPeaks_peak_905g	123	77	115	101	136	105	89	128	91	117	55	107	104	28	69	157	97	78	85	92	212	49	76	129	71	144	155	118	157	16	320	97
4reps.HS6hr_ConsensusPeaks_peak_905h	65	52	57	62	95	49	43	77	54	70	48	90	55	15	44	76	63	53	54	47	104	26	48	90	46	79	76	48	86	12	194	51
4reps.HS6hr_ConsensusPeaks_peak_905i	197	137	179	159	172	163	140	221	156	183	143	221	165	62	124	235	134	127	152	130	377	77	133	262	145	292	265	196	266	35	704	165
4reps.HS6hr_ConsensusPeaks_peak_906	97	50	60	70	110	51	37	71	88	77	52	74	76	9	65	46	66	41	47	34	60	18	37	36	22	54	37	33	64	12	99	29
4reps.HS6hr_ConsensusPeaks_peak_907a	93	72	109	97	98	63	74	136	166	182	154	234	117	34	60	94	71	84	62	81	102	34	42	63	42	67	50	50	91	15	123	49
4reps.HS6hr_ConsensusPeaks_peak_907b	91	52	76	84	78	44	68	105	134	112	124	175	96	27	40	75	91	59	43	72	111	19	47	49	35	39	35	35	98	9	134	40
4reps.HS6hr_ConsensusPeaks_peak_907c	174	150	126	153	190	129	138	182	225	211	205	307	162	55	97	167	132	148	109	130	265	49	105	162	105	131	109	92	186	29	416	137
4reps.HS6hr_ConsensusPeaks_peak_907d	512	265	272	355	486	204	248	359	605	405	483	634	536	64	208	321	378	249	132	236	696	99	345	410	253	250	339	286	442	39	996	224
4reps.HS6hr_ConsensusPeaks_peak_908	324	169	137	220	251	70	131	194	177	118	132	191	314	31	110	143	219	118	95	154	178	44	118	128	102	123	147	119	121	30	368	76
4reps.HS6hr_ConsensusPeaks_peak_909	153	127	121	131	140	84	119	172	134	139	104	182	163	32	66	178	96	87	114	127	106	25	69	115	62	85	79	82	126	21	166	64
4reps.HS6hr_ConsensusPeaks_peak_910a	223	139	207	161	231	157	155	264	223	216	159	273	225	62	165	237	172	141	165	175	197	48	181	216	92	91	177	158	203	27	248	76
4reps.HS6hr_ConsensusPeaks_peak_910b	65	51	62	86	65	57	52	67	72	67	50	58	69	25	44	60	52	32	59	66	60	14	32	54	23	40	37	33	60	22	72	32
4reps.HS6hr_ConsensusPeaks_peak_910c	51	30	30	40	34	41	39	42	45	46	24	43	38	11	28	42	34	21	40	36	33	14	33	30	13	15	16	24	17	4	39	16
4reps.HS6hr_ConsensusPeaks_peak_911	785	413	536	509	689	413	426	634	824	624	509	727	758	118	322	471	525	433	310	379	880	182	405	554	334	433	422	417	777	126	1428	361
4reps.HS6hr_ConsensusPeaks_peak_912	124	74	99	112	131	88	82	116	158	147	90	113	116	30	53	100	100	96	76	70	184	41	88	91	75	94	72	45	181	33	252	71
4reps.HS6hr_ConsensusPeaks_peak_913	403	210	212	219	359	137	139	226	432	263	282	319	358	35	142	160	298	142	116	148	308	71	144	161	104	139	134	133	203	30	357	102
4reps.HS6hr_ConsensusPeaks_peak_914a	277	143	255	231	184	99	206	319	245	177	206	365	209	61	155	195	146	102	87	169	253	53	159	230	100	110	159	132	224	29	336	71
4reps.HS6hr_ConsensusPeaks_peak_914b	109	52	74	124	97	48	70	92	84	82	76	79	108	23	30	88	88	37	32	67	124	35	64	95	53	72	65	54	132	12	267	63
4reps.HS6hr_ConsensusPeaks_peak_914c	630	363	340	517	491	206	335	474	422	352	396	492	520	67	235	316	336	269	188	280	590	133	251	340	198	294	283	248	459	56	897	182
4reps.HS6hr_ConsensusPeaks_peak_915	219	170	281	245	195	154	193	362	230	212	205	346	218	52	131	253	142	134	149	165	195	95	133	153	102	132	173	189	196	46	209	88
4reps.HS6hr_ConsensusPeaks_peak_916	166	107	144	166	160	129	138	257	164	142	160	248	188	44	127	165	138	117	102	153	130	49	106	116	64	100	117	125	162	25	190	72
4reps.HS6hr_ConsensusPeaks_peak_917	1551	1013	969	1142	1296	586	863	1201	1012	789	900	1246	1304	189	509	961	909	582	478	760	1391	378	748	976	524	828	826	884	1316	166	2152	491
4reps.HS6hr_ConsensusPeaks_peak_918a	69	29	39	51	50	18	42	61	45	45	39	57	48	10	33	58	42	31	38	37	52	17	28	30	35	21	19	28	54	7	56	22
4reps.HS6hr_ConsensusPeaks_peak_918b	45	26	29	39	35	15	41	36	39	31	33	56	17	5	31	50	20	31	17	23	34	7	19	16	14	20	19	17	26	10	30	14
4reps.HS6hr_ConsensusPeaks_peak_918c	51	31	79	45	50	38	50	55	68	63	36	78	43	6	46	52	29	43	35	48	54	19	22	38	21	33	22	22	40	6	42	25
4reps.HS6hr_ConsensusPeaks_peak_919	593	326	382	421	498	216	319	473	523	365	405	639	617	76	207	381	410	262	200	309	455	100	247	300	168	254	288	256	437	58	630	195
4reps.HS6hr_ConsensusPeaks_peak_920a	394	209	205	236	330	152	203	289	301	269	248	398	310	71	127	243	217	143	144	203	416	56	157	230	136	161	178	164	252	54	438	97
4reps.HS6hr_ConsensusPeaks_peak_920b	260	117	115	171	228	82	118	173	275	197	229	298	165	29	77	110	172	124	84	116	271	41	92	197	78	78	119	92	235	25	282	78
4reps.HS6hr_ConsensusPeaks_peak_921	170	109	95	164	156	76	109	155	189	153	104	150	215	27	101	112	147	102	61	97	127	28	73	101	70	77	109	98	144	32	230	62
4reps.HS6hr_ConsensusPeaks_peak_922	171	51	59	68	152	31	49	78	60	54	67	71	102	11	26	70	83	35	34	39	100	19	48	54	33	38	49	51	122	14	151	27
4reps.HS6hr_ConsensusPeaks_peak_923	737	408	530	540	575	372	480	802	591	589	461	746	610	170	369	636	507	366	364	463	535	190	391	456	203	334	356	306	557	65	536	237
4reps.HS6hr_ConsensusPeaks_peak_924	284	192	262	258	205	148	235	389	235	321	260	446	202	61	234	333	139	148	197	174	167	66	198	226	77	181	221	201	180	35	185	133
4reps.HS6hr_ConsensusPeaks_peak_925	83	59	68	89	91	45	56	106	78	76	61	95	84	18	43	69	33	61	37	57	55	11	50	76	35	57	75	75	39	22	82	36
4reps.HS6hr_ConsensusPeaks_peak_926	158	131	165	188	181	94	123	215	158	157	122	233	142	46	62	138	138	97	100	116	121	28	72	78	66	94	59	57	113	39	135	62
4reps.HS6hr_ConsensusPeaks_peak_927	232	119	218	221	181	123	162	261	256	192	213	218	198	41	104	210	169	112	116	129	217	40	162	214	80	103	164	145	244	37	342	116
4reps.HS6hr_ConsensusPeaks_peak_928a	240	131	124	178	202	103	86	160	200	129	129	135	215	20	46	99	146	79	60	106	193	22	73	92	73	76	71	76	186	12	305	66
4reps.HS6hr_ConsensusPeaks_peak_928b	157	88	103	179	174	126	103	214	151	139	85	169	184	22	68	140	119	75	80	84	148	24	100	103	67	59	52	51	114	21	189	63
4reps.HS6hr_ConsensusPeaks_peak_928c	155	59	119	128	91	83	86	164	148	116	70	152	114	22	58	126	117	51	64	77	89	30	49	83	51	44	36	36	99	11	148	50
4reps.HS6hr_ConsensusPeaks_peak_928d	89	39	55	74	80	33	39	69	76	71	49	71	78	10	25	51	50	35	39	42	64	15	36	48	32	34	27	22	52	9	92	28
4reps.HS6hr_ConsensusPeaks_peak_928e	488	328	317	402	409	249	292	467	358	255	321	420	436	97	187	304	336	177	166	211	353	89	187	238	159	184	190	201	326	56	452	117
4reps.HS6hr_ConsensusPeaks_peak_929a	39	14	38	51	37	11	23	49	36	27	27	39	34	5	15	39	33	16	24	21	30	8	16	26	21	26	20	15	21	1	47	14
4reps.HS6hr_ConsensusPeaks_peak_929b	48	21	59	79	40	27	39	74	43	44	34	82	48	6	18	59	52	31	17	38	39	7	25	33	17	34	15	18	36	5	58	22
4reps.HS6hr_ConsensusPeaks_peak_929c	136	75	155	200	125	69	131	208	120	106	108	201	125	25	64	164	94	78	104	92	117	20	78	110	85	105	86	105	94	27	223	81
4reps.HS6hr_ConsensusPeaks_peak_930	2035	992	1157	1162	1572	691	1041	1732	1365	1053	1208	1757	1570	234	852	1127	1072	799	703	927	1628	306	808	1152	545	803	784	856	1252	165	2213	526
4reps.HS6hr_ConsensusPeaks_peak_931a	163	124	159	169	155	138	151	223	138	184	120	203	149	24	118	245	144	89	115	171	149	45	105	162	77	81	91	82	164	39	180	60
4reps.HS6hr_ConsensusPeaks_peak_931b	200	141	169	160	203	162	145	270	203	271	169	258	187	62	103	245	143	147	158	157	241	78	155	250	130	129	122	115	271	40	309	133
4reps.HS6hr_ConsensusPeaks_peak_932a	714	481	372	414	569	297	378	486	452	428	482	527	597	112	259	419	433	354	263	328	370	79	205	251	118	244	214	178	316	34	414	161
4reps.HS6hr_ConsensusPeaks_peak_932b	117	63	82	140	99	62	75	94	94	97	116	126	114	19	43	94	105	72	47	88	68	14	39	36	20	39	44	24	84	11	77	32
4reps.HS6hr_ConsensusPeaks_peak_932c	119	76	96	130	111	58	72	102	89	82	107	117	77	18	54	83	86	53	40	72	64	20	40	43	26	41	41	38	72	8	58	30
4reps.HS6hr_ConsensusPeaks_peak_933a	154	120	132	184	135	108	130	191	161	160	151	251	120	22	94	157	128	109	95	144	109	32	60	75	30	66	74	77	132	16	140	40
4reps.HS6hr_ConsensusPeaks_peak_933b	77	28	59	88	69	28	47	60	60	72	85	88	58	21	44	59	65	29	32	61	63	10	24	35	20	42	34	27	47	5	89	26
4reps.HS6hr_ConsensusPeaks_peak_933c	129	65	106	144	114	43	61	120	51	91	84	81	88	17	46	116	86	48	37	75	82	17	46	69	21	43	48	56	89	9	121	29
4reps.HS6hr_ConsensusPeaks_peak_933d	56	48	61	69	51	36	52	69	59	54	43	45	56	14	24	59	43	27	20	40	60	12	15	34	17	19	28	26	71	5	94	30
4reps.HS6hr_ConsensusPeaks_peak_933e	97	61	70	113	99	57	63	93	91	89	55	90	94	25	38	91	71	68	40	75	62	11	32	48	38	48	42	36	69	7	84	35
4reps.HS6hr_ConsensusPeaks_peak_934	79	57	69	93	82	49	57	107	61	63	58	104	60	18	28	76	97	63	55	78	47	12	21	35	27	21	31	34	61	5	47	34
4reps.HS6hr_ConsensusPeaks_peak_935	191	103	109	125	171	103	90	142	126	107	69	89	176	40	62	115	118	56	48	79	128	34	76	105	50	36	49	63	151	24	106	44
4reps.HS6hr_ConsensusPeaks_peak_936	418	353	342	359	470	295	337	539	572	590	448	525	467	162	315	446	402	339	277	340	427	158	275	314	226	332	320	280	315	63	589	250
4reps.HS6hr_ConsensusPeaks_peak_937	193	141	230	216	223	263	195	304	259	312	183	264	205	116	159	330	184	226	228	188	139	56	104	130	82	120	90	56	133	34	133	125
4reps.HS6hr_ConsensusPeaks_peak_938a	120	76	63	65	78	48	53	84	147	113	67	124	100	22	54	64	68	61	56	59	83	20	40	53	45	43	48	59	70	16	130	47
4reps.HS6hr_ConsensusPeaks_peak_938b	76	40	36	73	72	36	55	76	93	78	38	68	67	17	26	49	69	49	30	39	52	17	37	42	30	41	14	21	57	15	54	35
4reps.HS6hr_ConsensusPeaks_peak_938c	77	49	43	69	92	40	40	48	86	67	63	63	62	10	21	47	52	34	17	20	95	11	42	35	38	35	33	23	56	7	125	37
4reps.HS6hr_ConsensusPeaks_peak_938d	161	61	62	94	130	52	40	95	168	110	75	110	131	19	53	53	92	55	30	64	136	24	59	90	57	55	58	68	115	8	218	49
4reps.HS6hr_ConsensusPeaks_peak_939a	491	237	243	273	401	226	213	317	366	301	260	314	326	73	140	220	345	183	142	178	442	80	170	301	126	206	217	199	439	49	413	134
4reps.HS6hr_ConsensusPeaks_peak_939b	117	92	104	114	94	88	76	132	114	95	71	125	103	29	61	123	131	78	61	65	165	44	78	108	23	64	61	49	175	8	138	64
4reps.HS6hr_ConsensusPeaks_peak_939c	20	13	20	24	21	17	28	30	27	22	12	25	27	4	10	28	21	15	21	10	26	5	23	29	10	25	4	15	47	9	22	18
4reps.HS6hr_ConsensusPeaks_peak_939d	129	58	73	89	107	67	89	125	109	119	61	140	97	21	59	95	105	71	64	64	142	33	90	108	44	60	58	48	145	17	105	47
4reps.HS6hr_ConsensusPeaks_peak_940a	960	454	506	725	730	287	454	678	559	447	623	850	706	71	266	411	667	314	299	406	718	158	257	363	195	365	383	293	613	88	975	211
4reps.HS6hr_ConsensusPeaks_peak_940b	310	190	244	350	284	198	216	343	317	292	241	389	298	58	134	288	277	223	161	211	375	84	146	183	124	182	146	126	258	34	466	139
4reps.HS6hr_ConsensusPeaks_peak_941	111	82	114	136	120	102	88	200	112	120	96	153	101	47	78	139	86	77	87	91	71	33	47	60	54	46	53	61	94	12	100	51
4reps.HS6hr_ConsensusPeaks_peak_942a	31	21	19	40	33	25	35	43	34	39	38	38	19	18	22	40	34	28	34	27	18	3	18	20	9	6	11	11	12	11	28	19
4reps.HS6hr_ConsensusPeaks_peak_942b	74	54	82	88	83	37	69	92	76	98	65	93	64	11	38	83	65	50	45	28	45	8	23	39	23	18	38	25	35	14	51	30
4reps.HS6hr_ConsensusPeaks_peak_943	100	78	81	86	94	57	76	167	97	122	72	121	78	26	53	128	97	78	71	80	43	23	39	50	30	27	41	39	51	20	76	36
4reps.HS6hr_ConsensusPeaks_peak_944	213	118	166	192	149	93	131	211	153	163	154	171	131	31	77	146	155	106	121	121	115	30	82	125	66	60	71	73	106	30	135	52
4reps.HS6hr_ConsensusPeaks_peak_945	214	145	202	236	198	103	193	300	200	167	186	262	193	59	127	226	172	136	125	121	192	64	139	188	63	107	119	130	195	31	204	99
4reps.HS6hr_ConsensusPeaks_peak_946a	1365	681	760	780	998	482	724	1045	1021	712	809	1189	1069	182	410	693	848	511	460	654	1143	227	558	738	365	537	546	564	866	88	1234	301
4reps.HS6hr_ConsensusPeaks_peak_946b	138	74	124	166	141	90	111	190	168	141	106	179	133	29	73	153	133	89	54	120	220	61	88	146	74	93	88	77	199	22	193	79
4reps.HS6hr_ConsensusPeaks_peak_947	497	319	419	464	437	265	323	576	373	406	323	560	436	114	243	432	370	239	257	267	673	121	285	402	189	258	282	266	443	71	694	214
4reps.HS6hr_ConsensusPeaks_peak_948	398	205	268	321	323	152	270	370	320	291	240	366	362	52	133	279	305	177	154	200	396	73	158	263	87	124	180	157	279	30	387	105
4reps.HS6hr_ConsensusPeaks_peak_949	1071	623	811	647	802	424	686	1045	774	507	691	957	1011	190	408	789	591	341	387	613	946	259	612	666	343	520	587	545	659	65	1027	241
4reps.HS6hr_ConsensusPeaks_peak_950a	126	88	88	151	122	75	63	191	94	81	84	153	116	32	77	144	91	64	78	100	73	18	43	132	42	87	73	73	100	26	144	55
4reps.HS6hr_ConsensusPeaks_peak_950b	135	115	113	171	140	98	134	178	166	111	87	190	136	39	83	150	128	87	99	110	128	22	101	144	84	89	83	103	122	25	222	47
4reps.HS6hr_ConsensusPeaks_peak_951	224	93	128	215	179	111	147	235	154	145	91	162	173	29	80	145	142	98	111	119	150	36	99	179	87	89	86	75	197	28	246	85
4reps.HS6hr_ConsensusPeaks_peak_952a	789	395	456	623	620	298	357	607	601	466	425	680	661	100	261	390	514	242	228	330	552	132	331	503	242	393	386	465	619	59	1019	268
4reps.HS6hr_ConsensusPeaks_peak_952b	416	271	297	345	358	213	246	391	392	253	200	340	463	68	189	329	294	186	201	244	330	98	233	354	167	223	215	292	308	28	618	181
4reps.HS6hr_ConsensusPeaks_peak_953	293	185	172	204	270	140	110	191	301	215	154	249	235	34	107	134	193	123	98	117	404	67	196	253	123	168	188	174	348	44	572	141
4reps.HS6hr_ConsensusPeaks_peak_954a	136	46	61	79	107	57	65	82	125	50	72	64	143	14	34	44	110	55	30	47	117	19	54	56	45	49	48	39	67	8	114	29
4reps.HS6hr_ConsensusPeaks_peak_954b	57	31	40	52	46	32	26	37	70	52	32	53	68	17	27	29	50	31	28	25	80	9	39	58	47	45	45	39	78	11	123	19
4reps.HS6hr_ConsensusPeaks_peak_955	378	236	426	378	238	240	312	525	362	304	325	585	320	112	256	404	187	190	241	314	257	88	254	321	117	218	299	300	303	42	348	102
4reps.HS6hr_ConsensusPeaks_peak_956	78	54	67	76	83	80	58	71	101	79	49	67	111	11	36	78	72	50	31	62	151	48	122	209	86	143	144	110	231	37	266	83
4reps.HS6hr_ConsensusPeaks_peak_957a	72	38	31	69	76	27	29	36	44	54	24	39	68	13	27	48	48	45	21	25	134	35	61	105	47	81	72	50	92	23	163	51
4reps.HS6hr_ConsensusPeaks_peak_957b	281	168	119	157	241	98	96	141	156	148	101	143	240	25	86	135	186	94	83	93	399	65	134	224	127	180	226	172	274	51	477	122
4reps.HS6hr_ConsensusPeaks_peak_957c	103	48	70	86	98	61	57	94	68	90	39	89	107	11	43	93	74	42	46	66	286	57	111	202	104	189	181	155	272	27	364	93
4reps.HS6hr_ConsensusPeaks_peak_957d	186	90	153	156	144	106	108	138	144	161	68	106	134	35	78	124	126	101	77	118	488	99	264	355	140	342	344	236	456	47	568	159
4reps.HS6hr_ConsensusPeaks_peak_958a	49	19	33	40	43	30	21	44	21	22	20	33	44	10	22	47	30	23	26	27	213	37	77	134	44	100	101	104	131	28	276	70
4reps.HS6hr_ConsensusPeaks_peak_958b	74	54	47	95	71	49	42	69	43	55	25	48	63	12	32	66	70	37	29	34	323	55	103	235	77	188	192	191	270	36	441	94
4reps.HS6hr_ConsensusPeaks_peak_959a	647	277	316	350	499	223	284	404	424	251	301	370	571	66	187	264	378	190	127	232	861	144	440	613	294	574	523	491	781	87	1071	300
4reps.HS6hr_ConsensusPeaks_peak_959b	166	95	63	102	165	74	81	123	110	95	68	86	155	20	59	106	109	91	63	80	533	84	277	410	194	337	404	306	461	69	776	209
4reps.HS6hr_ConsensusPeaks_peak_959c	623	404	192	229	483	191	211	208	166	127	192	206	540	58	174	287	381	183	194	186	1144	224	511	782	365	795	712	618	869	100	1793	365
4reps.HS6hr_ConsensusPeaks_peak_959d	283	139	173	260	228	112	167	209	179	200	157	187	299	51	96	253	183	104	120	187	848	117	356	516	218	391	449	282	663	98	974	275
4reps.HS6hr_ConsensusPeaks_peak_959e	958	562	343	308	804	324	368	489	453	408	412	657	771	98	293	394	433	246	230	292	667	135	220	392	200	281	345	296	458	91	887	214
4reps.HS6hr_ConsensusPeaks_peak_960	249	121	117	152	204	87	86	125	132	103	129	221	248	10	75	133	195	66	70	127	256	43	113	152	68	120	104	79	176	31	232	49
4reps.HS6hr_ConsensusPeaks_peak_961a	60	36	67	57	59	24	37	69	46	52	21	41	51	11	40	62	39	19	46	36	78	34	52	73	48	83	72	51	74	7	216	51
4reps.HS6hr_ConsensusPeaks_peak_961b	85	64	104	93	84	46	57	130	80	85	44	80	85	17	72	95	61	42	70	67	114	38	70	125	80	148	104	115	122	19	317	80
4reps.HS6hr_ConsensusPeaks_peak_962a	109	74	108	86	105	94	104	167	78	91	34	59	108	28	56	123	62	45	105	84	132	44	74	121	88	160	141	108	139	16	287	81
4reps.HS6hr_ConsensusPeaks_peak_962b	51	39	58	94	61	33	50	94	45	46	20	46	50	17	42	73	44	19	42	58	61	18	33	50	33	66	52	56	64	6	124	34
4reps.HS6hr_ConsensusPeaks_peak_962c	149	72	133	184	136	88	97	191	69	85	83	87	133	22	57	164	96	69	77	110	141	36	73	178	89	138	125	120	189	22	208	86
4reps.HS6hr_ConsensusPeaks_peak_963	277	172	206	322	245	156	187	274	173	170	134	173	260	41	125	270	159	144	139	185	330	57	126	196	167	208	238	219	186	28	538	158
4reps.HS6hr_ConsensusPeaks_peak_964a	263	150	244	299	215	131	204	268	140	158	102	176	204	55	126	281	144	105	160	135	392	68	167	267	162	225	263	226	251	37	592	178
4reps.HS6hr_ConsensusPeaks_peak_964b	367	207	221	245	275	160	180	297	146	141	149	187	267	53	142	236	204	129	150	159	461	77	269	349	156	304	363	306	306	46	841	170
4reps.HS6hr_ConsensusPeaks_peak_964c	213	103	118	147	171	66	101	131	83	93	84	84	163	31	64	133	82	48	49	75	202	31	139	150	90	114	167	134	169	10	322	93
4reps.HS6hr_ConsensusPeaks_peak_964d	45	26	32	53	44	18	21	38	22	35	27	19	47	6	13	35	28	32	21	26	54	16	41	61	31	42	63	65	61	5	120	33
4reps.HS6hr_ConsensusPeaks_peak_964e	266	99	139	211	217	93	100	172	126	74	88	127	221	28	70	131	154	84	69	98	298	77	161	161	123	180	214	207	252	46	541	131
4reps.HS6hr_ConsensusPeaks_peak_964f	601	355	386	524	534	245	350	540	401	262	276	430	570	112	200	453	248	213	276	360	814	227	581	721	339	713	714	726	753	98	1449	349
4reps.HS6hr_ConsensusPeaks_peak_964g	685	341	271	438	575	234	270	386	264	191	221	230	601	72	162	361	340	217	165	245	721	129	381	507	296	534	474	496	559	84	1336	311
4reps.HS6hr_ConsensusPeaks_peak_965	791	324	460	491	743	264	314	488	351	248	252	297	783	90	216	433	397	225	192	282	818	158	429	629	293	501	621	520	593	76	1323	325
4reps.HS6hr_ConsensusPeaks_peak_966a	430	174	250	303	359	130	153	249	165	147	112	121	357	53	93	208	227	105	111	144	734	135	418	509	269	435	457	314	541	77	1407	286
4reps.HS6hr_ConsensusPeaks_peak_966b	275	155	139	184	268	106	127	168	124	107	85	96	253	42	78	155	185	103	70	106	238	60	104	202	127	170	167	111	237	40	532	134
4reps.HS6hr_ConsensusPeaks_peak_966c	649	360	393	573	513	310	310	465	282	232	232	279	565	85	248	435	357	215	223	283	591	130	262	375	243	409	405	364	553	85	1025	234
4reps.HS6hr_ConsensusPeaks_peak_967a	118	108	142	181	142	95	94	152	65	68	62	94	153	27	77	153	95	59	85	103	114	23	79	109	59	95	105	95	117	19	140	39
4reps.HS6hr_ConsensusPeaks_peak_967b	84	38	86	105	81	57	55	91	45	58	23	42	97	17	46	83	63	54	40	57	62	15	60	65	34	73	73	67	62	7	142	19
4reps.HS6hr_ConsensusPeaks_peak_967c	386	212	233	321	307	136	160	262	147	139	92	140	318	22	177	262	214	105	173	186	204	46	92	138	99	156	155	141	191	35	252	111
4reps.HS6hr_ConsensusPeaks_peak_968	231	130	261	288	208	169	182	247	104	138	102	138	188	57	111	351	150	121	155	152	118	28	72	116	62	127	98	88	129	24	119	61
4reps.HS6hr_ConsensusPeaks_peak_969	876	449	457	519	769	409	391	625	504	438	363	530	729	160	223	500	563	375	248	336	825	210	317	514	380	595	573	534	737	111	1478	314
4reps.HS6hr_ConsensusPeaks_peak_970	80	74	86	87	98	62	55	121	94	92	69	125	80	20	41	90	74	38	57	70	54	19	40	52	23	44	38	42	65	14	61	30
4reps.HS6hr_ConsensusPeaks_peak_971	926	571	660	675	686	434	595	926	696	474	720	956	854	119	398	670	590	398	345	513	517	133	251	340	158	272	259	300	377	55	489	174
4reps.HS6hr_ConsensusPeaks_peak_972	174	98	144	203	138	107	125	227	111	134	94	181	129	28	85	181	129	93	97	101	156	31	80	152	58	73	94	102	127	20	193	65
4reps.HS6hr_ConsensusPeaks_peak_973a	426	240	311	377	340	218	243	413	305	249	214	364	405	67	185	338	276	165	212	237	477	112	227	325	151	278	222	208	346	72	625	161
4reps.HS6hr_ConsensusPeaks_peak_973b	327	151	191	286	239	137	201	254	248	200	219	303	307	44	103	177	231	143	129	144	304	55	133	165	108	179	143	150	268	24	479	105
4reps.HS6hr_ConsensusPeaks_peak_973c	2006	1215	1394	1371	1436	849	1290	2019	1356	1175	1325	1936	1850	342	934	1561	1204	906	885	1218	1341	346	888	971	516	996	993	1100	1109	157	1651	504
4reps.HS6hr_ConsensusPeaks_peak_973d	792	471	551	649	713	327	460	725	645	474	446	696	731	103	318	563	557	367	330	467	697	155	334	440	272	414	416	371	697	79	941	297
4reps.HS6hr_ConsensusPeaks_peak_974	83	58	93	86	84	68	100	117	64	89	66	97	69	34	73	84	66	39	54	64	56	23	55	84	36	51	68	73	90	15	84	38
4reps.HS6hr_ConsensusPeaks_peak_975a	44	18	46	39	29	11	31	70	19	29	19	33	29	9	16	29	22	18	26	41	33	10	44	44	16	21	44	24	38	10	45	11
4reps.HS6hr_ConsensusPeaks_peak_975b	2	1	2	1	0	4	1	1	1	2	0	2	1	0	0	2	1	1	0	0	3	0	0	3	0	3	1	0	5	0	6	2
4reps.HS6hr_ConsensusPeaks_peak_975c	44	32	29	54	35	16	24	58	31	30	28	36	26	10	30	49	21	22	36	26	41	13	37	52	9	19	30	37	64	11	69	21
4reps.HS6hr_ConsensusPeaks_peak_976a	630	447	365	540	531	235	304	509	310	261	310	376	505	69	235	361	380	221	246	260	1056	190	325	583	296	579	551	483	829	101	1681	326
4reps.HS6hr_ConsensusPeaks_peak_976b	324	167	154	214	237	109	133	188	211	144	152	183	231	27	103	149	218	90	80	128	334	50	99	160	82	130	137	130	223	44	428	87
4reps.HS6hr_ConsensusPeaks_peak_977	576	358	567	607	464	309	451	793	504	454	444	706	525	127	298	520	313	319	344	388	448	89	273	360	241	282	306	326	407	58	594	174
4reps.HS6hr_ConsensusPeaks_peak_978	215	127	68	137	179	88	72	142	93	119	73	96	128	27	78	93	97	90	53	71	226	40	78	121	87	137	95	87	136	28	404	67
4reps.HS6hr_ConsensusPeaks_peak_979a	94	92	86	118	111	67	78	122	81	104	71	120	86	20	39	95	57	57	72	56	83	14	49	67	51	35	44	68	56	17	80	53
4reps.HS6hr_ConsensusPeaks_peak_979b	102	58	85	108	77	52	67	112	76	51	51	93	71	10	34	68	55	33	60	65	57	16	63	78	28	42	79	49	60	7	75	27
4reps.HS6hr_ConsensusPeaks_peak_980a	122	79	111	111	99	84	86	158	96	101	95	136	110	40	65	128	83	77	81	71	71	22	59	72	44	48	38	40	73	20	85	49
4reps.HS6hr_ConsensusPeaks_peak_980b	143	130	156	173	144	122	126	200	130	159	148	191	160	34	128	150	144	115	112	129	86	41	55	89	52	85	67	66	115	18	118	59
4reps.HS6hr_ConsensusPeaks_peak_980c	116	68	108	146	116	61	88	171	101	101	105	130	90	26	83	101	72	65	70	79	70	19	29	54	31	41	46	32	60	16	84	40
4reps.HS6hr_ConsensusPeaks_peak_980d	202	121	140	185	152	107	128	223	168	166	144	236	166	38	82	176	129	116	132	105	108	32	67	111	62	92	58	55	103	25	127	71
4reps.HS6hr_ConsensusPeaks_peak_981	1033	542	457	571	834	396	413	594	700	486	644	758	921	132	324	486	603	377	330	440	1085	188	551	685	432	655	599	589	744	108	1669	421
4reps.HS6hr_ConsensusPeaks_peak_982	355	192	200	226	399	132	170	252	267	197	206	287	294	43	110	185	238	112	125	158	327	59	127	174	98	116	99	127	228	32	372	94
4reps.HS6hr_ConsensusPeaks_peak_983	84	64	126	97	84	84	125	203	132	138	100	184	106	18	95	146	74	88	85	101	85	44	82	65	51	54	81	132	97	8	106	50
4reps.HS6hr_ConsensusPeaks_peak_984a	336	228	340	383	305	332	284	474	399	421	286	443	290	119	232	451	265	251	266	293	593	186	449	483	253	541	536	502	492	103	829	439
4reps.HS6hr_ConsensusPeaks_peak_984b	108	87	105	137	136	88	108	131	93	112	100	119	126	39	57	126	78	74	92	68	147	38	74	110	63	90	84	98	136	36	233	105
4reps.HS6hr_ConsensusPeaks_peak_984c	206	139	125	177	211	98	121	235	222	174	118	223	179	73	80	132	175	129	96	100	176	86	117	180	139	173	133	128	250	32	290	131
4reps.HS6hr_ConsensusPeaks_peak_985	116	79	132	152	106	85	130	159	128	194	94	145	104	41	67	166	76	85	116	120	165	62	126	171	90	165	173	164	190	55	274	134
4reps.HS6hr_ConsensusPeaks_peak_986	87	72	68	108	93	70	74	99	102	115	71	114	85	30	66	96	74	72	65	70	70	27	55	73	37	66	50	58	76	21	105	46
4reps.HS6hr_ConsensusPeaks_peak_987a	40	39	46	34	33	27	30	34	45	39	28	57	35	13	29	33	28	25	21	27	38	14	9	32	17	9	21	18	39	10	34	27
4reps.HS6hr_ConsensusPeaks_peak_987b	64	54	56	55	52	62	45	82	60	57	48	72	56	14	39	73	41	35	39	41	55	13	18	34	25	25	31	27	43	8	38	29
4reps.HS6hr_ConsensusPeaks_peak_988	311	154	159	192	300	110	111	193	237	197	156	200	260	50	116	137	193	109	93	97	158	36	93	142	61	61	94	77	174	22	203	56
4reps.HS6hr_ConsensusPeaks_peak_989	117	95	101	139	129	63	106	100	129	90	100	145	153	19	62	116	89	66	53	64	91	23	75	59	57	48	61	44	86	17	93	53
4reps.HS6hr_ConsensusPeaks_peak_990a	408	288	408	437	379	279	280	500	342	324	335	445	412	83	247	407	322	240	240	280	305	70	242	309	118	236	236	328	313	75	526	190
4reps.HS6hr_ConsensusPeaks_peak_990b	657	374	596	616	484	329	505	775	551	560	572	779	591	97	393	691	362	348	421	437	583	114	466	520	256	432	534	525	485	82	939	311
4reps.HS6hr_ConsensusPeaks_peak_991	1091	628	830	717	849	442	690	986	880	650	802	1109	1060	166	554	790	733	489	471	606	894	216	461	599	326	538	567	596	633	111	1331	304
4reps.HS6hr_ConsensusPeaks_peak_992a	153	106	129	180	150	104	129	182	146	109	143	175	147	27	110	205	91	108	93	109	120	37	103	120	61	86	113	106	123	38	123	63
4reps.HS6hr_ConsensusPeaks_peak_992b	117	67	105	114	80	56	72	131	120	111	76	120	111	37	53	111	70	82	69	101	93	23	61	89	56	66	57	55	97	19	103	46
4reps.HS6hr_ConsensusPeaks_peak_992c	211	140	212	154	216	151	175	248	196	185	163	288	197	65	128	213	120	131	152	163	122	44	146	143	72	157	128	139	177	22	226	100
4reps.HS6hr_ConsensusPeaks_peak_993	330	205	147	150	293	150	114	141	267	168	130	166	260	41	70	97	211	129	65	101	287	65	129	171	93	142	127	114	266	29	453	133
4reps.HS6hr_ConsensusPeaks_peak_994	727	430	360	399	521	257	370	506	450	364	356	506	525	68	258	384	430	286	267	336	588	124	266	447	149	287	341	294	400	59	832	176
4reps.HS6hr_ConsensusPeaks_peak_995a	96	64	77	103	71	91	89	151	109	128	92	117	72	17	71	118	52	59	93	94	123	30	47	85	33	68	55	36	102	11	131	44
4reps.HS6hr_ConsensusPeaks_peak_995b	28	17	32	42	32	24	25	64	51	54	25	60	31	9	24	50	26	29	24	32	28	10	10	29	4	17	15	26	27	2	24	19
4reps.HS6hr_ConsensusPeaks_peak_995c	34	28	39	24	35	21	24	38	28	42	19	41	41	8	15	35	26	20	20	22	38	12	16	25	21	18	14	12	32	10	25	24
4reps.HS6hr_ConsensusPeaks_peak_996	238	206	295	277	322	232	239	360	299	292	196	325	243	127	178	337	267	235	233	210	227	55	157	197	94	149	89	118	259	55	244	147
4reps.HS6hr_ConsensusPeaks_peak_997a	849	467	538	573	693	379	484	797	609	535	492	707	628	128	279	492	461	385	335	405	387	121	201	318	207	273	244	233	479	77	630	242
4reps.HS6hr_ConsensusPeaks_peak_997b	244	133	215	248	163	147	148	285	204	173	143	221	166	57	75	176	134	120	110	146	159	47	75	94	90	73	100	104	86	30	209	83
4reps.HS6hr_ConsensusPeaks_peak_998a	68	42	37	61	49	40	36	60	57	53	40	75	52	11	24	54	45	46	29	31	27	5	21	35	20	34	24	13	22	4	77	22
4reps.HS6hr_ConsensusPeaks_peak_998b	48	33	44	60	43	44	51	77	66	57	41	74	43	19	28	52	49	28	51	44	42	9	18	26	21	28	17	39	28	7	57	12
4reps.HS6hr_ConsensusPeaks_peak_999	165	113	106	137	152	97	82	165	276	204	196	246	212	26	70	122	173	104	77	96	192	36	80	125	63	100	77	81	86	10	263	64
4reps.HS6hr_ConsensusPeaks_peak_1000	373	232	267	332	352	153	199	333	305	274	263	382	415	77	169	320	245	164	181	214	265	72	145	218	106	183	164	184	234	43	391	130
4reps.HS6hr_ConsensusPeaks_peak_1001a	431	293	353	386	421	256	307	550	378	423	306	514	437	71	251	473	291	224	258	309	464	106	281	442	182	307	259	261	364	85	814	245
4reps.HS6hr_ConsensusPeaks_peak_1001b	1677	945	932	957	1401	589	814	1223	1324	844	942	1254	1473	238	569	1004	880	594	460	728	1878	386	923	1134	758	1325	1027	967	1305	165	3254	769
4reps.HS6hr_ConsensusPeaks_peak_1002a	107	63	68	99	84	42	60	90	102	69	83	119	128	13	54	89	85	49	60	67	125	20	49	85	45	55	70	64	87	17	153	48
4reps.HS6hr_ConsensusPeaks_peak_1002b	127	62	92	105	93	56	79	134	105	105	96	135	147	24	43	115	104	65	67	81	114	34	79	88	52	56	67	67	105	23	146	42
4reps.HS6hr_ConsensusPeaks_peak_1003	325	163	173	186	233	148	184	273	269	203	202	252	309	60	105	208	194	115	117	136	215	38	110	141	95	88	106	97	132	39	205	93
4reps.HS6hr_ConsensusPeaks_peak_1004	975	565	514	618	766	367	533	790	630	548	617	773	696	138	386	598	554	364	337	391	736	118	321	396	178	302	313	292	447	75	643	160
4reps.HS6hr_ConsensusPeaks_peak_1005	389	183	230	280	315	171	202	299	201	161	171	264	283	35	133	231	240	116	132	198	379	89	178	292	128	166	161	148	262	30	456	84
4reps.HS6hr_ConsensusPeaks_peak_1006a	895	484	453	552	672	339	420	692	602	464	548	751	715	134	332	571	539	352	348	417	926	158	380	513	322	368	376	364	610	119	1170	213
4reps.HS6hr_ConsensusPeaks_peak_1006b	811	452	614	607	674	312	567	975	584	488	665	974	758	134	359	645	495	305	336	520	655	147	384	474	252	340	445	386	534	120	746	223
4reps.HS6hr_ConsensusPeaks_peak_1007	366	211	314	297	262	168	243	396	295	275	289	471	435	79	202	327	280	186	185	266	239	52	170	219	81	152	166	159	161	24	273	111
4reps.HS6hr_ConsensusPeaks_peak_1008	269	132	200	231	224	140	197	349	224	171	229	362	236	37	147	234	157	103	157	173	189	44	157	168	89	127	154	162	163	22	229	69
4reps.HS6hr_ConsensusPeaks_peak_1009a	986	481	421	468	615	308	354	635	481	364	512	701	611	88	271	402	514	275	297	353	497	70	167	217	159	240	192	176	296	27	656	157
4reps.HS6hr_ConsensusPeaks_peak_1009b	231	147	187	235	220	113	141	299	199	199	191	231	213	37	123	199	191	117	146	148	314	95	146	228	130	186	238	204	459	62	657	170
4reps.HS6hr_ConsensusPeaks_peak_1009c	1525	806	861	870	1308	610	776	1126	1009	814	890	1374	1280	260	580	926	947	597	555	745	1288	339	886	1135	507	974	1091	1098	1375	201	2330	596
4reps.HS6hr_ConsensusPeaks_peak_1010a	3755	1896	2294	2482	2827	1366	2080	3348	2374	1656	2438	3296	2919	435	1354	2390	1926	1389	1387	1939	3148	837	1818	2303	1113	2334	2507	2277	2688	342	4523	1177
4reps.HS6hr_ConsensusPeaks_peak_1010b	1459	743	1124	1471	1203	667	1082	1643	1071	746	1254	1788	1319	207	657	1124	818	581	668	879	2306	562	1288	1656	870	1816	1795	1702	1916	283	3480	928
4reps.HS6hr_ConsensusPeaks_peak_1010c	451	205	343	524	357	184	350	502	290	239	360	485	427	68	243	434	315	200	244	284	695	195	298	451	196	439	461	411	530	70	1050	265
4reps.HS6hr_ConsensusPeaks_peak_1010d	744	327	572	709	587	281	434	738	428	292	464	736	623	102	281	536	449	290	347	412	777	180	375	487	213	446	523	412	637	83	1216	300
4reps.HS6hr_ConsensusPeaks_peak_1010e	1421	664	522	770	1033	362	423	679	546	269	520	605	940	95	267	465	654	290	343	468	517	90	193	271	141	277	317	259	409	63	681	174
4reps.HS6hr_ConsensusPeaks_peak_1010f	530	275	310	430	402	179	278	325	236	153	267	289	353	38	181	283	296	178	224	247	170	47	83	162	62	122	161	96	187	22	238	74
4reps.HS6hr_ConsensusPeaks_peak_1010g	91	41	51	92	78	36	54	69	58	38	59	53	67	11	31	72	51	38	39	61	57	9	21	36	14	27	32	39	59	11	62	21
4reps.HS6hr_ConsensusPeaks_peak_1010h	178	91	142	231	151	84	121	190	127	62	132	143	165	23	72	184	157	82	96	141	135	36	57	87	37	68	79	87	100	18	140	48
4reps.HS6hr_ConsensusPeaks_peak_1011	135	82	107	117	88	96	111	185	88	100	84	125	113	44	75	148	109	68	116	94	112	27	96	128	53	98	78	107	113	22	104	41
4reps.HS6hr_ConsensusPeaks_peak_1012	923	567	561	675	838	462	578	913	588	454	458	635	913	130	374	733	656	420	436	554	998	292	570	798	412	563	696	683	924	129	1714	416
4reps.HS6hr_ConsensusPeaks_peak_1013	866	510	619	788	712	427	492	856	675	588	547	838	734	151	386	607	614	365	389	473	693	167	435	552	285	502	491	488	723	132	958	319
4reps.HS6hr_ConsensusPeaks_peak_1014a	340	184	192	204	270	125	151	202	182	102	141	209	296	46	106	148	247	101	104	117	216	35	77	102	58	77	105	53	179	22	205	57
4reps.HS6hr_ConsensusPeaks_peak_1014b	160	114	138	171	126	103	106	178	152	99	117	143	130	31	81	166	118	100	96	110	125	28	73	100	49	83	70	63	120	24	111	63
4reps.HS6hr_ConsensusPeaks_peak_1015a	148	83	109	130	124	55	87	135	110	82	93	100	96	22	57	108	93	74	66	67	118	33	66	92	39	68	75	82	137	23	146	39
4reps.HS6hr_ConsensusPeaks_peak_1015b	135	78	70	94	122	55	69	118	127	59	60	103	133	19	33	61	72	51	44	64	110	18	50	68	31	48	53	75	117	8	146	32
4reps.HS6hr_ConsensusPeaks_peak_1016	201	105	143	169	165	129	117	268	150	200	99	159	174	46	99	211	140	98	120	137	169	58	104	136	60	87	105	103	175	37	188	68
4reps.HS6hr_ConsensusPeaks_peak_1017	494	328	422	570	414	248	320	516	410	312	314	502	434	104	239	379	294	221	202	259	357	127	272	283	210	275	258	298	332	45	562	171
4reps.HS6hr_ConsensusPeaks_peak_1018a	46	16	29	48	46	21	39	63	60	45	33	43	42	6	32	50	39	15	21	30	21	9	28	42	11	27	22	32	46	4	49	25
4reps.HS6hr_ConsensusPeaks_peak_1018b	27	31	41	53	30	33	31	64	37	32	30	66	36	2	24	46	36	20	25	29	39	14	25	36	18	30	38	19	30	7	56	36
4reps.HS6hr_ConsensusPeaks_peak_1019	1646	927	1068	923	1087	666	866	1471	1079	989	1005	1610	1193	243	599	1039	745	574	621	744	939	273	559	694	346	563	592	538	800	86	876	313
4reps.HS6hr_ConsensusPeaks_peak_1020a	291	142	212	294	236	130	153	241	200	173	181	248	246	44	114	225	179	125	113	140	441	98	186	253	165	196	207	152	296	50	647	149
4reps.HS6hr_ConsensusPeaks_peak_1020b	628	290	308	443	421	194	268	396	343	242	315	453	380	54	158	299	301	168	176	234	525	114	280	348	182	274	301	261	477	61	799	191
4reps.HS6hr_ConsensusPeaks_peak_1020c	1007	531	477	572	721	325	392	679	393	329	477	648	656	96	310	456	431	242	266	382	675	154	307	429	320	425	455	371	472	60	1076	256
4reps.HS6hr_ConsensusPeaks_peak_1020d	524	300	313	358	417	198	265	454	209	185	249	363	359	57	184	329	237	156	165	236	607	122	266	438	265	387	364	337	491	39	1063	203
4reps.HS6hr_ConsensusPeaks_peak_1021	578	332	414	524	442	272	338	597	364	337	362	607	482	87	302	549	311	250	294	307	608	193	386	522	253	343	316	356	531	94	794	243
4reps.HS6hr_ConsensusPeaks_peak_1022	588	374	420	552	541	232	360	593	369	320	427	643	436	74	237	470	298	227	284	310	441	93	251	312	141	193	267	254	339	52	428	138
4reps.HS6hr_ConsensusPeaks_peak_1023	121	83	102	117	105	83	71	145	84	105	60	93	101	30	63	113	70	54	76	92	83	16	40	61	46	53	59	57	65	29	111	46
4reps.HS6hr_ConsensusPeaks_peak_1024	120	76	98	127	114	82	92	141	67	86	68	100	115	20	89	140	67	42	63	87	67	31	90	92	32	46	77	65	76	18	87	43
4reps.HS6hr_ConsensusPeaks_peak_1025	181	113	151	159	124	83	141	210	82	103	113	162	142	41	90	168	63	80	88	138	109	41	151	196	76	110	155	145	146	31	247	48
4reps.HS6hr_ConsensusPeaks_peak_1026a	1294	723	766	871	1034	560	628	1121	895	773	838	1401	1025	191	465	820	743	587	524	671	1144	335	501	779	479	858	763	695	1231	198	1949	504
4reps.HS6hr_ConsensusPeaks_peak_1026b	1381	779	732	799	1038	539	631	1079	728	658	702	1046	1001	208	430	727	770	531	450	622	854	208	347	597	355	736	744	655	1109	145	1533	405
4reps.HS6hr_ConsensusPeaks_peak_1027a	73	54	63	57	86	64	56	85	59	74	56	90	52	17	48	74	52	55	48	51	66	15	37	42	27	36	51	39	54	17	58	24
4reps.HS6hr_ConsensusPeaks_peak_1027b	18	20	28	17	24	22	18	21	27	19	19	24	19	3	12	21	17	19	15	18	20	6	11	16	17	10	23	16	19	8	25	14
4reps.HS6hr_ConsensusPeaks_peak_1027c	67	40	49	43	61	29	40	83	72	48	35	42	40	7	41	45	51	35	18	25	45	6	27	42	36	30	47	44	61	11	72	18
4reps.HS6hr_ConsensusPeaks_peak_1028	1130	756	795	706	962	606	801	1095	836	782	894	1211	889	202	665	990	669	525	531	656	988	270	661	828	294	464	675	651	904	170	1001	364
4reps.HS6hr_ConsensusPeaks_peak_1029	177	136	124	144	151	126	154	209	144	166	112	210	160	37	105	198	130	104	101	124	141	67	114	120	72	102	137	101	135	25	145	60
4reps.HS6hr_ConsensusPeaks_peak_1030	345	239	254	190	294	174	197	290	239	260	215	358	234	63	169	288	227	243	173	172	218	73	200	227	119	116	134	193	271	48	260	156
4reps.HS6hr_ConsensusPeaks_peak_1031a	253	151	210	251	224	128	168	243	202	171	207	334	214	58	141	258	151	90	134	199	283	55	259	251	100	208	253	291	190	49	473	136
4reps.HS6hr_ConsensusPeaks_peak_1031b	205	144	133	176	160	103	98	168	132	130	96	195	190	28	56	127	130	82	90	106	310	57	151	222	149	223	184	213	292	54	688	166
4reps.HS6hr_ConsensusPeaks_peak_1031c	1490	856	682	665	1231	549	578	967	770	487	621	823	1279	149	423	731	911	473	435	615	1010	230	610	701	410	808	863	808	828	134	1898	462
4reps.HS6hr_ConsensusPeaks_peak_1031d	1414	741	814	844	1120	617	724	1168	875	773	768	1253	1083	185	473	858	727	508	576	627	1057	302	732	970	464	858	875	826	1151	136	1891	468
4reps.HS6hr_ConsensusPeaks_peak_1032	757	416	442	503	574	274	446	661	550	471	456	595	642	85	319	471	471	326	291	349	557	144	437	466	228	351	366	375	570	87	695	210
4reps.HS6hr_ConsensusPeaks_peak_1033	347	206	195	257	263	113	159	230	245	159	187	272	256	51	124	200	222	93	101	131	240	46	148	160	76	114	136	152	246	33	207	60
4reps.HS6hr_ConsensusPeaks_peak_1034	266	216	219	219	228	172	184	322	269	274	197	421	242	81	190	315	189	159	188	204	145	63	182	205	104	178	188	195	186	68	258	115
4reps.HS6hr_ConsensusPeaks_peak_1035	333	188	268	309	335	209	238	435	306	299	310	475	287	68	211	381	195	178	216	217	160	92	232	237	89	152	196	207	291	68	258	131
4reps.HS6hr_ConsensusPeaks_peak_1036	831	540	602	513	605	442	602	1005	688	794	685	1149	609	215	486	849	420	450	425	512	383	99	402	503	204	420	407	492	455	89	492	232
4reps.HS6hr_ConsensusPeaks_peak_1037a	164	92	92	119	128	57	78	97	128	87	100	126	136	12	45	76	103	58	50	81	107	16	29	74	38	53	69	43	68	19	135	33
4reps.HS6hr_ConsensusPeaks_peak_1037b	100	51	47	91	66	42	61	81	81	86	50	93	87	17	27	50	71	36	24	42	50	11	25	32	29	24	38	41	56	11	83	42
4reps.HS6hr_ConsensusPeaks_peak_1038	520	282	317	332	410	205	230	409	515	360	286	411	476	90	218	297	418	258	235	275	414	106	226	284	200	211	253	230	415	75	507	142
4reps.HS6hr_ConsensusPeaks_peak_1039a	163	145	153	173	186	116	167	262	130	202	176	235	177	63	106	238	162	147	132	149	116	50	74	109	61	65	98	96	182	29	144	60
4reps.HS6hr_ConsensusPeaks_peak_1039b	270	135	117	140	193	79	102	176	124	110	104	145	186	36	54	96	169	76	61	76	112	26	43	77	23	35	76	70	132	26	114	30
4reps.HS6hr_ConsensusPeaks_peak_1040a	118	58	39	66	122	33	47	62	55	36	57	63	92	14	38	50	72	52	33	43	81	12	22	40	28	25	48	30	49	9	90	12
4reps.HS6hr_ConsensusPeaks_peak_1040b	65	25	52	60	68	26	41	64	38	22	33	60	28	4	28	44	30	23	38	31	31	5	19	36	12	21	11	9	34	0	45	12
4reps.HS6hr_ConsensusPeaks_peak_1041a	279	128	169	244	213	104	173	277	137	105	288	243	152	15	113	163	180	109	150	181	83	15	32	26	33	21	26	29	52	7	51	22
4reps.HS6hr_ConsensusPeaks_peak_1041b	280	91	146	149	171	80	154	209	104	85	196	223	135	31	76	137	167	97	90	115	73	26	27	28	21	22	25	30	46	11	56	17
4reps.HS6hr_ConsensusPeaks_peak_1041c	239	107	194	224	185	97	218	330	121	131	276	374	122	33	141	202	149	101	136	171	82	33	27	65	33	46	47	46	89	13	95	21
4reps.HS6hr_ConsensusPeaks_peak_1041d	94	44	74	114	72	49	93	160	51	64	106	169	67	18	56	84	61	45	50	71	49	12	22	36	9	25	20	19	44	8	49	18
4reps.HS6hr_ConsensusPeaks_peak_1041e	258	121	241	238	179	138	239	348	136	125	246	428	184	57	142	232	127	127	168	171	118	27	48	99	38	51	58	58	130	21	122	47
4reps.HS6hr_ConsensusPeaks_peak_1041f	449	265	441	489	352	225	448	698	265	292	501	787	330	64	246	432	269	206	292	339	294	71	119	152	101	106	140	125	202	31	368	127
4reps.HS6hr_ConsensusPeaks_peak_1041g	609	353	673	771	489	387	630	1054	430	446	789	1188	424	134	370	638	400	315	456	548	411	106	177	294	142	191	232	234	400	51	429	168
4reps.HS6hr_ConsensusPeaks_peak_1041h	740	404	498	559	637	267	453	719	486	353	612	858	555	89	268	457	450	283	285	368	634	134	286	354	207	320	378	336	536	62	822	205
4reps.HS6hr_ConsensusPeaks_peak_1041i	1233	710	773	849	979	427	812	1241	822	599	1040	1468	915	147	512	771	746	492	518	700	808	228	347	433	264	377	456	408	677	56	1137	241
4reps.HS6hr_ConsensusPeaks_peak_1042	1387	744	983	1095	1138	649	931	1561	783	734	895	1334	1064	238	620	963	772	577	659	749	946	268	492	704	389	603	831	703	848	180	1222	394
4reps.HS6hr_ConsensusPeaks_peak_1043a	109	62	91	146	91	60	72	124	88	72	108	173	103	25	57	103	73	70	74	88	141	22	74	72	67	100	67	57	115	17	309	66
4reps.HS6hr_ConsensusPeaks_peak_1043b	406	236	225	247	372	139	193	274	330	266	271	383	354	75	171	262	279	155	131	204	328	76	132	172	131	160	157	170	270	30	442	100
4reps.HS6hr_ConsensusPeaks_peak_1044	143	84	102	122	146	104	110	191	148	148	137	207	111	21	89	154	103	92	107	93	112	40	38	54	68	58	38	44	85	14	144	63
4reps.HS6hr_ConsensusPeaks_peak_1045a	80	38	86	83	93	46	81	109	83	82	85	118	67	21	58	70	66	50	47	59	51	20	23	42	35	45	37	28	45	5	81	25
4reps.HS6hr_ConsensusPeaks_peak_1045b	71	35	48	57	48	35	32	70	53	63	50	97	55	15	43	53	48	41	43	46	55	6	14	22	34	20	21	11	44	3	60	25
4reps.HS6hr_ConsensusPeaks_peak_1045c	116	63	107	107	87	64	98	183	133	144	141	194	117	13	79	122	89	76	73	77	116	25	31	58	50	53	60	53	92	8	139	26
4reps.HS6hr_ConsensusPeaks_peak_1045d	175	140	203	222	207	120	181	279	200	261	226	362	168	46	133	192	201	117	137	157	212	43	82	154	103	108	133	98	143	36	303	106
4reps.HS6hr_ConsensusPeaks_peak_1045e	475	292	375	433	364	254	305	509	472	459	434	629	424	108	242	378	318	283	208	307	473	108	253	342	185	294	295	246	361	58	662	160
4reps.HS6hr_ConsensusPeaks_peak_1046	243	139	208	235	151	131	189	315	207	182	190	314	169	54	151	228	105	106	130	159	140	58	181	211	75	126	190	219	179	42	233	88
4reps.HS6hr_ConsensusPeaks_peak_1047a	278	148	180	219	245	138	156	200	163	160	131	176	220	35	92	136	164	104	88	85	189	53	53	106	33	68	87	110	196	25	188	58
4reps.HS6hr_ConsensusPeaks_peak_1047b	247	109	126	156	200	120	97	171	172	129	121	212	206	36	66	102	178	93	77	97	118	31	52	70	44	46	58	57	130	9	131	57
4reps.HS6hr_ConsensusPeaks_peak_1048a	489	331	559	551	388	292	544	872	350	332	489	703	456	111	354	613	319	262	298	470	383	165	417	459	199	287	436	516	435	35	532	124
4reps.HS6hr_ConsensusPeaks_peak_1048b	488	288	374	460	389	221	299	505	342	283	323	454	395	102	259	347	282	177	204	254	353	78	227	339	150	163	237	284	311	41	423	117
4reps.HS6hr_ConsensusPeaks_peak_1049	128	113	121	140	139	92	121	180	124	150	97	124	114	55	95	163	77	107	109	82	133	45	103	115	78	99	139	120	148	29	178	58
4reps.HS6hr_ConsensusPeaks_peak_1050	112	87	106	97	129	74	60	111	67	82	71	112	89	26	80	109	83	70	65	78	85	23	51	94	65	93	79	77	109	27	99	58
4reps.HS6hr_ConsensusPeaks_peak_1051	129	87	80	89	104	61	65	85	118	111	76	122	76	28	63	87	60	54	44	56	69	23	67	72	58	71	114	104	89	14	125	44
4reps.HS6hr_ConsensusPeaks_peak_1052	140	90	107	130	131	84	107	189	166	133	107	193	133	37	97	138	91	109	62	119	126	35	90	124	83	127	101	133	134	18	170	95
4reps.HS6hr_ConsensusPeaks_peak_1053	97	61	92	88	75	60	66	133	89	91	95	155	80	22	74	96	64	64	46	69	61	40	95	84	32	83	52	74	118	23	108	59
4reps.HS6hr_ConsensusPeaks_peak_1054	760	485	485	499	577	383	416	766	695	668	499	872	647	146	390	623	438	332	326	488	854	285	733	813	428	820	848	1047	937	143	1735	617
4reps.HS6hr_ConsensusPeaks_peak_1055a	105	53	99	92	86	79	68	153	122	114	101	164	80	24	69	91	69	73	79	105	108	29	93	64	55	88	77	107	127	28	169	84
4reps.HS6hr_ConsensusPeaks_peak_1055b	146	104	115	121	157	98	85	173	140	131	93	158	110	30	81	167	104	105	107	125	89	52	87	150	98	109	126	115	209	41	184	91
4reps.HS6hr_ConsensusPeaks_peak_1056	264	127	208	149	188	95	154	273	175	126	183	239	215	45	83	161	155	82	83	125	148	32	134	126	76	102	139	111	175	16	201	51
4reps.HS6hr_ConsensusPeaks_peak_1057a	209	143	161	238	186	133	141	237	157	162	139	164	168	39	95	177	122	93	115	159	261	85	130	216	124	202	242	234	277	44	496	139
4reps.HS6hr_ConsensusPeaks_peak_1057b	563	294	413	650	383	212	324	558	303	263	304	434	472	55	197	409	401	198	286	393	691	140	372	496	256	452	592	492	591	80	1244	236
4reps.HS6hr_ConsensusPeaks_peak_1058a	1232	585	485	694	919	351	437	687	615	410	480	713	798	85	303	472	616	312	303	438	1120	250	493	701	409	707	761	622	1034	152	1819	416
4reps.HS6hr_ConsensusPeaks_peak_1058b	254	156	235	296	213	128	191	286	139	130	161	280	220	26	103	190	176	105	140	164	512	108	247	406	189	366	429	372	418	55	852	196
4reps.HS6hr_ConsensusPeaks_peak_1058c	437	202	283	456	327	189	217	376	210	209	215	346	311	34	130	228	248	161	146	269	805	170	373	544	279	541	583	515	599	73	1352	280
4reps.HS6hr_ConsensusPeaks_peak_1058d	173	123	144	299	155	89	137	180	171	110	129	182	137	16	76	138	132	101	92	111	487	88	204	292	167	253	396	286	359	59	774	214
4reps.HS6hr_ConsensusPeaks_peak_1058e	155	68	103	169	106	71	72	134	85	88	63	156	95	27	63	104	81	71	76	69	266	35	112	194	90	174	209	128	163	15	510	95
4reps.HS6hr_ConsensusPeaks_peak_1058f	57	28	62	72	42	38	40	61	46	53	48	73	37	10	43	55	48	39	30	56	143	16	57	97	69	104	116	94	105	28	296	56
4reps.HS6hr_ConsensusPeaks_peak_1058g	131	46	80	130	76	47	74	101	84	65	60	106	66	20	53	65	76	55	52	68	212	24	86	138	98	136	141	127	135	29	456	74
4reps.HS6hr_ConsensusPeaks_peak_1058h	315	157	342	373	241	151	221	364	221	261	183	340	214	51	130	248	221	176	152	224	492	102	210	330	212	389	397	353	429	59	1046	246
4reps.HS6hr_ConsensusPeaks_peak_1059	107	77	53	65	133	54	46	93	128	78	80	92	131	24	62	54	92	44	33	79	105	27	54	59	18	36	57	48	98	18	73	16
4reps.HS6hr_ConsensusPeaks_peak_1060	830	515	540	452	594	415	465	656	769	586	520	720	840	186	376	462	585	373	304	399	740	189	339	415	239	338	385	418	669	100	837	230
4reps.HS6hr_ConsensusPeaks_peak_1061a	72	72	76	91	93	73	52	93	73	88	60	106	70	19	60	75	79	37	51	75	78	23	48	35	29	42	25	43	61	17	48	39
4reps.HS6hr_ConsensusPeaks_peak_1061b	110	91	78	107	111	88	87	118	96	114	74	140	99	33	60	109	98	80	61	78	84	28	48	56	39	29	39	44	93	7	72	35
4reps.HS6hr_ConsensusPeaks_peak_1062a	58	34	53	51	40	38	46	70	54	61	34	75	46	5	34	51	22	30	33	28	34	9	25	22	8	13	24	34	27	2	25	14
4reps.HS6hr_ConsensusPeaks_peak_1062b	139	59	111	104	102	72	99	165	120	113	87	160	104	18	65	119	72	63	69	77	71	34	51	92	41	39	72	70	91	17	90	49
4reps.HS6hr_ConsensusPeaks_peak_1063	302	154	223	234	207	179	214	294	244	220	219	303	260	64	144	215	153	153	111	172	207	61	233	242	99	179	228	233	286	67	320	134
4reps.HS6hr_ConsensusPeaks_peak_1064	636	340	632	731	425	328	493	905	525	484	527	871	531	122	339	655	336	281	306	460	672	213	665	788	286	421	683	676	800	130	1072	299
4reps.HS6hr_ConsensusPeaks_peak_1065	640	347	596	724	471	327	478	899	484	479	518	936	537	115	370	600	320	294	382	434	482	119	369	404	202	257	368	428	422	70	503	187
4reps.HS6hr_ConsensusPeaks_peak_1066	127	72	121	141	122	75	118	132	119	94	95	189	104	24	80	118	68	83	76	110	92	26	68	96	55	57	86	91	119	14	112	39
4reps.HS6hr_ConsensusPeaks_peak_1067	207	70	82	98	167	63	64	124	133	84	121	113	177	12	53	77	176	69	30	68	62	23	30	38	28	24	23	37	76	7	66	24
4reps.HS6hr_ConsensusPeaks_peak_1068	421	220	362	546	325	227	325	579	393	364	376	675	299	98	245	404	289	259	304	327	229	79	147	232	120	121	155	154	225	40	250	116
4reps.HS6hr_ConsensusPeaks_peak_1069a	173	107	155	182	145	114	124	227	144	179	155	268	135	41	108	168	90	104	110	142	85	19	56	60	50	50	33	46	82	21	90	35
4reps.HS6hr_ConsensusPeaks_peak_1069b	197	150	199	198	194	137	122	277	162	176	194	300	143	54	163	192	103	122	129	125	110	34	54	63	56	51	60	47	117	31	84	49
4reps.HS6hr_ConsensusPeaks_peak_1069c	100	87	127	126	103	88	95	176	107	122	95	180	80	34	102	102	60	68	80	85	61	11	38	47	29	29	28	45	71	9	55	41
4reps.HS6hr_ConsensusPeaks_peak_1069d	45	35	28	49	36	32	29	78	31	37	34	70	23	16	32	44	28	25	19	23	21	6	19	11	23	17	16	22	16	6	27	11
4reps.HS6hr_ConsensusPeaks_peak_1069e	108	63	112	93	85	61	90	178	101	98	96	182	73	25	62	123	55	59	70	57	56	10	37	31	24	30	44	51	61	6	42	15
4reps.HS6hr_ConsensusPeaks_peak_1069f	138	91	159	211	115	113	140	258	153	136	118	258	114	51	114	178	101	108	97	136	65	20	59	73	37	57	74	88	82	18	127	58
4reps.HS6hr_ConsensusPeaks_peak_1069g	316	276	353	357	350	234	303	566	330	336	317	542	242	114	245	326	209	233	281	310	158	58	118	171	111	98	127	161	199	37	201	116
4reps.HS6hr_ConsensusPeaks_peak_1070	345	183	169	199	316	133	139	247	238	202	174	257	307	58	138	177	219	156	112	126	204	42	65	129	52	86	109	100	202	38	185	72
4reps.HS6hr_ConsensusPeaks_peak_1071a	884	467	445	549	740	323	404	675	691	478	547	688	798	153	325	520	659	394	283	428	535	137	240	313	164	211	278	248	552	55	562	131
4reps.HS6hr_ConsensusPeaks_peak_1071b	845	550	540	518	637	332	422	705	740	475	581	772	757	76	412	536	576	358	318	463	611	150	335	417	218	264	283	322	484	77	632	205
4reps.HS6hr_ConsensusPeaks_peak_1071c	383	214	263	350	342	257	270	379	319	273	312	421	369	68	181	274	322	184	190	203	334	86	136	194	120	137	135	123	252	44	315	96
4reps.HS6hr_ConsensusPeaks_peak_1072a	86	61	77	106	85	52	75	139	71	69	74	104	77	25	54	93	67	47	54	63	85	13	82	100	46	53	86	98	107	11	87	28
4reps.HS6hr_ConsensusPeaks_peak_1072b	127	62	103	92	111	81	104	126	94	55	61	127	89	22	77	100	67	53	57	64	65	16	88	99	50	73	96	97	90	21	100	40
4reps.HS6hr_ConsensusPeaks_peak_1072c	132	86	95	106	135	77	94	134	140	87	90	112	101	11	67	91	85	77	69	89	114	57	145	174	55	82	154	143	177	28	173	56
4reps.HS6hr_ConsensusPeaks_peak_1073a	261	181	177	241	223	124	142	258	209	134	145	319	181	30	107	227	146	114	121	136	176	49	117	191	91	95	159	147	187	23	201	76
4reps.HS6hr_ConsensusPeaks_peak_1073b	408	204	158	196	339	131	137	199	221	141	188	223	322	24	106	172	255	91	90	108	295	62	143	194	120	139	177	157	246	30	397	93
4reps.HS6hr_ConsensusPeaks_peak_1073c	208	97	131	192	205	128	90	173	174	120	140	177	160	28	82	151	142	64	80	115	153	37	81	144	65	111	125	136	170	26	188	66
4reps.HS6hr_ConsensusPeaks_peak_1073d	683	357	278	371	576	218	259	407	366	298	371	517	587	56	174	289	332	189	187	234	267	79	136	156	107	107	178	133	213	42	274	85
4reps.HS6hr_ConsensusPeaks_peak_1074	1321	806	712	634	934	463	608	951	781	629	783	1079	994	167	486	675	657	419	379	472	729	176	452	506	245	371	465	477	545	115	816	207
4reps.HS6hr_ConsensusPeaks_peak_1075a	295	139	135	148	222	80	95	137	119	81	67	125	174	18	82	102	134	41	100	86	157	32	95	109	41	71	95	94	127	21	192	60
4reps.HS6hr_ConsensusPeaks_peak_1075b	82	52	49	45	61	21	50	48	40	47	27	76	58	18	19	52	50	14	30	41	47	15	48	40	30	24	29	35	52	4	66	29
4reps.HS6hr_ConsensusPeaks_peak_1075c	233	117	163	162	194	104	119	168	140	141	118	208	227	42	114	172	155	105	102	130	173	53	147	188	114	164	156	166	175	25	361	106
4reps.HS6hr_ConsensusPeaks_peak_1075d	484	264	254	266	362	167	199	311	279	199	217	294	407	70	156	304	296	192	150	207	484	109	452	547	188	452	432	507	506	93	986	270
4reps.HS6hr_ConsensusPeaks_peak_1075e	157	139	181	162	208	130	107	196	208	175	135	245	179	62	105	206	160	101	95	124	196	71	166	209	97	144	142	173	198	49	367	120
4reps.HS6hr_ConsensusPeaks_peak_1076	226	169	163	246	216	116	130	227	208	166	150	240	224	46	110	189	156	107	98	140	174	29	90	157	63	104	120	117	136	32	223	88
4reps.HS6hr_ConsensusPeaks_peak_1077	686	337	259	314	496	244	282	437	329	269	293	406	390	65	196	260	311	188	181	203	389	105	202	278	132	203	194	207	428	64	500	128
4reps.HS6hr_ConsensusPeaks_peak_1078	154	107	152	145	135	97	126	187	193	188	153	222	177	40	109	147	128	100	60	131	103	64	111	94	58	98	109	110	146	19	151	81
4reps.HS6hr_ConsensusPeaks_peak_1079	309	265	242	345	370	185	256	360	303	267	261	391	286	73	152	360	203	194	173	185	205	80	174	247	113	184	212	197	279	46	367	158
4reps.HS6hr_ConsensusPeaks_peak_1080	95	68	74	95	85	70	67	97	92	130	84	139	64	18	49	96	50	52	72	58	44	20	36	63	33	36	33	47	56	15	46	30
4reps.HS6hr_ConsensusPeaks_peak_1081	117	84	71	112	100	86	95	125	150	126	127	275	89	17	54	123	93	63	68	110	49	16	40	31	42	27	32	36	70	15	70	29
4reps.HS6hr_ConsensusPeaks_peak_1082	264	183	173	258	225	174	156	315	259	291	307	547	193	52	118	237	193	118	163	200	136	29	76	124	73	52	79	76	141	29	113	72
4reps.HS6hr_ConsensusPeaks_peak_1083	1635	904	763	762	1148	501	741	996	967	721	929	1352	1165	147	448	708	923	499	456	690	1147	187	400	582	302	490	429	421	658	84	1252	283
4reps.HS6hr_ConsensusPeaks_peak_1084	1299	798	510	714	989	446	565	858	644	549	791	1207	821	87	463	667	618	399	474	502	1033	204	308	540	209	357	454	321	808	150	1073	226
4reps.HS6hr_ConsensusPeaks_peak_1085	665	326	195	293	482	160	193	290	386	199	325	500	361	58	227	284	319	136	121	251	345	84	125	184	80	156	179	136	258	34	402	95
4reps.HS6hr_ConsensusPeaks_peak_1086	129	66	92	110	107	48	58	104	95	67	96	132	84	21	55	101	92	78	58	80	75	25	34	63	35	51	48	37	63	7	75	43
4reps.HS6hr_ConsensusPeaks_peak_1087	464	229	300	256	366	218	242	328	474	328	329	418	386	75	165	294	331	211	153	193	365	85	192	200	165	175	199	157	302	44	500	172
[truncated: 28,405 more rows]
