# Supplementary material for: Transcriptomic and chromatin accessibility profiling unveils new regulators of heat hormesis in Caenorhabditis elegans
Source: PLoS Biol. 2026 Feb 20;24(2):e3003639. doi: 10.1371/journal.pbio.3003639 (PMC12923026; doi:10.1371/journal.pbio.3003639)
Supplement: S15 Data — Referred to as S15 Data in the main text. (TXT) [file pbio.3003639.s024.txt]

seqname	start	end	width	strand	annot	annot_fwd	annot_rev	promoter_gene_id_fwd	promoter_locus_id_fwd	promoter_gene_biotype_fwd	promoter_gene_id_rev	promoter_locus_id_rev	promoter_gene_biotype_rev	associated_gene_id	associated_locus_id	all_associated_gene
chrI	1900	2051	151	*	putative_enhancer	transcription_initiation	transcription_initiation	.	.	.	.	.	.	.	.
chrI	3826	3977	151	*	non-coding_RNA	unassigned_promoter	non-coding_RNA	.	.	.	WBGene00023193	Y74C9A.6	snoRNA	.	.	.,WBGene00023193,.
chrI	4276	4427	151	*	putative_enhancer	no_transcription	transcription_initiation	.	.	.	.	.	.	WBGene00022277	homt-1	.,.,WBGene00022277
chrI	11272	11423	151	*	coding_promoter	coding_promoter	coding_promoter	WBGene00022276	nlp-40	protein_coding	WBGene00022277	homt-1	protein_coding	.	.	WBGene00022276,WBGene00022277,.
chrI	13070	13221	151	*	putative_enhancer	no_transcription	transcription_initiation	.	.	.	.	.	.	WBGene00022276	nlp-40	.,.,WBGene00022276
chrI	15430	15581	151	*	unassigned_promoter	transcription_initiation	unassigned_promoter	.	.	.	.	.	.	WBGene00022276	nlp-40	.,.,WBGene00022276
chrI	15722	15873	151	*	putative_enhancer	transcription_initiation	no_transcription	.	.	.	.	.	.	WBGene00022276	nlp-40	.,.,WBGene00022276
chrI	16958	17109	151	*	unassigned_promoter	transcription_initiation	unassigned_promoter	.	.	.	.	.	.	.	.
chrI	22266	22417	151	*	putative_enhancer	transcription_initiation	transcription_initiation	.	.	.	.	.	.	WBGene00022278	rcor-1	.,.,WBGene00022278
chrI	22895	23046	151	*	other_element	no_transcription	no_transcription	.	.	.	.	.	.	WBGene00022278,WBGene00235381	Y74C9A.9,rcor-1	.,.,WBGene00022278,WBGene00235381
chrI	24452	24603	151	*	unassigned_promoter	unassigned_promoter	no_transcription	.	.	.	.	.	.	WBGene00022278	rcor-1	.,.,WBGene00022278
chrI	26902	27053	151	*	coding_promoter	no_transcription	coding_promoter	.	.	.	WBGene00022278	rcor-1	protein_coding	.	.	.,WBGene00022278,.
chrI	27082	27233	151	*	putative_enhancer	transcription_initiation	no_transcription	.	.	.	.	.	.	.	.
chrI	28163	28314	151	*	other_element	no_transcription	no_transcription	.	.	.	.	.	.	WBGene00022279	sesn-1	.,.,WBGene00022279
chrI	30271	30422	151	*	putative_enhancer	no_transcription	transcription_initiation	.	.	.	.	.	.	WBGene00022279	sesn-1	.,.,WBGene00022279
chrI	31958	32109	151	*	putative_enhancer	transcription_initiation	transcription_initiation	.	.	.	.	.	.	WBGene00022279	sesn-1	.,.,WBGene00022279
chrI	33340	33491	151	*	other_element	no_transcription	no_transcription	.	.	.	.	.	.	WBGene00022279	sesn-1	.,.,WBGene00022279
chrI	33764	33915	151	*	putative_enhancer	transcription_initiation	transcription_initiation	.	.	.	.	.	.	WBGene00022279	sesn-1	.,.,WBGene00022279
chrI	34239	34390	151	*	other_element	no_transcription	no_transcription	.	.	.	.	.	.	WBGene00022279	sesn-1	.,.,WBGene00022279
chrI	34626	34777	151	*	putative_enhancer	no_transcription	transcription_initiation	.	.	.	.	.	.	WBGene00022279	sesn-1	.,.,WBGene00022279
chrI	35381	35532	151	*	putative_enhancer	transcription_initiation	transcription_initiation	.	.	.	.	.	.	WBGene00022279	sesn-1	.,.,WBGene00022279
chrI	36018	36169	151	*	coding_promoter	transcription_initiation	coding_promoter	.	.	.	WBGene00022279	sesn-1	protein_coding	.	.	.,WBGene00022279,.
chrI	36471	36622	151	*	putative_enhancer	no_transcription	transcription_initiation	.	.	.	.	.	.	WBGene00022279	sesn-1	.,.,WBGene00022279
chrI	37988	38139	151	*	other_element	no_transcription	no_transcription	.	.	.	.	.	.	WBGene00022279	sesn-1	.,.,WBGene00022279
chrI	38986	39137	151	*	putative_enhancer	transcription_initiation	no_transcription	.	.	.	.	.	.	WBGene00022279	sesn-1	.,.,WBGene00022279
chrI	39776	39927	151	*	unassigned_promoter	unassigned_promoter	unassigned_promoter	.	.	.	.	.	.	WBGene00022279	sesn-1	.,.,WBGene00022279
chrI	40327	40478	151	*	other_element	no_transcription	no_transcription	.	.	.	.	.	.	WBGene00022279	sesn-1	.,.,WBGene00022279
chrI	40869	41020	151	*	putative_enhancer	no_transcription	transcription_initiation	.	.	.	.	.	.	WBGene00022279	sesn-1	.,.,WBGene00022279
chrI	41422	41573	151	*	putative_enhancer	transcription_initiation	no_transcription	.	.	.	.	.	.	WBGene00022279	sesn-1	.,.,WBGene00022279
chrI	42126	42277	151	*	coding_promoter	transcription_initiation	coding_promoter	.	.	.	WBGene00022279	sesn-1	protein_coding	.	.	.,WBGene00022279,.
chrI	42692	42843	151	*	other_element	no_transcription	no_transcription	.	.	.	.	.	.	WBGene00022279	sesn-1	.,.,WBGene00022279
chrI	43008	43159	151	*	putative_enhancer	transcription_initiation	transcription_initiation	.	.	.	.	.	.	WBGene00022279	sesn-1	.,.,WBGene00022279
chrI	44817	44968	151	*	other_element	no_transcription	no_transcription	.	.	.	.	.	.	WBGene00022279	sesn-1	.,.,WBGene00022279
chrI	45122	45273	151	*	other_element	no_transcription	no_transcription	.	.	.	.	.	.	WBGene00022279	sesn-1	.,.,WBGene00022279
chrI	46405	46556	151	*	putative_enhancer	no_transcription	transcription_initiation	.	.	.	.	.	.	WBGene00022279	sesn-1	.,.,WBGene00022279
chrI	46676	46827	151	*	putative_enhancer	transcription_initiation	no_transcription	.	.	.	.	.	.	WBGene00022279	sesn-1	.,.,WBGene00022279
chrI	47053	47204	151	*	coding_promoter	coding_promoter	coding_promoter	WBGene00044345	Y48G1C.12	protein_coding	WBGene00022279	sesn-1	protein_coding	.	.	WBGene00044345,WBGene00022279,.
chrI	47460	47611	151	*	putative_enhancer	transcription_initiation	transcription_initiation	.	.	.	.	.	.	WBGene00044345	Y48G1C.12	.,.,WBGene00044345
chrI	56726	56877	151	*	other_element	no_transcription	no_transcription	.	.	.	.	.	.	WBGene00021678	Y48G1C.5	.,.,WBGene00021678
chrI	65751	65902	151	*	putative_enhancer	transcription_initiation	no_transcription	.	.	.	.	.	.	.	.
chrI	67780	67931	151	*	putative_enhancer	transcription_initiation	transcription_initiation	.	.	.	.	.	.	.	.
chrI	70044	70195	151	*	coding_promoter	coding_promoter	transcription_initiation	WBGene00000812	csk-1	protein_coding	.	.	.	.	.	WBGene00000812,.,.
chrI	71234	71385	151	*	putative_enhancer	transcription_initiation	transcription_initiation	.	.	.	.	.	.	WBGene00000812	csk-1	.,.,WBGene00000812
chrI	71851	72002	151	*	putative_enhancer	transcription_initiation	transcription_initiation	.	.	.	.	.	.	WBGene00000812	csk-1	.,.,WBGene00000812
chrI	72362	72513	151	*	coding_promoter	coding_promoter	no_transcription	WBGene00000812	csk-1	protein_coding	.	.	.	.	.	WBGene00000812,.,.
chrI	74706	74857	151	*	putative_enhancer	transcription_initiation	transcription_initiation	.	.	.	.	.	.	WBGene00000812	csk-1	.,.,WBGene00000812
chrI	75217	75368	151	*	putative_enhancer	transcription_initiation	transcription_initiation	.	.	.	.	.	.	WBGene00000812	csk-1	.,.,WBGene00000812
chrI	86364	86515	151	*	coding_promoter	transcription_initiation	coding_promoter	.	.	.	WBGene00021679	Y48G1C.6	protein_coding	.	.	.,WBGene00021679,.
chrI	90438	90589	151	*	putative_enhancer	no_transcription	transcription_initiation	.	.	.	.	.	.	WBGene00021683	Y48G1C.10	.,.,WBGene00021683
chrI	91353	91504	151	*	putative_enhancer	transcription_initiation	no_transcription	.	.	.	.	.	.	WBGene00021682	Y48G1C.9	.,.,WBGene00021682
chrI	91714	91865	151	*	putative_enhancer	transcription_initiation	transcription_initiation	.	.	.	.	.	.	WBGene00021682	Y48G1C.9	.,.,WBGene00021682
chrI	92221	92372	151	*	putative_enhancer	transcription_initiation	transcription_initiation	.	.	.	.	.	.	WBGene00021682	Y48G1C.9	.,.,WBGene00021682
chrI	92875	93026	151	*	coding_promoter	coding_promoter	unassigned_promoter	WBGene00021676	Y48G1C.1	protein_coding	.	.	.	.	.	WBGene00021676,.,.
chrI	96523	96674	151	*	putative_enhancer	transcription_initiation	transcription_initiation	.	.	.	.	.	.	WBGene00021681	Y48G1C.8	.,.,WBGene00021681
chrI	98075	98226	151	*	putative_enhancer	transcription_initiation	transcription_initiation	.	.	.	.	.	.	WBGene00021681	Y48G1C.8	.,.,WBGene00021681
chrI	108262	108413	151	*	coding_promoter	transcription_initiation	coding_promoter	.	.	.	WBGene00021681	Y48G1C.8	protein_coding	.	.	.,WBGene00021681,.
chrI	109603	109754	151	*	putative_enhancer	no_transcription	transcription_initiation	.	.	.	.	.	.	WBGene00004274	rab-11.1	.,.,WBGene00004274
chrI	110120	110271	151	*	coding_promoter	coding_promoter	coding_promoter	WBGene00004418	rpl-7	protein_coding	WBGene00004274	rab-11.1	protein_coding	.	.	WBGene00004418,WBGene00004274,.
chrI	110331	110482	151	*	coding_promoter	coding_promoter	coding_promoter	WBGene00004418	rpl-7	protein_coding	WBGene00004274	rab-11.1	protein_coding	.	.	WBGene00004418,WBGene00004274,.
chrI	110635	110786	151	*	coding_promoter	coding_promoter	coding_promoter	WBGene00004418	rpl-7	protein_coding	WBGene00004274	rab-11.1	protein_coding	.	.	WBGene00004418,WBGene00004274,.
chrI	111206	111357	151	*	non-coding_RNA	non-coding_RNA	no_transcription	WBGene00023461	F53G12.12	snoRNA	.	.	.	.	.	WBGene00023461,.,.
chrI	112379	112530	151	*	putative_enhancer	transcription_initiation	no_transcription	.	.	.	.	.	.	WBGene00004418,WBGene00018774	F53G12.9,rpl-7	.,.,WBGene00004418,WBGene00018774
chrI	112713	112864	151	*	putative_enhancer	transcription_initiation	no_transcription	.	.	.	.	.	.	WBGene00018774	F53G12.9	.,.,WBGene00018774
chrI	114694	114845	151	*	putative_enhancer	no_transcription	transcription_initiation	.	.	.	.	.	.	WBGene00018773	F53G12.8	.,.,WBGene00018773
chrI	122407	122558	151	*	coding_promoter	coding_promoter	no_transcription	WBGene00003229	mex-3	protein_coding	.	.	.	.	.	WBGene00003229,.,.
chrI	123900	124051	151	*	putative_enhancer	no_transcription	transcription_initiation	.	.	.	.	.	.	WBGene00003229	mex-3	.,.,WBGene00003229
chrI	124768	124919	151	*	putative_enhancer	transcription_initiation	transcription_initiation	.	.	.	.	.	.	WBGene00003229	mex-3	.,.,WBGene00003229
chrI	126632	126783	151	*	coding_promoter	coding_promoter	transcription_initiation	WBGene00003229	mex-3	protein_coding	.	.	.	.	.	WBGene00003229,.,.
chrI	128237	128388	151	*	coding_promoter	coding_promoter	no_transcription	WBGene00003229	mex-3	protein_coding	.	.	.	.	.	WBGene00003229,.,.
chrI	128403	128554	151	*	coding_promoter	coding_promoter	transcription_initiation	WBGene00003229	mex-3	protein_coding	.	.	.	.	.	WBGene00003229,.,.
chrI	128676	128827	151	*	putative_enhancer	transcription_initiation	no_transcription	.	.	.	.	.	.	WBGene00003229	mex-3	.,.,WBGene00003229
chrI	129895	130046	151	*	putative_enhancer	transcription_initiation	transcription_initiation	.	.	.	.	.	.	WBGene00003229	mex-3	.,.,WBGene00003229
chrI	130436	130587	151	*	putative_enhancer	transcription_initiation	transcription_initiation	.	.	.	.	.	.	WBGene00003229	mex-3	.,.,WBGene00003229
chrI	130843	130994	151	*	putative_enhancer	transcription_initiation	transcription_initiation	.	.	.	.	.	.	WBGene00003229	mex-3	.,.,WBGene00003229
chrI	134015	134166	151	*	putative_enhancer	transcription_initiation	no_transcription	.	.	.	.	.	.	WBGene00003229	mex-3	.,.,WBGene00003229
chrI	134218	134369	151	*	coding_promoter	coding_promoter	transcription_initiation	WBGene00018772	F53G12.4	protein_coding	.	.	.	.	.	WBGene00018772,.,.
chrI	144716	144867	151	*	other_element	no_transcription	no_transcription	.	.	.	.	.	.	.	.
chrI	153759	153910	151	*	other_element	no_transcription	no_transcription	.	.	.	.	.	.	WBGene00000253	bli-3	.,.,WBGene00000253
chrI	154098	154249	151	*	putative_enhancer	transcription_initiation	no_transcription	.	.	.	.	.	.	WBGene00000253	bli-3	.,.,WBGene00000253
chrI	156031	156182	151	*	other_element	no_transcription	no_transcription	.	.	.	.	.	.	.	.
chrI	159357	159508	151	*	unassigned_promoter	transcription_initiation	unassigned_promoter	.	.	.	.	.	.	.	.
chrI	160122	160273	151	*	putative_enhancer	no_transcription	transcription_initiation	.	.	.	.	.	.	WBGene00004225	ptr-11	.,.,WBGene00004225
chrI	160806	160957	151	*	other_element	no_transcription	no_transcription	.	.	.	.	.	.	WBGene00004225	ptr-11	.,.,WBGene00004225
chrI	165888	166039	151	*	putative_enhancer	transcription_initiation	transcription_initiation	.	.	.	.	.	.	WBGene00004225	ptr-11	.,.,WBGene00004225
chrI	166970	167121	151	*	coding_promoter	no_transcription	coding_promoter	.	.	.	WBGene00004225	ptr-11	protein_coding	.	.	.,WBGene00004225,.
chrI	168012	168163	151	*	other_element	no_transcription	no_transcription	.	.	.	.	.	.	WBGene00004225	ptr-11	.,.,WBGene00004225
chrI	168681	168832	151	*	putative_enhancer	transcription_initiation	transcription_initiation	.	.	.	.	.	.	WBGene00004225	ptr-11	.,.,WBGene00004225
chrI	169733	169884	151	*	coding_promoter	coding_promoter	coding_promoter	WBGene00018958	F56C11.6	protein_coding	WBGene00004225	ptr-11	protein_coding	.	.	WBGene00018958,WBGene00004225,.
chrI	170648	170799	151	*	other_element	no_transcription	no_transcription	.	.	.	.	.	.	WBGene00018958	F56C11.6	.,.,WBGene00018958
chrI	171122	171273	151	*	coding_promoter	coding_promoter	transcription_initiation	WBGene00018958	F56C11.6	protein_coding	.	.	.	.	.	WBGene00018958,.,.
chrI	171775	171926	151	*	putative_enhancer	transcription_initiation	transcription_initiation	.	.	.	.	.	.	WBGene00018958	F56C11.6	.,.,WBGene00018958
chrI	172087	172238	151	*	other_element	no_transcription	no_transcription	.	.	.	.	.	.	WBGene00018958	F56C11.6	.,.,WBGene00018958
chrI	172376	172527	151	*	coding_promoter	coding_promoter	unassigned_promoter	WBGene00018958	F56C11.6	protein_coding	.	.	.	.	.	WBGene00018958,.,.
chrI	172819	172970	151	*	putative_enhancer	transcription_initiation	transcription_initiation	.	.	.	.	.	.	WBGene00018958	F56C11.6	.,.,WBGene00018958
chrI	173207	173358	151	*	coding_promoter	coding_promoter	transcription_initiation	WBGene00018958	F56C11.6	protein_coding	.	.	.	.	.	WBGene00018958,.,.
chrI	176780	176931	151	*	other_element	no_transcription	no_transcription	.	.	.	.	.	.	.	.
chrI	177363	177514	151	*	coding_promoter	coding_promoter	transcription_initiation	WBGene00018957	F56C11.5	protein_coding	.	.	.	.	.	WBGene00018957,.,.
chrI	178073	178224	151	*	other_element	no_transcription	no_transcription	.	.	.	.	.	.	WBGene00018957	F56C11.5	.,.,WBGene00018957
chrI	178419	178570	151	*	putative_enhancer	transcription_initiation	transcription_initiation	.	.	.	.	.	.	WBGene00018957	F56C11.5	.,.,WBGene00018957
chrI	179271	179422	151	*	putative_enhancer	transcription_initiation	transcription_initiation	.	.	.	.	.	.	WBGene00018957	F56C11.5	.,.,WBGene00018957
chrI	180176	180327	151	*	coding_promoter	coding_promoter	transcription_initiation	WBGene00018957	F56C11.5	protein_coding	.	.	.	.	.	WBGene00018957,.,.
chrI	182144	182295	151	*	putative_enhancer	no_transcription	transcription_initiation	.	.	.	.	.	.	WBGene00018955,WBGene00018957	F56C11.3,F56C11.5	.,.,WBGene00018955,WBGene00018957
chrI	182927	183078	151	*	coding_promoter	coding_promoter	coding_promoter	WBGene00000227	atm-1	protein_coding	WBGene00018955	F56C11.3	protein_coding	.	.	WBGene00000227,WBGene00018955,.
chrI	183261	183412	151	*	coding_promoter	coding_promoter	coding_promoter	WBGene00000227	atm-1	protein_coding	WBGene00018955	F56C11.3	protein_coding	.	.	WBGene00000227,WBGene00018955,.
chrI	183416	183567	151	*	putative_enhancer	transcription_initiation	no_transcription	.	.	.	.	.	.	WBGene00000227	atm-1	.,.,WBGene00000227
chrI	184785	184936	151	*	putative_enhancer	no_transcription	transcription_initiation	.	.	.	.	.	.	WBGene00000227	atm-1	.,.,WBGene00000227
chrI	188566	188717	151	*	other_element	no_transcription	no_transcription	.	.	.	.	.	.	WBGene00000227	atm-1	.,.,WBGene00000227
chrI	196825	196976	151	*	other_element	no_transcription	no_transcription	.	.	.	.	.	.	WBGene00000227	atm-1	.,.,WBGene00000227
chrI	202163	202314	151	*	putative_enhancer	no_transcription	transcription_initiation	.	.	.	.	.	.	WBGene00000227	atm-1	.,.,WBGene00000227
chrI	204401	204552	151	*	putative_enhancer	transcription_initiation	no_transcription	.	.	.	.	.	.	WBGene00000227	atm-1	.,.,WBGene00000227
chrI	206007	206158	151	*	other_element	no_transcription	no_transcription	.	.	.	.	.	.	WBGene00000227	atm-1	.,.,WBGene00000227
chrI	215667	215818	151	*	other_element	no_transcription	no_transcription	.	.	.	.	.	.	WBGene00004246	puf-10	.,.,WBGene00004246
chrI	215836	215987	151	*	coding_promoter	coding_promoter	no_transcription	WBGene00021662	snpc-3.3	protein_coding	.	.	.	.	.	WBGene00021662,.,.
chrI	217734	217885	151	*	coding_promoter	coding_promoter	pseudogene_promoter	WBGene00255594	Y48G1BL.8	protein_coding	WBGene00004246	puf-10	pseudogene	.	.	WBGene00255594,WBGene00004246,.
chrI	226835	226986	151	*	other_element	no_transcription	no_transcription	.	.	.	.	.	.	.	.
chrI	230511	230662	151	*	putative_enhancer	transcription_initiation	no_transcription	.	.	.	.	.	.	.	.
chrI	231335	231486	151	*	putative_enhancer	transcription_initiation	transcription_initiation	.	.	.	.	.	.	.	.
chrI	231966	232117	151	*	putative_enhancer	transcription_initiation	no_transcription	.	.	.	.	.	.	WBGene00021671	Y48G1BM.6	.,.,WBGene00021671
chrI	232644	232795	151	*	putative_enhancer	transcription_initiation	transcription_initiation	.	.	.	.	.	.	WBGene00021671	Y48G1BM.6	.,.,WBGene00021671
chrI	237724	237875	151	*	other_element	no_transcription	no_transcription	.	.	.	.	.	.	WBGene00021671	Y48G1BM.6	.,.,WBGene00021671
chrI	238032	238183	151	*	putative_enhancer	transcription_initiation	no_transcription	.	.	.	.	.	.	WBGene00021671	Y48G1BM.6	.,.,WBGene00021671
chrI	238435	238586	151	*	putative_enhancer	transcription_initiation	no_transcription	.	.	.	.	.	.	.	.
chrI	240340	240491	151	*	pseudogene_promoter	pseudogene_promoter	transcription_initiation	WBGene00021668	Y48G1BM.2	pseudogene	.	.	.	.	.	WBGene00021668,.,.
chrI	240779	240930	151	*	other_element	no_transcription	no_transcription	.	.	.	.	.	.	WBGene00021668	Y48G1BM.2	.,.,WBGene00021668
chrI	251745	251896	151	*	pseudogene_promoter	no_transcription	pseudogene_promoter	.	.	.	WBGene00021673	Y48G1BM.8	pseudogene	.	.	.,WBGene00021673,.
chrI	251910	252061	151	*	coding_promoter	coding_promoter	pseudogene_promoter	WBGene00021667	snpc-3.2	protein_coding	WBGene00021673	Y48G1BM.8	pseudogene	.	.	WBGene00021667,WBGene00021673,.
chrI	257942	258093	151	*	putative_enhancer	transcription_initiation	no_transcription	.	.	.	.	.	.	WBGene00021675	Y48G1BR.1	.,.,WBGene00021675
chrI	258518	258669	151	*	putative_enhancer	transcription_initiation	no_transcription	.	.	.	.	.	.	WBGene00021675	Y48G1BR.1	.,.,WBGene00021675
chrI	260242	260393	151	*	other_element	no_transcription	no_transcription	.	.	.	.	.	.	WBGene00021675	Y48G1BR.1	.,.,WBGene00021675
chrI	260864	261015	151	*	other_element	no_transcription	no_transcription	.	.	.	.	.	.	WBGene00021675	Y48G1BR.1	.,.,WBGene00021675
chrI	262026	262177	151	*	unassigned_promoter	no_transcription	unassigned_promoter	.	.	.	.	.	.	WBGene00021675	Y48G1BR.1	.,.,WBGene00021675
chrI	262814	262965	151	*	other_element	no_transcription	no_transcription	.	.	.	.	.	.	WBGene00021675	Y48G1BR.1	.,.,WBGene00021675
chrI	267240	267391	151	*	coding_promoter	no_transcription	coding_promoter	.	.	.	WBGene00021675	Y48G1BR.1	protein_coding	.	.	.,WBGene00021675,.
chrI	268137	268288	151	*	other_element	no_transcription	no_transcription	.	.	.	.	.	.	.	.
chrI	270330	270481	151	*	putative_enhancer	transcription_initiation	transcription_initiation	.	.	.	.	.	.	.	.
chrI	270973	271124	151	*	putative_enhancer	transcription_initiation	transcription_initiation	.	.	.	.	.	.	.	.
chrI	272558	272709	151	*	putative_enhancer	transcription_initiation	transcription_initiation	.	.	.	.	.	.	.	.
chrI	273598	273749	151	*	other_element	no_transcription	no_transcription	.	.	.	.	.	.	.	.
chrI	274470	274621	151	*	putative_enhancer	no_transcription	transcription_initiation	.	.	.	.	.	.	.	.
chrI	275718	275869	151	*	putative_enhancer	transcription_initiation	transcription_initiation	.	.	.	.	.	.	.	.
chrI	276570	276721	151	*	putative_enhancer	transcription_initiation	transcription_initiation	.	.	.	.	.	.	.	.
chrI	277106	277257	151	*	coding_promoter	coding_promoter	transcription_initiation	WBGene00016904	C53D5.3	protein_coding	.	.	.	.	.	WBGene00016904,.,.
chrI	278092	278243	151	*	unassigned_promoter	transcription_initiation	unassigned_promoter	.	.	.	.	.	.	WBGene00016904	C53D5.3	.,.,WBGene00016904
chrI	279892	280043	151	*	coding_promoter	coding_promoter	no_transcription	WBGene00016904	C53D5.3	protein_coding	.	.	.	.	.	WBGene00016904,.,.
chrI	280353	280504	151	*	other_element	no_transcription	no_transcription	.	.	.	.	.	.	WBGene00016904	C53D5.3	.,.,WBGene00016904
chrI	282027	282178	151	*	coding_promoter	coding_promoter	no_transcription	WBGene00016903	4-Mar	protein_coding	.	.	.	.	.	WBGene00016903,.,.
chrI	287791	287942	151	*	other_element	no_transcription	no_transcription	.	.	.	.	.	.	WBGene00016905	ztf-3	.,.,WBGene00016905
chrI	288130	288281	151	*	other_element	no_transcription	no_transcription	.	.	.	.	.	.	WBGene00016905	ztf-3	.,.,WBGene00016905
chrI	289110	289261	151	*	coding_promoter	coding_promoter	coding_promoter	WBGene00016902	C53D5.1	protein_coding	WBGene00016905	ztf-3	protein_coding	.	.	WBGene00016902,WBGene00016905,.
chrI	290376	290527	151	*	putative_enhancer	transcription_initiation	transcription_initiation	.	.	.	.	.	.	WBGene00016902	C53D5.1	.,.,WBGene00016902
chrI	293196	293347	151	*	coding_promoter	coding_promoter	transcription_initiation	WBGene00016902	C53D5.1	protein_coding	.	.	.	.	.	WBGene00016902,.,.
chrI	295959	296110	151	*	putative_enhancer	transcription_initiation	transcription_initiation	.	.	.	.	.	.	WBGene00016902	C53D5.1	.,.,WBGene00016902
chrI	296236	296387	151	*	putative_enhancer	transcription_initiation	transcription_initiation	.	.	.	.	.	.	WBGene00016902	C53D5.1	.,.,WBGene00016902
chrI	297433	297584	151	*	putative_enhancer	transcription_initiation	transcription_initiation	.	.	.	.	.	.	WBGene00016902	C53D5.1	.,.,WBGene00016902
chrI	297618	297769	151	*	putative_enhancer	transcription_initiation	transcription_initiation	.	.	.	.	.	.	WBGene00016902	C53D5.1	.,.,WBGene00016902
chrI	298429	298580	151	*	putative_enhancer	transcription_initiation	transcription_initiation	.	.	.	.	.	.	WBGene00016902	C53D5.1	.,.,WBGene00016902
chrI	299771	299922	151	*	putative_enhancer	transcription_initiation	transcription_initiation	.	.	.	.	.	.	WBGene00016902	C53D5.1	.,.,WBGene00016902
chrI	300738	300889	151	*	putative_enhancer	transcription_initiation	no_transcription	.	.	.	.	.	.	WBGene00016902	C53D5.1	.,.,WBGene00016902
chrI	301308	301459	151	*	putative_enhancer	transcription_initiation	transcription_initiation	.	.	.	.	.	.	WBGene00016902	C53D5.1	.,.,WBGene00016902
chrI	301547	301698	151	*	other_element	no_transcription	no_transcription	.	.	.	.	.	.	WBGene00016902	C53D5.1	.,.,WBGene00016902
chrI	302101	302252	151	*	coding_promoter	coding_promoter	no_transcription	WBGene00016902	C53D5.1	protein_coding	.	.	.	.	.	WBGene00016902,.,.
chrI	305683	305834	151	*	other_element	no_transcription	no_transcription	.	.	.	.	.	.	WBGene00016906	C53D5.5	.,.,WBGene00016906
chrI	305915	306066	151	*	putative_enhancer	transcription_initiation	no_transcription	.	.	.	.	.	.	WBGene00016906	C53D5.5	.,.,WBGene00016906
chrI	308034	308185	151	*	putative_enhancer	transcription_initiation	no_transcription	.	.	.	.	.	.	WBGene00016906	C53D5.5	.,.,WBGene00016906
chrI	308883	309034	151	*	other_element	no_transcription	no_transcription	.	.	.	.	.	.	WBGene00016906	C53D5.5	.,.,WBGene00016906
chrI	310901	311052	151	*	putative_enhancer	transcription_initiation	transcription_initiation	.	.	.	.	.	.	WBGene00002077,WBGene00016906	C53D5.5,imb-3	.,.,WBGene00002077,WBGene00016906
chrI	311292	311443	151	*	putative_enhancer	transcription_initiation	transcription_initiation	.	.	.	.	.	.	WBGene00002077	imb-3	.,.,WBGene00002077
chrI	314280	314431	151	*	putative_enhancer	no_transcription	transcription_initiation	.	.	.	.	.	.	WBGene00002077	imb-3	.,.,WBGene00002077
chrI	315226	315377	151	*	coding_promoter	unassigned_promoter	coding_promoter	.	.	.	WBGene00002077	imb-3	protein_coding	.	.	.,WBGene00002077,.
chrI	315486	315637	151	*	putative_enhancer	transcription_initiation	transcription_initiation	.	.	.	.	.	.	.	.
chrI	316146	316297	151	*	putative_enhancer	transcription_initiation	transcription_initiation	.	.	.	.	.	.	.	.
chrI	316680	316831	151	*	other_element	no_transcription	no_transcription	.	.	.	.	.	.	WBGene00235385	Y48G1A.7	.,.,WBGene00235385
chrI	318177	318328	151	*	putative_enhancer	transcription_initiation	no_transcription	.	.	.	.	.	.	WBGene00235385	Y48G1A.7	.,.,WBGene00235385
chrI	321002	321153	151	*	coding_promoter	coding_promoter	transcription_initiation	WBGene00021660	Y48G1A.4	protein_coding	.	.	.	.	.	WBGene00021660,.,.
chrI	323568	323719	151	*	coding_promoter	coding_promoter	coding_promoter	WBGene00021660	Y48G1A.4	protein_coding	WBGene00002079	xpo-2	protein_coding	.	.	WBGene00021660,WBGene00002079,.
chrI	335038	335189	151	*	other_element	no_transcription	no_transcription	.	.	.	.	.	.	WBGene00000917	daf-25	.,.,WBGene00000917
chrI	342943	343094	151	*	putative_enhancer	transcription_initiation	transcription_initiation	.	.	.	.	.	.	WBGene00021661	mbtr-1	.,.,WBGene00021661
chrI	347228	347379	151	*	coding_promoter	coding_promoter	coding_promoter	WBGene00021658	Y48G1A.2	protein_coding	WBGene00021661	mbtr-1	protein_coding	.	.	WBGene00021658,WBGene00021661,.
chrI	347472	347623	151	*	coding_promoter	coding_promoter	transcription_initiation	WBGene00021658	Y48G1A.2	protein_coding	.	.	.	.	.	WBGene00021658,.,.
chrI	348355	348506	151	*	coding_promoter	coding_promoter	coding_promoter	WBGene00021657	Y48G1A.1	protein_coding	WBGene00021661	mbtr-1	protein_coding	.	.	WBGene00021657,WBGene00021661,.
chrI	354496	354647	151	*	other_element	no_transcription	no_transcription	.	.	.	.	.	.	WBGene00021657	Y48G1A.1	.,.,WBGene00021657
chrI	363981	364132	151	*	pseudogene_promoter	no_transcription	pseudogene_promoter	.	.	.	WBGene00020087	R119.1	pseudogene	.	.	.,WBGene00020087,.
chrI	364268	364419	151	*	coding_promoter	coding_promoter	transcription_initiation	WBGene00020091	rnp-8	protein_coding	.	.	.	.	.	WBGene00020091,.,.
chrI	377321	377472	151	*	putative_enhancer	transcription_initiation	no_transcription	.	.	.	.	.	.	WBGene00020089	R119.3	.,.,WBGene00020089
chrI	378950	379101	151	*	putative_enhancer	transcription_initiation	transcription_initiation	.	.	.	.	.	.	WBGene00004143,WBGene00020089	R119.3,pqn-59	.,.,WBGene00004143,WBGene00020089
chrI	381578	381729	151	*	putative_enhancer	transcription_initiation	transcription_initiation	.	.	.	.	.	.	WBGene00004143	pqn-59	.,.,WBGene00004143
chrI	381909	382060	151	*	putative_enhancer	transcription_initiation	transcription_initiation	.	.	.	.	.	.	WBGene00004143	pqn-59	.,.,WBGene00004143
chrI	382443	382594	151	*	coding_promoter	coding_promoter	coding_promoter	WBGene00006385	taf-4	protein_coding	WBGene00004143	pqn-59	protein_coding	.	.	WBGene00006385,WBGene00004143,.
chrI	382791	382942	151	*	putative_enhancer	transcription_initiation	no_transcription	.	.	.	.	.	.	WBGene00006385	taf-4	.,.,WBGene00006385
chrI	389660	389811	151	*	putative_enhancer	transcription_initiation	no_transcription	.	.	.	.	.	.	WBGene00020090	R119.5	.,.,WBGene00020090
chrI	390628	390779	151	*	other_element	no_transcription	no_transcription	.	.	.	.	.	.	WBGene00020090	R119.5	.,.,WBGene00020090
chrI	395261	395412	151	*	coding_promoter	transcription_initiation	coding_promoter	.	.	.	WBGene00020090	R119.5	protein_coding	.	.	.,WBGene00020090,.
chrI	395969	396120	151	*	putative_enhancer	transcription_initiation	no_transcription	.	.	.	.	.	.	.	.
chrI	397841	397992	151	*	coding_promoter	coding_promoter	transcription_initiation	WBGene00021733	otub-2	protein_coding	.	.	.	.	.	WBGene00021733,.,.
chrI	398463	398614	151	*	coding_promoter	coding_promoter	transcription_initiation	WBGene00021733	otub-2	protein_coding	.	.	.	.	.	WBGene00021733,.,.
chrI	400526	400677	151	*	putative_enhancer	no_transcription	transcription_initiation	.	.	.	.	.	.	WBGene00021733	otub-2	.,.,WBGene00021733
chrI	414419	414570	151	*	putative_enhancer	no_transcription	transcription_initiation	.	.	.	.	.	.	WBGene00021734	Y50C1A.2	.,.,WBGene00021734
chrI	418843	418994	151	*	coding_promoter	no_transcription	coding_promoter	.	.	.	WBGene00021734	Y50C1A.2	protein_coding	.	.	.,WBGene00021734,.
chrI	419188	419339	151	*	other_element	no_transcription	no_transcription	.	.	.	.	.	.	.	.
chrI	424598	424749	151	*	putative_enhancer	no_transcription	transcription_initiation	.	.	.	.	.	.	.	.
chrI	426918	427069	151	*	putative_enhancer	transcription_initiation	transcription_initiation	.	.	.	.	.	.	.	.
chrI	429218	429369	151	*	putative_enhancer	transcription_initiation	transcription_initiation	.	.	.	.	.	.	.	.
chrI	430210	430361	151	*	putative_enhancer	transcription_initiation	no_transcription	.	.	.	.	.	.	.	.
chrI	432126	432277	151	*	coding_promoter	coding_promoter	transcription_initiation	WBGene00006593	tol-1	protein_coding	.	.	.	.	.	WBGene00006593,.,.
chrI	432658	432809	151	*	putative_enhancer	transcription_initiation	no_transcription	.	.	.	.	.	.	WBGene00006593	tol-1	.,.,WBGene00006593
chrI	433644	433795	151	*	unassigned_promoter	unassigned_promoter	transcription_initiation	.	.	.	.	.	.	WBGene00006593	tol-1	.,.,WBGene00006593
chrI	434610	434761	151	*	putative_enhancer	transcription_initiation	transcription_initiation	.	.	.	.	.	.	WBGene00006593	tol-1	.,.,WBGene00006593
chrI	435539	435690	151	*	putative_enhancer	transcription_initiation	transcription_initiation	.	.	.	.	.	.	WBGene00006593	tol-1	.,.,WBGene00006593
chrI	436158	436309	151	*	putative_enhancer	no_transcription	transcription_initiation	.	.	.	.	.	.	WBGene00006593	tol-1	.,.,WBGene00006593
chrI	436923	437074	151	*	putative_enhancer	transcription_initiation	transcription_initiation	.	.	.	.	.	.	WBGene00006593	tol-1	.,.,WBGene00006593
chrI	437713	437864	151	*	putative_enhancer	transcription_initiation	no_transcription	.	.	.	.	.	.	WBGene00006593	tol-1	.,.,WBGene00006593
chrI	438126	438277	151	*	putative_enhancer	transcription_initiation	transcription_initiation	.	.	.	.	.	.	WBGene00006593	tol-1	.,.,WBGene00006593
chrI	439433	439584	151	*	putative_enhancer	transcription_initiation	transcription_initiation	.	.	.	.	.	.	WBGene00006593	tol-1	.,.,WBGene00006593
chrI	440510	440661	151	*	putative_enhancer	no_transcription	transcription_initiation	.	.	.	.	.	.	WBGene00006593	tol-1	.,.,WBGene00006593
chrI	440818	440969	151	*	other_element	no_transcription	no_transcription	.	.	.	.	.	.	WBGene00006593	tol-1	.,.,WBGene00006593
chrI	441377	441528	151	*	putative_enhancer	transcription_initiation	transcription_initiation	.	.	.	.	.	.	WBGene00006593	tol-1	.,.,WBGene00006593
chrI	442167	442318	151	*	putative_enhancer	transcription_initiation	transcription_initiation	.	.	.	.	.	.	WBGene00006593	tol-1	.,.,WBGene00006593
chrI	443205	443356	151	*	putative_enhancer	transcription_initiation	transcription_initiation	.	.	.	.	.	.	WBGene00006593	tol-1	.,.,WBGene00006593
chrI	445613	445764	151	*	putative_enhancer	transcription_initiation	transcription_initiation	.	.	.	.	.	.	WBGene00006593	tol-1	.,.,WBGene00006593
chrI	446366	446517	151	*	putative_enhancer	transcription_initiation	transcription_initiation	.	.	.	.	.	.	WBGene00006593	tol-1	.,.,WBGene00006593
chrI	447647	447798	151	*	putative_enhancer	transcription_initiation	transcription_initiation	.	.	.	.	.	.	WBGene00006593	tol-1	.,.,WBGene00006593
chrI	448660	448811	151	*	other_element	no_transcription	no_transcription	.	.	.	.	.	.	WBGene00006593	tol-1	.,.,WBGene00006593
chrI	449463	449614	151	*	putative_enhancer	transcription_initiation	transcription_initiation	.	.	.	.	.	.	WBGene00006593	tol-1	.,.,WBGene00006593
chrI	452636	452787	151	*	putative_enhancer	transcription_initiation	transcription_initiation	.	.	.	.	.	.	WBGene00006593	tol-1	.,.,WBGene00006593
chrI	453526	453677	151	*	putative_enhancer	no_transcription	transcription_initiation	.	.	.	.	.	.	WBGene00006593	tol-1	.,.,WBGene00006593
chrI	454814	454965	151	*	putative_enhancer	transcription_initiation	transcription_initiation	.	.	.	.	.	.	WBGene00006593	tol-1	.,.,WBGene00006593
chrI	461668	461819	151	*	coding_promoter	coding_promoter	transcription_initiation	WBGene00021026	W04C9.4	protein_coding	.	.	.	.	.	WBGene00021026,.,.
chrI	471043	471194	151	*	unassigned_promoter	unassigned_promoter	transcription_initiation	.	.	.	.	.	.	.	.
chrI	475484	475635	151	*	putative_enhancer	transcription_initiation	no_transcription	.	.	.	.	.	.	.	.
chrI	476367	476518	151	*	putative_enhancer	transcription_initiation	transcription_initiation	.	.	.	.	.	.	.	.
chrI	477456	477607	151	*	coding_promoter	coding_promoter	transcription_initiation	WBGene00021025	cutl-13	protein_coding	.	.	.	.	.	WBGene00021025,.,.
chrI	488341	488492	151	*	coding_promoter	coding_promoter	coding_promoter	WBGene00021024	W04C9.2	protein_coding	WBGene00021028	W04C9.6	protein_coding	.	.	WBGene00021024,WBGene00021028,.
chrI	489877	490028	151	*	coding_promoter	coding_promoter	transcription_initiation	WBGene00001814	haf-4	protein_coding	.	.	.	.	.	WBGene00001814,.,.
chrI	492424	492575	151	*	other_element	no_transcription	no_transcription	.	.	.	.	.	.	WBGene00001814	haf-4	.,.,WBGene00001814
chrI	492684	492835	151	*	putative_enhancer	transcription_initiation	no_transcription	.	.	.	.	.	.	WBGene00001814	haf-4	.,.,WBGene00001814
chrI	495551	495702	151	*	other_element	no_transcription	no_transcription	.	.	.	.	.	.	WBGene00001814	haf-4	.,.,WBGene00001814
chrI	506271	506422	151	*	coding_promoter	coding_promoter	coding_promoter	WBGene00022034	deps-1	protein_coding	WBGene00022036	Y65B4BL.4	protein_coding	.	.	WBGene00022034,WBGene00022036,.
chrI	509948	510099	151	*	putative_enhancer	no_transcription	transcription_initiation	.	.	.	.	.	.	WBGene00022039	Y65B4BL.7	.,.,WBGene00022039
chrI	510462	510613	151	*	other_element	no_transcription	no_transcription	.	.	.	.	.	.	WBGene00022039	Y65B4BL.7	.,.,WBGene00022039
chrI	510777	510928	151	*	coding_promoter	no_transcription	coding_promoter	.	.	.	WBGene00022039	Y65B4BL.7	protein_coding	.	.	.,WBGene00022039,.
chrI	511170	511321	151	*	putative_enhancer	transcription_initiation	transcription_initiation	.	.	.	.	.	.	WBGene00022037	acs-13	.,.,WBGene00022037
chrI	515170	515321	151	*	putative_enhancer	no_transcription	transcription_initiation	.	.	.	.	.	.	WBGene00022037	acs-13	.,.,WBGene00022037
chrI	516339	516490	151	*	putative_enhancer	transcription_initiation	transcription_initiation	.	.	.	.	.	.	WBGene00022037	acs-13	.,.,WBGene00022037
chrI	516713	516864	151	*	coding_promoter	transcription_initiation	coding_promoter	.	.	.	WBGene00022037	acs-13	protein_coding	.	.	.,WBGene00022037,.
chrI	518189	518340	151	*	coding_promoter	transcription_initiation	coding_promoter	.	.	.	WBGene00022037	acs-13	protein_coding	.	.	.,WBGene00022037,.
chrI	518543	518694	151	*	coding_promoter	unassigned_promoter	coding_promoter	.	.	.	WBGene00022037	acs-13	protein_coding	.	.	.,WBGene00022037,.
chrI	519497	519648	151	*	putative_enhancer	transcription_initiation	transcription_initiation	.	.	.	.	.	.	WBGene00022037	acs-13	.,.,WBGene00022037
chrI	519877	520028	151	*	coding_promoter	no_transcription	coding_promoter	.	.	.	WBGene00022037	acs-13	protein_coding	.	.	.,WBGene00022037,.
chrI	520352	520503	151	*	other_element	no_transcription	no_transcription	.	.	.	.	.	.	WBGene00022038	Y65B4BL.6	.,.,WBGene00022038
chrI	521436	521587	151	*	coding_promoter	transcription_initiation	coding_promoter	.	.	.	WBGene00022038	Y65B4BL.6	protein_coding	.	.	.,WBGene00022038,.
chrI	524258	524409	151	*	putative_enhancer	transcription_initiation	no_transcription	.	.	.	.	.	.	.	.
chrI	524574	524725	151	*	unassigned_promoter	transcription_initiation	unassigned_promoter	.	.	.	.	.	.	.	.
chrI	526197	526348	151	*	putative_enhancer	transcription_initiation	transcription_initiation	.	.	.	.	.	.	.	.
chrI	527265	527416	151	*	putative_enhancer	transcription_initiation	transcription_initiation	.	.	.	.	.	.	.	.
chrI	527537	527688	151	*	putative_enhancer	transcription_initiation	transcription_initiation	.	.	.	.	.	.	.	.
chrI	528012	528163	151	*	putative_enhancer	transcription_initiation	transcription_initiation	.	.	.	.	.	.	.	.
chrI	529256	529407	151	*	coding_promoter	coding_promoter	transcription_initiation	WBGene00022033	Y65B4BL.1	protein_coding	.	.	.	.	.	WBGene00022033,.,.
chrI	529554	529705	151	*	coding_promoter	coding_promoter	transcription_initiation	WBGene00022033	Y65B4BL.1	protein_coding	.	.	.	.	.	WBGene00022033,.,.
chrI	529908	530059	151	*	putative_enhancer	transcription_initiation	transcription_initiation	.	.	.	.	.	.	WBGene00022033	Y65B4BL.1	.,.,WBGene00022033
chrI	530208	530359	151	*	coding_promoter	coding_promoter	unassigned_promoter	WBGene00022033	Y65B4BL.1	protein_coding	.	.	.	.	.	WBGene00022033,.,.
chrI	530463	530614	151	*	coding_promoter	coding_promoter	transcription_initiation	WBGene00022033	Y65B4BL.1	protein_coding	.	.	.	.	.	WBGene00022033,.,.
chrI	531125	531276	151	*	putative_enhancer	transcription_initiation	no_transcription	.	.	.	.	.	.	WBGene00022033	Y65B4BL.1	.,.,WBGene00022033
chrI	531380	531531	151	*	putative_enhancer	no_transcription	transcription_initiation	.	.	.	.	.	.	WBGene00022033	Y65B4BL.1	.,.,WBGene00022033
chrI	531632	531783	151	*	coding_promoter	coding_promoter	transcription_initiation	WBGene00022033	Y65B4BL.1	protein_coding	.	.	.	.	.	WBGene00022033,.,.
chrI	532892	533043	151	*	other_element	no_transcription	no_transcription	.	.	.	.	.	.	WBGene00022033	Y65B4BL.1	.,.,WBGene00022033
chrI	533215	533366	151	*	putative_enhancer	no_transcription	transcription_initiation	.	.	.	.	.	.	.	.
chrI	533476	533627	151	*	coding_promoter	coding_promoter	no_transcription	WBGene00022043	psf-3	protein_coding	.	.	.	.	.	WBGene00022043,.,.
chrI	534251	534402	151	*	coding_promoter	coding_promoter	transcription_initiation	WBGene00022043	psf-3	protein_coding	.	.	.	.	.	WBGene00022043,.,.
chrI	535375	535526	151	*	coding_promoter	coding_promoter	transcription_initiation	WBGene00022042	icd-2	protein_coding	.	.	.	.	.	WBGene00022042,.,.
chrI	536373	536524	151	*	putative_enhancer	transcription_initiation	transcription_initiation	.	.	.	.	.	.	WBGene00022042	icd-2	.,.,WBGene00022042
chrI	536797	536948	151	*	coding_promoter	coding_promoter	transcription_initiation	WBGene00007009	wwp-1	protein_coding	.	.	.	.	.	WBGene00007009,.,.
chrI	537275	537426	151	*	putative_enhancer	transcription_initiation	transcription_initiation	.	.	.	.	.	.	WBGene00007009	wwp-1	.,.,WBGene00007009
chrI	538709	538860	151	*	coding_promoter	coding_promoter	transcription_initiation	WBGene00007009	wwp-1	protein_coding	.	.	.	.	.	WBGene00007009,.,.
chrI	542263	542414	151	*	putative_enhancer	transcription_initiation	transcription_initiation	.	.	.	.	.	.	.	.
chrI	543373	543524	151	*	putative_enhancer	transcription_initiation	no_transcription	.	.	.	.	.	.	.	.
chrI	545600	545751	151	*	unassigned_promoter	transcription_initiation	unassigned_promoter	.	.	.	.	.	.	.	.
chrI	545765	545916	151	*	coding_promoter	coding_promoter	no_transcription	WBGene00004235	ptr-21	protein_coding	.	.	.	.	.	WBGene00004235,.,.
chrI	546612	546763	151	*	other_element	no_transcription	no_transcription	.	.	.	.	.	.	WBGene00004235	ptr-21	.,.,WBGene00004235
chrI	547199	547350	151	*	coding_promoter	coding_promoter	transcription_initiation	WBGene00004235	ptr-21	protein_coding	.	.	.	.	.	WBGene00004235,.,.
chrI	547511	547662	151	*	unassigned_promoter	no_transcription	unassigned_promoter	.	.	.	.	.	.	WBGene00004235	ptr-21	.,.,WBGene00004235
chrI	548090	548241	151	*	putative_enhancer	no_transcription	transcription_initiation	.	.	.	.	.	.	WBGene00004235	ptr-21	.,.,WBGene00004235
chrI	548409	548560	151	*	putative_enhancer	transcription_initiation	no_transcription	.	.	.	.	.	.	WBGene00004235	ptr-21	.,.,WBGene00004235
chrI	549322	549473	151	*	putative_enhancer	transcription_initiation	transcription_initiation	.	.	.	.	.	.	WBGene00004235	ptr-21	.,.,WBGene00004235
chrI	549964	550115	151	*	other_element	no_transcription	no_transcription	.	.	.	.	.	.	WBGene00004235	ptr-21	.,.,WBGene00004235
chrI	550453	550604	151	*	coding_promoter	coding_promoter	no_transcription	WBGene00004235	ptr-21	protein_coding	.	.	.	.	.	WBGene00004235,.,.
chrI	556115	556266	151	*	other_element	no_transcription	no_transcription	.	.	.	.	.	.	WBGene00004235	ptr-21	.,.,WBGene00004235
chrI	557286	557437	151	*	coding_promoter	coding_promoter	transcription_initiation	WBGene00002393	lpr-1	protein_coding	.	.	.	.	.	WBGene00002393,.,.
chrI	561137	561288	151	*	putative_enhancer	transcription_initiation	no_transcription	.	.	.	.	.	.	WBGene00002393	lpr-1	.,.,WBGene00002393
chrI	562619	562770	151	*	coding_promoter	coding_promoter	no_transcription	WBGene00022040	Y65B4BR.1	protein_coding	.	.	.	.	.	WBGene00022040,.,.
chrI	562984	563135	151	*	other_element	no_transcription	no_transcription	.	.	.	.	.	.	WBGene00022040	Y65B4BR.1	.,.,WBGene00022040
chrI	565063	565214	151	*	other_element	no_transcription	no_transcription	.	.	.	.	.	.	WBGene00022040	Y65B4BR.1	.,.,WBGene00022040
chrI	566549	566700	151	*	coding_promoter	no_transcription	coding_promoter	.	.	.	WBGene00000434	ceh-9	protein_coding	.	.	.,WBGene00000434,.
chrI	572753	572904	151	*	putative_enhancer	transcription_initiation	no_transcription	.	.	.	.	.	.	WBGene00001725	grl-16	.,.,WBGene00001725
chrI	575156	575307	151	*	coding_promoter	transcription_initiation	coding_promoter	.	.	.	WBGene00001725	grl-16	protein_coding	.	.	.,WBGene00001725,.
chrI	597052	597203	151	*	putative_enhancer	transcription_initiation	transcription_initiation	.	.	.	.	.	.	WBGene00002040	hum-7	.,.,WBGene00002040
chrI	606632	606783	151	*	putative_enhancer	transcription_initiation	transcription_initiation	.	.	.	.	.	.	WBGene00002040	hum-7	.,.,WBGene00002040
chrI	608901	609052	151	*	coding_promoter	no_transcription	coding_promoter	.	.	.	WBGene00002040	hum-7	protein_coding	.	.	.,WBGene00002040,.
chrI	611699	611850	151	*	putative_enhancer	transcription_initiation	transcription_initiation	.	.	.	.	.	.	.	.
chrI	613170	613321	151	*	unassigned_promoter	no_transcription	unassigned_promoter	.	.	.	.	.	.	.	.
chrI	613308	613459	151	*	putative_enhancer	transcription_initiation	no_transcription	.	.	.	.	.	.	.	.
chrI	618019	618170	151	*	coding_promoter	coding_promoter	no_transcription	WBGene00018921	sago-2	protein_coding	.	.	.	.	.	WBGene00018921,.,.
chrI	629586	629737	151	*	coding_promoter	transcription_initiation	coding_promoter	.	.	.	WBGene00018923	eme-1	protein_coding	.	.	.,WBGene00018923,.
chrI	630260	630411	151	*	non-coding_RNA	no_transcription	non-coding_RNA	.	.	.	WBGene00220188	Y65B4A.10	snoRNA	.	.	.,WBGene00220188,.
chrI	636760	636911	151	*	coding_promoter	coding_promoter	coding_promoter	WBGene00022027	vps-20	protein_coding	WBGene00022029	Y65B4A.6	protein_coding	.	.	WBGene00022027,WBGene00022029,.
chrI	638009	638160	151	*	coding_promoter	coding_promoter	transcription_initiation	WBGene00022026	Y65B4A.2	protein_coding	.	.	.	.	.	WBGene00022026,.,.
chrI	638321	638472	151	*	putative_enhancer	transcription_initiation	no_transcription	.	.	.	.	.	.	WBGene00022026	Y65B4A.2	.,.,WBGene00022026
chrI	640114	640265	151	*	coding_promoter	coding_promoter	transcription_initiation	WBGene00022026	Y65B4A.2	protein_coding	.	.	.	.	.	WBGene00022026,.,.
chrI	644878	645029	151	*	putative_enhancer	transcription_initiation	transcription_initiation	.	.	.	.	.	.	WBGene00022026	Y65B4A.2	.,.,WBGene00022026
chrI	649570	649721	151	*	other_element	no_transcription	no_transcription	.	.	.	.	.	.	WBGene00022026	Y65B4A.2	.,.,WBGene00022026
chrI	653954	654105	151	*	coding_promoter	coding_promoter	transcription_initiation	WBGene00022025	Y65B4A.1	protein_coding	.	.	.	.	.	WBGene00022025,.,.
chrI	663583	663734	151	*	coding_promoter	transcription_initiation	coding_promoter	.	.	.	WBGene00022031	Y65B4A.8	protein_coding	.	.	.,WBGene00022031,.
chrI	663968	664119	151	*	other_element	no_transcription	no_transcription	.	.	.	.	.	.	.	.
chrI	666414	666565	151	*	other_element	no_transcription	no_transcription	.	.	.	.	.	.	WBGene00022032	Y65B4A.9	.,.,WBGene00022032
chrI	670848	670999	151	*	other_element	no_transcription	no_transcription	.	.	.	.	.	.	WBGene00044461	Y18H1A.14	.,.,WBGene00044461
chrI	678254	678405	151	*	other_element	no_transcription	no_transcription	.	.	.	.	.	.	.	.
chrI	680051	680202	151	*	coding_promoter	coding_promoter	transcription_initiation	WBGene00021215	Y18H1A.11	protein_coding	.	.	.	.	.	WBGene00021215,.,.
chrI	681485	681636	151	*	other_element	no_transcription	no_transcription	.	.	.	.	.	.	WBGene00021215	Y18H1A.11	.,.,WBGene00021215
chrI	682938	683089	151	*	putative_enhancer	no_transcription	transcription_initiation	.	.	.	.	.	.	WBGene00021214,WBGene00021215	Y18H1A.11,hasp-2	.,.,WBGene00021214,WBGene00021215
chrI	691386	691537	151	*	other_element	no_transcription	no_transcription	.	.	.	.	.	.	.	.
chrI	716294	716445	151	*	other_element	no_transcription	no_transcription	.	.	.	.	.	.	WBGene00021209	hgap-1	.,.,WBGene00021209
chrI	716700	716851	151	*	coding_promoter	transcription_initiation	coding_promoter	.	.	.	WBGene00021209	hgap-1	protein_coding	.	.	.,WBGene00021209,.
chrI	717716	717867	151	*	putative_enhancer	no_transcription	transcription_initiation	.	.	.	.	.	.	.	.
chrI	719585	719736	151	*	coding_promoter	transcription_initiation	coding_promoter	.	.	.	WBGene00004332	rec-1	protein_coding	.	.	.,WBGene00004332,.
chrI	719918	720069	151	*	coding_promoter	coding_promoter	coding_promoter	WBGene00004028	pif-1	protein_coding	WBGene00004332	rec-1	protein_coding	.	.	WBGene00004028,WBGene00004332,.
chrI	720271	720422	151	*	putative_enhancer	transcription_initiation	transcription_initiation	.	.	.	.	.	.	WBGene00004028	pif-1	.,.,WBGene00004028
chrI	737585	737736	151	*	coding_promoter	coding_promoter	coding_promoter	WBGene00236789	Y18H1A.18	protein_coding	WBGene00044434	Y18H1A.15	protein_coding	.	.	WBGene00236789,WBGene00044434,.
chrI	744880	745031	151	*	other_element	no_transcription	no_transcription	.	.	.	.	.	.	WBGene00000623	col-46	.,.,WBGene00000623
chrI	745492	745643	151	*	coding_promoter	coding_promoter	coding_promoter	WBGene00000624	col-47	protein_coding	WBGene00000623	col-46	protein_coding	.	.	WBGene00000624,WBGene00000623,.
chrI	754144	754295	151	*	putative_enhancer	no_transcription	transcription_initiation	.	.	.	.	.	.	WBGene00021213	Y18H1A.9	.,.,WBGene00021213
chrI	754611	754762	151	*	non-coding_RNA	non-coding_RNA	no_transcription	WBGene00023169	Y18H1A.t1	tRNA	.	.	.	.	.	WBGene00023169,.,.
chrI	756956	757107	151	*	coding_promoter	coding_promoter	coding_promoter	WBGene00021212	Y18H1A.8	protein_coding	WBGene00021213	Y18H1A.9	protein_coding	.	.	WBGene00021212,WBGene00021213,.
chrI	762055	762206	151	*	coding_promoter	no_transcription	coding_promoter	.	.	.	WBGene00020282	mps-3	protein_coding	.	.	.,WBGene00020282,.
chrI	762427	762578	151	*	other_element	no_transcription	no_transcription	.	.	.	.	.	.	.	.
chrI	763450	763601	151	*	coding_promoter	coding_promoter	transcription_initiation	WBGene00020283	T06A4.3	protein_coding	.	.	.	.	.	WBGene00020283,.,.
chrI	766061	766212	151	*	other_element	no_transcription	no_transcription	.	.	.	.	.	.	WBGene00020283	T06A4.3	.,.,WBGene00020283
chrI	770776	770927	151	*	coding_promoter	coding_promoter	no_transcription	WBGene00020281	T06A4.1	protein_coding	.	.	.	.	.	WBGene00020281,.,.
chrI	781573	781724	151	*	putative_enhancer	no_transcription	transcription_initiation	.	.	.	.	.	.	.	.
chrI	784083	784234	151	*	unassigned_promoter	unassigned_promoter	transcription_initiation	.	.	.	.	.	.	.	.
chrI	784514	784665	151	*	other_element	no_transcription	no_transcription	.	.	.	.	.	.	.	.
chrI	785300	785451	151	*	putative_enhancer	transcription_initiation	no_transcription	.	.	.	.	.	.	.	.
chrI	788097	788248	151	*	putative_enhancer	transcription_initiation	no_transcription	.	.	.	.	.	.	.	.
chrI	788610	788761	151	*	putative_enhancer	transcription_initiation	transcription_initiation	.	.	.	.	.	.	.	.
chrI	789471	789622	151	*	putative_enhancer	transcription_initiation	transcription_initiation	.	.	.	.	.	.	.	.
chrI	794497	794648	151	*	putative_enhancer	transcription_initiation	no_transcription	.	.	.	.	.	.	.	.
chrI	796988	797139	151	*	putative_enhancer	transcription_initiation	transcription_initiation	.	.	.	.	.	.	.	.
chrI	798390	798541	151	*	putative_enhancer	no_transcription	transcription_initiation	.	.	.	.	.	.	.	.
chrI	801346	801497	151	*	putative_enhancer	no_transcription	transcription_initiation	.	.	.	.	.	.	.	.
chrI	801586	801737	151	*	putative_enhancer	transcription_initiation	transcription_initiation	.	.	.	.	.	.	.	.
chrI	802006	802157	151	*	other_element	no_transcription	no_transcription	.	.	.	.	.	.	.	.
chrI	803802	803953	151	*	putative_enhancer	no_transcription	transcription_initiation	.	.	.	.	.	.	WBGene00022518	zfh-2	.,.,WBGene00022518
chrI	806911	807062	151	*	putative_enhancer	no_transcription	transcription_initiation	.	.	.	.	.	.	WBGene00022518	zfh-2	.,.,WBGene00022518
chrI	807656	807807	151	*	putative_enhancer	transcription_initiation	no_transcription	.	.	.	.	.	.	WBGene00022518	zfh-2	.,.,WBGene00022518
chrI	809008	809159	151	*	putative_enhancer	transcription_initiation	transcription_initiation	.	.	.	.	.	.	WBGene00022518	zfh-2	.,.,WBGene00022518
chrI	809240	809391	151	*	putative_enhancer	transcription_initiation	transcription_initiation	.	.	.	.	.	.	WBGene00022518	zfh-2	.,.,WBGene00022518
chrI	810862	811013	151	*	putative_enhancer	transcription_initiation	no_transcription	.	.	.	.	.	.	WBGene00022518	zfh-2	.,.,WBGene00022518
chrI	812292	812443	151	*	putative_enhancer	transcription_initiation	transcription_initiation	.	.	.	.	.	.	WBGene00022518	zfh-2	.,.,WBGene00022518
chrI	812613	812764	151	*	putative_enhancer	transcription_initiation	transcription_initiation	.	.	.	.	.	.	WBGene00022518	zfh-2	.,.,WBGene00022518
chrI	814023	814174	151	*	putative_enhancer	transcription_initiation	no_transcription	.	.	.	.	.	.	WBGene00022518	zfh-2	.,.,WBGene00022518
chrI	815679	815830	151	*	putative_enhancer	transcription_initiation	no_transcription	.	.	.	.	.	.	WBGene00022518	zfh-2	.,.,WBGene00022518
chrI	816058	816209	151	*	putative_enhancer	transcription_initiation	transcription_initiation	.	.	.	.	.	.	WBGene00022518	zfh-2	.,.,WBGene00022518
chrI	818188	818339	151	*	putative_enhancer	no_transcription	transcription_initiation	.	.	.	.	.	.	WBGene00022518	zfh-2	.,.,WBGene00022518
chrI	819581	819732	151	*	putative_enhancer	transcription_initiation	no_transcription	.	.	.	.	.	.	WBGene00022518	zfh-2	.,.,WBGene00022518
chrI	820084	820235	151	*	putative_enhancer	transcription_initiation	no_transcription	.	.	.	.	.	.	WBGene00022518	zfh-2	.,.,WBGene00022518
chrI	821588	821739	151	*	other_element	no_transcription	no_transcription	.	.	.	.	.	.	WBGene00022518	zfh-2	.,.,WBGene00022518
chrI	822756	822907	151	*	other_element	no_transcription	no_transcription	.	.	.	.	.	.	WBGene00022518	zfh-2	.,.,WBGene00022518
chrI	824781	824932	151	*	other_element	no_transcription	no_transcription	.	.	.	.	.	.	WBGene00022518	zfh-2	.,.,WBGene00022518
chrI	826333	826484	151	*	putative_enhancer	transcription_initiation	no_transcription	.	.	.	.	.	.	WBGene00022518	zfh-2	.,.,WBGene00022518
chrI	828045	828196	151	*	putative_enhancer	transcription_initiation	no_transcription	.	.	.	.	.	.	WBGene00022518	zfh-2	.,.,WBGene00022518
chrI	828737	828888	151	*	putative_enhancer	transcription_initiation	transcription_initiation	.	.	.	.	.	.	WBGene00022518	zfh-2	.,.,WBGene00022518
chrI	830003	830154	151	*	putative_enhancer	transcription_initiation	no_transcription	.	.	.	.	.	.	WBGene00022518	zfh-2	.,.,WBGene00022518
chrI	833957	834108	151	*	other_element	no_transcription	no_transcription	.	.	.	.	.	.	WBGene00022518	zfh-2	.,.,WBGene00022518
chrI	834628	834779	151	*	other_element	no_transcription	no_transcription	.	.	.	.	.	.	WBGene00022518	zfh-2	.,.,WBGene00022518
chrI	834833	834984	151	*	other_element	no_transcription	no_transcription	.	.	.	.	.	.	WBGene00022518	zfh-2	.,.,WBGene00022518
chrI	835334	835485	151	*	other_element	no_transcription	no_transcription	.	.	.	.	.	.	.	.
chrI	836124	836275	151	*	coding_promoter	coding_promoter	transcription_initiation	WBGene00022517	ZC123.1	protein_coding	.	.	.	.	.	WBGene00022517,.,.
chrI	840510	840661	151	*	other_element	no_transcription	no_transcription	.	.	.	.	.	.	WBGene00022517	ZC123.1	.,.,WBGene00022517
chrI	843389	843540	151	*	putative_enhancer	transcription_initiation	no_transcription	.	.	.	.	.	.	WBGene00022519	ZC123.4	.,.,WBGene00022519
chrI	849308	849459	151	*	putative_enhancer	transcription_initiation	transcription_initiation	.	.	.	.	.	.	WBGene00022519	ZC123.4	.,.,WBGene00022519
chrI	851671	851822	151	*	coding_promoter	coding_promoter	coding_promoter	WBGene00022388	Y95B8A.8	protein_coding	WBGene00022519	ZC123.4	protein_coding	.	.	WBGene00022388,WBGene00022519,.
chrI	852090	852241	151	*	putative_enhancer	transcription_initiation	no_transcription	.	.	.	.	.	.	WBGene00022388,WBGene00022519	Y95B8A.8,ZC123.4	.,.,WBGene00022388,WBGene00022519
chrI	852409	852560	151	*	coding_promoter	transcription_initiation	coding_promoter	.	.	.	WBGene00022519	ZC123.4	protein_coding	.	.	.,WBGene00022519,.
chrI	852719	852870	151	*	coding_promoter	no_transcription	coding_promoter	.	.	.	WBGene00022519	ZC123.4	protein_coding	.	.	.,WBGene00022519,.
chrI	853242	853393	151	*	coding_promoter	coding_promoter	transcription_initiation	WBGene00022388	Y95B8A.8	protein_coding	.	.	.	.	.	WBGene00022388,.,.
chrI	872802	872953	151	*	other_element	no_transcription	no_transcription	.	.	.	.	.	.	.	.
chrI	873092	873243	151	*	other_element	no_transcription	no_transcription	.	.	.	.	.	.	WBGene00022389	pde-6	.,.,WBGene00022389
chrI	879860	880011	151	*	coding_promoter	coding_promoter	transcription_initiation	WBGene00022386	Y95B8A.6	protein_coding	.	.	.	.	.	WBGene00022386,.,.
chrI	880227	880378	151	*	other_element	no_transcription	no_transcription	.	.	.	.	.	.	WBGene00022386,WBGene00022389	Y95B8A.6,pde-6	.,.,WBGene00022386,WBGene00022389
chrI	881481	881632	151	*	coding_promoter	coding_promoter	transcription_initiation	WBGene00022386	Y95B8A.6	protein_coding	.	.	.	.	.	WBGene00022386,.,.
chrI	881827	881978	151	*	putative_enhancer	transcription_initiation	transcription_initiation	.	.	.	.	.	.	WBGene00022386,WBGene00022389	Y95B8A.6,pde-6	.,.,WBGene00022386,WBGene00022389
chrI	882554	882705	151	*	coding_promoter	coding_promoter	transcription_initiation	WBGene00022386	Y95B8A.6	protein_coding	.	.	.	.	.	WBGene00022386,.,.
chrI	882750	882901	151	*	coding_promoter	coding_promoter	coding_promoter	WBGene00022386	Y95B8A.6	protein_coding	WBGene00022389	pde-6	protein_coding	.	.	WBGene00022386,WBGene00022389,.
chrI	882946	883097	151	*	coding_promoter	coding_promoter	transcription_initiation	WBGene00022386	Y95B8A.6	protein_coding	.	.	.	.	.	WBGene00022386,.,.
chrI	884465	884616	151	*	putative_enhancer	transcription_initiation	transcription_initiation	.	.	.	.	.	.	WBGene00022386	Y95B8A.6	.,.,WBGene00022386
chrI	884723	884874	151	*	putative_enhancer	transcription_initiation	no_transcription	.	.	.	.	.	.	WBGene00022386	Y95B8A.6	.,.,WBGene00022386
chrI	885395	885546	151	*	other_element	no_transcription	no_transcription	.	.	.	.	.	.	WBGene00022386	Y95B8A.6	.,.,WBGene00022386
chrI	886377	886528	151	*	other_element	no_transcription	no_transcription	.	.	.	.	.	.	WBGene00022386	Y95B8A.6	.,.,WBGene00022386
chrI	887882	888033	151	*	putative_enhancer	no_transcription	transcription_initiation	.	.	.	.	.	.	WBGene00022386	Y95B8A.6	.,.,WBGene00022386
chrI	890322	890473	151	*	putative_enhancer	transcription_initiation	no_transcription	.	.	.	.	.	.	WBGene00022390	him-19	.,.,WBGene00022390
chrI	890774	890925	151	*	other_element	no_transcription	no_transcription	.	.	.	.	.	.	WBGene00022390	him-19	.,.,WBGene00022390
chrI	895030	895181	151	*	coding_promoter	transcription_initiation	coding_promoter	.	.	.	WBGene00022390	him-19	protein_coding	.	.	.,WBGene00022390,.
chrI	895999	896150	151	*	coding_promoter	transcription_initiation	coding_promoter	.	.	.	WBGene00022390	him-19	protein_coding	.	.	.,WBGene00022390,.
chrI	907031	907182	151	*	other_element	no_transcription	no_transcription	.	.	.	.	.	.	.	.
chrI	920496	920647	151	*	other_element	no_transcription	no_transcription	.	.	.	.	.	.	WBGene00022391	Y95B8A.12	.,.,WBGene00022391
chrI	927117	927268	151	*	putative_enhancer	transcription_initiation	transcription_initiation	.	.	.	.	.	.	WBGene00022391	Y95B8A.12	.,.,WBGene00022391
chrI	929715	929866	151	*	coding_promoter	transcription_initiation	coding_promoter	.	.	.	WBGene00022391	Y95B8A.12	protein_coding	.	.	.,WBGene00022391,.
chrI	935114	935265	151	*	coding_promoter	coding_promoter	transcription_initiation	WBGene00022383	Y95B8A.2	protein_coding	.	.	.	.	.	WBGene00022383,.,.
chrI	935779	935930	151	*	putative_enhancer	transcription_initiation	no_transcription	.	.	.	.	.	.	WBGene00022383,WBGene00022391	Y95B8A.12,Y95B8A.2	.,.,WBGene00022383,WBGene00022391
chrI	936630	936781	151	*	coding_promoter	coding_promoter	transcription_initiation	WBGene00022383	Y95B8A.2	protein_coding	.	.	.	.	.	WBGene00022383,.,.
chrI	938407	938558	151	*	coding_promoter	coding_promoter	no_transcription	WBGene00022383	Y95B8A.2	protein_coding	.	.	.	.	.	WBGene00022383,.,.
chrI	939600	939751	151	*	other_element	no_transcription	no_transcription	.	.	.	.	.	.	WBGene00022383,WBGene00022391	Y95B8A.12,Y95B8A.2	.,.,WBGene00022383,WBGene00022391
chrI	946066	946217	151	*	non-coding_RNA	no_transcription	non-coding_RNA	.	.	.	WBGene00023199	Y95B8A.t1	tRNA	.	.	.,WBGene00023199,.
chrI	946455	946606	151	*	other_element	no_transcription	no_transcription	.	.	.	.	.	.	WBGene00003548	nas-30	.,.,WBGene00003548
chrI	954456	954607	151	*	unassigned_promoter	unassigned_promoter	transcription_initiation	.	.	.	.	.	.	WBGene00003238	mig-1	.,.,WBGene00003238
chrI	954977	955128	151	*	putative_enhancer	no_transcription	transcription_initiation	.	.	.	.	.	.	WBGene00003238	mig-1	.,.,WBGene00003238
chrI	955268	955419	151	*	putative_enhancer	no_transcription	transcription_initiation	.	.	.	.	.	.	WBGene00003238	mig-1	.,.,WBGene00003238
chrI	955528	955679	151	*	putative_enhancer	transcription_initiation	no_transcription	.	.	.	.	.	.	WBGene00003238	mig-1	.,.,WBGene00003238
chrI	957434	957585	151	*	coding_promoter	transcription_initiation	coding_promoter	.	.	.	WBGene00003238	mig-1	protein_coding	.	.	.,WBGene00003238,.
chrI	959972	960123	151	*	other_element	no_transcription	no_transcription	.	.	.	.	.	.	.	.
chrI	961337	961488	151	*	unassigned_promoter	unassigned_promoter	transcription_initiation	.	.	.	.	.	.	.	.
chrI	961541	961692	151	*	unassigned_promoter	unassigned_promoter	transcription_initiation	.	.	.	.	.	.	.	.
chrI	963613	963764	151	*	putative_enhancer	transcription_initiation	transcription_initiation	.	.	.	.	.	.	WBGene00018787	cutl-20	.,.,WBGene00018787
chrI	963972	964123	151	*	putative_enhancer	transcription_initiation	transcription_initiation	.	.	.	.	.	.	WBGene00018787	cutl-20	.,.,WBGene00018787
chrI	969144	969295	151	*	putative_enhancer	no_transcription	transcription_initiation	.	.	.	.	.	.	WBGene00018787,WBGene00018788	cutl-20,shc-1	.,.,WBGene00018787,WBGene00018788
chrI	969420	969571	151	*	putative_enhancer	no_transcription	transcription_initiation	.	.	.	.	.	.	WBGene00018787,WBGene00018788	cutl-20,shc-1	.,.,WBGene00018787,WBGene00018788
chrI	973140	973291	151	*	coding_promoter	no_transcription	coding_promoter	.	.	.	WBGene00018788	shc-1	protein_coding	.	.	.,WBGene00018788,.
chrI	973783	973934	151	*	coding_promoter	transcription_initiation	coding_promoter	.	.	.	WBGene00018788	shc-1	protein_coding	.	.	.,WBGene00018788,.
chrI	978262	978413	151	*	coding_promoter	coding_promoter	transcription_initiation	WBGene00018786	hmbx-1	protein_coding	.	.	.	.	.	WBGene00018786,.,.
chrI	978672	978823	151	*	coding_promoter	coding_promoter	no_transcription	WBGene00018786	hmbx-1	protein_coding	.	.	.	.	.	WBGene00018786,.,.
chrI	979544	979695	151	*	putative_enhancer	transcription_initiation	transcription_initiation	.	.	.	.	.	.	WBGene00018786	hmbx-1	.,.,WBGene00018786
chrI	983077	983228	151	*	putative_enhancer	transcription_initiation	transcription_initiation	.	.	.	.	.	.	WBGene00018786	hmbx-1	.,.,WBGene00018786
chrI	984443	984594	151	*	coding_promoter	coding_promoter	transcription_initiation	WBGene00018786	hmbx-1	protein_coding	.	.	.	.	.	WBGene00018786,.,.
chrI	985071	985222	151	*	coding_promoter	coding_promoter	transcription_initiation	WBGene00018786	hmbx-1	protein_coding	.	.	.	.	.	WBGene00018786,.,.
chrI	985969	986120	151	*	other_element	no_transcription	no_transcription	.	.	.	.	.	.	WBGene00018786	hmbx-1	.,.,WBGene00018786
chrI	986794	986945	151	*	unassigned_promoter	transcription_initiation	unassigned_promoter	.	.	.	.	.	.	WBGene00018786	hmbx-1	.,.,WBGene00018786
chrI	987652	987803	151	*	coding_promoter	coding_promoter	transcription_initiation	WBGene00018786	hmbx-1	protein_coding	.	.	.	.	.	WBGene00018786,.,.
chrI	989002	989153	151	*	coding_promoter	coding_promoter	transcription_initiation	WBGene00018786	hmbx-1	protein_coding	.	.	.	.	.	WBGene00018786,.,.
chrI	990405	990556	151	*	other_element	no_transcription	no_transcription	.	.	.	.	.	.	WBGene00018786	hmbx-1	.,.,WBGene00018786
chrI	998483	998634	151	*	other_element	no_transcription	no_transcription	.	.	.	.	.	.	WBGene00016932	C54G6.3	.,.,WBGene00016932
chrI	999207	999358	151	*	putative_enhancer	transcription_initiation	no_transcription	.	.	.	.	.	.	WBGene00016932	C54G6.3	.,.,WBGene00016932
chrI	999991	1000142	151	*	other_element	no_transcription	no_transcription	.	.	.	.	.	.	WBGene00016932	C54G6.3	.,.,WBGene00016932
chrI	1000897	1001048	151	*	putative_enhancer	no_transcription	transcription_initiation	.	.	.	.	.	.	WBGene00016932	C54G6.3	.,.,WBGene00016932
chrI	1006004	1006155	151	*	putative_enhancer	transcription_initiation	transcription_initiation	.	.	.	.	.	.	WBGene00016931	C54G6.2	.,.,WBGene00016931
chrI	1014417	1014568	151	*	coding_promoter	no_transcription	coding_promoter	.	.	.	WBGene00016930	madf-6	protein_coding	.	.	.,WBGene00016930,.
chrI	1014577	1014728	151	*	coding_promoter	coding_promoter	no_transcription	WBGene00005002	spp-17	protein_coding	.	.	.	.	.	WBGene00005002,.,.
chrI	1015048	1015199	151	*	coding_promoter	coding_promoter	no_transcription	WBGene00005002	spp-17	protein_coding	.	.	.	.	.	WBGene00005002,.,.
chrI	1016950	1017101	151	*	putative_enhancer	transcription_initiation	no_transcription	.	.	.	.	.	.	WBGene00005002	spp-17	.,.,WBGene00005002
chrI	1017492	1017643	151	*	coding_promoter	coding_promoter	transcription_initiation	WBGene00021335	spp-23	protein_coding	.	.	.	.	.	WBGene00021335,.,.
chrI	1018919	1019070	151	*	putative_enhancer	transcription_initiation	transcription_initiation	.	.	.	.	.	.	WBGene00021335	spp-23	.,.,WBGene00021335
chrI	1021515	1021666	151	*	other_element	no_transcription	no_transcription	.	.	.	.	.	.	WBGene00021327	mrpl-38	.,.,WBGene00021327
chrI	1022183	1022334	151	*	other_element	no_transcription	no_transcription	.	.	.	.	.	.	WBGene00021327	mrpl-38	.,.,WBGene00021327
chrI	1029723	1029874	151	*	putative_enhancer	transcription_initiation	transcription_initiation	.	.	.	.	.	.	WBGene00021327	mrpl-38	.,.,WBGene00021327
chrI	1030099	1030250	151	*	coding_promoter	coding_promoter	coding_promoter	WBGene00021329	Y34D9A.3	protein_coding	WBGene00021327	mrpl-38	protein_coding	.	.	WBGene00021329,WBGene00021327,.
chrI	1030883	1031034	151	*	putative_enhancer	transcription_initiation	transcription_initiation	.	.	.	.	.	.	WBGene00004952,WBGene00021329	Y34D9A.3,spd-1	.,.,WBGene00004952,WBGene00021329
chrI	1031892	1032043	151	*	coding_promoter	coding_promoter	transcription_initiation	WBGene00021329	Y34D9A.3	protein_coding	.	.	.	.	.	WBGene00021329,.,.
chrI	1033594	1033745	151	*	coding_promoter	coding_promoter	coding_promoter	WBGene00021329	Y34D9A.3	protein_coding	WBGene00004952	spd-1	protein_coding	.	.	WBGene00021329,WBGene00004952,.
chrI	1033942	1034093	151	*	coding_promoter	no_transcription	coding_promoter	.	.	.	WBGene00004952	spd-1	protein_coding	.	.	.,WBGene00004952,.
chrI	1034292	1034443	151	*	coding_promoter	coding_promoter	coding_promoter	WBGene00021329	Y34D9A.3	protein_coding	WBGene00004952	spd-1	protein_coding	.	.	WBGene00021329,WBGene00004952,.
chrI	1038259	1038410	151	*	putative_enhancer	transcription_initiation	transcription_initiation	.	.	.	.	.	.	WBGene00021329	Y34D9A.3	.,.,WBGene00021329
chrI	1041018	1041169	151	*	coding_promoter	coding_promoter	no_transcription	WBGene00021332	Y34D9A.7	protein_coding	.	.	.	.	.	WBGene00021332,.,.
chrI	1046387	1046538	151	*	putative_enhancer	transcription_initiation	no_transcription	.	.	.	.	.	.	WBGene00021332	Y34D9A.7	.,.,WBGene00021332
chrI	1049224	1049375	151	*	coding_promoter	coding_promoter	unassigned_promoter	WBGene00021331	glrx-10	protein_coding	.	.	.	.	.	WBGene00021331,.,.
chrI	1050436	1050587	151	*	putative_enhancer	transcription_initiation	no_transcription	.	.	.	.	.	.	WBGene00021331	glrx-10	.,.,WBGene00021331
chrI	1051890	1052041	151	*	putative_enhancer	transcription_initiation	transcription_initiation	.	.	.	.	.	.	WBGene00021333	Y34D9A.8	.,.,WBGene00021333
chrI	1052221	1052372	151	*	coding_promoter	no_transcription	coding_promoter	.	.	.	WBGene00021333	Y34D9A.8	protein_coding	.	.	.,WBGene00021333,.
chrI	1053700	1053851	151	*	putative_enhancer	transcription_initiation	transcription_initiation	.	.	.	.	.	.	WBGene00021333	Y34D9A.8	.,.,WBGene00021333
chrI	1062076	1062227	151	*	coding_promoter	coding_promoter	transcription_initiation	WBGene00021328	npr-23	protein_coding	.	.	.	.	.	WBGene00021328,.,.
chrI	1067062	1067213	151	*	coding_promoter	transcription_initiation	coding_promoter	.	.	.	WBGene00021334	vps-4	protein_coding	.	.	.,WBGene00021334,.
chrI	1068176	1068327	151	*	coding_promoter	coding_promoter	coding_promoter	WBGene00001745	gsa-1	protein_coding	WBGene00021334	vps-4	protein_coding	.	.	WBGene00001745,WBGene00021334,.
chrI	1068399	1068550	151	*	coding_promoter	coding_promoter	transcription_initiation	WBGene00001745	gsa-1	protein_coding	.	.	.	.	.	WBGene00001745,.,.
chrI	1069240	1069391	151	*	putative_enhancer	transcription_initiation	transcription_initiation	.	.	.	.	.	.	WBGene00001745,WBGene00021334	gsa-1,vps-4	.,.,WBGene00001745,WBGene00021334
chrI	1069663	1069814	151	*	coding_promoter	transcription_initiation	coding_promoter	.	.	.	WBGene00021334	vps-4	protein_coding	.	.	.,WBGene00021334,.
chrI	1070005	1070156	151	*	putative_enhancer	transcription_initiation	transcription_initiation	.	.	.	.	.	.	WBGene00001745	gsa-1	.,.,WBGene00001745
chrI	1077331	1077482	151	*	putative_enhancer	transcription_initiation	transcription_initiation	.	.	.	.	.	.	.	.
chrI	1082501	1082652	151	*	unassigned_promoter	no_transcription	unassigned_promoter	.	.	.	.	.	.	.	.
chrI	1090415	1090566	151	*	other_element	no_transcription	no_transcription	.	.	.	.	.	.	WBGene00019911	R06A10.4	.,.,WBGene00019911
chrI	1095639	1095790	151	*	putative_enhancer	no_transcription	transcription_initiation	.	.	.	.	.	.	WBGene00019911	R06A10.4	.,.,WBGene00019911
chrI	1096045	1096196	151	*	putative_enhancer	no_transcription	transcription_initiation	.	.	.	.	.	.	WBGene00019911	R06A10.4	.,.,WBGene00019911
chrI	1099190	1099341	151	*	putative_enhancer	transcription_initiation	no_transcription	.	.	.	.	.	.	WBGene00019911	R06A10.4	.,.,WBGene00019911
chrI	1100706	1100857	151	*	coding_promoter	transcription_initiation	coding_promoter	.	.	.	WBGene00019911	R06A10.4	protein_coding	.	.	.,WBGene00019911,.
chrI	1102265	1102416	151	*	putative_enhancer	no_transcription	transcription_initiation	.	.	.	.	.	.	WBGene00019911	R06A10.4	.,.,WBGene00019911
chrI	1103389	1103540	151	*	putative_enhancer	no_transcription	transcription_initiation	.	.	.	.	.	.	WBGene00019911	R06A10.4	.,.,WBGene00019911
chrI	1106514	1106665	151	*	coding_promoter	coding_promoter	coding_promoter	WBGene00022838	ZK993.2	protein_coding	WBGene00019911	R06A10.4	protein_coding	.	.	WBGene00022838,WBGene00019911,.
chrI	1110594	1110745	151	*	putative_enhancer	transcription_initiation	transcription_initiation	.	.	.	.	.	.	WBGene00022838	ZK993.2	.,.,WBGene00022838
chrI	1112329	1112480	151	*	coding_promoter	coding_promoter	no_transcription	WBGene00236809	ZK993.5	protein_coding	.	.	.	.	.	WBGene00236809,.,.
chrI	1119266	1119417	151	*	other_element	no_transcription	no_transcription	.	.	.	.	.	.	.	.
chrI	1124998	1125149	151	*	other_element	no_transcription	no_transcription	.	.	.	.	.	.	.	.
chrI	1126311	1126462	151	*	putative_enhancer	transcription_initiation	no_transcription	.	.	.	.	.	.	.	.
chrI	1127091	1127242	151	*	putative_enhancer	transcription_initiation	no_transcription	.	.	.	.	.	.	.	.
chrI	1128197	1128348	151	*	putative_enhancer	transcription_initiation	transcription_initiation	.	.	.	.	.	.	WBGene00022837	ceh-45	.,.,WBGene00022837
chrI	1130851	1131002	151	*	putative_enhancer	no_transcription	transcription_initiation	.	.	.	.	.	.	WBGene00022837	ceh-45	.,.,WBGene00022837
chrI	1132009	1132160	151	*	other_element	no_transcription	no_transcription	.	.	.	.	.	.	.	.
chrI	1135514	1135665	151	*	other_element	no_transcription	no_transcription	.	.	.	.	.	.	.	.
chrI	1139908	1140059	151	*	putative_enhancer	no_transcription	transcription_initiation	.	.	.	.	.	.	WBGene00021689	Y48G8AL.10	.,.,WBGene00021689
chrI	1150220	1150371	151	*	unassigned_promoter	unassigned_promoter	transcription_initiation	.	.	.	.	.	.	WBGene00021689	Y48G8AL.10	.,.,WBGene00021689
chrI	1153153	1153304	151	*	putative_enhancer	no_transcription	transcription_initiation	.	.	.	.	.	.	WBGene00021689	Y48G8AL.10	.,.,WBGene00021689
chrI	1153389	1153540	151	*	putative_enhancer	transcription_initiation	no_transcription	.	.	.	.	.	.	WBGene00021689	Y48G8AL.10	.,.,WBGene00021689
chrI	1156104	1156255	151	*	coding_promoter	coding_promoter	coding_promoter	WBGene00004429	rpl-17	protein_coding	WBGene00000165	aps-3	protein_coding	.	.	WBGene00004429,WBGene00000165,.
chrI	1156700	1156851	151	*	putative_enhancer	transcription_initiation	transcription_initiation	.	.	.	.	.	.	WBGene00004429	rpl-17	.,.,WBGene00004429
chrI	1157557	1157708	151	*	other_element	no_transcription	no_transcription	.	.	.	.	.	.	WBGene00021687	Y48G8AL.7	.,.,WBGene00021687
chrI	1159115	1159266	151	*	putative_enhancer	no_transcription	transcription_initiation	.	.	.	.	.	.	WBGene00021687	Y48G8AL.7	.,.,WBGene00021687
chrI	1161678	1161829	151	*	putative_enhancer	transcription_initiation	transcription_initiation	.	.	.	.	.	.	WBGene00021687	Y48G8AL.7	.,.,WBGene00021687
chrI	1166353	1166504	151	*	putative_enhancer	transcription_initiation	transcription_initiation	.	.	.	.	.	.	WBGene00001816	haf-6	.,.,WBGene00001816
chrI	1174910	1175061	151	*	putative_enhancer	no_transcription	transcription_initiation	.	.	.	.	.	.	WBGene00001816	haf-6	.,.,WBGene00001816
chrI	1175403	1175554	151	*	putative_enhancer	no_transcription	transcription_initiation	.	.	.	.	.	.	WBGene00001816	haf-6	.,.,WBGene00001816
chrI	1175789	1175940	151	*	coding_promoter	coding_promoter	coding_promoter	WBGene00004880	smg-2	protein_coding	WBGene00001816	haf-6	protein_coding	.	.	WBGene00004880,WBGene00001816,.
chrI	1183913	1184064	151	*	other_element	no_transcription	no_transcription	.	.	.	.	.	.	WBGene00004880	smg-2	.,.,WBGene00004880
chrI	1199478	1199629	151	*	other_element	no_transcription	no_transcription	.	.	.	.	.	.	WBGene00021686	Y48G8AL.5	.,.,WBGene00021686
chrI	1217330	1217481	151	*	coding_promoter	transcription_initiation	coding_promoter	.	.	.	WBGene00195068	Y48G8AL.16	protein_coding	.	.	.,WBGene00195068,.
chrI	1218548	1218699	151	*	other_element	no_transcription	no_transcription	.	.	.	.	.	.	WBGene00021685,WBGene00021690	Y48G8AL.12,herc-1	.,.,WBGene00021685,WBGene00021690
chrI	1226274	1226425	151	*	putative_enhancer	transcription_initiation	transcription_initiation	.	.	.	.	.	.	WBGene00021685,WBGene00021691	Y48G8AL.13,herc-1	.,.,WBGene00021685,WBGene00021691
chrI	1226643	1226794	151	*	putative_enhancer	transcription_initiation	transcription_initiation	.	.	.	.	.	.	WBGene00021685,WBGene00021691	Y48G8AL.13,herc-1	.,.,WBGene00021685,WBGene00021691
chrI	1227878	1228029	151	*	putative_enhancer	transcription_initiation	transcription_initiation	.	.	.	.	.	.	WBGene00021685,WBGene00021691	Y48G8AL.13,herc-1	.,.,WBGene00021685,WBGene00021691
chrI	1228611	1228762	151	*	other_element	no_transcription	no_transcription	.	.	.	.	.	.	WBGene00021685,WBGene00021691	Y48G8AL.13,herc-1	.,.,WBGene00021685,WBGene00021691
chrI	1229332	1229483	151	*	coding_promoter	transcription_initiation	coding_promoter	.	.	.	WBGene00021691	Y48G8AL.13	protein_coding	.	.	.,WBGene00021691,.
chrI	1229731	1229882	151	*	putative_enhancer	no_transcription	transcription_initiation	.	.	.	.	.	.	WBGene00021685,WBGene00021691	Y48G8AL.13,herc-1	.,.,WBGene00021685,WBGene00021691
chrI	1230477	1230628	151	*	coding_promoter	transcription_initiation	coding_promoter	.	.	.	WBGene00021691	Y48G8AL.13	protein_coding	.	.	.,WBGene00021691,.
chrI	1230847	1230998	151	*	coding_promoter	transcription_initiation	coding_promoter	.	.	.	WBGene00021691	Y48G8AL.13	protein_coding	.	.	.,WBGene00021691,.
chrI	1231505	1231656	151	*	other_element	no_transcription	no_transcription	.	.	.	.	.	.	WBGene00021685	herc-1	.,.,WBGene00021685
chrI	1241386	1241537	151	*	other_element	no_transcription	no_transcription	.	.	.	.	.	.	WBGene00021685	herc-1	.,.,WBGene00021685
chrI	1251573	1251724	151	*	putative_enhancer	transcription_initiation	transcription_initiation	.	.	.	.	.	.	WBGene00021685	herc-1	.,.,WBGene00021685
chrI	1256064	1256215	151	*	putative_enhancer	transcription_initiation	transcription_initiation	.	.	.	.	.	.	WBGene00021692	Y48G8AL.15	.,.,WBGene00021692
chrI	1257879	1258030	151	*	putative_enhancer	transcription_initiation	transcription_initiation	.	.	.	.	.	.	WBGene00021692	Y48G8AL.15	.,.,WBGene00021692
chrI	1258564	1258715	151	*	putative_enhancer	transcription_initiation	no_transcription	.	.	.	.	.	.	.	.
chrI	1259492	1259643	151	*	putative_enhancer	transcription_initiation	transcription_initiation	.	.	.	.	.	.	WBGene00001707	grh-1	.,.,WBGene00001707
chrI	1261626	1261777	151	*	putative_enhancer	transcription_initiation	transcription_initiation	.	.	.	.	.	.	WBGene00001707	grh-1	.,.,WBGene00001707
chrI	1264081	1264232	151	*	putative_enhancer	transcription_initiation	no_transcription	.	.	.	.	.	.	WBGene00001707	grh-1	.,.,WBGene00001707
chrI	1269326	1269477	151	*	other_element	no_transcription	no_transcription	.	.	.	.	.	.	WBGene00001707	grh-1	.,.,WBGene00001707
chrI	1271077	1271228	151	*	coding_promoter	coding_promoter	coding_promoter	WBGene00021693	Y48G8AR.2	protein_coding	WBGene00001707	grh-1	protein_coding	.	.	WBGene00021693,WBGene00001707,.
chrI	1271434	1271585	151	*	putative_enhancer	transcription_initiation	no_transcription	.	.	.	.	.	.	WBGene00021693	Y48G8AR.2	.,.,WBGene00021693
chrI	1272550	1272701	151	*	unassigned_promoter	transcription_initiation	unassigned_promoter	.	.	.	.	.	.	WBGene00021693	Y48G8AR.2	.,.,WBGene00021693
chrI	1273861	1274012	151	*	putative_enhancer	transcription_initiation	transcription_initiation	.	.	.	.	.	.	WBGene00021693	Y48G8AR.2	.,.,WBGene00021693
chrI	1274034	1274185	151	*	putative_enhancer	transcription_initiation	transcription_initiation	.	.	.	.	.	.	WBGene00021693	Y48G8AR.2	.,.,WBGene00021693
chrI	1288802	1288953	151	*	unassigned_promoter	unassigned_promoter	transcription_initiation	.	.	.	.	.	.	.	.
chrI	1290463	1290614	151	*	putative_enhancer	transcription_initiation	transcription_initiation	.	.	.	.	.	.	.	.
chrI	1291279	1291430	151	*	other_element	no_transcription	no_transcription	.	.	.	.	.	.	.	.
chrI	1294228	1294379	151	*	putative_enhancer	transcription_initiation	transcription_initiation	.	.	.	.	.	.	.	.
chrI	1295548	1295699	151	*	putative_enhancer	transcription_initiation	transcription_initiation	.	.	.	.	.	.	.	.
chrI	1296638	1296789	151	*	putative_enhancer	transcription_initiation	transcription_initiation	.	.	.	.	.	.	.	.
chrI	1298906	1299057	151	*	putative_enhancer	transcription_initiation	transcription_initiation	.	.	.	.	.	.	.	.
chrI	1300090	1300241	151	*	putative_enhancer	transcription_initiation	transcription_initiation	.	.	.	.	.	.	.	.
chrI	1301566	1301717	151	*	unassigned_promoter	transcription_initiation	unassigned_promoter	.	.	.	.	.	.	.	.
chrI	1303012	1303163	151	*	putative_enhancer	transcription_initiation	transcription_initiation	.	.	.	.	.	.	.	.
chrI	1304080	1304231	151	*	other_element	no_transcription	no_transcription	.	.	.	.	.	.	.	.
chrI	1304331	1304482	151	*	putative_enhancer	no_transcription	transcription_initiation	.	.	.	.	.	.	.	.
chrI	1305332	1305483	151	*	coding_promoter	coding_promoter	no_transcription	WBGene00003400	dapk-1	protein_coding	.	.	.	.	.	WBGene00003400,.,.
chrI	1305725	1305876	151	*	putative_enhancer	transcription_initiation	transcription_initiation	.	.	.	.	.	.	WBGene00003400	dapk-1	.,.,WBGene00003400
chrI	1311070	1311221	151	*	putative_enhancer	transcription_initiation	no_transcription	.	.	.	.	.	.	WBGene00003400	dapk-1	.,.,WBGene00003400
chrI	1312903	1313054	151	*	other_element	no_transcription	no_transcription	.	.	.	.	.	.	WBGene00003400	dapk-1	.,.,WBGene00003400
chrI	1313679	1313830	151	*	putative_enhancer	transcription_initiation	transcription_initiation	.	.	.	.	.	.	WBGene00003400	dapk-1	.,.,WBGene00003400
chrI	1315547	1315698	151	*	putative_enhancer	transcription_initiation	transcription_initiation	.	.	.	.	.	.	WBGene00003400	dapk-1	.,.,WBGene00003400
chrI	1316143	1316294	151	*	putative_enhancer	no_transcription	transcription_initiation	.	.	.	.	.	.	WBGene00003400	dapk-1	.,.,WBGene00003400
chrI	1317084	1317235	151	*	putative_enhancer	transcription_initiation	transcription_initiation	.	.	.	.	.	.	WBGene00003400	dapk-1	.,.,WBGene00003400
chrI	1322041	1322192	151	*	putative_enhancer	no_transcription	transcription_initiation	.	.	.	.	.	.	WBGene00003400	dapk-1	.,.,WBGene00003400
chrI	1327934	1328085	151	*	putative_enhancer	transcription_initiation	no_transcription	.	.	.	.	.	.	WBGene00003400	dapk-1	.,.,WBGene00003400
chrI	1331182	1331333	151	*	putative_enhancer	transcription_initiation	no_transcription	.	.	.	.	.	.	.	.
chrI	1335232	1335383	151	*	coding_promoter	coding_promoter	no_transcription	WBGene00019674	K12C11.3	protein_coding	.	.	.	.	.	WBGene00019674,.,.
chrI	1336771	1336922	151	*	coding_promoter	coding_promoter	no_transcription	WBGene00045052	K12C11.6	protein_coding	.	.	.	.	.	WBGene00045052,.,.
chrI	1339707	1339858	151	*	putative_enhancer	transcription_initiation	no_transcription	.	.	.	.	.	.	WBGene00045053	K12C11.7	.,.,WBGene00045053
chrI	1340094	1340245	151	*	coding_promoter	coding_promoter	transcription_initiation	WBGene00004888	smo-1	protein_coding	.	.	.	.	.	WBGene00004888,.,.
chrI	1340523	1340674	151	*	coding_promoter	coding_promoter	transcription_initiation	WBGene00004888	smo-1	protein_coding	.	.	.	.	.	WBGene00004888,.,.
chrI	1340984	1341135	151	*	putative_enhancer	transcription_initiation	transcription_initiation	.	.	.	.	.	.	WBGene00004888	smo-1	.,.,WBGene00004888
chrI	1341376	1341527	151	*	putative_enhancer	transcription_initiation	transcription_initiation	.	.	.	.	.	.	WBGene00019673	K12C11.1	.,.,WBGene00019673
chrI	1342172	1342323	151	*	putative_enhancer	transcription_initiation	transcription_initiation	.	.	.	.	.	.	WBGene00019673	K12C11.1	.,.,WBGene00019673
chrI	1346212	1346363	151	*	putative_enhancer	transcription_initiation	transcription_initiation	.	.	.	.	.	.	.	.
chrI	1356521	1356672	151	*	other_element	no_transcription	no_transcription	.	.	.	.	.	.	WBGene00022363	Y92H12BL.1	.,.,WBGene00022363
chrI	1359578	1359729	151	*	putative_enhancer	no_transcription	transcription_initiation	.	.	.	.	.	.	WBGene00022363	Y92H12BL.1	.,.,WBGene00022363
chrI	1360190	1360341	151	*	putative_enhancer	transcription_initiation	transcription_initiation	.	.	.	.	.	.	.	.
chrI	1361299	1361450	151	*	coding_promoter	coding_promoter	transcription_initiation	WBGene00022366	Y92H12BL.5	protein_coding	.	.	.	.	.	WBGene00022366,.,.
chrI	1363706	1363857	151	*	putative_enhancer	no_transcription	transcription_initiation	.	.	.	.	.	.	WBGene00022366	Y92H12BL.5	.,.,WBGene00022366
chrI	1365423	1365574	151	*	putative_enhancer	transcription_initiation	transcription_initiation	.	.	.	.	.	.	WBGene00022366	Y92H12BL.5	.,.,WBGene00022366
chrI	1368820	1368971	151	*	putative_enhancer	transcription_initiation	transcription_initiation	.	.	.	.	.	.	WBGene00022366	Y92H12BL.5	.,.,WBGene00022366
chrI	1371185	1371336	151	*	putative_enhancer	no_transcription	transcription_initiation	.	.	.	.	.	.	WBGene00022366	Y92H12BL.5	.,.,WBGene00022366
chrI	1392558	1392709	151	*	putative_enhancer	transcription_initiation	no_transcription	.	.	.	.	.	.	WBGene00022367	Y92H12BM.1	.,.,WBGene00022367
chrI	1392913	1393064	151	*	coding_promoter	transcription_initiation	coding_promoter	.	.	.	WBGene00022367	Y92H12BM.1	protein_coding	.	.	.,WBGene00022367,.
chrI	1394259	1394410	151	*	coding_promoter	coding_promoter	coding_promoter	WBGene00022372	Y92H12BR.7	protein_coding	WBGene00022367	Y92H12BM.1	protein_coding	.	.	WBGene00022372,WBGene00022367,.
chrI	1410012	1410163	151	*	putative_enhancer	no_transcription	transcription_initiation	.	.	.	.	.	.	WBGene00022371	set-29	.,.,WBGene00022371
chrI	1415518	1415669	151	*	other_element	no_transcription	no_transcription	.	.	.	.	.	.	WBGene00022368	Y92H12BR.2	.,.,WBGene00022368
chrI	1415942	1416093	151	*	coding_promoter	coding_promoter	coding_promoter	WBGene00022369	Y92H12BR.3	protein_coding	WBGene00022368	Y92H12BR.2	protein_coding	.	.	WBGene00022369,WBGene00022368,.
chrI	1416100	1416251	151	*	coding_promoter	coding_promoter	coding_promoter	WBGene00022369	Y92H12BR.3	protein_coding	WBGene00022368	Y92H12BR.2	protein_coding	.	.	WBGene00022369,WBGene00022368,.
chrI	1425240	1425391	151	*	other_element	no_transcription	no_transcription	.	.	.	.	.	.	.	.
chrI	1426160	1426311	151	*	other_element	no_transcription	no_transcription	.	.	.	.	.	.	.	.
chrI	1435233	1435384	151	*	coding_promoter	coding_promoter	transcription_initiation	WBGene00022373	mrpl-15	protein_coding	.	.	.	.	.	WBGene00022373,.,.
chrI	1435590	1435741	151	*	pseudogene_promoter	transcription_initiation	pseudogene_promoter	.	.	.	WBGene00022370	Y92H12BR.4	pseudogene	.	.	.,WBGene00022370,.
chrI	1444207	1444358	151	*	coding_promoter	coding_promoter	coding_promoter	WBGene00004969	spe-15	protein_coding	WBGene00018159	F37F2.2	protein_coding	.	.	WBGene00004969,WBGene00018159,.
chrI	1447002	1447153	151	*	non-coding_RNA	non-coding_RNA	transcription_initiation	WBGene00023055	F47G6.t1	tRNA	.	.	.	.	.	WBGene00023055,.,.
chrI	1451572	1451723	151	*	putative_enhancer	transcription_initiation	no_transcription	.	.	.	.	.	.	WBGene00001773,WBGene00004969	gst-25,spe-15	.,.,WBGene00001773,WBGene00004969
chrI	1453074	1453225	151	*	coding_promoter	no_transcription	coding_promoter	.	.	.	WBGene00001773	gst-25	protein_coding	.	.	.,WBGene00001773,.
chrI	1455332	1455483	151	*	putative_enhancer	transcription_initiation	no_transcription	.	.	.	.	.	.	WBGene00004969	spe-15	.,.,WBGene00004969
chrI	1459067	1459218	151	*	other_element	no_transcription	no_transcription	.	.	.	.	.	.	WBGene00004969	spe-15	.,.,WBGene00004969
chrI	1471121	1471272	151	*	coding_promoter	coding_promoter	no_transcription	WBGene00018579	acs-16	protein_coding	.	.	.	.	.	WBGene00018579,.,.
chrI	1476654	1476805	151	*	putative_enhancer	no_transcription	transcription_initiation	.	.	.	.	.	.	WBGene00018579	acs-16	.,.,WBGene00018579
chrI	1479350	1479501	151	*	other_element	no_transcription	no_transcription	.	.	.	.	.	.	WBGene00018579	acs-16	.,.,WBGene00018579
chrI	1481608	1481759	151	*	coding_promoter	coding_promoter	transcription_initiation	WBGene00001115	dyb-1	protein_coding	.	.	.	.	.	WBGene00001115,.,.
chrI	1482825	1482976	151	*	putative_enhancer	transcription_initiation	no_transcription	.	.	.	.	.	.	WBGene00001115	dyb-1	.,.,WBGene00001115
chrI	1493528	1493679	151	*	other_element	no_transcription	no_transcription	.	.	.	.	.	.	WBGene00022361	Y92H12A.5	.,.,WBGene00022361
chrI	1508673	1508824	151	*	other_element	no_transcription	no_transcription	.	.	.	.	.	.	WBGene00022361	Y92H12A.5	.,.,WBGene00022361
chrI	1514519	1514670	151	*	coding_promoter	coding_promoter	coding_promoter	WBGene00022360	Y92H12A.4	protein_coding	WBGene00022361	Y92H12A.5	protein_coding	.	.	WBGene00022360,WBGene00022361,.
chrI	1535735	1535886	151	*	other_element	no_transcription	no_transcription	.	.	.	.	.	.	WBGene00022360	Y92H12A.4	.,.,WBGene00022360
chrI	1537257	1537408	151	*	putative_enhancer	transcription_initiation	no_transcription	.	.	.	.	.	.	WBGene00022360	Y92H12A.4	.,.,WBGene00022360
chrI	1537926	1538077	151	*	other_element	no_transcription	no_transcription	.	.	.	.	.	.	WBGene00022360	Y92H12A.4	.,.,WBGene00022360
chrI	1539004	1539155	151	*	putative_enhancer	transcription_initiation	no_transcription	.	.	.	.	.	.	WBGene00022360	Y92H12A.4	.,.,WBGene00022360
chrI	1540592	1540743	151	*	putative_enhancer	transcription_initiation	transcription_initiation	.	.	.	.	.	.	WBGene00022360	Y92H12A.4	.,.,WBGene00022360
chrI	1540894	1541045	151	*	putative_enhancer	transcription_initiation	transcription_initiation	.	.	.	.	.	.	.	.
chrI	1541458	1541609	151	*	putative_enhancer	no_transcription	transcription_initiation	.	.	.	.	.	.	.	.
chrI	1548247	1548398	151	*	putative_enhancer	transcription_initiation	transcription_initiation	.	.	.	.	.	.	WBGene00022358	Y92H12A.2	.,.,WBGene00022358
chrI	1557434	1557585	151	*	putative_enhancer	transcription_initiation	no_transcription	.	.	.	.	.	.	.	.
chrI	1558569	1558720	151	*	putative_enhancer	no_transcription	transcription_initiation	.	.	.	.	.	.	.	.
chrI	1559172	1559323	151	*	coding_promoter	coding_promoter	transcription_initiation	WBGene00005077	src-1	protein_coding	.	.	.	.	.	WBGene00005077,.,.
chrI	1562639	1562790	151	*	coding_promoter	coding_promoter	transcription_initiation	WBGene00005077	src-1	protein_coding	.	.	.	.	.	WBGene00005077,.,.
chrI	1564112	1564263	151	*	putative_enhancer	transcription_initiation	transcription_initiation	.	.	.	.	.	.	WBGene00005077	src-1	.,.,WBGene00005077
chrI	1565221	1565372	151	*	putative_enhancer	no_transcription	transcription_initiation	.	.	.	.	.	.	WBGene00005077	src-1	.,.,WBGene00005077
chrI	1574233	1574384	151	*	other_element	no_transcription	no_transcription	.	.	.	.	.	.	WBGene00005077	src-1	.,.,WBGene00005077
chrI	1575620	1575771	151	*	non-coding_RNA	non-coding_RNA	transcription_initiation	WBGene00023198	Y92H12A.t1	tRNA	.	.	.	.	.	WBGene00023198,.,.
chrI	1581219	1581370	151	*	putative_enhancer	transcription_initiation	transcription_initiation	.	.	.	.	.	.	.	.
chrI	1582019	1582170	151	*	putative_enhancer	transcription_initiation	transcription_initiation	.	.	.	.	.	.	WBGene00022270	Y73E7A.3	.,.,WBGene00022270
chrI	1583398	1583549	151	*	putative_enhancer	no_transcription	transcription_initiation	.	.	.	.	.	.	WBGene00022270	Y73E7A.3	.,.,WBGene00022270
chrI	1585151	1585302	151	*	putative_enhancer	transcription_initiation	transcription_initiation	.	.	.	.	.	.	WBGene00022270	Y73E7A.3	.,.,WBGene00022270
chrI	1588219	1588370	151	*	coding_promoter	coding_promoter	no_transcription	WBGene00022270	Y73E7A.3	protein_coding	.	.	.	.	.	WBGene00022270,.,.
chrI	1596596	1596747	151	*	other_element	no_transcription	no_transcription	.	.	.	.	.	.	WBGene00022271	cpx-1	.,.,WBGene00022271
chrI	1598558	1598709	151	*	coding_promoter	transcription_initiation	coding_promoter	.	.	.	WBGene00022271	cpx-1	protein_coding	.	.	.,WBGene00022271,.
chrI	1610114	1610265	151	*	coding_promoter	coding_promoter	coding_promoter	WBGene00044440	adpr-1	protein_coding	WBGene00022273	Y73E7A.6	protein_coding	.	.	WBGene00044440,WBGene00022273,.
chrI	1626488	1626639	151	*	other_element	no_transcription	no_transcription	.	.	.	.	.	.	WBGene00000269	bre-4	.,.,WBGene00000269
chrI	1628635	1628786	151	*	coding_promoter	coding_promoter	coding_promoter	WBGene00022268	Y73E7A.1	protein_coding	WBGene00000269	bre-4	protein_coding	.	.	WBGene00022268,WBGene00000269,.
chrI	1634525	1634676	151	*	coding_promoter	coding_promoter	transcription_initiation	WBGene00022274	Y73E7A.8	protein_coding	.	.	.	.	.	WBGene00022274,.,.
chrI	1636519	1636670	151	*	putative_enhancer	no_transcription	transcription_initiation	.	.	.	.	.	.	WBGene00022274	Y73E7A.8	.,.,WBGene00022274
chrI	1641388	1641539	151	*	putative_enhancer	transcription_initiation	transcription_initiation	.	.	.	.	.	.	WBGene00022274	Y73E7A.8	.,.,WBGene00022274
chrI	1651380	1651531	151	*	coding_promoter	transcription_initiation	coding_promoter	.	.	.	WBGene00003111	mab-20	protein_coding	.	.	.,WBGene00003111,.
chrI	1656777	1656928	151	*	coding_promoter	transcription_initiation	coding_promoter	.	.	.	WBGene00004168	pqn-88	protein_coding	.	.	.,WBGene00004168,.
chrI	1667362	1667513	151	*	coding_promoter	coding_promoter	transcription_initiation	WBGene00022155	Y71G12B.17	protein_coding	.	.	.	.	.	WBGene00022155,.,.
chrI	1669116	1669267	151	*	putative_enhancer	transcription_initiation	no_transcription	.	.	.	.	.	.	WBGene00022155	Y71G12B.17	.,.,WBGene00022155
chrI	1672396	1672547	151	*	putative_enhancer	transcription_initiation	no_transcription	.	.	.	.	.	.	WBGene00022158	Y71G12B.23	.,.,WBGene00022158
chrI	1676586	1676737	151	*	coding_promoter	no_transcription	coding_promoter	.	.	.	WBGene00185098	Y71G12B.35	protein_coding	.	.	.,WBGene00185098,.
chrI	1677537	1677688	151	*	putative_enhancer	no_transcription	transcription_initiation	.	.	.	.	.	.	.	.
chrI	1678982	1679133	151	*	coding_promoter	coding_promoter	transcription_initiation	WBGene00022154	drag-1	protein_coding	.	.	.	.	.	WBGene00022154,.,.
chrI	1680382	1680533	151	*	other_element	no_transcription	no_transcription	.	.	.	.	.	.	WBGene00022154	drag-1	.,.,WBGene00022154
chrI	1686249	1686400	151	*	coding_promoter	coding_promoter	transcription_initiation	WBGene00006702	ubc-3	protein_coding	.	.	.	.	.	WBGene00006702,.,.
chrI	1687742	1687893	151	*	coding_promoter	coding_promoter	transcription_initiation	WBGene00006702	ubc-3	protein_coding	.	.	.	.	.	WBGene00006702,.,.
chrI	1688943	1689094	151	*	coding_promoter	coding_promoter	transcription_initiation	WBGene00006702	ubc-3	protein_coding	.	.	.	.	.	WBGene00006702,.,.
chrI	1691110	1691261	151	*	putative_enhancer	transcription_initiation	transcription_initiation	.	.	.	.	.	.	WBGene00006702,WBGene00044348	Y71G12B.31,ubc-3	.,.,WBGene00006702,WBGene00044348
chrI	1691393	1691544	151	*	putative_enhancer	transcription_initiation	transcription_initiation	.	.	.	.	.	.	WBGene00006702,WBGene00044348	Y71G12B.31,ubc-3	.,.,WBGene00006702,WBGene00044348
chrI	1693023	1693174	151	*	non-coding_RNA	non-coding_RNA	transcription_initiation	WBGene00220197	Y71G12B.41	snoRNA	.	.	.	.	.	WBGene00220197,.,.
chrI	1693240	1693391	151	*	putative_enhancer	transcription_initiation	transcription_initiation	.	.	.	.	.	.	WBGene00006702,WBGene00044348,WBGene00220197	Y71G12B.31,Y71G12B.41,ubc-3	.,.,WBGene00006702,WBGene00044348,WBGene00220197
chrI	1695156	1695307	151	*	coding_promoter	coding_promoter	transcription_initiation	WBGene00006702	ubc-3	protein_coding	.	.	.	.	.	WBGene00006702,.,.
chrI	1697074	1697225	151	*	putative_enhancer	transcription_initiation	transcription_initiation	.	.	.	.	.	.	WBGene00006702	ubc-3	.,.,WBGene00006702
chrI	1697991	1698142	151	*	coding_promoter	coding_promoter	transcription_initiation	WBGene00006702	ubc-3	protein_coding	.	.	.	.	.	WBGene00006702,.,.
chrI	1701836	1701987	151	*	coding_promoter	coding_promoter	unassigned_promoter	WBGene00022153	Y71G12B.13	protein_coding	.	.	.	.	.	WBGene00022153,.,.
chrI	1715205	1715356	151	*	putative_enhancer	no_transcription	transcription_initiation	.	.	.	.	.	.	WBGene00022152	atg-5	.,.,WBGene00022152
chrI	1717508	1717659	151	*	coding_promoter	coding_promoter	transcription_initiation	WBGene00006771	tln-1	protein_coding	.	.	.	.	.	WBGene00006771,.,.
chrI	1719149	1719300	151	*	coding_promoter	coding_promoter	transcription_initiation	WBGene00006771	tln-1	protein_coding	.	.	.	.	.	WBGene00006771,.,.
chrI	1720663	1720814	151	*	unassigned_promoter	transcription_initiation	unassigned_promoter	.	.	.	.	.	.	WBGene00006771	tln-1	.,.,WBGene00006771
chrI	1721585	1721736	151	*	putative_enhancer	transcription_initiation	no_transcription	.	.	.	.	.	.	WBGene00006771	tln-1	.,.,WBGene00006771
chrI	1722648	1722799	151	*	putative_enhancer	transcription_initiation	transcription_initiation	.	.	.	.	.	.	WBGene00006771	tln-1	.,.,WBGene00006771
chrI	1728927	1729078	151	*	other_element	no_transcription	no_transcription	.	.	.	.	.	.	WBGene00006771	tln-1	.,.,WBGene00006771
chrI	1729645	1729796	151	*	coding_promoter	coding_promoter	transcription_initiation	WBGene00006771	tln-1	protein_coding	.	.	.	.	.	WBGene00006771,.,.
chrI	1731060	1731211	151	*	putative_enhancer	transcription_initiation	transcription_initiation	.	.	.	.	.	.	WBGene00006771	tln-1	.,.,WBGene00006771
chrI	1740763	1740914	151	*	putative_enhancer	transcription_initiation	transcription_initiation	.	.	.	.	.	.	WBGene00022159	mppa-1	.,.,WBGene00022159
chrI	1751080	1751231	151	*	coding_promoter	coding_promoter	coding_promoter	WBGene00022150	Y71G12B.10	protein_coding	WBGene00022159	mppa-1	protein_coding	.	.	WBGene00022150,WBGene00022159,.
chrI	1774658	1774809	151	*	other_element	no_transcription	no_transcription	.	.	.	.	.	.	WBGene00022148,WBGene00022160	Y71G12B.25,ddx-27	.,.,WBGene00022148,WBGene00022160
chrI	1777439	1777590	151	*	putative_enhancer	transcription_initiation	transcription_initiation	.	.	.	.	.	.	WBGene00022148,WBGene00022160	Y71G12B.25,ddx-27	.,.,WBGene00022148,WBGene00022160
chrI	1778777	1778928	151	*	coding_promoter	transcription_initiation	coding_promoter	.	.	.	WBGene00022160	Y71G12B.25	protein_coding	.	.	.,WBGene00022160,.
chrI	1791807	1791958	151	*	other_element	no_transcription	no_transcription	.	.	.	.	.	.	.	.
chrI	1792632	1792783	151	*	coding_promoter	coding_promoter	unassigned_promoter	WBGene00022146	Y71G12B.6	protein_coding	.	.	.	.	.	WBGene00022146,.,.
chrI	1793070	1793221	151	*	other_element	no_transcription	no_transcription	.	.	.	.	.	.	WBGene00022146	Y71G12B.6	.,.,WBGene00022146
chrI	1797273	1797424	151	*	other_element	no_transcription	no_transcription	.	.	.	.	.	.	.	.
chrI	1800164	1800315	151	*	putative_enhancer	transcription_initiation	no_transcription	.	.	.	.	.	.	WBGene00022145	Y71G12B.5	.,.,WBGene00022145
chrI	1807961	1808112	151	*	coding_promoter	coding_promoter	unassigned_promoter	WBGene00022144	pghm-1	protein_coding	.	.	.	.	.	WBGene00022144,.,.
chrI	1808644	1808795	151	*	other_element	no_transcription	no_transcription	.	.	.	.	.	.	WBGene00022144	pghm-1	.,.,WBGene00022144
chrI	1809752	1809903	151	*	unassigned_promoter	no_transcription	unassigned_promoter	.	.	.	.	.	.	WBGene00022144	pghm-1	.,.,WBGene00022144
chrI	1815937	1816088	151	*	coding_promoter	coding_promoter	coding_promoter	WBGene00022142	Y71G12B.2	protein_coding	WBGene00044349	Y71G12B.32	protein_coding	.	.	WBGene00022142,WBGene00044349,.
chrI	1823036	1823187	151	*	coding_promoter	no_transcription	coding_promoter	.	.	.	WBGene00044347	Y71G12B.30	protein_coding	.	.	.,WBGene00044347,.
chrI	1823208	1823359	151	*	coding_promoter	coding_promoter	transcription_initiation	WBGene00022141	chaf-2	protein_coding	.	.	.	.	.	WBGene00022141,.,.
chrI	1825962	1826113	151	*	other_element	no_transcription	no_transcription	.	.	.	.	.	.	WBGene00022141	chaf-2	.,.,WBGene00022141
chrI	1826203	1826354	151	*	other_element	no_transcription	no_transcription	.	.	.	.	.	.	.	.
chrI	1832203	1832354	151	*	putative_enhancer	transcription_initiation	transcription_initiation	.	.	.	.	.	.	WBGene00044746	C53H9.3	.,.,WBGene00044746
chrI	1832611	1832762	151	*	coding_promoter	coding_promoter	coding_promoter	WBGene00016907	C53H9.2	protein_coding	WBGene00044746	C53H9.3	protein_coding	.	.	WBGene00016907,WBGene00044746,.
chrI	1834887	1835038	151	*	putative_enhancer	transcription_initiation	transcription_initiation	.	.	.	.	.	.	WBGene00004441,WBGene00044746	C53H9.3,rpl-27	.,.,WBGene00004441,WBGene00044746
chrI	1835093	1835244	151	*	putative_enhancer	transcription_initiation	transcription_initiation	.	.	.	.	.	.	WBGene00004441,WBGene00044746	C53H9.3,rpl-27	.,.,WBGene00004441,WBGene00044746
chrI	1835531	1835682	151	*	coding_promoter	coding_promoter	coding_promoter	WBGene00001196	egl-30	protein_coding	WBGene00044746	C53H9.3	protein_coding	.	.	WBGene00001196,WBGene00044746,.
chrI	1836210	1836361	151	*	putative_enhancer	transcription_initiation	transcription_initiation	.	.	.	.	.	.	WBGene00001196	egl-30	.,.,WBGene00001196
chrI	1836348	1836499	151	*	putative_enhancer	transcription_initiation	transcription_initiation	.	.	.	.	.	.	WBGene00001196	egl-30	.,.,WBGene00001196
chrI	1836467	1836618	151	*	unassigned_promoter	transcription_initiation	unassigned_promoter	.	.	.	.	.	.	WBGene00001196	egl-30	.,.,WBGene00001196
chrI	1836780	1836931	151	*	putative_enhancer	transcription_initiation	transcription_initiation	.	.	.	.	.	.	WBGene00001196	egl-30	.,.,WBGene00001196
chrI	1836991	1837142	151	*	putative_enhancer	transcription_initiation	transcription_initiation	.	.	.	.	.	.	WBGene00001196	egl-30	.,.,WBGene00001196
chrI	1837677	1837828	151	*	other_element	no_transcription	no_transcription	.	.	.	.	.	.	WBGene00001196	egl-30	.,.,WBGene00001196
chrI	1839747	1839898	151	*	unassigned_promoter	no_transcription	unassigned_promoter	.	.	.	.	.	.	WBGene00001196	egl-30	.,.,WBGene00001196
chrI	1840858	1841009	151	*	putative_enhancer	transcription_initiation	transcription_initiation	.	.	.	.	.	.	WBGene00001196	egl-30	.,.,WBGene00001196
chrI	1841201	1841352	151	*	putative_enhancer	transcription_initiation	no_transcription	.	.	.	.	.	.	WBGene00001196	egl-30	.,.,WBGene00001196
chrI	1842007	1842158	151	*	putative_enhancer	transcription_initiation	transcription_initiation	.	.	.	.	.	.	.	.
chrI	1842433	1842584	151	*	coding_promoter	coding_promoter	no_transcription	WBGene00001309	emr-1	protein_coding	.	.	.	.	.	WBGene00001309,.,.
chrI	1845022	1845173	151	*	coding_promoter	coding_promoter	transcription_initiation	WBGene00006461	tag-96	protein_coding	.	.	.	.	.	WBGene00006461,.,.
chrI	1852705	1852856	151	*	putative_enhancer	transcription_initiation	no_transcription	.	.	.	.	.	.	WBGene00044897	M01D7.9	.,.,WBGene00044897
chrI	1853008	1853159	151	*	coding_promoter	no_transcription	coding_promoter	.	.	.	WBGene00044897	M01D7.9	protein_coding	.	.	.,WBGene00044897,.
chrI	1861840	1861991	151	*	putative_enhancer	transcription_initiation	transcription_initiation	.	.	.	.	.	.	.	.
chrI	1869122	1869273	151	*	putative_enhancer	transcription_initiation	transcription_initiation	.	.	.	.	.	.	WBGene00004743	scm-1	.,.,WBGene00004743
chrI	1870846	1870997	151	*	putative_enhancer	transcription_initiation	transcription_initiation	.	.	.	.	.	.	WBGene00004743	scm-1	.,.,WBGene00004743
chrI	1872348	1872499	151	*	putative_enhancer	transcription_initiation	transcription_initiation	.	.	.	.	.	.	WBGene00004743	scm-1	.,.,WBGene00004743
chrI	1872570	1872721	151	*	coding_promoter	transcription_initiation	coding_promoter	.	.	.	WBGene00004743	scm-1	protein_coding	.	.	.,WBGene00004743,.
chrI	1873858	1874009	151	*	coding_promoter	coding_promoter	unassigned_promoter	WBGene00022139	tub-2	protein_coding	.	.	.	.	.	WBGene00022139,.,.
chrI	1874542	1874693	151	*	putative_enhancer	transcription_initiation	transcription_initiation	.	.	.	.	.	.	WBGene00022139	tub-2	.,.,WBGene00022139
chrI	1876524	1876675	151	*	other_element	no_transcription	no_transcription	.	.	.	.	.	.	WBGene00022139	tub-2	.,.,WBGene00022139
chrI	1877772	1877923	151	*	unassigned_promoter	transcription_initiation	unassigned_promoter	.	.	.	.	.	.	WBGene00022139	tub-2	.,.,WBGene00022139
chrI	1878108	1878259	151	*	other_element	no_transcription	no_transcription	.	.	.	.	.	.	WBGene00022139	tub-2	.,.,WBGene00022139
chrI	1878913	1879064	151	*	other_element	no_transcription	no_transcription	.	.	.	.	.	.	WBGene00022139	tub-2	.,.,WBGene00022139
chrI	1888644	1888795	151	*	other_element	no_transcription	no_transcription	.	.	.	.	.	.	WBGene00022140	Y71G12A.4	.,.,WBGene00022140
chrI	1895050	1895201	151	*	coding_promoter	coding_promoter	coding_promoter	WBGene00022138	trpp-10	protein_coding	WBGene00022140	Y71G12A.4	protein_coding	.	.	WBGene00022138,WBGene00022140,.
chrI	1911721	1911872	151	*	putative_enhancer	transcription_initiation	transcription_initiation	.	.	.	.	.	.	WBGene00021768,WBGene00022138	Y51F10.7,trpp-10	.,.,WBGene00021768,WBGene00022138
chrI	1913984	1914135	151	*	coding_promoter	transcription_initiation	coding_promoter	.	.	.	WBGene00021768	Y51F10.7	protein_coding	.	.	.,WBGene00021768,.
chrI	1915961	1916112	151	*	putative_enhancer	transcription_initiation	transcription_initiation	.	.	.	.	.	.	WBGene00021768,WBGene00022138	Y51F10.7,trpp-10	.,.,WBGene00021768,WBGene00022138
chrI	1916800	1916951	151	*	putative_enhancer	transcription_initiation	no_transcription	.	.	.	.	.	.	WBGene00021768,WBGene00022138	Y51F10.7,trpp-10	.,.,WBGene00021768,WBGene00022138
chrI	1919285	1919436	151	*	coding_promoter	transcription_initiation	coding_promoter	.	.	.	WBGene00021768	Y51F10.7	protein_coding	.	.	.,WBGene00021768,.
chrI	1943236	1943387	151	*	other_element	no_transcription	no_transcription	.	.	.	.	.	.	WBGene00021765	Y51F10.4	.,.,WBGene00021765
chrI	1958472	1958623	151	*	coding_promoter	coding_promoter	coding_promoter	WBGene00044438	Y51F10.11	protein_coding	WBGene00021771	spe-48	protein_coding	.	.	WBGene00044438,WBGene00021771,.
chrI	1972695	1972846	151	*	putative_enhancer	transcription_initiation	no_transcription	.	.	.	.	.	.	WBGene00021764	Y51F10.3	.,.,WBGene00021764
chrI	1977979	1978130	151	*	putative_enhancer	transcription_initiation	no_transcription	.	.	.	.	.	.	WBGene00021763	Y51F10.2	.,.,WBGene00021763
chrI	1978246	1978397	151	*	coding_promoter	coding_promoter	transcription_initiation	WBGene00021763	Y51F10.2	protein_coding	.	.	.	.	.	WBGene00021763,.,.
chrI	1978564	1978715	151	*	putative_enhancer	transcription_initiation	transcription_initiation	.	.	.	.	.	.	WBGene00021763	Y51F10.2	.,.,WBGene00021763
chrI	1978814	1978965	151	*	putative_enhancer	transcription_initiation	no_transcription	.	.	.	.	.	.	WBGene00021763	Y51F10.2	.,.,WBGene00021763
chrI	1979488	1979639	151	*	putative_enhancer	transcription_initiation	transcription_initiation	.	.	.	.	.	.	WBGene00021763	Y51F10.2	.,.,WBGene00021763
chrI	2002395	2002546	151	*	unassigned_promoter	unassigned_promoter	no_transcription	.	.	.	.	.	.	WBGene00021238	gap-3	.,.,WBGene00021238
chrI	2011296	2011447	151	*	coding_promoter	transcription_initiation	coding_promoter	.	.	.	WBGene00021238	gap-3	protein_coding	.	.	.,WBGene00021238,.
chrI	2016801	2016952	151	*	putative_enhancer	transcription_initiation	no_transcription	.	.	.	.	.	.	.	.
chrI	2019502	2019653	151	*	coding_promoter	coding_promoter	transcription_initiation	WBGene00021237	crtc-1	protein_coding	.	.	.	.	.	WBGene00021237,.,.
chrI	2020049	2020200	151	*	unassigned_promoter	transcription_initiation	unassigned_promoter	.	.	.	.	.	.	WBGene00021237	crtc-1	.,.,WBGene00021237
chrI	2021308	2021459	151	*	unassigned_promoter	transcription_initiation	unassigned_promoter	.	.	.	.	.	.	WBGene00021237	crtc-1	.,.,WBGene00021237
chrI	2023319	2023470	151	*	putative_enhancer	transcription_initiation	transcription_initiation	.	.	.	.	.	.	WBGene00021237	crtc-1	.,.,WBGene00021237
chrI	2024695	2024846	151	*	unassigned_promoter	transcription_initiation	unassigned_promoter	.	.	.	.	.	.	WBGene00021237	crtc-1	.,.,WBGene00021237
chrI	2026125	2026276	151	*	coding_promoter	coding_promoter	transcription_initiation	WBGene00021237	crtc-1	protein_coding	.	.	.	.	.	WBGene00021237,.,.
chrI	2034181	2034332	151	*	other_element	no_transcription	no_transcription	.	.	.	.	.	.	.	.
chrI	2034547	2034698	151	*	other_element	no_transcription	no_transcription	.	.	.	.	.	.	WBGene00021239	Y20F4.4	.,.,WBGene00021239
chrI	2041156	2041307	151	*	putative_enhancer	transcription_initiation	no_transcription	.	.	.	.	.	.	WBGene00021239	Y20F4.4	.,.,WBGene00021239
chrI	2045033	2045184	151	*	coding_promoter	transcription_initiation	coding_promoter	.	.	.	WBGene00021239	Y20F4.4	protein_coding	.	.	.,WBGene00021239,.
chrI	2045215	2045366	151	*	putative_enhancer	transcription_initiation	no_transcription	.	.	.	.	.	.	.	.
chrI	2047165	2047316	151	*	putative_enhancer	transcription_initiation	transcription_initiation	.	.	.	.	.	.	.	.
chrI	2049149	2049300	151	*	putative_enhancer	transcription_initiation	no_transcription	.	.	.	.	.	.	WBGene00044435	Y20F4.8	.,.,WBGene00044435
chrI	2050074	2050225	151	*	putative_enhancer	no_transcription	transcription_initiation	.	.	.	.	.	.	WBGene00044435	Y20F4.8	.,.,WBGene00044435
chrI	2054723	2054874	151	*	putative_enhancer	transcription_initiation	no_transcription	.	.	.	.	.	.	.	.
chrI	2061354	2061505	151	*	putative_enhancer	transcription_initiation	transcription_initiation	.	.	.	.	.	.	.	.
chrI	2062624	2062775	151	*	putative_enhancer	transcription_initiation	transcription_initiation	.	.	.	.	.	.	WBGene00021346	Y37E3.1	.,.,WBGene00021346
chrI	2063997	2064148	151	*	coding_promoter	coding_promoter	coding_promoter	WBGene00021347	rpb-10	protein_coding	WBGene00021346	Y37E3.1	protein_coding	.	.	WBGene00021347,WBGene00021346,.
chrI	2064385	2064536	151	*	other_element	no_transcription	no_transcription	.	.	.	.	.	.	WBGene00021347	rpb-10	.,.,WBGene00021347
chrI	2064817	2064968	151	*	coding_promoter	coding_promoter	transcription_initiation	WBGene00021348	moag-4	protein_coding	.	.	.	.	.	WBGene00021348,.,.
chrI	2065557	2065708	151	*	putative_enhancer	transcription_initiation	transcription_initiation	.	.	.	.	.	.	.	.
chrI	2066857	2067008	151	*	other_element	no_transcription	no_transcription	.	.	.	.	.	.	WBGene00021349	arl-13	.,.,WBGene00021349
chrI	2068959	2069110	151	*	putative_enhancer	no_transcription	transcription_initiation	.	.	.	.	.	.	WBGene00004409,WBGene00021349	arl-13,rla-1	.,.,WBGene00004409,WBGene00021349
chrI	2069315	2069466	151	*	putative_enhancer	transcription_initiation	transcription_initiation	.	.	.	.	.	.	WBGene00004409	rla-1	.,.,WBGene00004409
chrI	2070001	2070152	151	*	non-coding_RNA	transcription_initiation	non-coding_RNA	.	.	.	WBGene00044932	Y37E3.22	snoRNA	.	.	.,WBGene00044932,.
chrI	2070368	2070519	151	*	non-coding_RNA	no_transcription	non-coding_RNA	.	.	.	WBGene00044931	Y37E3.21	snoRNA	.	.	.,WBGene00044931,.
chrI	2070819	2070970	151	*	coding_promoter	coding_promoter	coding_promoter	WBGene00004014	phb-1	protein_coding	WBGene00021350	Y37E3.8	protein_coding	.	.	WBGene00004014,WBGene00021350,.
chrI	2074561	2074712	151	*	putative_enhancer	transcription_initiation	no_transcription	.	.	.	.	.	.	WBGene00021351	eif-2alpha	.,.,WBGene00021351
chrI	2076961	2077112	151	*	putative_enhancer	transcription_initiation	transcription_initiation	.	.	.	.	.	.	.	.
chrI	2078146	2078297	151	*	putative_enhancer	transcription_initiation	transcription_initiation	.	.	.	.	.	.	.	.
chrI	2084299	2084450	151	*	coding_promoter	coding_promoter	unassigned_promoter	WBGene00021352	Y37E3.11	protein_coding	.	.	.	.	.	WBGene00021352,.,.
chrI	2084933	2085084	151	*	non-coding_RNA	non-coding_RNA	transcription_initiation	WBGene00044925	Y37E3.20	snoRNA	.	.	.	.	.	WBGene00044925,.,.
chrI	2086442	2086593	151	*	other_element	no_transcription	no_transcription	.	.	.	.	.	.	WBGene00003799,WBGene00021353	iglr-3,npp-13	.,.,WBGene00003799,WBGene00021353
chrI	2088928	2089079	151	*	putative_enhancer	no_transcription	transcription_initiation	.	.	.	.	.	.	WBGene00003799,WBGene00021353	iglr-3,npp-13	.,.,WBGene00003799,WBGene00021353
chrI	2095187	2095338	151	*	coding_promoter	transcription_initiation	coding_promoter	.	.	.	WBGene00021353	iglr-3	protein_coding	.	.	.,WBGene00021353,.
chrI	2097018	2097169	151	*	coding_promoter	coding_promoter	transcription_initiation	WBGene00003799	npp-13	protein_coding	.	.	.	.	.	WBGene00003799,.,.
chrI	2100040	2100191	151	*	other_element	no_transcription	no_transcription	.	.	.	.	.	.	WBGene00003799	npp-13	.,.,WBGene00003799
chrI	2118326	2118477	151	*	putative_enhancer	transcription_initiation	transcription_initiation	.	.	.	.	.	.	WBGene00003799,WBGene00021354	fpn-1.1,npp-13	.,.,WBGene00003799,WBGene00021354
chrI	2119378	2119529	151	*	coding_promoter	transcription_initiation	coding_promoter	.	.	.	WBGene00021354	fpn-1.1	protein_coding	.	.	.,WBGene00021354,.
chrI	2120740	2120891	151	*	putative_enhancer	transcription_initiation	transcription_initiation	.	.	.	.	.	.	WBGene00003799	npp-13	.,.,WBGene00003799
chrI	2125219	2125370	151	*	putative_enhancer	transcription_initiation	transcription_initiation	.	.	.	.	.	.	.	.
chrI	2126820	2126971	151	*	coding_promoter	coding_promoter	transcription_initiation	WBGene00021355	Y37E3.17	protein_coding	.	.	.	.	.	WBGene00021355,.,.
chrI	2143630	2143781	151	*	other_element	no_transcription	no_transcription	.	.	.	.	.	.	WBGene00021355	Y37E3.17	.,.,WBGene00021355
chrI	2147828	2147979	151	*	putative_enhancer	no_transcription	transcription_initiation	.	.	.	.	.	.	.	.
chrI	2151765	2151916	151	*	coding_promoter	transcription_initiation	coding_promoter	.	.	.	WBGene00235158	Y37E3.30	protein_coding	.	.	.,WBGene00235158,.
chrI	2154004	2154155	151	*	putative_enhancer	transcription_initiation	transcription_initiation	.	.	.	.	.	.	WBGene00235158	Y37E3.30	.,.,WBGene00235158
chrI	2155578	2155729	151	*	unassigned_promoter	unassigned_promoter	transcription_initiation	.	.	.	.	.	.	WBGene00235158	Y37E3.30	.,.,WBGene00235158
chrI	2155981	2156132	151	*	putative_enhancer	transcription_initiation	transcription_initiation	.	.	.	.	.	.	WBGene00235158	Y37E3.30	.,.,WBGene00235158
chrI	2156237	2156388	151	*	other_element	no_transcription	no_transcription	.	.	.	.	.	.	WBGene00235158	Y37E3.30	.,.,WBGene00235158
chrI	2156654	2156805	151	*	other_element	no_transcription	no_transcription	.	.	.	.	.	.	WBGene00235158	Y37E3.30	.,.,WBGene00235158
chrI	2157134	2157285	151	*	coding_promoter	transcription_initiation	coding_promoter	.	.	.	WBGene00235158	Y37E3.30	protein_coding	.	.	.,WBGene00235158,.
chrI	2167903	2168054	151	*	putative_enhancer	transcription_initiation	transcription_initiation	.	.	.	.	.	.	WBGene00021009	afd-1	.,.,WBGene00021009
chrI	2169911	2170062	151	*	unassigned_promoter	transcription_initiation	unassigned_promoter	.	.	.	.	.	.	WBGene00021009	afd-1	.,.,WBGene00021009
chrI	2170461	2170612	151	*	putative_enhancer	transcription_initiation	no_transcription	.	.	.	.	.	.	WBGene00021009	afd-1	.,.,WBGene00021009
chrI	2176884	2177035	151	*	putative_enhancer	transcription_initiation	no_transcription	.	.	.	.	.	.	WBGene00021009	afd-1	.,.,WBGene00021009
chrI	2178143	2178294	151	*	putative_enhancer	transcription_initiation	transcription_initiation	.	.	.	.	.	.	WBGene00021009	afd-1	.,.,WBGene00021009
chrI	2179960	2180111	151	*	putative_enhancer	transcription_initiation	transcription_initiation	.	.	.	.	.	.	WBGene00021009	afd-1	.,.,WBGene00021009
chrI	2182924	2183075	151	*	putative_enhancer	transcription_initiation	no_transcription	.	.	.	.	.	.	WBGene00021009	afd-1	.,.,WBGene00021009
chrI	2184915	2185066	151	*	putative_enhancer	transcription_initiation	transcription_initiation	.	.	.	.	.	.	WBGene00021009	afd-1	.,.,WBGene00021009
chrI	2186551	2186702	151	*	putative_enhancer	transcription_initiation	no_transcription	.	.	.	.	.	.	WBGene00021009	afd-1	.,.,WBGene00021009
chrI	2187263	2187414	151	*	putative_enhancer	transcription_initiation	no_transcription	.	.	.	.	.	.	WBGene00021009	afd-1	.,.,WBGene00021009
chrI	2189462	2189613	151	*	putative_enhancer	transcription_initiation	transcription_initiation	.	.	.	.	.	.	WBGene00021009	afd-1	.,.,WBGene00021009
chrI	2190532	2190683	151	*	unassigned_promoter	transcription_initiation	unassigned_promoter	.	.	.	.	.	.	WBGene00021009	afd-1	.,.,WBGene00021009
chrI	2191350	2191501	151	*	putative_enhancer	transcription_initiation	transcription_initiation	.	.	.	.	.	.	WBGene00021009	afd-1	.,.,WBGene00021009
chrI	2192524	2192675	151	*	other_element	no_transcription	no_transcription	.	.	.	.	.	.	WBGene00021009	afd-1	.,.,WBGene00021009
chrI	2210395	2210546	151	*	other_element	no_transcription	no_transcription	.	.	.	.	.	.	.	.
chrI	2211701	2211852	151	*	unassigned_promoter	unassigned_promoter	no_transcription	.	.	.	.	.	.	.	.
chrI	2212177	2212328	151	*	putative_enhancer	transcription_initiation	no_transcription	.	.	.	.	.	.	.	.
chrI	2219107	2219258	151	*	other_element	no_transcription	no_transcription	.	.	.	.	.	.	WBGene00021008	W03F11.5	.,.,WBGene00021008
chrI	2219606	2219757	151	*	other_element	no_transcription	no_transcription	.	.	.	.	.	.	WBGene00021005	ule-1	.,.,WBGene00021005
chrI	2220777	2220928	151	*	other_element	no_transcription	no_transcription	.	.	.	.	.	.	WBGene00021005	ule-1	.,.,WBGene00021005
chrI	2247715	2247866	151	*	coding_promoter	coding_promoter	no_transcription	WBGene00017398	slc-17.6	protein_coding	.	.	.	.	.	WBGene00017398,.,.
chrI	2249231	2249382	151	*	coding_promoter	coding_promoter	transcription_initiation	WBGene00017398	slc-17.6	protein_coding	.	.	.	.	.	WBGene00017398,.,.
chrI	2250773	2250924	151	*	unassigned_promoter	transcription_initiation	unassigned_promoter	.	.	.	.	.	.	WBGene00017398,WBGene00021007	W03F11.4,slc-17.6	.,.,WBGene00017398,WBGene00021007
chrI	2253964	2254115	151	*	putative_enhancer	no_transcription	transcription_initiation	.	.	.	.	.	.	WBGene00017398,WBGene00021007	W03F11.4,slc-17.6	.,.,WBGene00017398,WBGene00021007
chrI	2272374	2272525	151	*	non-coding_RNA	no_transcription	non-coding_RNA	.	.	.	WBGene00023176	Y39G10AL.t1	tRNA	.	.	.,WBGene00023176,.
chrI	2273064	2273215	151	*	putative_enhancer	no_transcription	transcription_initiation	.	.	.	.	.	.	WBGene00000020	abt-2	.,.,WBGene00000020
chrI	2277046	2277197	151	*	coding_promoter	transcription_initiation	coding_promoter	.	.	.	WBGene00000020	abt-2	protein_coding	.	.	.,WBGene00000020,.
chrI	2280406	2280557	151	*	coding_promoter	coding_promoter	transcription_initiation	WBGene00021458	Y39G10AL.1	protein_coding	.	.	.	.	.	WBGene00021458,.,.
chrI	2291153	2291304	151	*	coding_promoter	coding_promoter	coding_promoter	WBGene00021469	Y39G10AR.11	protein_coding	WBGene00000408	cdk-7	protein_coding	.	.	WBGene00021469,WBGene00000408,.
chrI	2291502	2291653	151	*	putative_enhancer	transcription_initiation	transcription_initiation	.	.	.	.	.	.	WBGene00021469	Y39G10AR.11	.,.,WBGene00021469
chrI	2292869	2293020	151	*	coding_promoter	coding_promoter	unassigned_promoter	WBGene00021469	Y39G10AR.11	protein_coding	.	.	.	.	.	WBGene00021469,.,.
chrI	2296031	2296182	151	*	other_element	no_transcription	no_transcription	.	.	.	.	.	.	WBGene00021469	Y39G10AR.11	.,.,WBGene00021469
chrI	2299696	2299847	151	*	coding_promoter	coding_promoter	transcription_initiation	WBGene00021468	epg-2	protein_coding	.	.	.	.	.	WBGene00021468,.,.
chrI	2302822	2302973	151	*	putative_enhancer	transcription_initiation	transcription_initiation	.	.	.	.	.	.	WBGene00021468,WBGene00021470	epg-2,tpxl-1	.,.,WBGene00021468,WBGene00021470
chrI	2304232	2304383	151	*	coding_promoter	no_transcription	coding_promoter	.	.	.	WBGene00021470	tpxl-1	protein_coding	.	.	.,WBGene00021470,.
chrI	2306049	2306200	151	*	putative_enhancer	transcription_initiation	transcription_initiation	.	.	.	.	.	.	WBGene00002047	icp-1	.,.,WBGene00002047
chrI	2306841	2306992	151	*	coding_promoter	coding_promoter	coding_promoter	WBGene00021467	Y39G10AR.9	protein_coding	WBGene00002047	icp-1	protein_coding	.	.	WBGene00021467,WBGene00002047,.
chrI	2307200	2307351	151	*	coding_promoter	transcription_initiation	coding_promoter	.	.	.	WBGene00002047	icp-1	protein_coding	.	.	.,WBGene00002047,.
chrI	2308621	2308772	151	*	other_element	no_transcription	no_transcription	.	.	.	.	.	.	WBGene00021467	Y39G10AR.9	.,.,WBGene00021467
chrI	2309307	2309458	151	*	unassigned_promoter	transcription_initiation	unassigned_promoter	.	.	.	.	.	.	WBGene00021476	nsun-4	.,.,WBGene00021476
chrI	2311814	2311965	151	*	putative_enhancer	transcription_initiation	transcription_initiation	.	.	.	.	.	.	WBGene00021476	nsun-4	.,.,WBGene00021476
chrI	2312233	2312384	151	*	coding_promoter	coding_promoter	transcription_initiation	WBGene00021475	tbca-1	protein_coding	.	.	.	.	.	WBGene00021475,.,.
chrI	2313047	2313198	151	*	coding_promoter	coding_promoter	unassigned_promoter	WBGene00021466	eif-2gamma	protein_coding	.	.	.	.	.	WBGene00021466,.,.
chrI	2316034	2316185	151	*	coding_promoter	coding_promoter	transcription_initiation	WBGene00021465	ekl-7	protein_coding	.	.	.	.	.	WBGene00021465,.,.
chrI	2318514	2318665	151	*	putative_enhancer	transcription_initiation	transcription_initiation	.	.	.	.	.	.	WBGene00003156	mcm-4	.,.,WBGene00003156
chrI	2318810	2318961	151	*	putative_enhancer	transcription_initiation	transcription_initiation	.	.	.	.	.	.	WBGene00003156	mcm-4	.,.,WBGene00003156
chrI	2321886	2322037	151	*	coding_promoter	unassigned_promoter	coding_promoter	.	.	.	WBGene00003156	mcm-4	protein_coding	.	.	.,WBGene00003156,.
chrI	2322680	2322831	151	*	coding_promoter	no_transcription	coding_promoter	.	.	.	WBGene00219275	Y39G10AR.32	protein_coding	.	.	.,WBGene00219275,.
chrI	2322931	2323082	151	*	putative_enhancer	transcription_initiation	no_transcription	.	.	.	.	.	.	.	.
chrI	2333144	2333295	151	*	coding_promoter	coding_promoter	no_transcription	WBGene00021464	ugt-31	protein_coding	.	.	.	.	.	WBGene00021464,.,.
chrI	2335474	2335625	151	*	putative_enhancer	transcription_initiation	transcription_initiation	.	.	.	.	.	.	WBGene00021464	ugt-31	.,.,WBGene00021464
chrI	2339858	2340009	151	*	other_element	no_transcription	no_transcription	.	.	.	.	.	.	.	.
chrI	2342135	2342286	151	*	coding_promoter	coding_promoter	transcription_initiation	WBGene00021463	zeel-1	protein_coding	.	.	.	.	.	WBGene00021463,.,.
chrI	2354929	2355080	151	*	putative_enhancer	no_transcription	transcription_initiation	.	.	.	.	.	.	WBGene00077563	peel-1	.,.,WBGene00077563
chrI	2385117	2385268	151	*	putative_enhancer	no_transcription	transcription_initiation	.	.	.	.	.	.	WBGene00021474	dot-1.1	.,.,WBGene00021474
chrI	2385957	2386108	151	*	other_element	no_transcription	no_transcription	.	.	.	.	.	.	WBGene00021474	dot-1.1	.,.,WBGene00021474
chrI	2390936	2391087	151	*	putative_enhancer	no_transcription	transcription_initiation	.	.	.	.	.	.	WBGene00021474	dot-1.1	.,.,WBGene00021474
chrI	2393445	2393596	151	*	coding_promoter	unassigned_promoter	coding_promoter	.	.	.	WBGene00021474	dot-1.1	protein_coding	.	.	.,WBGene00021474,.
chrI	2395053	2395204	151	*	other_element	no_transcription	no_transcription	.	.	.	.	.	.	WBGene00021474	dot-1.1	.,.,WBGene00021474
chrI	2401581	2401732	151	*	coding_promoter	coding_promoter	coding_promoter	WBGene00021460	zwl-1	protein_coding	WBGene00021474	dot-1.1	protein_coding	.	.	WBGene00021460,WBGene00021474,.
chrI	2404737	2404888	151	*	putative_enhancer	transcription_initiation	transcription_initiation	.	.	.	.	.	.	WBGene00021460	zwl-1	.,.,WBGene00021460
chrI	2405032	2405183	151	*	other_element	no_transcription	no_transcription	.	.	.	.	.	.	WBGene00021460	zwl-1	.,.,WBGene00021460
chrI	2405520	2405671	151	*	other_element	no_transcription	no_transcription	.	.	.	.	.	.	WBGene00021460	zwl-1	.,.,WBGene00021460
chrI	2410070	2410221	151	*	non-coding_RNA	non-coding_RNA	no_transcription	WBGene00044926	Y39G10AR.24	snoRNA	.	.	.	.	.	WBGene00044926,.,.
chrI	2411715	2411866	151	*	putative_enhancer	transcription_initiation	transcription_initiation	.	.	.	.	.	.	WBGene00017741	F23C8.13	.,.,WBGene00017741
chrI	2413088	2413239	151	*	other_element	no_transcription	no_transcription	.	.	.	.	.	.	WBGene00017741	F23C8.13	.,.,WBGene00017741
chrI	2413568	2413719	151	*	putative_enhancer	transcription_initiation	transcription_initiation	.	.	.	.	.	.	WBGene00017741	F23C8.13	.,.,WBGene00017741
chrI	2414158	2414309	151	*	putative_enhancer	transcription_initiation	transcription_initiation	.	.	.	.	.	.	WBGene00017741	F23C8.13	.,.,WBGene00017741
chrI	2420297	2420448	151	*	coding_promoter	no_transcription	coding_promoter	.	.	.	WBGene00017734	F23C8.5	protein_coding	.	.	.,WBGene00017734,.
chrI	2420600	2420751	151	*	coding_promoter	unassigned_promoter	coding_promoter	.	.	.	WBGene00017734	F23C8.5	protein_coding	.	.	.,WBGene00017734,.
chrI	2420999	2421150	151	*	putative_enhancer	transcription_initiation	transcription_initiation	.	.	.	.	.	.	WBGene00017735	did-2	.,.,WBGene00017735
chrI	2421221	2421372	151	*	putative_enhancer	transcription_initiation	transcription_initiation	.	.	.	.	.	.	WBGene00017735	did-2	.,.,WBGene00017735
chrI	2421773	2421924	151	*	coding_promoter	transcription_initiation	coding_promoter	.	.	.	WBGene00017735	did-2	protein_coding	.	.	.,WBGene00017735,.
chrI	2427733	2427884	151	*	other_element	no_transcription	no_transcription	.	.	.	.	.	.	WBGene00017736	F23C8.7	.,.,WBGene00017736
chrI	2428008	2428159	151	*	putative_enhancer	transcription_initiation	no_transcription	.	.	.	.	.	.	WBGene00017736	F23C8.7	.,.,WBGene00017736
chrI	2428668	2428819	151	*	coding_promoter	transcription_initiation	coding_promoter	.	.	.	WBGene00017736	F23C8.7	protein_coding	.	.	.,WBGene00017736,.
chrI	2432028	2432179	151	*	putative_enhancer	no_transcription	transcription_initiation	.	.	.	.	.	.	WBGene00017737	F23C8.8	.,.,WBGene00017737
chrI	2432277	2432428	151	*	putative_enhancer	transcription_initiation	no_transcription	.	.	.	.	.	.	WBGene00017737	F23C8.8	.,.,WBGene00017737
chrI	2433681	2433832	151	*	coding_promoter	coding_promoter	coding_promoter	WBGene00017733	ubxn-1	protein_coding	WBGene00017738	tipn-1	protein_coding	.	.	WBGene00017733,WBGene00017738,.
chrI	2434065	2434216	151	*	other_element	no_transcription	no_transcription	.	.	.	.	.	.	WBGene00017733	ubxn-1	.,.,WBGene00017733
chrI	2436046	2436197	151	*	putative_enhancer	transcription_initiation	no_transcription	.	.	.	.	.	.	.	.
chrI	2436818	2436969	151	*	coding_promoter	coding_promoter	transcription_initiation	WBGene00017732	F23C8.3	protein_coding	.	.	.	.	.	WBGene00017732,.,.
chrI	2437028	2437179	151	*	putative_enhancer	transcription_initiation	transcription_initiation	.	.	.	.	.	.	WBGene00017732,WBGene00255457	F23C8.14,F23C8.3	.,.,WBGene00017732,WBGene00255457
chrI	2437569	2437720	151	*	coding_promoter	transcription_initiation	coding_promoter	.	.	.	WBGene00255457	F23C8.14	protein_coding	.	.	.,WBGene00255457,.
chrI	2464681	2464832	151	*	coding_promoter	transcription_initiation	coding_promoter	.	.	.	WBGene00002141	inx-19	protein_coding	.	.	.,WBGene00002141,.
chrI	2470918	2471069	151	*	putative_enhancer	no_transcription	transcription_initiation	.	.	.	.	.	.	WBGene00022280	Y74C10AL.2	.,.,WBGene00022280
chrI	2485216	2485367	151	*	putative_enhancer	no_transcription	transcription_initiation	.	.	.	.	.	.	WBGene00022281	abtm-1	.,.,WBGene00022281
chrI	2485571	2485722	151	*	coding_promoter	coding_promoter	coding_promoter	WBGene00001232	eif-3.I	protein_coding	WBGene00022281	abtm-1	protein_coding	.	.	WBGene00001232,WBGene00022281,.
chrI	2487834	2487985	151	*	other_element	no_transcription	no_transcription	.	.	.	.	.	.	WBGene00001232	eif-3.I	.,.,WBGene00001232
chrI	2489845	2489996	151	*	coding_promoter	coding_promoter	no_transcription	WBGene00021277	Y23H5B.6	protein_coding	.	.	.	.	.	WBGene00021277,.,.
chrI	2513773	2513924	151	*	pseudogene_promoter	no_transcription	pseudogene_promoter	.	.	.	WBGene00021278	Y23H5B.7	pseudogene	.	.	.,WBGene00021278,.
chrI	2514245	2514396	151	*	pseudogene_promoter	no_transcription	pseudogene_promoter	.	.	.	WBGene00021278	Y23H5B.7	pseudogene	.	.	.,WBGene00021278,.
chrI	2516680	2516831	151	*	unassigned_promoter	unassigned_promoter	transcription_initiation	.	.	.	.	.	.	.	.
chrI	2517798	2517949	151	*	other_element	no_transcription	no_transcription	.	.	.	.	.	.	.	.
chrI	2519025	2519176	151	*	putative_enhancer	transcription_initiation	no_transcription	.	.	.	.	.	.	.	.
chrI	2552935	2553086	151	*	coding_promoter	coding_promoter	transcription_initiation	WBGene00021272	Y23H5B.1	protein_coding	.	.	.	.	.	WBGene00021272,.,.
chrI	2565289	2565440	151	*	putative_enhancer	transcription_initiation	no_transcription	.	.	.	.	.	.	.	.
chrI	2571141	2571292	151	*	other_element	no_transcription	no_transcription	.	.	.	.	.	.	.	.
chrI	2571451	2571602	151	*	other_element	no_transcription	no_transcription	.	.	.	.	.	.	.	.
chrI	2574058	2574209	151	*	putative_enhancer	no_transcription	transcription_initiation	.	.	.	.	.	.	WBGene00000006	aat-5	.,.,WBGene00000006
chrI	2577195	2577346	151	*	putative_enhancer	transcription_initiation	transcription_initiation	.	.	.	.	.	.	WBGene00000006	aat-5	.,.,WBGene00000006
chrI	2577427	2577578	151	*	coding_promoter	unassigned_promoter	coding_promoter	.	.	.	WBGene00000006	aat-5	protein_coding	.	.	.,WBGene00000006,.
chrI	2580165	2580316	151	*	coding_promoter	unassigned_promoter	coding_promoter	.	.	.	WBGene00000006	aat-5	protein_coding	.	.	.,WBGene00000006,.
chrI	2584090	2584241	151	*	putative_enhancer	no_transcription	transcription_initiation	.	.	.	.	.	.	WBGene00001404	fbp-1	.,.,WBGene00001404
chrI	2585950	2586101	151	*	putative_enhancer	transcription_initiation	transcription_initiation	.	.	.	.	.	.	WBGene00001404	fbp-1	.,.,WBGene00001404
chrI	2586258	2586409	151	*	coding_promoter	unassigned_promoter	coding_promoter	.	.	.	WBGene00001404	fbp-1	protein_coding	.	.	.,WBGene00001404,.
chrI	2586854	2587005	151	*	other_element	no_transcription	no_transcription	.	.	.	.	.	.	WBGene00001404	fbp-1	.,.,WBGene00001404
chrI	2587103	2587254	151	*	unassigned_promoter	unassigned_promoter	no_transcription	.	.	.	.	.	.	WBGene00001404	fbp-1	.,.,WBGene00001404
chrI	2587349	2587500	151	*	coding_promoter	transcription_initiation	coding_promoter	.	.	.	WBGene00001404	fbp-1	protein_coding	.	.	.,WBGene00001404,.
chrI	2587648	2587799	151	*	putative_enhancer	transcription_initiation	transcription_initiation	.	.	.	.	.	.	WBGene00004226	ptr-12	.,.,WBGene00004226
chrI	2589119	2589270	151	*	putative_enhancer	transcription_initiation	transcription_initiation	.	.	.	.	.	.	WBGene00004226	ptr-12	.,.,WBGene00004226
chrI	2591552	2591703	151	*	unassigned_promoter	unassigned_promoter	transcription_initiation	.	.	.	.	.	.	WBGene00004226	ptr-12	.,.,WBGene00004226
chrI	2594344	2594495	151	*	putative_enhancer	transcription_initiation	transcription_initiation	.	.	.	.	.	.	WBGene00004226	ptr-12	.,.,WBGene00004226
chrI	2595463	2595614	151	*	coding_promoter	transcription_initiation	coding_promoter	.	.	.	WBGene00004226	ptr-12	protein_coding	.	.	.,WBGene00004226,.
chrI	2596500	2596651	151	*	other_element	no_transcription	no_transcription	.	.	.	.	.	.	.	.
chrI	2597481	2597632	151	*	putative_enhancer	transcription_initiation	no_transcription	.	.	.	.	.	.	.	.
chrI	2598524	2598675	151	*	coding_promoter	coding_promoter	unassigned_promoter	WBGene00019461	K07A3.3	protein_coding	.	.	.	.	.	WBGene00019461,.,.
chrI	2598839	2598990	151	*	putative_enhancer	transcription_initiation	no_transcription	.	.	.	.	.	.	WBGene00019461	K07A3.3	.,.,WBGene00019461
chrI	2601711	2601862	151	*	putative_enhancer	transcription_initiation	transcription_initiation	.	.	.	.	.	.	WBGene00019461	K07A3.3	.,.,WBGene00019461
chrI	2603722	2603873	151	*	coding_promoter	coding_promoter	transcription_initiation	WBGene00000832	ctn-1	protein_coding	.	.	.	.	.	WBGene00000832,.,.
chrI	2605393	2605544	151	*	coding_promoter	coding_promoter	transcription_initiation	WBGene00000832	ctn-1	protein_coding	.	.	.	.	.	WBGene00000832,.,.
chrI	2608597	2608748	151	*	other_element	no_transcription	no_transcription	.	.	.	.	.	.	WBGene00000832	ctn-1	.,.,WBGene00000832
chrI	2620401	2620552	151	*	coding_promoter	coding_promoter	transcription_initiation	WBGene00021270	Y23H5A.3	protein_coding	.	.	.	.	.	WBGene00021270,.,.
chrI	2622946	2623097	151	*	putative_enhancer	transcription_initiation	transcription_initiation	.	.	.	.	.	.	WBGene00021269	Y23H5A.2	.,.,WBGene00021269
chrI	2628237	2628388	151	*	coding_promoter	transcription_initiation	coding_promoter	.	.	.	WBGene00000800	cars-1	protein_coding	.	.	.,WBGene00000800,.
chrI	2628631	2628782	151	*	unassigned_promoter	unassigned_promoter	transcription_initiation	.	.	.	.	.	.	WBGene00000800	cars-1	.,.,WBGene00000800
chrI	2628794	2628945	151	*	unassigned_promoter	unassigned_promoter	transcription_initiation	.	.	.	.	.	.	WBGene00000800	cars-1	.,.,WBGene00000800
chrI	2629173	2629324	151	*	putative_enhancer	transcription_initiation	transcription_initiation	.	.	.	.	.	.	WBGene00000800	cars-1	.,.,WBGene00000800
chrI	2629365	2629516	151	*	coding_promoter	pseudogene_promoter	coding_promoter	WBGene00000801	cars-2	pseudogene	WBGene00000800	cars-1	protein_coding	.	.	WBGene00000801,WBGene00000800,.
chrI	2632609	2632760	151	*	coding_promoter	coding_promoter	transcription_initiation	WBGene00023172	Y23H5A.8	protein_coding	.	.	.	.	.	WBGene00023172,.,.
chrI	2634633	2634784	151	*	putative_enhancer	transcription_initiation	transcription_initiation	.	.	.	.	.	.	.	.
chrI	2634929	2635080	151	*	putative_enhancer	no_transcription	transcription_initiation	.	.	.	.	.	.	.	.
chrI	2636131	2636282	151	*	other_element	no_transcription	no_transcription	.	.	.	.	.	.	.	.
chrI	2636413	2636564	151	*	pseudogene_promoter	pseudogene_promoter	no_transcription	WBGene00077781	F40E3.7	pseudogene	.	.	.	.	.	WBGene00077781,.,.
chrI	2639741	2639892	151	*	putative_enhancer	transcription_initiation	transcription_initiation	.	.	.	.	.	.	.	.
chrI	2642412	2642563	151	*	coding_promoter	coding_promoter	no_transcription	WBGene00018230	mage-1	protein_coding	.	.	.	.	.	WBGene00018230,.,.
chrI	2648388	2648539	151	*	putative_enhancer	no_transcription	transcription_initiation	.	.	.	.	.	.	WBGene00018232	F40E3.5	.,.,WBGene00018232
chrI	2648916	2649067	151	*	putative_enhancer	transcription_initiation	transcription_initiation	.	.	.	.	.	.	WBGene00018232	F40E3.5	.,.,WBGene00018232
chrI	2653300	2653451	151	*	other_element	no_transcription	no_transcription	.	.	.	.	.	.	WBGene00018232	F40E3.5	.,.,WBGene00018232
chrI	2654530	2654681	151	*	unassigned_promoter	unassigned_promoter	transcription_initiation	.	.	.	.	.	.	WBGene00018232	F40E3.5	.,.,WBGene00018232
chrI	2655799	2655950	151	*	putative_enhancer	transcription_initiation	transcription_initiation	.	.	.	.	.	.	WBGene00018232	F40E3.5	.,.,WBGene00018232
chrI	2655996	2656147	151	*	putative_enhancer	transcription_initiation	transcription_initiation	.	.	.	.	.	.	WBGene00018232	F40E3.5	.,.,WBGene00018232
chrI	2657119	2657270	151	*	coding_promoter	coding_promoter	coding_promoter	WBGene00017979	F32B5.6	protein_coding	WBGene00018232	F40E3.5	protein_coding	.	.	WBGene00017979,WBGene00018232,.
chrI	2658648	2658799	151	*	putative_enhancer	transcription_initiation	no_transcription	.	.	.	.	.	.	WBGene00017979	F32B5.6	.,.,WBGene00017979
chrI	2659320	2659471	151	*	other_element	no_transcription	no_transcription	.	.	.	.	.	.	WBGene00017979	F32B5.6	.,.,WBGene00017979
chrI	2659630	2659781	151	*	unassigned_promoter	unassigned_promoter	transcription_initiation	.	.	.	.	.	.	WBGene00017979	F32B5.6	.,.,WBGene00017979
chrI	2659896	2660047	151	*	putative_enhancer	transcription_initiation	transcription_initiation	.	.	.	.	.	.	WBGene00017979	F32B5.6	.,.,WBGene00017979
chrI	2660028	2660179	151	*	putative_enhancer	transcription_initiation	transcription_initiation	.	.	.	.	.	.	WBGene00017979	F32B5.6	.,.,WBGene00017979
chrI	2661317	2661468	151	*	other_element	no_transcription	no_transcription	.	.	.	.	.	.	WBGene00017979	F32B5.6	.,.,WBGene00017979
chrI	2662588	2662739	151	*	putative_enhancer	transcription_initiation	transcription_initiation	.	.	.	.	.	.	WBGene00017979	F32B5.6	.,.,WBGene00017979
chrI	2663265	2663416	151	*	other_element	no_transcription	no_transcription	.	.	.	.	.	.	WBGene00017979	F32B5.6	.,.,WBGene00017979
chrI	2663690	2663841	151	*	other_element	no_transcription	no_transcription	.	.	.	.	.	.	WBGene00017979	F32B5.6	.,.,WBGene00017979
chrI	2664170	2664321	151	*	unassigned_promoter	no_transcription	unassigned_promoter	.	.	.	.	.	.	WBGene00017979	F32B5.6	.,.,WBGene00017979
chrI	2664975	2665126	151	*	putative_enhancer	transcription_initiation	transcription_initiation	.	.	.	.	.	.	WBGene00017979	F32B5.6	.,.,WBGene00017979
chrI	2665321	2665472	151	*	putative_enhancer	transcription_initiation	transcription_initiation	.	.	.	.	.	.	WBGene00017979	F32B5.6	.,.,WBGene00017979
chrI	2665890	2666041	151	*	putative_enhancer	no_transcription	transcription_initiation	.	.	.	.	.	.	WBGene00017979	F32B5.6	.,.,WBGene00017979
chrI	2666716	2666867	151	*	coding_promoter	coding_promoter	transcription_initiation	WBGene00017979	F32B5.6	protein_coding	.	.	.	.	.	WBGene00017979,.,.
chrI	2667912	2668063	151	*	coding_promoter	coding_promoter	unassigned_promoter	WBGene00017979	F32B5.6	protein_coding	.	.	.	.	.	WBGene00017979,.,.
chrI	2668262	2668413	151	*	putative_enhancer	transcription_initiation	transcription_initiation	.	.	.	.	.	.	WBGene00017979	F32B5.6	.,.,WBGene00017979
chrI	2668690	2668841	151	*	coding_promoter	coding_promoter	transcription_initiation	WBGene00017979	F32B5.6	protein_coding	.	.	.	.	.	WBGene00017979,.,.
chrI	2669303	2669454	151	*	other_element	no_transcription	no_transcription	.	.	.	.	.	.	WBGene00017979	F32B5.6	.,.,WBGene00017979
chrI	2669740	2669891	151	*	other_element	no_transcription	no_transcription	.	.	.	.	.	.	WBGene00017979	F32B5.6	.,.,WBGene00017979
chrI	2670566	2670717	151	*	putative_enhancer	transcription_initiation	transcription_initiation	.	.	.	.	.	.	WBGene00017979	F32B5.6	.,.,WBGene00017979
chrI	2672065	2672216	151	*	putative_enhancer	transcription_initiation	transcription_initiation	.	.	.	.	.	.	WBGene00017979	F32B5.6	.,.,WBGene00017979
chrI	2673036	2673187	151	*	other_element	no_transcription	no_transcription	.	.	.	.	.	.	WBGene00017980	F32B5.7	.,.,WBGene00017980
chrI	2678150	2678301	151	*	putative_enhancer	transcription_initiation	transcription_initiation	.	.	.	.	.	.	WBGene00017980	F32B5.7	.,.,WBGene00017980
chrI	2679542	2679693	151	*	unassigned_promoter	unassigned_promoter	transcription_initiation	.	.	.	.	.	.	WBGene00017980	F32B5.7	.,.,WBGene00017980
chrI	2680780	2680931	151	*	putative_enhancer	transcription_initiation	transcription_initiation	.	.	.	.	.	.	WBGene00017980	F32B5.7	.,.,WBGene00017980
chrI	2681500	2681651	151	*	putative_enhancer	transcription_initiation	transcription_initiation	.	.	.	.	.	.	WBGene00017980	F32B5.7	.,.,WBGene00017980
chrI	2682531	2682682	151	*	putative_enhancer	transcription_initiation	no_transcription	.	.	.	.	.	.	WBGene00017980	F32B5.7	.,.,WBGene00017980
chrI	2682976	2683127	151	*	coding_promoter	transcription_initiation	coding_promoter	.	.	.	WBGene00017980	F32B5.7	protein_coding	.	.	.,WBGene00017980,.
chrI	2684494	2684645	151	*	other_element	no_transcription	no_transcription	.	.	.	.	.	.	.	.
chrI	2684841	2684992	151	*	putative_enhancer	transcription_initiation	no_transcription	.	.	.	.	.	.	.	.
chrI	2686457	2686608	151	*	unassigned_promoter	unassigned_promoter	transcription_initiation	.	.	.	.	.	.	.	.
chrI	2686859	2687010	151	*	putative_enhancer	transcription_initiation	transcription_initiation	.	.	.	.	.	.	WBGene00000788	cpz-1	.,.,WBGene00000788
chrI	2687297	2687448	151	*	other_element	no_transcription	no_transcription	.	.	.	.	.	.	WBGene00000788	cpz-1	.,.,WBGene00000788
chrI	2687694	2687845	151	*	putative_enhancer	transcription_initiation	transcription_initiation	.	.	.	.	.	.	WBGene00000788	cpz-1	.,.,WBGene00000788
chrI	2688106	2688257	151	*	coding_promoter	no_transcription	coding_promoter	.	.	.	WBGene00000788	cpz-1	protein_coding	.	.	.,WBGene00000788,.
chrI	2688867	2689018	151	*	non-coding_RNA	non-coding_RNA	no_transcription	WBGene00044927	F32B5.9	snRNA	.	.	.	.	.	WBGene00044927,.,.
chrI	2689406	2689557	151	*	coding_promoter	unassigned_promoter	coding_promoter	.	.	.	WBGene00000788	cpz-1	protein_coding	.	.	.,WBGene00000788,.
chrI	2690169	2690320	151	*	putative_enhancer	transcription_initiation	no_transcription	.	.	.	.	.	.	WBGene00017978	msrp-1	.,.,WBGene00017978
chrI	2690430	2690581	151	*	unassigned_promoter	transcription_initiation	unassigned_promoter	.	.	.	.	.	.	WBGene00017978	msrp-1	.,.,WBGene00017978
chrI	2697137	2697288	151	*	coding_promoter	coding_promoter	no_transcription	WBGene00017976	F32B5.2	protein_coding	.	.	.	.	.	WBGene00017976,.,.
chrI	2703289	2703440	151	*	coding_promoter	coding_promoter	transcription_initiation	WBGene00003006	lin-17	protein_coding	.	.	.	.	.	WBGene00003006,.,.
chrI	2704474	2704625	151	*	putative_enhancer	transcription_initiation	no_transcription	.	.	.	.	.	.	WBGene00003006	lin-17	.,.,WBGene00003006
chrI	2705760	2705911	151	*	other_element	no_transcription	no_transcription	.	.	.	.	.	.	WBGene00003006	lin-17	.,.,WBGene00003006
chrI	2706136	2706287	151	*	coding_promoter	coding_promoter	transcription_initiation	WBGene00003006	lin-17	protein_coding	.	.	.	.	.	WBGene00003006,.,.
chrI	2707209	2707360	151	*	putative_enhancer	transcription_initiation	transcription_initiation	.	.	.	.	.	.	WBGene00003006	lin-17	.,.,WBGene00003006
chrI	2708324	2708475	151	*	putative_enhancer	transcription_initiation	transcription_initiation	.	.	.	.	.	.	WBGene00003006	lin-17	.,.,WBGene00003006
chrI	2709605	2709756	151	*	putative_enhancer	transcription_initiation	transcription_initiation	.	.	.	.	.	.	WBGene00003006	lin-17	.,.,WBGene00003006
chrI	2710924	2711075	151	*	putative_enhancer	transcription_initiation	no_transcription	.	.	.	.	.	.	WBGene00003006	lin-17	.,.,WBGene00003006
chrI	2711278	2711429	151	*	putative_enhancer	transcription_initiation	no_transcription	.	.	.	.	.	.	WBGene00003006	lin-17	.,.,WBGene00003006
chrI	2722879	2723030	151	*	other_element	no_transcription	no_transcription	.	.	.	.	.	.	WBGene00022128	Y71F9B.6	.,.,WBGene00022128
chrI	2723198	2723349	151	*	other_element	no_transcription	no_transcription	.	.	.	.	.	.	WBGene00022128	Y71F9B.6	.,.,WBGene00022128
chrI	2723532	2723683	151	*	other_element	no_transcription	no_transcription	.	.	.	.	.	.	WBGene00022128	Y71F9B.6	.,.,WBGene00022128
chrI	2726289	2726440	151	*	other_element	no_transcription	no_transcription	.	.	.	.	.	.	WBGene00022128	Y71F9B.6	.,.,WBGene00022128
chrI	2726654	2726805	151	*	coding_promoter	coding_promoter	coding_promoter	WBGene00004920	snr-7	protein_coding	WBGene00022128	Y71F9B.6	protein_coding	.	.	WBGene00004920,WBGene00022128,.
chrI	2727061	2727212	151	*	putative_enhancer	transcription_initiation	no_transcription	.	.	.	.	.	.	WBGene00004920,WBGene00022128	Y71F9B.6,snr-7	.,.,WBGene00004920,WBGene00022128
chrI	2727641	2727792	151	*	coding_promoter	transcription_initiation	coding_promoter	.	.	.	WBGene00022128	Y71F9B.6	protein_coding	.	.	.,WBGene00022128,.
chrI	2728777	2728928	151	*	coding_promoter	coding_promoter	transcription_initiation	WBGene00022127	yop-1	protein_coding	.	.	.	.	.	WBGene00022127,.,.
chrI	2738313	2738464	151	*	putative_enhancer	transcription_initiation	transcription_initiation	.	.	.	.	.	.	WBGene00022129	lron-11	.,.,WBGene00022129
chrI	2739472	2739623	151	*	putative_enhancer	transcription_initiation	transcription_initiation	.	.	.	.	.	.	WBGene00022129	lron-11	.,.,WBGene00022129
chrI	2740061	2740212	151	*	putative_enhancer	transcription_initiation	no_transcription	.	.	.	.	.	.	WBGene00022129	lron-11	.,.,WBGene00022129
chrI	2740943	2741094	151	*	putative_enhancer	transcription_initiation	transcription_initiation	.	.	.	.	.	.	WBGene00022129	lron-11	.,.,WBGene00022129
chrI	2741208	2741359	151	*	putative_enhancer	transcription_initiation	transcription_initiation	.	.	.	.	.	.	WBGene00022129	lron-11	.,.,WBGene00022129
chrI	2742312	2742463	151	*	putative_enhancer	transcription_initiation	transcription_initiation	.	.	.	.	.	.	WBGene00022129	lron-11	.,.,WBGene00022129
chrI	2742964	2743115	151	*	putative_enhancer	transcription_initiation	transcription_initiation	.	.	.	.	.	.	WBGene00022129	lron-11	.,.,WBGene00022129
chrI	2744954	2745105	151	*	putative_enhancer	transcription_initiation	no_transcription	.	.	.	.	.	.	WBGene00022129	lron-11	.,.,WBGene00022129
chrI	2745973	2746124	151	*	putative_enhancer	transcription_initiation	transcription_initiation	.	.	.	.	.	.	WBGene00022129	lron-11	.,.,WBGene00022129
chrI	2746629	2746780	151	*	other_element	no_transcription	no_transcription	.	.	.	.	.	.	WBGene00022129	lron-11	.,.,WBGene00022129
chrI	2746826	2746977	151	*	other_element	no_transcription	no_transcription	.	.	.	.	.	.	WBGene00022129	lron-11	.,.,WBGene00022129
chrI	2747650	2747801	151	*	putative_enhancer	transcription_initiation	transcription_initiation	.	.	.	.	.	.	WBGene00022129	lron-11	.,.,WBGene00022129
chrI	2747793	2747944	151	*	coding_promoter	transcription_initiation	coding_promoter	.	.	.	WBGene00022129	lron-11	protein_coding	.	.	.,WBGene00022129,.
chrI	2749180	2749331	151	*	putative_enhancer	no_transcription	transcription_initiation	.	.	.	.	.	.	.	.
chrI	2749462	2749613	151	*	putative_enhancer	transcription_initiation	transcription_initiation	.	.	.	.	.	.	.	.
chrI	2750847	2750998	151	*	putative_enhancer	transcription_initiation	transcription_initiation	.	.	.	.	.	.	.	.
chrI	2751115	2751266	151	*	putative_enhancer	transcription_initiation	transcription_initiation	.	.	.	.	.	.	.	.
chrI	2752177	2752328	151	*	putative_enhancer	transcription_initiation	transcription_initiation	.	.	.	.	.	.	.	.
chrI	2753042	2753193	151	*	putative_enhancer	transcription_initiation	transcription_initiation	.	.	.	.	.	.	.	.
chrI	2754165	2754316	151	*	putative_enhancer	transcription_initiation	transcription_initiation	.	.	.	.	.	.	.	.
chrI	2755205	2755356	151	*	putative_enhancer	transcription_initiation	transcription_initiation	.	.	.	.	.	.	.	.
chrI	2755504	2755655	151	*	putative_enhancer	transcription_initiation	no_transcription	.	.	.	.	.	.	WBGene00004043	plk-2	.,.,WBGene00004043
chrI	2758264	2758415	151	*	coding_promoter	transcription_initiation	coding_promoter	.	.	.	WBGene00004043	plk-2	protein_coding	.	.	.,WBGene00004043,.
chrI	2758663	2758814	151	*	coding_promoter	transcription_initiation	coding_promoter	.	.	.	WBGene00004043	plk-2	protein_coding	.	.	.,WBGene00004043,.
chrI	2760999	2761150	151	*	coding_promoter	transcription_initiation	coding_promoter	.	.	.	WBGene00022130	Y71F9B.9	protein_coding	.	.	.,WBGene00022130,.
chrI	2762186	2762337	151	*	putative_enhancer	transcription_initiation	no_transcription	.	.	.	.	.	.	WBGene00004946	sop-3	.,.,WBGene00004946
chrI	2773892	2774043	151	*	coding_promoter	coding_promoter	transcription_initiation	WBGene00022125	Y71F9B.1	protein_coding	.	.	.	.	.	WBGene00022125,.,.
chrI	2774996	2775147	151	*	putative_enhancer	transcription_initiation	no_transcription	.	.	.	.	.	.	WBGene00004946,WBGene00022125	Y71F9B.1,sop-3	.,.,WBGene00004946,WBGene00022125
chrI	2776202	2776353	151	*	coding_promoter	transcription_initiation	coding_promoter	.	.	.	WBGene00004946	sop-3	protein_coding	.	.	.,WBGene00004946,.
chrI	2777468	2777619	151	*	coding_promoter	no_transcription	coding_promoter	.	.	.	WBGene00022131	Y71F9B.13	protein_coding	.	.	.,WBGene00022131,.
chrI	2778149	2778300	151	*	putative_enhancer	transcription_initiation	transcription_initiation	.	.	.	.	.	.	WBGene00022131	Y71F9B.13	.,.,WBGene00022131
chrI	2778410	2778561	151	*	unassigned_promoter	unassigned_promoter	no_transcription	.	.	.	.	.	.	WBGene00022131	Y71F9B.13	.,.,WBGene00022131
chrI	2778780	2778931	151	*	coding_promoter	transcription_initiation	coding_promoter	.	.	.	WBGene00022131	Y71F9B.13	protein_coding	.	.	.,WBGene00022131,.
chrI	2780093	2780244	151	*	coding_promoter	transcription_initiation	coding_promoter	.	.	.	WBGene00022131	Y71F9B.13	protein_coding	.	.	.,WBGene00022131,.
chrI	2785981	2786132	151	*	coding_promoter	no_transcription	coding_promoter	.	.	.	WBGene00020990	W03D8.9	protein_coding	.	.	.,WBGene00020990,.
chrI	2791499	2791650	151	*	coding_promoter	coding_promoter	coding_promoter	WBGene00020989	W03D8.8	protein_coding	WBGene00020984	W03D8.1	protein_coding	.	.	WBGene00020989,WBGene00020984,.
chrI	2800854	2801005	151	*	coding_promoter	coding_promoter	coding_promoter	WBGene00002174	itx-1	protein_coding	WBGene00020985	W03D8.2	protein_coding	.	.	WBGene00002174,WBGene00020985,.
chrI	2801865	2802016	151	*	putative_enhancer	transcription_initiation	transcription_initiation	.	.	.	.	.	.	WBGene00002174	itx-1	.,.,WBGene00002174
chrI	2803630	2803781	151	*	putative_enhancer	transcription_initiation	transcription_initiation	.	.	.	.	.	.	WBGene00002174	itx-1	.,.,WBGene00002174
chrI	2818600	2818751	151	*	coding_promoter	coding_promoter	no_transcription	WBGene00044796	W03D8.11	protein_coding	.	.	.	.	.	WBGene00044796,.,.
chrI	2825827	2825978	151	*	other_element	no_transcription	no_transcription	.	.	.	.	.	.	WBGene00004077,WBGene00020986	W03D8.3,pop-1	.,.,WBGene00004077,WBGene00020986
chrI	2826979	2827130	151	*	non-coding_RNA	transcription_initiation	non-coding_RNA	.	.	.	WBGene00220126	W10C8.17	snoRNA	.	.	.,WBGene00220126,.
chrI	2827492	2827643	151	*	other_element	no_transcription	no_transcription	.	.	.	.	.	.	WBGene00004077	pop-1	.,.,WBGene00004077
chrI	2829184	2829335	151	*	putative_enhancer	transcription_initiation	transcription_initiation	.	.	.	.	.	.	WBGene00004077	pop-1	.,.,WBGene00004077
chrI	2830353	2830504	151	*	coding_promoter	no_transcription	coding_promoter	.	.	.	WBGene00004077	pop-1	protein_coding	.	.	.,WBGene00004077,.
chrI	2830803	2830954	151	*	other_element	no_transcription	no_transcription	.	.	.	.	.	.	WBGene00004077	pop-1	.,.,WBGene00004077
chrI	2831506	2831657	151	*	coding_promoter	unassigned_promoter	coding_promoter	.	.	.	WBGene00004077	pop-1	protein_coding	.	.	.,WBGene00004077,.
chrI	2831837	2831988	151	*	putative_enhancer	transcription_initiation	transcription_initiation	.	.	.	.	.	.	.	.
chrI	2833316	2833467	151	*	putative_enhancer	transcription_initiation	transcription_initiation	.	.	.	.	.	.	WBGene00021126	W10C8.3	.,.,WBGene00021126
chrI	2834249	2834400	151	*	putative_enhancer	transcription_initiation	transcription_initiation	.	.	.	.	.	.	WBGene00021126	W10C8.3	.,.,WBGene00021126
chrI	2835354	2835505	151	*	putative_enhancer	transcription_initiation	transcription_initiation	.	.	.	.	.	.	WBGene00021126	W10C8.3	.,.,WBGene00021126
chrI	2835757	2835908	151	*	putative_enhancer	transcription_initiation	transcription_initiation	.	.	.	.	.	.	WBGene00021126	W10C8.3	.,.,WBGene00021126
chrI	2836924	2837075	151	*	coding_promoter	no_transcription	coding_promoter	.	.	.	WBGene00021126	W10C8.3	protein_coding	.	.	.,WBGene00021126,.
chrI	2837865	2838016	151	*	putative_enhancer	transcription_initiation	transcription_initiation	.	.	.	.	.	.	.	.
chrI	2838434	2838585	151	*	other_element	no_transcription	no_transcription	.	.	.	.	.	.	.	.
chrI	2839722	2839873	151	*	putative_enhancer	transcription_initiation	transcription_initiation	.	.	.	.	.	.	.	.
chrI	2841020	2841171	151	*	unassigned_promoter	transcription_initiation	unassigned_promoter	.	.	.	.	.	.	.	.
chrI	2842174	2842325	151	*	putative_enhancer	transcription_initiation	transcription_initiation	.	.	.	.	.	.	.	.
chrI	2844234	2844385	151	*	putative_enhancer	transcription_initiation	transcription_initiation	.	.	.	.	.	.	.	.
chrI	2844481	2844632	151	*	unassigned_promoter	transcription_initiation	unassigned_promoter	.	.	.	.	.	.	.	.
chrI	2845623	2845774	151	*	coding_promoter	coding_promoter	transcription_initiation	WBGene00021125	ccb-2	protein_coding	.	.	.	.	.	WBGene00021125,.,.
chrI	2848483	2848634	151	*	unassigned_promoter	no_transcription	unassigned_promoter	.	.	.	.	.	.	WBGene00021125	ccb-2	.,.,WBGene00021125
chrI	2850848	2850999	151	*	unassigned_promoter	no_transcription	unassigned_promoter	.	.	.	.	.	.	.	.
chrI	2853809	2853960	151	*	coding_promoter	no_transcription	coding_promoter	.	.	.	WBGene00021127	W10C8.4	protein_coding	.	.	.,WBGene00021127,.
chrI	2855018	2855169	151	*	putative_enhancer	no_transcription	transcription_initiation	.	.	.	.	.	.	WBGene00021128	W10C8.5	.,.,WBGene00021128
chrI	2856444	2856595	151	*	putative_enhancer	transcription_initiation	transcription_initiation	.	.	.	.	.	.	WBGene00021128	W10C8.5	.,.,WBGene00021128
chrI	2857701	2857852	151	*	coding_promoter	coding_promoter	coding_promoter	WBGene00022116	Y71F9AL.11	protein_coding	WBGene00021128	W10C8.5	protein_coding	.	.	WBGene00022116,WBGene00021128,.
chrI	2859856	2860007	151	*	coding_promoter	coding_promoter	coding_promoter	WBGene00022116	Y71F9AL.11	protein_coding	WBGene00044433	W10C8.6	protein_coding	.	.	WBGene00022116,WBGene00044433,.
chrI	2861126	2861277	151	*	coding_promoter	coding_promoter	transcription_initiation	WBGene00022116	Y71F9AL.11	protein_coding	.	.	.	.	.	WBGene00022116,.,.
chrI	2861649	2861800	151	*	coding_promoter	coding_promoter	transcription_initiation	WBGene00022116	Y71F9AL.11	protein_coding	.	.	.	.	.	WBGene00022116,.,.
chrI	2861883	2862034	151	*	coding_promoter	coding_promoter	transcription_initiation	WBGene00022116	Y71F9AL.11	protein_coding	.	.	.	.	.	WBGene00022116,.,.
chrI	2864080	2864231	151	*	putative_enhancer	transcription_initiation	transcription_initiation	.	.	.	.	.	.	WBGene00022116	Y71F9AL.11	.,.,WBGene00022116
chrI	2866286	2866437	151	*	coding_promoter	coding_promoter	no_transcription	WBGene00022115	Y71F9AL.10	protein_coding	.	.	.	.	.	WBGene00022115,.,.
chrI	2869935	2870086	151	*	putative_enhancer	transcription_initiation	transcription_initiation	.	.	.	.	.	.	WBGene00022115	Y71F9AL.10	.,.,WBGene00022115
chrI	2875197	2875348	151	*	coding_promoter	no_transcription	coding_promoter	.	.	.	WBGene00022117	Y71F9AL.12	protein_coding	.	.	.,WBGene00022117,.
chrI	2875480	2875631	151	*	putative_enhancer	transcription_initiation	transcription_initiation	.	.	.	.	.	.	WBGene00004412	rpl-1	.,.,WBGene00004412
chrI	2876075	2876226	151	*	putative_enhancer	no_transcription	transcription_initiation	.	.	.	.	.	.	WBGene00004412	rpl-1	.,.,WBGene00004412
chrI	2876501	2876652	151	*	coding_promoter	coding_promoter	coding_promoter	WBGene00022114	Y71F9AL.9	protein_coding	WBGene00004412	rpl-1	protein_coding	.	.	WBGene00022114,WBGene00004412,.
chrI	2876646	2876797	151	*	coding_promoter	coding_promoter	coding_promoter	WBGene00022114	Y71F9AL.9	protein_coding	WBGene00004412	rpl-1	protein_coding	.	.	WBGene00022114,WBGene00004412,.
chrI	2878648	2878799	151	*	putative_enhancer	no_transcription	transcription_initiation	.	.	.	.	.	.	WBGene00022113	Y71F9AL.8	.,.,WBGene00022113
chrI	2887299	2887450	151	*	unassigned_promoter	unassigned_promoter	transcription_initiation	.	.	.	.	.	.	WBGene00000199,WBGene00022118	arx-1,dnc-5	.,.,WBGene00000199,WBGene00022118
chrI	2887712	2887863	151	*	coding_promoter	coding_promoter	transcription_initiation	WBGene00022112	Y71F9AL.7	protein_coding	.	.	.	.	.	WBGene00022112,.,.
chrI	2888790	2888941	151	*	non-coding_RNA	transcription_initiation	non-coding_RNA	.	.	.	WBGene00220195	Y71F9AL.24	snoRNA	.	.	.,WBGene00220195,.
chrI	2889518	2889669	151	*	putative_enhancer	transcription_initiation	no_transcription	.	.	.	.	.	.	WBGene00000199	arx-1	.,.,WBGene00000199
chrI	2890355	2890506	151	*	putative_enhancer	transcription_initiation	transcription_initiation	.	.	.	.	.	.	WBGene00000199,WBGene00022111	Y71F9AL.6,arx-1	.,.,WBGene00000199,WBGene00022111
chrI	2890688	2890839	151	*	putative_enhancer	transcription_initiation	transcription_initiation	.	.	.	.	.	.	WBGene00000199,WBGene00022111	Y71F9AL.6,arx-1	.,.,WBGene00000199,WBGene00022111
chrI	2895106	2895257	151	*	putative_enhancer	transcription_initiation	transcription_initiation	.	.	.	.	.	.	.	.
chrI	2901019	2901170	151	*	coding_promoter	coding_promoter	coding_promoter	WBGene00001791	gst-43	protein_coding	WBGene00022119	copa-1	protein_coding	.	.	WBGene00001791,WBGene00022119,.
chrI	2904168	2904319	151	*	putative_enhancer	transcription_initiation	no_transcription	.	.	.	.	.	.	WBGene00022110	Y71F9AL.4	.,.,WBGene00022110
chrI	2905736	2905887	151	*	putative_enhancer	transcription_initiation	no_transcription	.	.	.	.	.	.	WBGene00022110	Y71F9AL.4	.,.,WBGene00022110
chrI	2924779	2924930	151	*	coding_promoter	coding_promoter	coding_promoter	WBGene00022107	Y71F9AL.1	protein_coding	WBGene00004049	parp-1	protein_coding	.	.	WBGene00022107,WBGene00004049,.
chrI	2925098	2925249	151	*	putative_enhancer	transcription_initiation	transcription_initiation	.	.	.	.	.	.	WBGene00022107	Y71F9AL.1	.,.,WBGene00022107
chrI	2928123	2928274	151	*	coding_promoter	coding_promoter	unassigned_promoter	WBGene00022122	trap-1	protein_coding	.	.	.	.	.	WBGene00022122,.,.
chrI	2929659	2929810	151	*	coding_promoter	coding_promoter	transcription_initiation	WBGene00003836	nxt-1	protein_coding	.	.	.	.	.	WBGene00003836,.,.
chrI	2935659	2935810	151	*	coding_promoter	coding_promoter	transcription_initiation	WBGene00022121	cogc-3	protein_coding	.	.	.	.	.	WBGene00022121,.,.
chrI	2944684	2944835	151	*	putative_enhancer	no_transcription	transcription_initiation	.	.	.	.	.	.	WBGene00022121	cogc-3	.,.,WBGene00022121
chrI	2944864	2945015	151	*	putative_enhancer	transcription_initiation	transcription_initiation	.	.	.	.	.	.	WBGene00022121	cogc-3	.,.,WBGene00022121
chrI	2945477	2945628	151	*	putative_enhancer	transcription_initiation	transcription_initiation	.	.	.	.	.	.	WBGene00022121	cogc-3	.,.,WBGene00022121
chrI	2945809	2945960	151	*	putative_enhancer	transcription_initiation	no_transcription	.	.	.	.	.	.	WBGene00022121	cogc-3	.,.,WBGene00022121
chrI	2959262	2959413	151	*	other_element	no_transcription	no_transcription	.	.	.	.	.	.	WBGene00000237	bam-2	.,.,WBGene00000237
chrI	2960616	2960767	151	*	putative_enhancer	no_transcription	transcription_initiation	.	.	.	.	.	.	WBGene00000237	bam-2	.,.,WBGene00000237
chrI	2962104	2962255	151	*	putative_enhancer	transcription_initiation	transcription_initiation	.	.	.	.	.	.	WBGene00000237	bam-2	.,.,WBGene00000237
chrI	2962419	2962570	151	*	coding_promoter	transcription_initiation	coding_promoter	.	.	.	WBGene00000237	bam-2	protein_coding	.	.	.,WBGene00000237,.
chrI	2964483	2964634	151	*	putative_enhancer	transcription_initiation	transcription_initiation	.	.	.	.	.	.	.	.
chrI	2965535	2965686	151	*	putative_enhancer	transcription_initiation	transcription_initiation	.	.	.	.	.	.	.	.
chrI	2966469	2966620	151	*	putative_enhancer	no_transcription	transcription_initiation	.	.	.	.	.	.	.	.
chrI	2967167	2967318	151	*	other_element	no_transcription	no_transcription	.	.	.	.	.	.	.	.
chrI	2967714	2967865	151	*	putative_enhancer	no_transcription	transcription_initiation	.	.	.	.	.	.	.	.
chrI	2969654	2969805	151	*	putative_enhancer	transcription_initiation	transcription_initiation	.	.	.	.	.	.	.	.
chrI	2970730	2970881	151	*	putative_enhancer	no_transcription	transcription_initiation	.	.	.	.	.	.	.	.
chrI	2971080	2971231	151	*	putative_enhancer	transcription_initiation	no_transcription	.	.	.	.	.	.	.	.
chrI	2974814	2974965	151	*	putative_enhancer	transcription_initiation	transcription_initiation	.	.	.	.	.	.	.	.
chrI	2976342	2976493	151	*	putative_enhancer	no_transcription	transcription_initiation	.	.	.	.	.	.	.	.
chrI	2978606	2978757	151	*	putative_enhancer	no_transcription	transcription_initiation	.	.	.	.	.	.	.	.
chrI	2979651	2979802	151	*	putative_enhancer	no_transcription	transcription_initiation	.	.	.	.	.	.	.	.
chrI	2984457	2984608	151	*	unassigned_promoter	unassigned_promoter	no_transcription	.	.	.	.	.	.	WBGene00022123	Y71F9AR.2	.,.,WBGene00022123
chrI	2985178	2985329	151	*	coding_promoter	transcription_initiation	coding_promoter	.	.	.	WBGene00022123	Y71F9AR.2	protein_coding	.	.	.,WBGene00022123,.
chrI	2995977	2996128	151	*	coding_promoter	coding_promoter	coding_promoter	WBGene00001046	dnj-28	protein_coding	WBGene00022124	supr-1	protein_coding	.	.	WBGene00001046,WBGene00022124,.
chrI	2996292	2996443	151	*	coding_promoter	coding_promoter	transcription_initiation	WBGene00001046	dnj-28	protein_coding	.	.	.	.	.	WBGene00001046,.,.
chrI	2996727	2996878	151	*	other_element	no_transcription	no_transcription	.	.	.	.	.	.	WBGene00001046	dnj-28	.,.,WBGene00001046
chrI	3004035	3004186	151	*	putative_enhancer	transcription_initiation	transcription_initiation	.	.	.	.	.	.	WBGene00021838	Y54E10BL.3	.,.,WBGene00021838
chrI	3010414	3010565	151	*	coding_promoter	coding_promoter	transcription_initiation	WBGene00000625	col-48	protein_coding	.	.	.	.	.	WBGene00000625,.,.
chrI	3011797	3011948	151	*	coding_promoter	coding_promoter	no_transcription	WBGene00021837	Y54E10BL.1	protein_coding	.	.	.	.	.	WBGene00021837,.,.
chrI	3014747	3014898	151	*	putative_enhancer	transcription_initiation	transcription_initiation	.	.	.	.	.	.	WBGene00003186	mek-2	.,.,WBGene00003186
chrI	3015397	3015548	151	*	coding_promoter	coding_promoter	coding_promoter	WBGene00021843	Y54E10BR.4	protein_coding	WBGene00003186	mek-2	protein_coding	.	.	WBGene00021843,WBGene00003186,.
chrI	3015706	3015857	151	*	coding_promoter	transcription_initiation	coding_promoter	.	.	.	WBGene00003186	mek-2	protein_coding	.	.	.,WBGene00003186,.
chrI	3019828	3019979	151	*	other_element	no_transcription	no_transcription	.	.	.	.	.	.	WBGene00021843	Y54E10BR.4	.,.,WBGene00021843
chrI	3023225	3023376	151	*	other_element	no_transcription	no_transcription	.	.	.	.	.	.	WBGene00021842	Y54E10BR.3	.,.,WBGene00021842
chrI	3032844	3032995	151	*	coding_promoter	coding_promoter	transcription_initiation	WBGene00021841	Y54E10BR.2	protein_coding	.	.	.	.	.	WBGene00021841,.,.
chrI	3035122	3035273	151	*	putative_enhancer	transcription_initiation	no_transcription	.	.	.	.	.	.	WBGene00003387	mod-5	.,.,WBGene00003387
chrI	3035945	3036096	151	*	other_element	no_transcription	no_transcription	.	.	.	.	.	.	WBGene00003387	mod-5	.,.,WBGene00003387
chrI	3038053	3038204	151	*	other_element	no_transcription	no_transcription	.	.	.	.	.	.	WBGene00003387	mod-5	.,.,WBGene00003387
chrI	3049443	3049594	151	*	coding_promoter	transcription_initiation	coding_promoter	.	.	.	WBGene00003387	mod-5	protein_coding	.	.	.,WBGene00003387,.
chrI	3059137	3059288	151	*	coding_promoter	coding_promoter	coding_promoter	WBGene00021840	pign-1	protein_coding	WBGene00021846	ztf-23	protein_coding	.	.	WBGene00021840,WBGene00021846,.
chrI	3070088	3070239	151	*	coding_promoter	transcription_initiation	coding_promoter	.	.	.	WBGene00000205	arx-7	protein_coding	.	.	.,WBGene00000205,.
chrI	3085142	3085293	151	*	other_element	no_transcription	no_transcription	.	.	.	.	.	.	WBGene00019698	riok-1	.,.,WBGene00019698
chrI	3085396	3085547	151	*	putative_enhancer	transcription_initiation	no_transcription	.	.	.	.	.	.	WBGene00019698	riok-1	.,.,WBGene00019698
chrI	3087188	3087339	151	*	putative_enhancer	transcription_initiation	transcription_initiation	.	.	.	.	.	.	WBGene00019698	riok-1	.,.,WBGene00019698
chrI	3089161	3089312	151	*	putative_enhancer	transcription_initiation	transcription_initiation	.	.	.	.	.	.	WBGene00019698	riok-1	.,.,WBGene00019698
chrI	3089789	3089940	151	*	putative_enhancer	transcription_initiation	no_transcription	.	.	.	.	.	.	WBGene00019698	riok-1	.,.,WBGene00019698
chrI	3094263	3094414	151	*	putative_enhancer	transcription_initiation	no_transcription	.	.	.	.	.	.	WBGene00019698	riok-1	.,.,WBGene00019698
chrI	3096261	3096412	151	*	coding_promoter	transcription_initiation	coding_promoter	.	.	.	WBGene00019698	riok-1	protein_coding	.	.	.,WBGene00019698,.
chrI	3097463	3097614	151	*	putative_enhancer	transcription_initiation	no_transcription	.	.	.	.	.	.	WBGene00003654	nhr-64	.,.,WBGene00003654
chrI	3098509	3098660	151	*	other_element	no_transcription	no_transcription	.	.	.	.	.	.	WBGene00003654	nhr-64	.,.,WBGene00003654
chrI	3098783	3098934	151	*	putative_enhancer	transcription_initiation	transcription_initiation	.	.	.	.	.	.	WBGene00003654	nhr-64	.,.,WBGene00003654
chrI	3099947	3100098	151	*	putative_enhancer	transcription_initiation	transcription_initiation	.	.	.	.	.	.	WBGene00003654	nhr-64	.,.,WBGene00003654
chrI	3100922	3101073	151	*	putative_enhancer	transcription_initiation	transcription_initiation	.	.	.	.	.	.	WBGene00003654	nhr-64	.,.,WBGene00003654
chrI	3101799	3101950	151	*	unassigned_promoter	transcription_initiation	unassigned_promoter	.	.	.	.	.	.	WBGene00003654	nhr-64	.,.,WBGene00003654
chrI	3102197	3102348	151	*	unassigned_promoter	transcription_initiation	unassigned_promoter	.	.	.	.	.	.	WBGene00003654	nhr-64	.,.,WBGene00003654
chrI	3103186	3103337	151	*	coding_promoter	coding_promoter	unassigned_promoter	WBGene00003654	nhr-64	protein_coding	.	.	.	.	.	WBGene00003654,.,.
chrI	3105184	3105335	151	*	putative_enhancer	transcription_initiation	transcription_initiation	.	.	.	.	.	.	WBGene00003654	nhr-64	.,.,WBGene00003654
chrI	3105534	3105685	151	*	unassigned_promoter	no_transcription	unassigned_promoter	.	.	.	.	.	.	WBGene00003654	nhr-64	.,.,WBGene00003654
chrI	3105781	3105932	151	*	other_element	no_transcription	no_transcription	.	.	.	.	.	.	WBGene00003654	nhr-64	.,.,WBGene00003654
chrI	3106564	3106715	151	*	putative_enhancer	transcription_initiation	transcription_initiation	.	.	.	.	.	.	WBGene00003654	nhr-64	.,.,WBGene00003654
chrI	3110726	3110877	151	*	coding_promoter	transcription_initiation	coding_promoter	.	.	.	WBGene00195056	C45E1.5	protein_coding	.	.	.,WBGene00195056,.
chrI	3113685	3113836	151	*	other_element	no_transcription	no_transcription	.	.	.	.	.	.	.	.
chrI	3114015	3114166	151	*	other_element	no_transcription	no_transcription	.	.	.	.	.	.	.	.
chrI	3117410	3117561	151	*	putative_enhancer	transcription_initiation	no_transcription	.	.	.	.	.	.	WBGene00016663	C45E1.4	.,.,WBGene00016663
chrI	3119098	3119249	151	*	coding_promoter	transcription_initiation	coding_promoter	.	.	.	WBGene00016663	C45E1.4	protein_coding	.	.	.,WBGene00016663,.
chrI	3121749	3121900	151	*	putative_enhancer	transcription_initiation	transcription_initiation	.	.	.	.	.	.	.	.
chrI	3122055	3122206	151	*	putative_enhancer	transcription_initiation	transcription_initiation	.	.	.	.	.	.	.	.
chrI	3123713	3123864	151	*	putative_enhancer	transcription_initiation	no_transcription	.	.	.	.	.	.	.	.
chrI	3129732	3129883	151	*	putative_enhancer	no_transcription	transcription_initiation	.	.	.	.	.	.	.	.
chrI	3137051	3137202	151	*	coding_promoter	coding_promoter	no_transcription	WBGene00000626	col-49	protein_coding	.	.	.	.	.	WBGene00000626,.,.
chrI	3140603	3140754	151	*	coding_promoter	unassigned_promoter	coding_promoter	.	.	.	WBGene00045387	K09H9.8	protein_coding	.	.	.,WBGene00045387,.
chrI	3143149	3143300	151	*	coding_promoter	transcription_initiation	coding_promoter	.	.	.	WBGene00019597	K09H9.5	protein_coding	.	.	.,WBGene00019597,.
chrI	3147845	3147996	151	*	coding_promoter	coding_promoter	coding_promoter	WBGene00019595	K09H9.2	protein_coding	WBGene00003062	lpd-6	protein_coding	.	.	WBGene00019595,WBGene00003062,.
chrI	3148089	3148240	151	*	other_element	no_transcription	no_transcription	.	.	.	.	.	.	WBGene00019595	K09H9.2	.,.,WBGene00019595
chrI	3151340	3151491	151	*	putative_enhancer	transcription_initiation	transcription_initiation	.	.	.	.	.	.	WBGene00006888,WBGene00019598	K09H9.7,vbh-1	.,.,WBGene00006888,WBGene00019598
chrI	3152115	3152266	151	*	coding_promoter	coding_promoter	coding_promoter	WBGene00019594	K09H9.1	protein_coding	WBGene00019598	K09H9.7	protein_coding	.	.	WBGene00019594,WBGene00019598,.
chrI	3152487	3152638	151	*	coding_promoter	coding_promoter	transcription_initiation	WBGene00019594	K09H9.1	protein_coding	.	.	.	.	.	WBGene00019594,.,.
chrI	3154656	3154807	151	*	putative_enhancer	no_transcription	transcription_initiation	.	.	.	.	.	.	WBGene00006888,WBGene00019594	K09H9.1,vbh-1	.,.,WBGene00006888,WBGene00019594
chrI	3156729	3156880	151	*	putative_enhancer	no_transcription	transcription_initiation	.	.	.	.	.	.	WBGene00006888	vbh-1	.,.,WBGene00006888
chrI	3158356	3158507	151	*	putative_enhancer	no_transcription	transcription_initiation	.	.	.	.	.	.	WBGene00006888	vbh-1	.,.,WBGene00006888
chrI	3158743	3158894	151	*	putative_enhancer	transcription_initiation	no_transcription	.	.	.	.	.	.	WBGene00006888	vbh-1	.,.,WBGene00006888
chrI	3162535	3162686	151	*	coding_promoter	coding_promoter	coding_promoter	WBGene00021829	mrpl-17	protein_coding	WBGene00006888	vbh-1	protein_coding	.	.	WBGene00021829,WBGene00006888,.
chrI	3176522	3176673	151	*	putative_enhancer	transcription_initiation	transcription_initiation	.	.	.	.	.	.	WBGene00021831	Y54E10A.11	.,.,WBGene00021831
chrI	3192541	3192692	151	*	putative_enhancer	transcription_initiation	transcription_initiation	.	.	.	.	.	.	WBGene00021831	Y54E10A.11	.,.,WBGene00021831
chrI	3192679	3192830	151	*	coding_promoter	transcription_initiation	coding_promoter	.	.	.	WBGene00021831	Y54E10A.11	protein_coding	.	.	.,WBGene00021831,.
chrI	3194862	3195013	151	*	putative_enhancer	transcription_initiation	transcription_initiation	.	.	.	.	.	.	WBGene00021832	Y54E10A.12	.,.,WBGene00021832
chrI	3195953	3196104	151	*	putative_enhancer	transcription_initiation	no_transcription	.	.	.	.	.	.	WBGene00021832	Y54E10A.12	.,.,WBGene00021832
chrI	3198966	3199117	151	*	coding_promoter	transcription_initiation	coding_promoter	.	.	.	WBGene00021832	Y54E10A.12	protein_coding	.	.	.,WBGene00021832,.
chrI	3205121	3205272	151	*	coding_promoter	coding_promoter	transcription_initiation	WBGene00021835	Y54E10A.17	protein_coding	.	.	.	.	.	WBGene00021835,.,.
chrI	3205455	3205606	151	*	other_element	no_transcription	no_transcription	.	.	.	.	.	.	WBGene00021835	Y54E10A.17	.,.,WBGene00021835
chrI	3206476	3206627	151	*	coding_promoter	coding_promoter	transcription_initiation	WBGene00021835	Y54E10A.17	protein_coding	.	.	.	.	.	WBGene00021835,.,.
chrI	3207788	3207939	151	*	putative_enhancer	no_transcription	transcription_initiation	.	.	.	.	.	.	WBGene00021835	Y54E10A.17	.,.,WBGene00021835
chrI	3210401	3210552	151	*	coding_promoter	coding_promoter	no_transcription	WBGene00001481	fog-1	protein_coding	.	.	.	.	.	WBGene00001481,.,.
chrI	3212426	3212577	151	*	other_element	no_transcription	no_transcription	.	.	.	.	.	.	WBGene00001481	fog-1	.,.,WBGene00001481
chrI	3216836	3216987	151	*	other_element	no_transcription	no_transcription	.	.	.	.	.	.	WBGene00001481	fog-1	.,.,WBGene00001481
chrI	3218824	3218975	151	*	putative_enhancer	transcription_initiation	transcription_initiation	.	.	.	.	.	.	WBGene00004404	rom-5	.,.,WBGene00004404
chrI	3222772	3222923	151	*	putative_enhancer	transcription_initiation	transcription_initiation	.	.	.	.	.	.	WBGene00004404	rom-5	.,.,WBGene00004404
chrI	3223000	3223151	151	*	coding_promoter	no_transcription	coding_promoter	.	.	.	WBGene00004404	rom-5	protein_coding	.	.	.,WBGene00004404,.
chrI	3228021	3228172	151	*	coding_promoter	unassigned_promoter	coding_promoter	.	.	.	WBGene00000413	cdt-1	protein_coding	.	.	.,WBGene00000413,.
chrI	3246255	3246406	151	*	putative_enhancer	transcription_initiation	transcription_initiation	.	.	.	.	.	.	WBGene00003258,WBGene00021834	cogc-1,mab-31	.,.,WBGene00003258,WBGene00021834
chrI	3246545	3246696	151	*	putative_enhancer	transcription_initiation	transcription_initiation	.	.	.	.	.	.	WBGene00003258,WBGene00021834	cogc-1,mab-31	.,.,WBGene00003258,WBGene00021834
chrI	3247096	3247247	151	*	putative_enhancer	transcription_initiation	transcription_initiation	.	.	.	.	.	.	WBGene00003258,WBGene00021834	cogc-1,mab-31	.,.,WBGene00003258,WBGene00021834
chrI	3247417	3247568	151	*	putative_enhancer	transcription_initiation	transcription_initiation	.	.	.	.	.	.	WBGene00003258,WBGene00021834	cogc-1,mab-31	.,.,WBGene00003258,WBGene00021834
chrI	3247897	3248048	151	*	putative_enhancer	transcription_initiation	transcription_initiation	.	.	.	.	.	.	WBGene00003258,WBGene00021834	cogc-1,mab-31	.,.,WBGene00003258,WBGene00021834
chrI	3248173	3248324	151	*	coding_promoter	transcription_initiation	coding_promoter	.	.	.	WBGene00021834	mab-31	protein_coding	.	.	.,WBGene00021834,.
chrI	3248623	3248774	151	*	coding_promoter	transcription_initiation	coding_promoter	.	.	.	WBGene00021834	mab-31	protein_coding	.	.	.,WBGene00021834,.
chrI	3249124	3249275	151	*	coding_promoter	transcription_initiation	coding_promoter	.	.	.	WBGene00021834	mab-31	protein_coding	.	.	.,WBGene00021834,.
chrI	3250662	3250813	151	*	coding_promoter	no_transcription	coding_promoter	.	.	.	WBGene00021834	mab-31	protein_coding	.	.	.,WBGene00021834,.
chrI	3250838	3250989	151	*	putative_enhancer	transcription_initiation	transcription_initiation	.	.	.	.	.	.	WBGene00003258	cogc-1	.,.,WBGene00003258
chrI	3251175	3251326	151	*	putative_enhancer	transcription_initiation	transcription_initiation	.	.	.	.	.	.	WBGene00003258	cogc-1	.,.,WBGene00003258
chrI	3256131	3256282	151	*	other_element	no_transcription	no_transcription	.	.	.	.	.	.	.	.
chrI	3257970	3258121	151	*	other_element	no_transcription	no_transcription	.	.	.	.	.	.	.	.
chrI	3265370	3265521	151	*	coding_promoter	no_transcription	coding_promoter	.	.	.	WBGene00021552	zip-4	protein_coding	.	.	.,WBGene00021552,.
chrI	3265999	3266150	151	*	coding_promoter	transcription_initiation	coding_promoter	.	.	.	WBGene00021552	zip-4	protein_coding	.	.	.,WBGene00021552,.
chrI	3266698	3266849	151	*	coding_promoter	coding_promoter	coding_promoter	WBGene00020915	nol-5	protein_coding	WBGene00021552	zip-4	protein_coding	.	.	WBGene00020915,WBGene00021552,.
chrI	3267085	3267236	151	*	coding_promoter	coding_promoter	transcription_initiation	WBGene00020915	nol-5	protein_coding	.	.	.	.	.	WBGene00020915,.,.
chrI	3269145	3269296	151	*	putative_enhancer	transcription_initiation	no_transcription	.	.	.	.	.	.	.	.
chrI	3269634	3269785	151	*	putative_enhancer	transcription_initiation	transcription_initiation	.	.	.	.	.	.	WBGene00004154	pqn-72	.,.,WBGene00004154
chrI	3277893	3278044	151	*	coding_promoter	transcription_initiation	coding_promoter	.	.	.	WBGene00004154	pqn-72	protein_coding	.	.	.,WBGene00004154,.
chrI	3280811	3280962	151	*	putative_enhancer	no_transcription	transcription_initiation	.	.	.	.	.	.	WBGene00004154	pqn-72	.,.,WBGene00004154
chrI	3281759	3281910	151	*	coding_promoter	transcription_initiation	coding_promoter	.	.	.	WBGene00004154	pqn-72	protein_coding	.	.	.,WBGene00004154,.
chrI	3282976	3283127	151	*	other_element	no_transcription	no_transcription	.	.	.	.	.	.	.	.
chrI	3284351	3284502	151	*	other_element	no_transcription	no_transcription	.	.	.	.	.	.	.	.
chrI	3287378	3287529	151	*	putative_enhancer	transcription_initiation	no_transcription	.	.	.	.	.	.	WBGene00020914	sulp-6	.,.,WBGene00020914
chrI	3292856	3293007	151	*	putative_enhancer	no_transcription	transcription_initiation	.	.	.	.	.	.	WBGene00020914	sulp-6	.,.,WBGene00020914
chrI	3293320	3293471	151	*	putative_enhancer	transcription_initiation	transcription_initiation	.	.	.	.	.	.	WBGene00020917	W01B11.6	.,.,WBGene00020917
chrI	3293863	3294014	151	*	putative_enhancer	no_transcription	transcription_initiation	.	.	.	.	.	.	WBGene00020917	W01B11.6	.,.,WBGene00020917
chrI	3295372	3295523	151	*	putative_enhancer	transcription_initiation	transcription_initiation	.	.	.	.	.	.	WBGene00020917	W01B11.6	.,.,WBGene00020917
chrI	3296034	3296185	151	*	putative_enhancer	no_transcription	transcription_initiation	.	.	.	.	.	.	WBGene00020917	W01B11.6	.,.,WBGene00020917
chrI	3297133	3297284	151	*	coding_promoter	unassigned_promoter	coding_promoter	.	.	.	WBGene00020917	W01B11.6	protein_coding	.	.	.,WBGene00020917,.
chrI	3298277	3298428	151	*	coding_promoter	coding_promoter	coding_promoter	WBGene00020913	W01B11.1	protein_coding	WBGene00020917	W01B11.6	protein_coding	.	.	WBGene00020913,WBGene00020917,.
chrI	3307406	3307557	151	*	putative_enhancer	no_transcription	transcription_initiation	.	.	.	.	.	.	WBGene00000036	ace-2	.,.,WBGene00000036
chrI	3307947	3308098	151	*	coding_promoter	transcription_initiation	coding_promoter	.	.	.	WBGene00000036	ace-2	protein_coding	.	.	.,WBGene00000036,.
chrI	3309690	3309841	151	*	coding_promoter	transcription_initiation	coding_promoter	.	.	.	WBGene00000036	ace-2	protein_coding	.	.	.,WBGene00000036,.
chrI	3311202	3311353	151	*	coding_promoter	transcription_initiation	coding_promoter	.	.	.	WBGene00000036	ace-2	protein_coding	.	.	.,WBGene00000036,.
chrI	3313190	3313341	151	*	other_element	no_transcription	no_transcription	.	.	.	.	.	.	WBGene00000036	ace-2	.,.,WBGene00000036
chrI	3316617	3316768	151	*	coding_promoter	transcription_initiation	coding_promoter	.	.	.	WBGene00000036	ace-2	protein_coding	.	.	.,WBGene00000036,.
chrI	3325001	3325152	151	*	unassigned_promoter	unassigned_promoter	transcription_initiation	.	.	.	.	.	.	WBGene00021549	Y44E3A.4	.,.,WBGene00021549
chrI	3328803	3328954	151	*	putative_enhancer	transcription_initiation	transcription_initiation	.	.	.	.	.	.	WBGene00021549	Y44E3A.4	.,.,WBGene00021549
chrI	3330901	3331052	151	*	coding_promoter	transcription_initiation	coding_promoter	.	.	.	WBGene00021549	Y44E3A.4	protein_coding	.	.	.,WBGene00021549,.
chrI	3332767	3332918	151	*	unassigned_promoter	unassigned_promoter	transcription_initiation	.	.	.	.	.	.	WBGene00021549	Y44E3A.4	.,.,WBGene00021549
chrI	3334041	3334192	151	*	coding_promoter	no_transcription	coding_promoter	.	.	.	WBGene00021549	Y44E3A.4	protein_coding	.	.	.,WBGene00021549,.
chrI	3334557	3334708	151	*	putative_enhancer	transcription_initiation	transcription_initiation	.	.	.	.	.	.	WBGene00021549	Y44E3A.4	.,.,WBGene00021549
chrI	3335970	3336121	151	*	putative_enhancer	transcription_initiation	transcription_initiation	.	.	.	.	.	.	WBGene00021549	Y44E3A.4	.,.,WBGene00021549
chrI	3336238	3336389	151	*	coding_promoter	transcription_initiation	coding_promoter	.	.	.	WBGene00021549	Y44E3A.4	protein_coding	.	.	.,WBGene00021549,.
chrI	3337469	3337620	151	*	coding_promoter	coding_promoter	coding_promoter	WBGene00021547	Y44E3A.1	protein_coding	WBGene00021549	Y44E3A.4	protein_coding	.	.	WBGene00021547,WBGene00021549,.
chrI	3338372	3338523	151	*	putative_enhancer	transcription_initiation	transcription_initiation	.	.	.	.	.	.	WBGene00021547	Y44E3A.1	.,.,WBGene00021547
chrI	3349597	3349748	151	*	putative_enhancer	transcription_initiation	transcription_initiation	.	.	.	.	.	.	WBGene00021551	Y44E3A.6	.,.,WBGene00021551
chrI	3349967	3350118	151	*	coding_promoter	no_transcription	coding_promoter	.	.	.	WBGene00021551	Y44E3A.6	protein_coding	.	.	.,WBGene00021551,.
chrI	3351477	3351628	151	*	coding_promoter	coding_promoter	no_transcription	WBGene00021039	W05F2.7	protein_coding	.	.	.	.	.	WBGene00021039,.,.
chrI	3353495	3353646	151	*	putative_enhancer	no_transcription	transcription_initiation	.	.	.	.	.	.	WBGene00021039	W05F2.7	.,.,WBGene00021039
chrI	3366910	3367061	151	*	other_element	no_transcription	no_transcription	.	.	.	.	.	.	.	.
chrI	3367199	3367350	151	*	other_element	no_transcription	no_transcription	.	.	.	.	.	.	.	.
chrI	3368047	3368198	151	*	putative_enhancer	no_transcription	transcription_initiation	.	.	.	.	.	.	WBGene00021035	W05F2.3	.,.,WBGene00021035
chrI	3368645	3368796	151	*	coding_promoter	coding_promoter	coding_promoter	WBGene00021038	W05F2.6	protein_coding	WBGene00021035	W05F2.3	protein_coding	.	.	WBGene00021038,WBGene00021035,.
chrI	3371516	3371667	151	*	pseudogene_promoter	pseudogene_promoter	no_transcription	WBGene00021037	fbxa-203	pseudogene	.	.	.	.	.	WBGene00021037,.,.
chrI	3380342	3380493	151	*	putative_enhancer	transcription_initiation	transcription_initiation	.	.	.	.	.	.	WBGene00021036	W05F2.4	.,.,WBGene00021036
chrI	3381721	3381872	151	*	putative_enhancer	transcription_initiation	transcription_initiation	.	.	.	.	.	.	WBGene00021036	W05F2.4	.,.,WBGene00021036
chrI	3382721	3382872	151	*	putative_enhancer	transcription_initiation	transcription_initiation	.	.	.	.	.	.	WBGene00021036	W05F2.4	.,.,WBGene00021036
chrI	3385279	3385430	151	*	unassigned_promoter	unassigned_promoter	transcription_initiation	.	.	.	.	.	.	WBGene00021036	W05F2.4	.,.,WBGene00021036
chrI	3386497	3386648	151	*	coding_promoter	transcription_initiation	coding_promoter	.	.	.	WBGene00021036	W05F2.4	protein_coding	.	.	.,WBGene00021036,.
chrI	3392041	3392192	151	*	other_element	no_transcription	no_transcription	.	.	.	.	.	.	WBGene00021036	W05F2.4	.,.,WBGene00021036
chrI	3393556	3393707	151	*	other_element	no_transcription	no_transcription	.	.	.	.	.	.	WBGene00021036	W05F2.4	.,.,WBGene00021036
chrI	3398641	3398792	151	*	other_element	no_transcription	no_transcription	.	.	.	.	.	.	WBGene00021036	W05F2.4	.,.,WBGene00021036
chrI	3404181	3404332	151	*	other_element	no_transcription	no_transcription	.	.	.	.	.	.	WBGene00021036	W05F2.4	.,.,WBGene00021036
chrI	3405711	3405862	151	*	coding_promoter	transcription_initiation	coding_promoter	.	.	.	WBGene00021036	W05F2.4	protein_coding	.	.	.,WBGene00021036,.
chrI	3407160	3407311	151	*	coding_promoter	no_transcription	coding_promoter	.	.	.	WBGene00021036	W05F2.4	protein_coding	.	.	.,WBGene00021036,.
chrI	3408045	3408196	151	*	putative_enhancer	no_transcription	transcription_initiation	.	.	.	.	.	.	.	.
chrI	3409461	3409612	151	*	coding_promoter	coding_promoter	no_transcription	WBGene00019362	cdk-2	protein_coding	.	.	.	.	.	WBGene00019362,.,.
chrI	3409816	3409967	151	*	coding_promoter	coding_promoter	transcription_initiation	WBGene00019362	cdk-2	protein_coding	.	.	.	.	.	WBGene00019362,.,.
chrI	3412389	3412540	151	*	unassigned_promoter	transcription_initiation	unassigned_promoter	.	.	.	.	.	.	WBGene00019362	cdk-2	.,.,WBGene00019362
chrI	3416401	3416552	151	*	putative_enhancer	transcription_initiation	transcription_initiation	.	.	.	.	.	.	.	.
chrI	3418044	3418195	151	*	putative_enhancer	transcription_initiation	transcription_initiation	.	.	.	.	.	.	.	.
chrI	3419485	3419636	151	*	coding_promoter	coding_promoter	transcription_initiation	WBGene00019361	K03E5.2	protein_coding	.	.	.	.	.	WBGene00019361,.,.
chrI	3423632	3423783	151	*	putative_enhancer	transcription_initiation	no_transcription	.	.	.	.	.	.	WBGene00019361	K03E5.2	.,.,WBGene00019361
chrI	3425957	3426108	151	*	coding_promoter	coding_promoter	transcription_initiation	WBGene00019360	neto-1	protein_coding	.	.	.	.	.	WBGene00019360,.,.
chrI	3427877	3428028	151	*	other_element	no_transcription	no_transcription	.	.	.	.	.	.	WBGene00019360	neto-1	.,.,WBGene00019360
chrI	3428790	3428941	151	*	putative_enhancer	no_transcription	transcription_initiation	.	.	.	.	.	.	WBGene00019360	neto-1	.,.,WBGene00019360
chrI	3429211	3429362	151	*	putative_enhancer	transcription_initiation	no_transcription	.	.	.	.	.	.	WBGene00019360	neto-1	.,.,WBGene00019360
chrI	3438652	3438803	151	*	coding_promoter	no_transcription	coding_promoter	.	.	.	WBGene00004775	1-Sep	protein_coding	.	.	.,WBGene00004775,.
chrI	3438904	3439055	151	*	coding_promoter	coding_promoter	coding_promoter	WBGene00006440	tag-63	protein_coding	WBGene00004775	1-Sep	protein_coding	.	.	WBGene00006440,WBGene00004775,.
chrI	3445282	3445433	151	*	putative_enhancer	transcription_initiation	transcription_initiation	.	.	.	.	.	.	WBGene00006440	tag-63	.,.,WBGene00006440
chrI	3464177	3464328	151	*	putative_enhancer	no_transcription	transcription_initiation	.	.	.	.	.	.	WBGene00021640	Y47G6A.14	.,.,WBGene00021640
chrI	3466434	3466585	151	*	coding_promoter	coding_promoter	coding_promoter	WBGene00004978	spg-7	protein_coding	WBGene00021640	Y47G6A.14	protein_coding	.	.	WBGene00004978,WBGene00021640,.
chrI	3466797	3466948	151	*	coding_promoter	coding_promoter	coding_promoter	WBGene00004978	spg-7	protein_coding	WBGene00021640	Y47G6A.14	protein_coding	.	.	WBGene00004978,WBGene00021640,.
chrI	3471401	3471552	151	*	putative_enhancer	transcription_initiation	transcription_initiation	.	.	.	.	.	.	WBGene00004978	spg-7	.,.,WBGene00004978
chrI	3472831	3472982	151	*	unassigned_promoter	transcription_initiation	unassigned_promoter	.	.	.	.	.	.	WBGene00004978,WBGene00021641	Y47G6A.15,spg-7	.,.,WBGene00004978,WBGene00021641
chrI	3473938	3474089	151	*	putative_enhancer	transcription_initiation	transcription_initiation	.	.	.	.	.	.	WBGene00004978,WBGene00021641	Y47G6A.15,spg-7	.,.,WBGene00004978,WBGene00021641
chrI	3476225	3476376	151	*	coding_promoter	no_transcription	coding_promoter	.	.	.	WBGene00021641	Y47G6A.15	protein_coding	.	.	.,WBGene00021641,.
chrI	3480277	3480428	151	*	putative_enhancer	transcription_initiation	no_transcription	.	.	.	.	.	.	WBGene00021638	Y47G6A.9	.,.,WBGene00021638
chrI	3481496	3481647	151	*	coding_promoter	coding_promoter	transcription_initiation	WBGene00000794	crn-1	protein_coding	.	.	.	.	.	WBGene00000794,.,.
chrI	3484208	3484359	151	*	other_element	no_transcription	no_transcription	.	.	.	.	.	.	WBGene00000794	crn-1	.,.,WBGene00000794
chrI	3494368	3494519	151	*	putative_enhancer	transcription_initiation	no_transcription	.	.	.	.	.	.	WBGene00021643	ccep-290	.,.,WBGene00021643
chrI	3499699	3499850	151	*	coding_promoter	transcription_initiation	coding_promoter	.	.	.	WBGene00021643	ccep-290	protein_coding	.	.	.,WBGene00021643,.
chrI	3500161	3500312	151	*	putative_enhancer	transcription_initiation	transcription_initiation	.	.	.	.	.	.	.	.
chrI	3500770	3500921	151	*	putative_enhancer	transcription_initiation	no_transcription	.	.	.	.	.	.	.	.
chrI	3501228	3501379	151	*	coding_promoter	coding_promoter	transcription_initiation	WBGene00021637	Y47G6A.7	protein_coding	.	.	.	.	.	WBGene00021637,.,.
chrI	3502727	3502878	151	*	coding_promoter	coding_promoter	transcription_initiation	WBGene00021637	Y47G6A.7	protein_coding	.	.	.	.	.	WBGene00021637,.,.
chrI	3508686	3508837	151	*	other_element	no_transcription	no_transcription	.	.	.	.	.	.	WBGene00021644	Y47G6A.18	.,.,WBGene00021644
chrI	3510617	3510768	151	*	putative_enhancer	transcription_initiation	transcription_initiation	.	.	.	.	.	.	WBGene00021644	Y47G6A.18	.,.,WBGene00021644
chrI	3512927	3513078	151	*	putative_enhancer	transcription_initiation	transcription_initiation	.	.	.	.	.	.	WBGene00021644	Y47G6A.18	.,.,WBGene00021644
chrI	3514395	3514546	151	*	coding_promoter	transcription_initiation	coding_promoter	.	.	.	WBGene00021644	Y47G6A.18	protein_coding	.	.	.,WBGene00021644,.
chrI	3515541	3515692	151	*	putative_enhancer	transcription_initiation	transcription_initiation	.	.	.	.	.	.	WBGene00021644	Y47G6A.18	.,.,WBGene00021644
chrI	3516375	3516526	151	*	coding_promoter	coding_promoter	coding_promoter	WBGene00021636	pcaf-1	protein_coding	WBGene00021644	Y47G6A.18	protein_coding	.	.	WBGene00021636,WBGene00021644,.
chrI	3529459	3529610	151	*	other_element	no_transcription	no_transcription	.	.	.	.	.	.	WBGene00021645	Y47G6A.19	.,.,WBGene00021645
chrI	3529955	3530106	151	*	coding_promoter	unassigned_promoter	coding_promoter	.	.	.	WBGene00021645	Y47G6A.19	protein_coding	.	.	.,WBGene00021645,.
chrI	3531002	3531153	151	*	coding_promoter	transcription_initiation	coding_promoter	.	.	.	WBGene00021645	Y47G6A.19	protein_coding	.	.	.,WBGene00021645,.
chrI	3533801	3533952	151	*	coding_promoter	coding_promoter	unassigned_promoter	WBGene00021635	Y47G6A.5	protein_coding	.	.	.	.	.	WBGene00021635,.,.
chrI	3534562	3534713	151	*	coding_promoter	coding_promoter	transcription_initiation	WBGene00021635	Y47G6A.5	protein_coding	.	.	.	.	.	WBGene00021635,.,.
chrI	3546980	3547131	151	*	coding_promoter	coding_promoter	coding_promoter	WBGene00021634	rde-10	protein_coding	WBGene00004389	rnp-6	protein_coding	.	.	WBGene00021634,WBGene00004389,.
chrI	3553393	3553544	151	*	putative_enhancer	no_transcription	transcription_initiation	.	.	.	.	.	.	WBGene00021646	Y47G6A.21	.,.,WBGene00021646
chrI	3560086	3560237	151	*	putative_enhancer	transcription_initiation	transcription_initiation	.	.	.	.	.	.	WBGene00021647	Y47G6A.22	.,.,WBGene00021647
chrI	3562615	3562766	151	*	putative_enhancer	transcription_initiation	transcription_initiation	.	.	.	.	.	.	WBGene00021647	Y47G6A.22	.,.,WBGene00021647
chrI	3562919	3563070	151	*	coding_promoter	no_transcription	coding_promoter	.	.	.	WBGene00021647	Y47G6A.22	protein_coding	.	.	.,WBGene00021647,.
chrI	3563949	3564100	151	*	coding_promoter	coding_promoter	transcription_initiation	WBGene00045399	Y47G6A.33	protein_coding	.	.	.	.	.	WBGene00045399,.,.
chrI	3600815	3600966	151	*	coding_promoter	no_transcription	coding_promoter	.	.	.	WBGene00003060	lpd-3	protein_coding	.	.	.,WBGene00003060,.
chrI	3603245	3603396	151	*	putative_enhancer	transcription_initiation	transcription_initiation	.	.	.	.	.	.	WBGene00003060,WBGene00044436	Y47G6A.31,lpd-3	.,.,WBGene00003060,WBGene00044436
chrI	3603865	3604016	151	*	coding_promoter	no_transcription	coding_promoter	.	.	.	WBGene00003060	lpd-3	protein_coding	.	.	.,WBGene00003060,.
chrI	3605734	3605885	151	*	coding_promoter	unassigned_promoter	coding_promoter	.	.	.	WBGene00021648	mis-12	protein_coding	.	.	.,WBGene00021648,.
chrI	3608269	3608420	151	*	coding_promoter	coding_promoter	coding_promoter	WBGene00002144	inx-22	protein_coding	WBGene00021649	Y47G6A.25	protein_coding	.	.	WBGene00002144,WBGene00021649,.
chrI	3620420	3620571	151	*	coding_promoter	coding_promoter	coding_promoter	WBGene00044437	Y47G6A.32	protein_coding	WBGene00021650	Y47G6A.26	protein_coding	.	.	WBGene00044437,WBGene00021650,.
chrI	3622086	3622237	151	*	putative_enhancer	transcription_initiation	transcription_initiation	.	.	.	.	.	.	WBGene00044437	Y47G6A.32	.,.,WBGene00044437
chrI	3623932	3624083	151	*	putative_enhancer	transcription_initiation	transcription_initiation	.	.	.	.	.	.	WBGene00044437	Y47G6A.32	.,.,WBGene00044437
chrI	3627127	3627278	151	*	coding_promoter	coding_promoter	unassigned_promoter	WBGene00000284	cah-6	protein_coding	.	.	.	.	.	WBGene00000284,.,.
chrI	3632042	3632193	151	*	putative_enhancer	transcription_initiation	transcription_initiation	.	.	.	.	.	.	WBGene00020902	jmjc-1	.,.,WBGene00020902
chrI	3636615	3636766	151	*	coding_promoter	transcription_initiation	coding_promoter	.	.	.	WBGene00020902	jmjc-1	protein_coding	.	.	.,WBGene00020902,.
chrI	3637334	3637485	151	*	coding_promoter	coding_promoter	no_transcription	WBGene00020901	T28F2.2	protein_coding	.	.	.	.	.	WBGene00020901,.,.
chrI	3638875	3639026	151	*	non-coding_RNA	transcription_initiation	non-coding_RNA	.	.	.	WBGene00023156	T28F2.t1	tRNA	.	.	.,WBGene00023156,.
chrI	3644846	3644997	151	*	putative_enhancer	transcription_initiation	no_transcription	.	.	.	.	.	.	WBGene00000368	ccb-1	.,.,WBGene00000368
chrI	3646071	3646222	151	*	putative_enhancer	transcription_initiation	transcription_initiation	.	.	.	.	.	.	WBGene00000368	ccb-1	.,.,WBGene00000368
chrI	3646884	3647035	151	*	putative_enhancer	transcription_initiation	transcription_initiation	.	.	.	.	.	.	WBGene00000368	ccb-1	.,.,WBGene00000368
chrI	3648169	3648320	151	*	coding_promoter	unassigned_promoter	coding_promoter	.	.	.	WBGene00000368	ccb-1	protein_coding	.	.	.,WBGene00000368,.
chrI	3649415	3649566	151	*	coding_promoter	transcription_initiation	coding_promoter	.	.	.	WBGene00000368	ccb-1	protein_coding	.	.	.,WBGene00000368,.
chrI	3650787	3650938	151	*	putative_enhancer	transcription_initiation	transcription_initiation	.	.	.	.	.	.	.	.
chrI	3652773	3652924	151	*	coding_promoter	coding_promoter	coding_promoter	WBGene00000628	col-51	protein_coding	WBGene00000627	col-50	protein_coding	.	.	WBGene00000628,WBGene00000627,.
chrI	3663147	3663298	151	*	other_element	no_transcription	no_transcription	.	.	.	.	.	.	WBGene00020903	acd-5	.,.,WBGene00020903
chrI	3663565	3663716	151	*	coding_promoter	transcription_initiation	coding_promoter	.	.	.	WBGene00020903	acd-5	protein_coding	.	.	.,WBGene00020903,.
chrI	3664043	3664194	151	*	coding_promoter	transcription_initiation	coding_promoter	.	.	.	WBGene00020903	acd-5	protein_coding	.	.	.,WBGene00020903,.
chrI	3668886	3669037	151	*	other_element	no_transcription	no_transcription	.	.	.	.	.	.	WBGene00004890	smp-2	.,.,WBGene00004890
chrI	3669943	3670094	151	*	putative_enhancer	transcription_initiation	no_transcription	.	.	.	.	.	.	WBGene00004890	smp-2	.,.,WBGene00004890
chrI	3671315	3671466	151	*	putative_enhancer	transcription_initiation	transcription_initiation	.	.	.	.	.	.	WBGene00004890	smp-2	.,.,WBGene00004890
chrI	3671828	3671979	151	*	coding_promoter	transcription_initiation	coding_promoter	.	.	.	WBGene00004890	smp-2	protein_coding	.	.	.,WBGene00004890,.
chrI	3672767	3672918	151	*	coding_promoter	unassigned_promoter	coding_promoter	.	.	.	WBGene00004890	smp-2	protein_coding	.	.	.,WBGene00004890,.
chrI	3675837	3675988	151	*	coding_promoter	transcription_initiation	coding_promoter	.	.	.	WBGene00004890	smp-2	protein_coding	.	.	.,WBGene00004890,.
chrI	3678020	3678171	151	*	other_element	no_transcription	no_transcription	.	.	.	.	.	.	.	.
chrI	3678905	3679056	151	*	putative_enhancer	transcription_initiation	no_transcription	.	.	.	.	.	.	.	.
chrI	3680101	3680252	151	*	putative_enhancer	transcription_initiation	transcription_initiation	.	.	.	.	.	.	WBGene00001501	ftn-2	.,.,WBGene00001501
chrI	3680886	3681037	151	*	coding_promoter	unassigned_promoter	coding_promoter	.	.	.	WBGene00001501	ftn-2	protein_coding	.	.	.,WBGene00001501,.
chrI	3682038	3682189	151	*	coding_promoter	unassigned_promoter	coding_promoter	.	.	.	WBGene00001501	ftn-2	protein_coding	.	.	.,WBGene00001501,.
chrI	3682950	3683101	151	*	putative_enhancer	transcription_initiation	transcription_initiation	.	.	.	.	.	.	WBGene00004272	rab-8	.,.,WBGene00004272
chrI	3684059	3684210	151	*	coding_promoter	coding_promoter	coding_promoter	WBGene00017025	D1037.1	protein_coding	WBGene00004272	rab-8	protein_coding	.	.	WBGene00017025,WBGene00004272,.
chrI	3684382	3684533	151	*	putative_enhancer	transcription_initiation	transcription_initiation	.	.	.	.	.	.	WBGene00004272,WBGene00017025	D1037.1,rab-8	.,.,WBGene00004272,WBGene00017025
chrI	3684576	3684727	151	*	coding_promoter	coding_promoter	coding_promoter	WBGene00017025	D1037.1	protein_coding	WBGene00004272	rab-8	protein_coding	.	.	WBGene00017025,WBGene00004272,.
chrI	3697718	3697869	151	*	coding_promoter	coding_promoter	coding_promoter	WBGene00002042	hus-1	protein_coding	WBGene00003418	msh-2	protein_coding	.	.	WBGene00002042,WBGene00003418,.
chrI	3698018	3698169	151	*	putative_enhancer	transcription_initiation	no_transcription	.	.	.	.	.	.	WBGene00002042	hus-1	.,.,WBGene00002042
chrI	3700546	3700697	151	*	other_element	no_transcription	no_transcription	.	.	.	.	.	.	.	.
chrI	3709257	3709408	151	*	putative_enhancer	transcription_initiation	transcription_initiation	.	.	.	.	.	.	WBGene00017651	F21A9.2	.,.,WBGene00017651
chrI	3709955	3710106	151	*	coding_promoter	coding_promoter	coding_promoter	WBGene00017650	F21A9.1	protein_coding	WBGene00017651	F21A9.2	protein_coding	.	.	WBGene00017650,WBGene00017651,.
chrI	3710346	3710497	151	*	coding_promoter	no_transcription	coding_promoter	.	.	.	WBGene00017651	F21A9.2	protein_coding	.	.	.,WBGene00017651,.
chrI	3710749	3710900	151	*	putative_enhancer	transcription_initiation	no_transcription	.	.	.	.	.	.	WBGene00017650	F21A9.1	.,.,WBGene00017650
chrI	3713554	3713705	151	*	putative_enhancer	transcription_initiation	transcription_initiation	.	.	.	.	.	.	WBGene00003040	lin-59	.,.,WBGene00003040
chrI	3714095	3714246	151	*	other_element	no_transcription	no_transcription	.	.	.	.	.	.	WBGene00003040	lin-59	.,.,WBGene00003040
chrI	3714864	3715015	151	*	putative_enhancer	transcription_initiation	transcription_initiation	.	.	.	.	.	.	WBGene00003040	lin-59	.,.,WBGene00003040
chrI	3720844	3720995	151	*	unassigned_promoter	unassigned_promoter	transcription_initiation	.	.	.	.	.	.	WBGene00003040	lin-59	.,.,WBGene00003040
chrI	3721444	3721595	151	*	coding_promoter	transcription_initiation	coding_promoter	.	.	.	WBGene00003040	lin-59	protein_coding	.	.	.,WBGene00003040,.
chrI	3721703	3721854	151	*	coding_promoter	coding_promoter	coding_promoter	WBGene00001601	glh-4	protein_coding	WBGene00003040	lin-59	protein_coding	.	.	WBGene00001601,WBGene00003040,.
chrI	3722658	3722809	151	*	other_element	no_transcription	no_transcription	.	.	.	.	.	.	WBGene00001601,WBGene00003040	glh-4,lin-59	.,.,WBGene00001601,WBGene00003040
chrI	3723521	3723672	151	*	coding_promoter	unassigned_promoter	coding_promoter	.	.	.	WBGene00003040	lin-59	protein_coding	.	.	.,WBGene00003040,.
chrI	3724766	3724917	151	*	coding_promoter	coding_promoter	coding_promoter	WBGene00001601	glh-4	protein_coding	WBGene00003040	lin-59	protein_coding	.	.	WBGene00001601,WBGene00003040,.
chrI	3726515	3726666	151	*	coding_promoter	coding_promoter	no_transcription	WBGene00001601	glh-4	protein_coding	.	.	.	.	.	WBGene00001601,.,.
chrI	3726684	3726835	151	*	coding_promoter	coding_promoter	transcription_initiation	WBGene00001601	glh-4	protein_coding	.	.	.	.	.	WBGene00001601,.,.
chrI	3727420	3727571	151	*	other_element	no_transcription	no_transcription	.	.	.	.	.	.	WBGene00001601	glh-4	.,.,WBGene00001601
chrI	3733798	3733949	151	*	putative_enhancer	transcription_initiation	transcription_initiation	.	.	.	.	.	.	WBGene00004147	larp-5	.,.,WBGene00004147
chrI	3734335	3734486	151	*	other_element	no_transcription	no_transcription	.	.	.	.	.	.	WBGene00004147	larp-5	.,.,WBGene00004147
chrI	3737673	3737824	151	*	putative_enhancer	transcription_initiation	transcription_initiation	.	.	.	.	.	.	WBGene00004147	larp-5	.,.,WBGene00004147
chrI	3738254	3738405	151	*	putative_enhancer	transcription_initiation	transcription_initiation	.	.	.	.	.	.	WBGene00004147	larp-5	.,.,WBGene00004147
chrI	3738970	3739121	151	*	putative_enhancer	no_transcription	transcription_initiation	.	.	.	.	.	.	WBGene00004147	larp-5	.,.,WBGene00004147
chrI	3739335	3739486	151	*	coding_promoter	coding_promoter	transcription_initiation	WBGene00020466	sld-2	protein_coding	.	.	.	.	.	WBGene00020466,.,.
chrI	3739990	3740141	151	*	other_element	no_transcription	no_transcription	.	.	.	.	.	.	WBGene00004147,WBGene00020466	larp-5,sld-2	.,.,WBGene00004147,WBGene00020466
chrI	3740470	3740621	151	*	coding_promoter	coding_promoter	coding_promoter	WBGene00020466	sld-2	protein_coding	WBGene00004147	larp-5	protein_coding	.	.	WBGene00020466,WBGene00004147,.
chrI	3741221	3741372	151	*	coding_promoter	coding_promoter	coding_promoter	WBGene00020466	sld-2	protein_coding	WBGene00004147	larp-5	protein_coding	.	.	WBGene00020466,WBGene00004147,.
chrI	3744289	3744440	151	*	coding_promoter	coding_promoter	transcription_initiation	WBGene00021175	math-46	protein_coding	.	.	.	.	.	WBGene00021175,.,.
chrI	3744852	3745003	151	*	other_element	no_transcription	no_transcription	.	.	.	.	.	.	WBGene00021175	math-46	.,.,WBGene00021175
chrI	3749265	3749416	151	*	putative_enhancer	transcription_initiation	transcription_initiation	.	.	.	.	.	.	WBGene00002135	inx-13	.,.,WBGene00002135
chrI	3750301	3750452	151	*	putative_enhancer	transcription_initiation	transcription_initiation	.	.	.	.	.	.	WBGene00002135	inx-13	.,.,WBGene00002135
chrI	3751443	3751594	151	*	putative_enhancer	transcription_initiation	transcription_initiation	.	.	.	.	.	.	WBGene00002135	inx-13	.,.,WBGene00002135
chrI	3752230	3752381	151	*	putative_enhancer	transcription_initiation	transcription_initiation	.	.	.	.	.	.	WBGene00002135	inx-13	.,.,WBGene00002135
chrI	3752855	3753006	151	*	putative_enhancer	transcription_initiation	transcription_initiation	.	.	.	.	.	.	WBGene00002135	inx-13	.,.,WBGene00002135
chrI	3754548	3754699	151	*	putative_enhancer	transcription_initiation	transcription_initiation	.	.	.	.	.	.	.	.
chrI	3759127	3759278	151	*	coding_promoter	transcription_initiation	coding_promoter	.	.	.	WBGene00002134	inx-12	protein_coding	.	.	.,WBGene00002134,.
chrI	3762695	3762846	151	*	other_element	no_transcription	no_transcription	.	.	.	.	.	.	.	.
chrI	3781572	3781723	151	*	coding_promoter	coding_promoter	coding_promoter	WBGene00016323	C32E8.5	protein_coding	WBGene00004368	ric-19	protein_coding	.	.	WBGene00016323,WBGene00004368,.
chrI	3781775	3781926	151	*	coding_promoter	transcription_initiation	coding_promoter	.	.	.	WBGene00004368	ric-19	protein_coding	.	.	.,WBGene00004368,.
chrI	3784390	3784541	151	*	putative_enhancer	transcription_initiation	transcription_initiation	.	.	.	.	.	.	WBGene00016322	C32E8.4	.,.,WBGene00016322
chrI	3784563	3784714	151	*	putative_enhancer	transcription_initiation	no_transcription	.	.	.	.	.	.	.	.
chrI	3785304	3785455	151	*	coding_promoter	coding_promoter	transcription_initiation	WBGene00016321	tppp-1	protein_coding	.	.	.	.	.	WBGene00016321,.,.
chrI	3786025	3786176	151	*	putative_enhancer	transcription_initiation	transcription_initiation	.	.	.	.	.	.	WBGene00016321	tppp-1	.,.,WBGene00016321
chrI	3787701	3787852	151	*	coding_promoter	coding_promoter	transcription_initiation	WBGene00004425	rpl-13	protein_coding	.	.	.	.	.	WBGene00004425,.,.
chrI	3788175	3788326	151	*	putative_enhancer	transcription_initiation	transcription_initiation	.	.	.	.	.	.	WBGene00004425	rpl-13	.,.,WBGene00004425
chrI	3788679	3788830	151	*	putative_enhancer	transcription_initiation	transcription_initiation	.	.	.	.	.	.	WBGene00004425	rpl-13	.,.,WBGene00004425
chrI	3793486	3793637	151	*	coding_promoter	transcription_initiation	coding_promoter	.	.	.	WBGene00004217	ptr-2	protein_coding	.	.	.,WBGene00004217,.
chrI	3798622	3798773	151	*	putative_enhancer	transcription_initiation	transcription_initiation	.	.	.	.	.	.	WBGene00006751	unc-11	.,.,WBGene00006751
chrI	3805687	3805838	151	*	unassigned_promoter	unassigned_promoter	transcription_initiation	.	.	.	.	.	.	WBGene00006751	unc-11	.,.,WBGene00006751
chrI	3806038	3806189	151	*	coding_promoter	no_transcription	coding_promoter	.	.	.	WBGene00006751	unc-11	protein_coding	.	.	.,WBGene00006751,.
chrI	3806642	3806793	151	*	coding_promoter	transcription_initiation	coding_promoter	.	.	.	WBGene00006751	unc-11	protein_coding	.	.	.,WBGene00006751,.
chrI	3807518	3807669	151	*	putative_enhancer	no_transcription	transcription_initiation	.	.	.	.	.	.	WBGene00016326	ubr-1	.,.,WBGene00016326
chrI	3816960	3817111	151	*	coding_promoter	transcription_initiation	coding_promoter	.	.	.	WBGene00016326	ubr-1	protein_coding	.	.	.,WBGene00016326,.
chrI	3817365	3817516	151	*	coding_promoter	coding_promoter	transcription_initiation	WBGene00003797	npp-11	protein_coding	.	.	.	.	.	WBGene00003797,.,.
chrI	3817837	3817988	151	*	coding_promoter	coding_promoter	coding_promoter	WBGene00003797	npp-11	protein_coding	WBGene00016326	ubr-1	protein_coding	.	.	WBGene00003797,WBGene00016326,.
chrI	3821340	3821491	151	*	putative_enhancer	transcription_initiation	no_transcription	.	.	.	.	.	.	WBGene00003797	npp-11	.,.,WBGene00003797
chrI	3821765	3821916	151	*	coding_promoter	coding_promoter	transcription_initiation	WBGene00006833	unc-108	protein_coding	.	.	.	.	.	WBGene00006833,.,.
chrI	3822329	3822480	151	*	coding_promoter	coding_promoter	transcription_initiation	WBGene00006833	unc-108	protein_coding	.	.	.	.	.	WBGene00006833,.,.
chrI	3822744	3822895	151	*	putative_enhancer	transcription_initiation	transcription_initiation	.	.	.	.	.	.	WBGene00006833	unc-108	.,.,WBGene00006833
chrI	3823251	3823402	151	*	putative_enhancer	transcription_initiation	transcription_initiation	.	.	.	.	.	.	WBGene00006833	unc-108	.,.,WBGene00006833
chrI	3823578	3823729	151	*	unassigned_promoter	transcription_initiation	unassigned_promoter	.	.	.	.	.	.	WBGene00006833	unc-108	.,.,WBGene00006833
chrI	3824336	3824487	151	*	coding_promoter	coding_promoter	unassigned_promoter	WBGene00006833	unc-108	protein_coding	.	.	.	.	.	WBGene00006833,.,.
chrI	3824699	3824850	151	*	coding_promoter	coding_promoter	unassigned_promoter	WBGene00006833	unc-108	protein_coding	.	.	.	.	.	WBGene00006833,.,.
chrI	3825166	3825317	151	*	putative_enhancer	transcription_initiation	transcription_initiation	.	.	.	.	.	.	WBGene00006833	unc-108	.,.,WBGene00006833
chrI	3825850	3826001	151	*	putative_enhancer	transcription_initiation	transcription_initiation	.	.	.	.	.	.	WBGene00006833	unc-108	.,.,WBGene00006833
chrI	3826562	3826713	151	*	putative_enhancer	transcription_initiation	transcription_initiation	.	.	.	.	.	.	.	.
chrI	3827077	3827228	151	*	coding_promoter	coding_promoter	no_transcription	WBGene00018765	mpc-2	protein_coding	.	.	.	.	.	WBGene00018765,.,.
chrI	3828459	3828610	151	*	putative_enhancer	transcription_initiation	transcription_initiation	.	.	.	.	.	.	WBGene00044423	F53F10.8	.,.,WBGene00044423
chrI	3829373	3829524	151	*	coding_promoter	coding_promoter	transcription_initiation	WBGene00018764	F53F10.2	protein_coding	.	.	.	.	.	WBGene00018764,.,.
chrI	3829773	3829924	151	*	coding_promoter	coding_promoter	unassigned_promoter	WBGene00018764	F53F10.2	protein_coding	.	.	.	.	.	WBGene00018764,.,.
chrI	3830270	3830421	151	*	coding_promoter	coding_promoter	transcription_initiation	WBGene00018764	F53F10.2	protein_coding	.	.	.	.	.	WBGene00018764,.,.
chrI	3830723	3830874	151	*	putative_enhancer	transcription_initiation	transcription_initiation	.	.	.	.	.	.	WBGene00018764	F53F10.2	.,.,WBGene00018764
chrI	3831136	3831287	151	*	putative_enhancer	transcription_initiation	no_transcription	.	.	.	.	.	.	WBGene00018764	F53F10.2	.,.,WBGene00018764
chrI	3832929	3833080	151	*	putative_enhancer	transcription_initiation	no_transcription	.	.	.	.	.	.	WBGene00018764	F53F10.2	.,.,WBGene00018764
chrI	3837732	3837883	151	*	coding_promoter	unassigned_promoter	coding_promoter	.	.	.	WBGene00018763	F53F10.1	protein_coding	.	.	.,WBGene00018763,.
chrI	3839951	3840102	151	*	putative_enhancer	transcription_initiation	no_transcription	.	.	.	.	.	.	WBGene00020188	T03F1.6	.,.,WBGene00020188
chrI	3841577	3841728	151	*	coding_promoter	transcription_initiation	coding_promoter	.	.	.	WBGene00020188	T03F1.6	protein_coding	.	.	.,WBGene00020188,.
chrI	3842526	3842677	151	*	coding_promoter	transcription_initiation	coding_promoter	.	.	.	WBGene00020188	T03F1.6	protein_coding	.	.	.,WBGene00020188,.
chrI	3843698	3843849	151	*	other_element	no_transcription	no_transcription	.	.	.	.	.	.	.	.
chrI	3845898	3846049	151	*	putative_enhancer	transcription_initiation	transcription_initiation	.	.	.	.	.	.	.	.
chrI	3858225	3858376	151	*	putative_enhancer	transcription_initiation	transcription_initiation	.	.	.	.	.	.	WBGene00020189	tfbm-1	.,.,WBGene00020189
chrI	3860727	3860878	151	*	putative_enhancer	no_transcription	transcription_initiation	.	.	.	.	.	.	WBGene00020190	guk-1	.,.,WBGene00020190
chrI	3861538	3861689	151	*	unassigned_promoter	unassigned_promoter	transcription_initiation	.	.	.	.	.	.	WBGene00020190	guk-1	.,.,WBGene00020190
chrI	3862003	3862154	151	*	coding_promoter	transcription_initiation	coding_promoter	.	.	.	WBGene00020190	guk-1	protein_coding	.	.	.,WBGene00020190,.
chrI	3862330	3862481	151	*	coding_promoter	transcription_initiation	coding_promoter	.	.	.	WBGene00020190	guk-1	protein_coding	.	.	.,WBGene00020190,.
chrI	3862526	3862677	151	*	putative_enhancer	transcription_initiation	transcription_initiation	.	.	.	.	.	.	WBGene00020190	guk-1	.,.,WBGene00020190
chrI	3863051	3863202	151	*	putative_enhancer	transcription_initiation	transcription_initiation	.	.	.	.	.	.	WBGene00001832	hcp-4	.,.,WBGene00001832
chrI	3864580	3864731	151	*	putative_enhancer	transcription_initiation	no_transcription	.	.	.	.	.	.	WBGene00001832	hcp-4	.,.,WBGene00001832
chrI	3865616	3865767	151	*	putative_enhancer	no_transcription	transcription_initiation	.	.	.	.	.	.	WBGene00001832	hcp-4	.,.,WBGene00001832
chrI	3865999	3866150	151	*	coding_promoter	unassigned_promoter	coding_promoter	.	.	.	WBGene00001832	hcp-4	protein_coding	.	.	.,WBGene00001832,.
chrI	3866656	3866807	151	*	coding_promoter	no_transcription	coding_promoter	.	.	.	WBGene00001832	hcp-4	protein_coding	.	.	.,WBGene00001832,.
chrI	3866879	3867030	151	*	coding_promoter	coding_promoter	no_transcription	WBGene00020185	pgk-1	protein_coding	.	.	.	.	.	WBGene00020185,.,.
chrI	3867312	3867463	151	*	coding_promoter	coding_promoter	unassigned_promoter	WBGene00020185	pgk-1	protein_coding	.	.	.	.	.	WBGene00020185,.,.
chrI	3873356	3873507	151	*	coding_promoter	coding_promoter	coding_promoter	WBGene00020184	uba-5	protein_coding	WBGene00020191	clec-53	protein_coding	.	.	WBGene00020184,WBGene00020191,.
chrI	3873893	3874044	151	*	coding_promoter	coding_promoter	transcription_initiation	WBGene00020184	uba-5	protein_coding	.	.	.	.	.	WBGene00020184,.,.
chrI	3876845	3876996	151	*	coding_promoter	coding_promoter	coding_promoter	WBGene00016837	syf-1	protein_coding	WBGene00020193	T03F1.12	protein_coding	.	.	WBGene00016837,WBGene00020193,.
chrI	3881443	3881594	151	*	coding_promoter	coding_promoter	no_transcription	WBGene00016836	C50F2.2	protein_coding	.	.	.	.	.	WBGene00016836,.,.
chrI	3887189	3887340	151	*	coding_promoter	no_transcription	coding_promoter	.	.	.	WBGene00000012	abf-1	protein_coding	.	.	.,WBGene00000012,.
chrI	3889276	3889427	151	*	putative_enhancer	transcription_initiation	transcription_initiation	.	.	.	.	.	.	WBGene00016838	C50F2.4	.,.,WBGene00016838
chrI	3891558	3891709	151	*	coding_promoter	coding_promoter	coding_promoter	WBGene00016835	C50F2.1	protein_coding	WBGene00016838	C50F2.4	protein_coding	.	.	WBGene00016835,WBGene00016838,.
chrI	3897335	3897486	151	*	coding_promoter	no_transcription	coding_promoter	.	.	.	WBGene00016839	C50F2.5	protein_coding	.	.	.,WBGene00016839,.
chrI	3898739	3898890	151	*	unassigned_promoter	unassigned_promoter	transcription_initiation	.	.	.	.	.	.	WBGene00001430	fkb-5	.,.,WBGene00001430
chrI	3899389	3899540	151	*	coding_promoter	transcription_initiation	coding_promoter	.	.	.	WBGene00001430	fkb-5	protein_coding	.	.	.,WBGene00001430,.
chrI	3899819	3899970	151	*	coding_promoter	transcription_initiation	coding_promoter	.	.	.	WBGene00001430	fkb-5	protein_coding	.	.	.,WBGene00001430,.
chrI	3900464	3900615	151	*	other_element	no_transcription	no_transcription	.	.	.	.	.	.	WBGene00016840	C50F2.7	.,.,WBGene00016840
chrI	3906302	3906453	151	*	coding_promoter	transcription_initiation	coding_promoter	.	.	.	WBGene00016841	magu-3	protein_coding	.	.	.,WBGene00016841,.
chrI	3908045	3908196	151	*	putative_enhancer	transcription_initiation	transcription_initiation	.	.	.	.	.	.	.	.
chrI	3908524	3908675	151	*	coding_promoter	coding_promoter	transcription_initiation	WBGene00003950	pbs-4	protein_coding	.	.	.	.	.	WBGene00003950,.,.
chrI	3910623	3910774	151	*	coding_promoter	transcription_initiation	coding_promoter	.	.	.	WBGene00020625	mrrf-1	protein_coding	.	.	.,WBGene00020625,.
chrI	3911864	3912015	151	*	putative_enhancer	transcription_initiation	no_transcription	.	.	.	.	.	.	WBGene00077599	T20F5.8	.,.,WBGene00077599
chrI	3913551	3913702	151	*	other_element	no_transcription	no_transcription	.	.	.	.	.	.	WBGene00020626	T20F5.4	.,.,WBGene00020626
chrI	3915769	3915920	151	*	putative_enhancer	transcription_initiation	transcription_initiation	.	.	.	.	.	.	WBGene00020626	T20F5.4	.,.,WBGene00020626
chrI	3916431	3916582	151	*	other_element	no_transcription	no_transcription	.	.	.	.	.	.	WBGene00020626	T20F5.4	.,.,WBGene00020626
chrI	3916775	3916926	151	*	coding_promoter	transcription_initiation	coding_promoter	.	.	.	WBGene00020626	T20F5.4	protein_coding	.	.	.,WBGene00020626,.
chrI	3928258	3928409	151	*	putative_enhancer	transcription_initiation	transcription_initiation	.	.	.	.	.	.	WBGene00020629	T20F5.7	.,.,WBGene00020629
chrI	3930187	3930338	151	*	putative_enhancer	transcription_initiation	transcription_initiation	.	.	.	.	.	.	WBGene00020629	T20F5.7	.,.,WBGene00020629
chrI	3930520	3930671	151	*	coding_promoter	coding_promoter	coding_promoter	WBGene00020653	T21E3.2	protein_coding	WBGene00020629	T20F5.7	protein_coding	.	.	WBGene00020653,WBGene00020629,.
chrI	3931681	3931832	151	*	coding_promoter	no_transcription	coding_promoter	.	.	.	WBGene00020629	T20F5.7	protein_coding	.	.	.,WBGene00020629,.
chrI	3931839	3931990	151	*	coding_promoter	coding_promoter	no_transcription	WBGene00020652	egg-4	protein_coding	.	.	.	.	.	WBGene00020652,.,.
chrI	3934891	3935042	151	*	putative_enhancer	no_transcription	transcription_initiation	.	.	.	.	.	.	.	.
chrI	3935099	3935250	151	*	other_element	no_transcription	no_transcription	.	.	.	.	.	.	.	.
chrI	3954085	3954236	151	*	coding_promoter	transcription_initiation	coding_promoter	.	.	.	WBGene00003072	lrp-2	protein_coding	.	.	.,WBGene00003072,.
chrI	3954803	3954954	151	*	coding_promoter	no_transcription	coding_promoter	.	.	.	WBGene00003072	lrp-2	protein_coding	.	.	.,WBGene00003072,.
chrI	3955484	3955635	151	*	other_element	no_transcription	no_transcription	.	.	.	.	.	.	WBGene00003072	lrp-2	.,.,WBGene00003072
chrI	3956605	3956756	151	*	putative_enhancer	no_transcription	transcription_initiation	.	.	.	.	.	.	WBGene00003072	lrp-2	.,.,WBGene00003072
chrI	3956798	3956949	151	*	putative_enhancer	transcription_initiation	transcription_initiation	.	.	.	.	.	.	WBGene00003072	lrp-2	.,.,WBGene00003072
chrI	3957777	3957928	151	*	putative_enhancer	transcription_initiation	transcription_initiation	.	.	.	.	.	.	WBGene00003072	lrp-2	.,.,WBGene00003072
chrI	3958527	3958678	151	*	coding_promoter	transcription_initiation	coding_promoter	.	.	.	WBGene00003072	lrp-2	protein_coding	.	.	.,WBGene00003072,.
chrI	3959590	3959741	151	*	putative_enhancer	transcription_initiation	transcription_initiation	.	.	.	.	.	.	.	.
chrI	3960277	3960428	151	*	putative_enhancer	transcription_initiation	transcription_initiation	.	.	.	.	.	.	.	.
chrI	3976200	3976351	151	*	putative_enhancer	no_transcription	transcription_initiation	.	.	.	.	.	.	WBGene00017909	F28H1.4	.,.,WBGene00017909
chrI	3978654	3978805	151	*	other_element	no_transcription	no_transcription	.	.	.	.	.	.	WBGene00017910	F28H1.5	.,.,WBGene00017910
chrI	3982914	3983065	151	*	coding_promoter	coding_promoter	transcription_initiation	WBGene00000197	aars-2	protein_coding	.	.	.	.	.	WBGene00000197,.,.
chrI	3986573	3986724	151	*	putative_enhancer	transcription_initiation	transcription_initiation	.	.	.	.	.	.	WBGene00000197	aars-2	.,.,WBGene00000197
chrI	3987219	3987370	151	*	putative_enhancer	no_transcription	transcription_initiation	.	.	.	.	.	.	.	.
chrI	3987777	3987928	151	*	coding_promoter	coding_promoter	transcription_initiation	WBGene00000779	cpn-3	protein_coding	.	.	.	.	.	WBGene00000779,.,.
chrI	3988314	3988465	151	*	putative_enhancer	transcription_initiation	transcription_initiation	.	.	.	.	.	.	WBGene00000779	cpn-3	.,.,WBGene00000779
chrI	3988737	3988888	151	*	putative_enhancer	transcription_initiation	transcription_initiation	.	.	.	.	.	.	.	.
chrI	3989485	3989636	151	*	putative_enhancer	no_transcription	transcription_initiation	.	.	.	.	.	.	.	.
chrI	3990971	3991122	151	*	putative_enhancer	transcription_initiation	transcription_initiation	.	.	.	.	.	.	.	.
chrI	3991203	3991354	151	*	coding_promoter	coding_promoter	transcription_initiation	WBGene00017908	F28H1.1	protein_coding	.	.	.	.	.	WBGene00017908,.,.
chrI	3992428	3992579	151	*	coding_promoter	coding_promoter	unassigned_promoter	WBGene00017908	F28H1.1	protein_coding	.	.	.	.	.	WBGene00017908,.,.
chrI	3992727	3992878	151	*	unassigned_promoter	transcription_initiation	unassigned_promoter	.	.	.	.	.	.	WBGene00017908	F28H1.1	.,.,WBGene00017908
chrI	3993617	3993768	151	*	putative_enhancer	transcription_initiation	transcription_initiation	.	.	.	.	.	.	WBGene00017908	F28H1.1	.,.,WBGene00017908
chrI	3994560	3994711	151	*	coding_promoter	coding_promoter	transcription_initiation	WBGene00017908	F28H1.1	protein_coding	.	.	.	.	.	WBGene00017908,.,.
chrI	3996980	3997131	151	*	other_element	no_transcription	no_transcription	.	.	.	.	.	.	.	.
chrI	4001891	4002042	151	*	other_element	no_transcription	no_transcription	.	.	.	.	.	.	WBGene00006805	unc-73	.,.,WBGene00006805
chrI	4004802	4004953	151	*	coding_promoter	coding_promoter	transcription_initiation	WBGene00018868	F55C7.2	protein_coding	.	.	.	.	.	WBGene00018868,.,.
chrI	4005440	4005591	151	*	putative_enhancer	no_transcription	transcription_initiation	.	.	.	.	.	.	WBGene00006805,WBGene00018868	F55C7.2,unc-73	.,.,WBGene00006805,WBGene00018868
chrI	4005705	4005856	151	*	putative_enhancer	transcription_initiation	transcription_initiation	.	.	.	.	.	.	WBGene00006805,WBGene00018868	F55C7.2,unc-73	.,.,WBGene00006805,WBGene00018868
chrI	4006413	4006564	151	*	putative_enhancer	transcription_initiation	transcription_initiation	.	.	.	.	.	.	WBGene00006805	unc-73	.,.,WBGene00006805
chrI	4007177	4007328	151	*	putative_enhancer	no_transcription	transcription_initiation	.	.	.	.	.	.	WBGene00006805	unc-73	.,.,WBGene00006805
chrI	4007415	4007566	151	*	putative_enhancer	transcription_initiation	transcription_initiation	.	.	.	.	.	.	WBGene00006805	unc-73	.,.,WBGene00006805
chrI	4008258	4008409	151	*	unassigned_promoter	unassigned_promoter	transcription_initiation	.	.	.	.	.	.	WBGene00006805	unc-73	.,.,WBGene00006805
chrI	4008774	4008925	151	*	putative_enhancer	transcription_initiation	transcription_initiation	.	.	.	.	.	.	WBGene00006805	unc-73	.,.,WBGene00006805
chrI	4009679	4009830	151	*	putative_enhancer	transcription_initiation	transcription_initiation	.	.	.	.	.	.	WBGene00006805	unc-73	.,.,WBGene00006805
chrI	4009966	4010117	151	*	putative_enhancer	no_transcription	transcription_initiation	.	.	.	.	.	.	WBGene00006805	unc-73	.,.,WBGene00006805
chrI	4011405	4011556	151	*	putative_enhancer	transcription_initiation	transcription_initiation	.	.	.	.	.	.	WBGene00006805	unc-73	.,.,WBGene00006805
chrI	4012290	4012441	151	*	putative_enhancer	transcription_initiation	transcription_initiation	.	.	.	.	.	.	WBGene00006805	unc-73	.,.,WBGene00006805
chrI	4012911	4013062	151	*	putative_enhancer	transcription_initiation	transcription_initiation	.	.	.	.	.	.	WBGene00006805	unc-73	.,.,WBGene00006805
chrI	4013777	4013928	151	*	other_element	no_transcription	no_transcription	.	.	.	.	.	.	WBGene00006805	unc-73	.,.,WBGene00006805
chrI	4017508	4017659	151	*	coding_promoter	transcription_initiation	coding_promoter	.	.	.	WBGene00006805	unc-73	protein_coding	.	.	.,WBGene00006805,.
chrI	4017889	4018040	151	*	coding_promoter	no_transcription	coding_promoter	.	.	.	WBGene00006805	unc-73	protein_coding	.	.	.,WBGene00006805,.
chrI	4018507	4018658	151	*	putative_enhancer	transcription_initiation	transcription_initiation	.	.	.	.	.	.	WBGene00006805	unc-73	.,.,WBGene00006805
chrI	4019816	4019967	151	*	putative_enhancer	transcription_initiation	transcription_initiation	.	.	.	.	.	.	WBGene00006805	unc-73	.,.,WBGene00006805
chrI	4020631	4020782	151	*	coding_promoter	transcription_initiation	coding_promoter	.	.	.	WBGene00006805	unc-73	protein_coding	.	.	.,WBGene00006805,.
chrI	4021095	4021246	151	*	unassigned_promoter	unassigned_promoter	transcription_initiation	.	.	.	.	.	.	WBGene00006805	unc-73	.,.,WBGene00006805
chrI	4029397	4029548	151	*	putative_enhancer	transcription_initiation	transcription_initiation	.	.	.	.	.	.	WBGene00006805	unc-73	.,.,WBGene00006805
chrI	4030054	4030205	151	*	putative_enhancer	transcription_initiation	no_transcription	.	.	.	.	.	.	WBGene00006805	unc-73	.,.,WBGene00006805
chrI	4030631	4030782	151	*	putative_enhancer	transcription_initiation	transcription_initiation	.	.	.	.	.	.	WBGene00006805	unc-73	.,.,WBGene00006805
chrI	4032565	4032716	151	*	coding_promoter	transcription_initiation	coding_promoter	.	.	.	WBGene00006805	unc-73	protein_coding	.	.	.,WBGene00006805,.
chrI	4033512	4033663	151	*	putative_enhancer	transcription_initiation	transcription_initiation	.	.	.	.	.	.	.	.
chrI	4034070	4034221	151	*	putative_enhancer	transcription_initiation	transcription_initiation	.	.	.	.	.	.	.	.
chrI	4035464	4035615	151	*	coding_promoter	coding_promoter	transcription_initiation	WBGene00006820	unc-89	protein_coding	.	.	.	.	.	WBGene00006820,.,.
chrI	4036987	4037138	151	*	putative_enhancer	transcription_initiation	transcription_initiation	.	.	.	.	.	.	WBGene00006820	unc-89	.,.,WBGene00006820
chrI	4037798	4037949	151	*	putative_enhancer	transcription_initiation	transcription_initiation	.	.	.	.	.	.	WBGene00006820	unc-89	.,.,WBGene00006820
chrI	4040682	4040833	151	*	other_element	no_transcription	no_transcription	.	.	.	.	.	.	WBGene00006820	unc-89	.,.,WBGene00006820
chrI	4041018	4041169	151	*	putative_enhancer	transcription_initiation	no_transcription	.	.	.	.	.	.	WBGene00006820	unc-89	.,.,WBGene00006820
chrI	4046754	4046905	151	*	unassigned_promoter	transcription_initiation	unassigned_promoter	.	.	.	.	.	.	WBGene00006820	unc-89	.,.,WBGene00006820
chrI	4050627	4050778	151	*	putative_enhancer	transcription_initiation	transcription_initiation	.	.	.	.	.	.	WBGene00006820	unc-89	.,.,WBGene00006820
chrI	4051442	4051593	151	*	other_element	no_transcription	no_transcription	.	.	.	.	.	.	WBGene00006820	unc-89	.,.,WBGene00006820
chrI	4072810	4072961	151	*	putative_enhancer	transcription_initiation	transcription_initiation	.	.	.	.	.	.	WBGene00006820,WBGene00015631	clec-89,unc-89	.,.,WBGene00006820,WBGene00015631
chrI	4073675	4073826	151	*	putative_enhancer	transcription_initiation	transcription_initiation	.	.	.	.	.	.	WBGene00006820,WBGene00015631	clec-89,unc-89	.,.,WBGene00006820,WBGene00015631
chrI	4074969	4075120	151	*	coding_promoter	no_transcription	coding_promoter	.	.	.	WBGene00015631	clec-89	protein_coding	.	.	.,WBGene00015631,.
chrI	4081302	4081453	151	*	coding_promoter	coding_promoter	transcription_initiation	WBGene00006820	unc-89	protein_coding	.	.	.	.	.	WBGene00006820,.,.
chrI	4091793	4091944	151	*	other_element	no_transcription	no_transcription	.	.	.	.	.	.	.	.
chrI	4094036	4094187	151	*	coding_promoter	coding_promoter	transcription_initiation	WBGene00016066	acd-2	protein_coding	.	.	.	.	.	WBGene00016066,.,.
chrI	4099627	4099778	151	*	other_element	no_transcription	no_transcription	.	.	.	.	.	.	.	.
chrI	4099986	4100137	151	*	other_element	no_transcription	no_transcription	.	.	.	.	.	.	.	.
chrI	4108730	4108881	151	*	coding_promoter	coding_promoter	no_transcription	WBGene00016063	delm-2	protein_coding	.	.	.	.	.	WBGene00016063,.,.
chrI	4114571	4114722	151	*	coding_promoter	coding_promoter	no_transcription	WBGene00000867	cyb-2.2	protein_coding	.	.	.	.	.	WBGene00000867,.,.
chrI	4116472	4116623	151	*	coding_promoter	coding_promoter	no_transcription	WBGene00019254	H31G24.3	protein_coding	.	.	.	.	.	WBGene00019254,.,.
chrI	4125945	4126096	151	*	coding_promoter	coding_promoter	unassigned_promoter	WBGene00003029	lin-44	protein_coding	.	.	.	.	.	WBGene00003029,.,.
chrI	4132240	4132391	151	*	coding_promoter	coding_promoter	coding_promoter	WBGene00017085	E01A2.2	protein_coding	WBGene00002696	let-504	protein_coding	.	.	WBGene00017085,WBGene00002696,.
chrI	4136895	4137046	151	*	putative_enhancer	transcription_initiation	transcription_initiation	.	.	.	.	.	.	WBGene00017087	E01A2.5	.,.,WBGene00017087
chrI	4137475	4137626	151	*	putative_enhancer	transcription_initiation	no_transcription	.	.	.	.	.	.	WBGene00017088	akir-1	.,.,WBGene00017088
chrI	4138759	4138910	151	*	coding_promoter	transcription_initiation	coding_promoter	.	.	.	WBGene00017088	akir-1	protein_coding	.	.	.,WBGene00017088,.
chrI	4139110	4139261	151	*	coding_promoter	transcription_initiation	coding_promoter	.	.	.	WBGene00017088	akir-1	protein_coding	.	.	.,WBGene00017088,.
chrI	4139386	4139537	151	*	coding_promoter	coding_promoter	coding_promoter	WBGene00017084	E01A2.1	protein_coding	WBGene00017088	akir-1	protein_coding	.	.	WBGene00017084,WBGene00017088,.
chrI	4139749	4139900	151	*	coding_promoter	coding_promoter	coding_promoter	WBGene00017084	E01A2.1	protein_coding	WBGene00017088	akir-1	protein_coding	.	.	WBGene00017084,WBGene00017088,.
chrI	4140348	4140499	151	*	coding_promoter	coding_promoter	transcription_initiation	WBGene00017084	E01A2.1	protein_coding	.	.	.	.	.	WBGene00017084,.,.
chrI	4140759	4140910	151	*	coding_promoter	transcription_initiation	coding_promoter	.	.	.	WBGene00017088	akir-1	protein_coding	.	.	.,WBGene00017088,.
chrI	4145054	4145205	151	*	putative_enhancer	no_transcription	transcription_initiation	.	.	.	.	.	.	.	.
chrI	4145209	4145360	151	*	other_element	no_transcription	no_transcription	.	.	.	.	.	.	WBGene00077701	poml-3	.,.,WBGene00077701
chrI	4147104	4147255	151	*	coding_promoter	transcription_initiation	coding_promoter	.	.	.	WBGene00077701	poml-3	protein_coding	.	.	.,WBGene00077701,.
chrI	4149343	4149494	151	*	coding_promoter	no_transcription	coding_promoter	.	.	.	WBGene00020040	R12E2.15	protein_coding	.	.	.,WBGene00020040,.
chrI	4149759	4149910	151	*	coding_promoter	coding_promoter	no_transcription	WBGene00020039	R12E2.14	protein_coding	.	.	.	.	.	WBGene00020039,.,.
chrI	4153333	4153484	151	*	putative_enhancer	no_transcription	transcription_initiation	.	.	.	.	.	.	.	.
chrI	4154444	4154595	151	*	coding_promoter	transcription_initiation	coding_promoter	.	.	.	WBGene00020033	R12E2.7	protein_coding	.	.	.,WBGene00020033,.
chrI	4155688	4155839	151	*	putative_enhancer	transcription_initiation	transcription_initiation	.	.	.	.	.	.	WBGene00020034	R12E2.8	.,.,WBGene00020034
chrI	4157260	4157411	151	*	putative_enhancer	no_transcription	transcription_initiation	.	.	.	.	.	.	WBGene00020034	R12E2.8	.,.,WBGene00020034
chrI	4157600	4157751	151	*	other_element	no_transcription	no_transcription	.	.	.	.	.	.	WBGene00020034	R12E2.8	.,.,WBGene00020034
chrI	4158165	4158316	151	*	putative_enhancer	transcription_initiation	transcription_initiation	.	.	.	.	.	.	WBGene00020034	R12E2.8	.,.,WBGene00020034
chrI	4158699	4158850	151	*	coding_promoter	no_transcription	coding_promoter	.	.	.	WBGene00020034	R12E2.8	protein_coding	.	.	.,WBGene00020034,.
chrI	4161184	4161335	151	*	coding_promoter	coding_promoter	coding_promoter	WBGene00002138	inx-16	protein_coding	WBGene00002137	inx-15	protein_coding	.	.	WBGene00002138,WBGene00002137,.
chrI	4161912	4162063	151	*	coding_promoter	coding_promoter	transcription_initiation	WBGene00002138	inx-16	protein_coding	.	.	.	.	.	WBGene00002138,.,.
chrI	4171400	4171551	151	*	other_element	no_transcription	no_transcription	.	.	.	.	.	.	WBGene00020035	egg-5	.,.,WBGene00020035
chrI	4172083	4172234	151	*	coding_promoter	coding_promoter	coding_promoter	WBGene00004464	rpn-8	protein_coding	WBGene00020035	egg-5	protein_coding	.	.	WBGene00004464,WBGene00020035,.
chrI	4173046	4173197	151	*	other_element	no_transcription	no_transcription	.	.	.	.	.	.	WBGene00004464,WBGene00020036	R12E2.11,rpn-8	.,.,WBGene00004464,WBGene00020036
chrI	4173831	4173982	151	*	coding_promoter	coding_promoter	transcription_initiation	WBGene00004464	rpn-8	protein_coding	.	.	.	.	.	WBGene00004464,.,.
chrI	4174318	4174469	151	*	coding_promoter	coding_promoter	transcription_initiation	WBGene00004464	rpn-8	protein_coding	.	.	.	.	.	WBGene00004464,.,.
chrI	4174653	4174804	151	*	coding_promoter	no_transcription	coding_promoter	.	.	.	WBGene00020037	mrps-6	protein_coding	.	.	.,WBGene00020037,.
chrI	4174993	4175144	151	*	coding_promoter	coding_promoter	coding_promoter	WBGene00004464	rpn-8	protein_coding	WBGene00020037	mrps-6	protein_coding	.	.	WBGene00004464,WBGene00020037,.
chrI	4175883	4176034	151	*	non-coding_RNA	non-coding_RNA	transcription_initiation	WBGene00044929	R12E2.17	snoRNA	.	.	.	.	.	WBGene00044929,.,.
chrI	4177490	4177641	151	*	putative_enhancer	transcription_initiation	transcription_initiation	.	.	.	.	.	.	WBGene00020031,WBGene00020038	R12E2.13,suco-1	.,.,WBGene00020031,WBGene00020038
chrI	4177754	4177905	151	*	putative_enhancer	transcription_initiation	transcription_initiation	.	.	.	.	.	.	WBGene00020031,WBGene00020038	R12E2.13,suco-1	.,.,WBGene00020031,WBGene00020038
chrI	4178547	4178698	151	*	coding_promoter	coding_promoter	coding_promoter	WBGene00020031	suco-1	protein_coding	WBGene00020038	R12E2.13	protein_coding	.	.	WBGene00020031,WBGene00020038,.
chrI	4181853	4182004	151	*	putative_enhancer	transcription_initiation	no_transcription	.	.	.	.	.	.	WBGene00020031	suco-1	.,.,WBGene00020031
chrI	4182199	4182350	151	*	putative_enhancer	no_transcription	transcription_initiation	.	.	.	.	.	.	WBGene00020030	R12E2.1	.,.,WBGene00020030
chrI	4184566	4184717	151	*	putative_enhancer	transcription_initiation	no_transcription	.	.	.	.	.	.	WBGene00020030	R12E2.1	.,.,WBGene00020030
chrI	4185330	4185481	151	*	putative_enhancer	transcription_initiation	transcription_initiation	.	.	.	.	.	.	WBGene00004093	ppw-1	.,.,WBGene00004093
chrI	4185662	4185813	151	*	unassigned_promoter	no_transcription	unassigned_promoter	.	.	.	.	.	.	WBGene00004093	ppw-1	.,.,WBGene00004093
chrI	4185945	4186096	151	*	coding_promoter	coding_promoter	transcription_initiation	WBGene00004093	ppw-1	protein_coding	.	.	.	.	.	WBGene00004093,.,.
chrI	4186365	4186516	151	*	coding_promoter	coding_promoter	transcription_initiation	WBGene00004093	ppw-1	protein_coding	.	.	.	.	.	WBGene00004093,.,.
chrI	4187197	4187348	151	*	other_element	no_transcription	no_transcription	.	.	.	.	.	.	WBGene00004093	ppw-1	.,.,WBGene00004093
chrI	4187465	4187616	151	*	putative_enhancer	transcription_initiation	no_transcription	.	.	.	.	.	.	WBGene00004093	ppw-1	.,.,WBGene00004093
chrI	4188257	4188408	151	*	other_element	no_transcription	no_transcription	.	.	.	.	.	.	WBGene00004093	ppw-1	.,.,WBGene00004093
chrI	4198675	4198826	151	*	putative_enhancer	transcription_initiation	transcription_initiation	.	.	.	.	.	.	WBGene00015974	snrp-40.2	.,.,WBGene00015974
chrI	4198988	4199139	151	*	putative_enhancer	transcription_initiation	transcription_initiation	.	.	.	.	.	.	WBGene00015974	snrp-40.2	.,.,WBGene00015974
chrI	4199355	4199506	151	*	putative_enhancer	transcription_initiation	transcription_initiation	.	.	.	.	.	.	WBGene00015974	snrp-40.2	.,.,WBGene00015974
chrI	4199739	4199890	151	*	putative_enhancer	transcription_initiation	transcription_initiation	.	.	.	.	.	.	WBGene00015974	snrp-40.2	.,.,WBGene00015974
chrI	4200055	4200206	151	*	putative_enhancer	transcription_initiation	transcription_initiation	.	.	.	.	.	.	WBGene00015974	snrp-40.2	.,.,WBGene00015974
chrI	4200711	4200862	151	*	putative_enhancer	no_transcription	transcription_initiation	.	.	.	.	.	.	WBGene00015974	snrp-40.2	.,.,WBGene00015974
chrI	4201058	4201209	151	*	putative_enhancer	transcription_initiation	transcription_initiation	.	.	.	.	.	.	WBGene00015974	snrp-40.2	.,.,WBGene00015974
chrI	4201626	4201777	151	*	putative_enhancer	transcription_initiation	transcription_initiation	.	.	.	.	.	.	WBGene00015974	snrp-40.2	.,.,WBGene00015974
chrI	4202288	4202439	151	*	putative_enhancer	transcription_initiation	transcription_initiation	.	.	.	.	.	.	WBGene00015973,WBGene00015974	C18E3.4,snrp-40.2	.,.,WBGene00015973,WBGene00015974
chrI	4202768	4202919	151	*	putative_enhancer	transcription_initiation	transcription_initiation	.	.	.	.	.	.	WBGene00015973,WBGene00015974	C18E3.4,snrp-40.2	.,.,WBGene00015973,WBGene00015974
chrI	4210389	4210540	151	*	coding_promoter	coding_promoter	coding_promoter	WBGene00015971	swsn-2.2	protein_coding	WBGene00001985	hop-1	protein_coding	.	.	WBGene00015971,WBGene00001985,.
chrI	4210751	4210902	151	*	coding_promoter	coding_promoter	transcription_initiation	WBGene00015971	swsn-2.2	protein_coding	.	.	.	.	.	WBGene00015971,.,.
chrI	4215726	4215877	151	*	coding_promoter	no_transcription	coding_promoter	.	.	.	WBGene00015976	C18E3.9	protein_coding	.	.	.,WBGene00015976,.
chrI	4215987	4216138	151	*	coding_promoter	transcription_initiation	coding_promoter	.	.	.	WBGene00015976	C18E3.9	protein_coding	.	.	.,WBGene00015976,.
chrI	4216481	4216632	151	*	putative_enhancer	no_transcription	transcription_initiation	.	.	.	.	.	.	.	.
chrI	4217283	4217434	151	*	putative_enhancer	transcription_initiation	transcription_initiation	.	.	.	.	.	.	.	.
chrI	4218434	4218585	151	*	coding_promoter	coding_promoter	transcription_initiation	WBGene00003516	nab-1	protein_coding	.	.	.	.	.	WBGene00003516,.,.
chrI	4218689	4218840	151	*	putative_enhancer	no_transcription	transcription_initiation	.	.	.	.	.	.	WBGene00003516	nab-1	.,.,WBGene00003516
chrI	4219749	4219900	151	*	putative_enhancer	transcription_initiation	transcription_initiation	.	.	.	.	.	.	WBGene00003516	nab-1	.,.,WBGene00003516
chrI	4223142	4223293	151	*	putative_enhancer	transcription_initiation	transcription_initiation	.	.	.	.	.	.	WBGene00003516	nab-1	.,.,WBGene00003516
chrI	4224890	4225041	151	*	putative_enhancer	transcription_initiation	transcription_initiation	.	.	.	.	.	.	WBGene00003516	nab-1	.,.,WBGene00003516
chrI	4225847	4225998	151	*	putative_enhancer	no_transcription	transcription_initiation	.	.	.	.	.	.	WBGene00003516	nab-1	.,.,WBGene00003516
chrI	4227613	4227764	151	*	putative_enhancer	transcription_initiation	no_transcription	.	.	.	.	.	.	WBGene00003516	nab-1	.,.,WBGene00003516
chrI	4229601	4229752	151	*	putative_enhancer	transcription_initiation	transcription_initiation	.	.	.	.	.	.	WBGene00003516	nab-1	.,.,WBGene00003516
chrI	4242491	4242642	151	*	putative_enhancer	transcription_initiation	transcription_initiation	.	.	.	.	.	.	WBGene00003584	ndx-7	.,.,WBGene00003584
chrI	4247531	4247682	151	*	coding_promoter	coding_promoter	transcription_initiation	WBGene00007001	tufm-2	protein_coding	.	.	.	.	.	WBGene00007001,.,.
chrI	4254039	4254190	151	*	unassigned_promoter	transcription_initiation	unassigned_promoter	.	.	.	.	.	.	WBGene00016609	C43E11.12	.,.,WBGene00016609
chrI	4254746	4254897	151	*	unassigned_promoter	transcription_initiation	unassigned_promoter	.	.	.	.	.	.	WBGene00016603	met-1	.,.,WBGene00016603
chrI	4255388	4255539	151	*	putative_enhancer	transcription_initiation	transcription_initiation	.	.	.	.	.	.	WBGene00016603	met-1	.,.,WBGene00016603
chrI	4265949	4266100	151	*	other_element	no_transcription	no_transcription	.	.	.	.	.	.	WBGene00016602	mus-81	.,.,WBGene00016602
chrI	4270483	4270634	151	*	coding_promoter	coding_promoter	coding_promoter	WBGene00016601	acin-1	protein_coding	WBGene00000382	cdc-6	protein_coding	.	.	WBGene00016601,WBGene00000382,.
chrI	4298072	4298223	151	*	coding_promoter	coding_promoter	unassigned_promoter	WBGene00021629	scpl-3	protein_coding	.	.	.	.	.	WBGene00021629,.,.
chrI	4299154	4299305	151	*	putative_enhancer	transcription_initiation	transcription_initiation	.	.	.	.	.	.	WBGene00021629	scpl-3	.,.,WBGene00021629
chrI	4299580	4299731	151	*	putative_enhancer	transcription_initiation	transcription_initiation	.	.	.	.	.	.	WBGene00021629	scpl-3	.,.,WBGene00021629
chrI	4302325	4302476	151	*	coding_promoter	coding_promoter	no_transcription	WBGene00021628	Y47D9A.1	protein_coding	.	.	.	.	.	WBGene00021628,.,.
chrI	4302842	4302993	151	*	putative_enhancer	transcription_initiation	transcription_initiation	.	.	.	.	.	.	WBGene00021628	Y47D9A.1	.,.,WBGene00021628
chrI	4303266	4303417	151	*	putative_enhancer	transcription_initiation	transcription_initiation	.	.	.	.	.	.	WBGene00021628	Y47D9A.1	.,.,WBGene00021628
chrI	4303926	4304077	151	*	putative_enhancer	transcription_initiation	transcription_initiation	.	.	.	.	.	.	WBGene00021628	Y47D9A.1	.,.,WBGene00021628
chrI	4305671	4305822	151	*	putative_enhancer	no_transcription	transcription_initiation	.	.	.	.	.	.	WBGene00021628	Y47D9A.1	.,.,WBGene00021628
chrI	4306593	4306744	151	*	putative_enhancer	transcription_initiation	no_transcription	.	.	.	.	.	.	WBGene00021628	Y47D9A.1	.,.,WBGene00021628
chrI	4308291	4308442	151	*	putative_enhancer	no_transcription	transcription_initiation	.	.	.	.	.	.	.	.
chrI	4309789	4309940	151	*	putative_enhancer	transcription_initiation	transcription_initiation	.	.	.	.	.	.	.	.
chrI	4311690	4311841	151	*	putative_enhancer	transcription_initiation	transcription_initiation	.	.	.	.	.	.	.	.
chrI	4312772	4312923	151	*	putative_enhancer	transcription_initiation	transcription_initiation	.	.	.	.	.	.	.	.
chrI	4313681	4313832	151	*	other_element	no_transcription	no_transcription	.	.	.	.	.	.	.	.
chrI	4314432	4314583	151	*	putative_enhancer	transcription_initiation	transcription_initiation	.	.	.	.	.	.	.	.
chrI	4315098	4315249	151	*	other_element	no_transcription	no_transcription	.	.	.	.	.	.	.	.
chrI	4315484	4315635	151	*	other_element	no_transcription	no_transcription	.	.	.	.	.	.	.	.
chrI	4316402	4316553	151	*	putative_enhancer	no_transcription	transcription_initiation	.	.	.	.	.	.	.	.
chrI	4317182	4317333	151	*	putative_enhancer	no_transcription	transcription_initiation	.	.	.	.	.	.	.	.
chrI	4318840	4318991	151	*	other_element	no_transcription	no_transcription	.	.	.	.	.	.	.	.
chrI	4320785	4320936	151	*	coding_promoter	coding_promoter	transcription_initiation	WBGene00000140	anc-1	protein_coding	.	.	.	.	.	WBGene00000140,.,.
chrI	4321449	4321600	151	*	putative_enhancer	transcription_initiation	transcription_initiation	.	.	.	.	.	.	WBGene00000140	anc-1	.,.,WBGene00000140
chrI	4322460	4322611	151	*	putative_enhancer	transcription_initiation	transcription_initiation	.	.	.	.	.	.	WBGene00000140	anc-1	.,.,WBGene00000140
chrI	4322752	4322903	151	*	putative_enhancer	transcription_initiation	transcription_initiation	.	.	.	.	.	.	WBGene00000140	anc-1	.,.,WBGene00000140
chrI	4323903	4324054	151	*	putative_enhancer	transcription_initiation	transcription_initiation	.	.	.	.	.	.	WBGene00000140	anc-1	.,.,WBGene00000140
chrI	4324136	4324287	151	*	putative_enhancer	transcription_initiation	transcription_initiation	.	.	.	.	.	.	WBGene00000140	anc-1	.,.,WBGene00000140
chrI	4327956	4328107	151	*	putative_enhancer	transcription_initiation	transcription_initiation	.	.	.	.	.	.	WBGene00000140	anc-1	.,.,WBGene00000140
chrI	4328172	4328323	151	*	unassigned_promoter	transcription_initiation	unassigned_promoter	.	.	.	.	.	.	WBGene00000140	anc-1	.,.,WBGene00000140
chrI	4328965	4329116	151	*	putative_enhancer	transcription_initiation	transcription_initiation	.	.	.	.	.	.	WBGene00000140	anc-1	.,.,WBGene00000140
chrI	4329383	4329534	151	*	putative_enhancer	transcription_initiation	no_transcription	.	.	.	.	.	.	WBGene00000140	anc-1	.,.,WBGene00000140
chrI	4330598	4330749	151	*	unassigned_promoter	transcription_initiation	unassigned_promoter	.	.	.	.	.	.	WBGene00000140	anc-1	.,.,WBGene00000140
chrI	4332272	4332423	151	*	putative_enhancer	transcription_initiation	transcription_initiation	.	.	.	.	.	.	WBGene00000140	anc-1	.,.,WBGene00000140
chrI	4333912	4334063	151	*	putative_enhancer	transcription_initiation	transcription_initiation	.	.	.	.	.	.	WBGene00000140	anc-1	.,.,WBGene00000140
chrI	4334460	4334611	151	*	putative_enhancer	transcription_initiation	transcription_initiation	.	.	.	.	.	.	WBGene00000140	anc-1	.,.,WBGene00000140
chrI	4367895	4368046	151	*	coding_promoter	coding_promoter	coding_promoter	WBGene00022832	pdp-1	protein_coding	WBGene00022834	ZK973.8	protein_coding	.	.	WBGene00022832,WBGene00022834,.
chrI	4370998	4371149	151	*	putative_enhancer	transcription_initiation	transcription_initiation	.	.	.	.	.	.	WBGene00022835	ZK973.9	.,.,WBGene00022835
chrI	4373102	4373253	151	*	coding_promoter	coding_promoter	coding_promoter	WBGene00022831	cec-10	protein_coding	WBGene00003061	lpd-5	protein_coding	.	.	WBGene00022831,WBGene00003061,.
chrI	4373380	4373531	151	*	coding_promoter	coding_promoter	no_transcription	WBGene00022831	cec-10	protein_coding	.	.	.	.	.	WBGene00022831,.,.
chrI	4374294	4374445	151	*	coding_promoter	no_transcription	coding_promoter	.	.	.	WBGene00003061	lpd-5	protein_coding	.	.	.,WBGene00003061,.
chrI	4375082	4375233	151	*	putative_enhancer	transcription_initiation	transcription_initiation	.	.	.	.	.	.	WBGene00022831	cec-10	.,.,WBGene00022831
chrI	4375212	4375363	151	*	putative_enhancer	no_transcription	transcription_initiation	.	.	.	.	.	.	WBGene00022831	cec-10	.,.,WBGene00022831
chrI	4375475	4375626	151	*	putative_enhancer	transcription_initiation	no_transcription	.	.	.	.	.	.	WBGene00022831	cec-10	.,.,WBGene00022831
chrI	4381785	4381936	151	*	coding_promoter	coding_promoter	coding_promoter	WBGene00022830	ZK973.1	protein_coding	WBGene00022836	ZK973.11	protein_coding	.	.	WBGene00022830,WBGene00022836,.
chrI	4382096	4382247	151	*	coding_promoter	transcription_initiation	coding_promoter	.	.	.	WBGene00022836	ZK973.11	protein_coding	.	.	.,WBGene00022836,.
chrI	4382272	4382423	151	*	coding_promoter	coding_promoter	coding_promoter	WBGene00022830	ZK973.1	protein_coding	WBGene00022836	ZK973.11	protein_coding	.	.	WBGene00022830,WBGene00022836,.
chrI	4385762	4385913	151	*	putative_enhancer	transcription_initiation	transcription_initiation	.	.	.	.	.	.	.	.
chrI	4385985	4386136	151	*	putative_enhancer	transcription_initiation	transcription_initiation	.	.	.	.	.	.	.	.
chrI	4386502	4386653	151	*	coding_promoter	coding_promoter	transcription_initiation	WBGene00000962	dhc-1	protein_coding	.	.	.	.	.	WBGene00000962,.,.
chrI	4389340	4389491	151	*	putative_enhancer	transcription_initiation	no_transcription	.	.	.	.	.	.	WBGene00000962	dhc-1	.,.,WBGene00000962
chrI	4404696	4404847	151	*	unassigned_promoter	unassigned_promoter	no_transcription	.	.	.	.	.	.	.	.
chrI	4407216	4407367	151	*	putative_enhancer	no_transcription	transcription_initiation	.	.	.	.	.	.	.	.
chrI	4419132	4419283	151	*	putative_enhancer	transcription_initiation	transcription_initiation	.	.	.	.	.	.	WBGene00015704	tiam-1	.,.,WBGene00015704
chrI	4420890	4421041	151	*	putative_enhancer	transcription_initiation	no_transcription	.	.	.	.	.	.	WBGene00015704	tiam-1	.,.,WBGene00015704
chrI	4423035	4423186	151	*	unassigned_promoter	transcription_initiation	unassigned_promoter	.	.	.	.	.	.	WBGene00015704	tiam-1	.,.,WBGene00015704
chrI	4431973	4432124	151	*	putative_enhancer	transcription_initiation	transcription_initiation	.	.	.	.	.	.	WBGene00016562	C41D11.3	.,.,WBGene00016562
chrI	4432607	4432758	151	*	other_element	no_transcription	no_transcription	.	.	.	.	.	.	WBGene00016562	C41D11.3	.,.,WBGene00016562
chrI	4433140	4433291	151	*	unassigned_promoter	unassigned_promoter	transcription_initiation	.	.	.	.	.	.	WBGene00016562	C41D11.3	.,.,WBGene00016562
chrI	4433374	4433525	151	*	putative_enhancer	transcription_initiation	no_transcription	.	.	.	.	.	.	WBGene00016562	C41D11.3	.,.,WBGene00016562
chrI	4434052	4434203	151	*	putative_enhancer	transcription_initiation	transcription_initiation	.	.	.	.	.	.	WBGene00016562	C41D11.3	.,.,WBGene00016562
chrI	4434734	4434885	151	*	putative_enhancer	no_transcription	transcription_initiation	.	.	.	.	.	.	WBGene00016562	C41D11.3	.,.,WBGene00016562
chrI	4435058	4435209	151	*	other_element	no_transcription	no_transcription	.	.	.	.	.	.	WBGene00016562	C41D11.3	.,.,WBGene00016562
chrI	4436787	4436938	151	*	putative_enhancer	transcription_initiation	transcription_initiation	.	.	.	.	.	.	WBGene00016562	C41D11.3	.,.,WBGene00016562
chrI	4437992	4438143	151	*	putative_enhancer	transcription_initiation	transcription_initiation	.	.	.	.	.	.	WBGene00016562	C41D11.3	.,.,WBGene00016562
chrI	4439059	4439210	151	*	putative_enhancer	transcription_initiation	transcription_initiation	.	.	.	.	.	.	WBGene00016562	C41D11.3	.,.,WBGene00016562
chrI	4440275	4440426	151	*	putative_enhancer	no_transcription	transcription_initiation	.	.	.	.	.	.	WBGene00016562	C41D11.3	.,.,WBGene00016562
chrI	4444405	4444556	151	*	coding_promoter	coding_promoter	coding_promoter	WBGene00001231	eif-3.H	protein_coding	WBGene00016562	C41D11.3	protein_coding	.	.	WBGene00001231,WBGene00016562,.
chrI	4446775	4446926	151	*	putative_enhancer	no_transcription	transcription_initiation	.	.	.	.	.	.	WBGene00000787	cps-6	.,.,WBGene00000787
chrI	4447402	4447553	151	*	putative_enhancer	transcription_initiation	no_transcription	.	.	.	.	.	.	WBGene00000787	cps-6	.,.,WBGene00000787
chrI	4448153	4448304	151	*	putative_enhancer	transcription_initiation	no_transcription	.	.	.	.	.	.	WBGene00000787	cps-6	.,.,WBGene00000787
chrI	4448772	4448923	151	*	putative_enhancer	no_transcription	transcription_initiation	.	.	.	.	.	.	WBGene00016567	C41D11.9	.,.,WBGene00016567
chrI	4449115	4449266	151	*	other_element	no_transcription	no_transcription	.	.	.	.	.	.	WBGene00016567	C41D11.9	.,.,WBGene00016567
chrI	4449973	4450124	151	*	other_element	no_transcription	no_transcription	.	.	.	.	.	.	WBGene00016564	cmt-1	.,.,WBGene00016564
chrI	4450303	4450454	151	*	other_element	no_transcription	no_transcription	.	.	.	.	.	.	WBGene00016564	cmt-1	.,.,WBGene00016564
chrI	4450696	4450847	151	*	putative_enhancer	no_transcription	transcription_initiation	.	.	.	.	.	.	WBGene00016564	cmt-1	.,.,WBGene00016564
chrI	4451057	4451208	151	*	coding_promoter	transcription_initiation	coding_promoter	.	.	.	WBGene00016564	cmt-1	protein_coding	.	.	.,WBGene00016564,.
chrI	4451541	4451692	151	*	other_element	no_transcription	no_transcription	.	.	.	.	.	.	WBGene00016566	eri-7	.,.,WBGene00016566
chrI	4452486	4452637	151	*	other_element	no_transcription	no_transcription	.	.	.	.	.	.	WBGene00016566	eri-7	.,.,WBGene00016566
chrI	4453424	4453575	151	*	other_element	no_transcription	no_transcription	.	.	.	.	.	.	WBGene00016566	eri-7	.,.,WBGene00016566
chrI	4454635	4454786	151	*	other_element	no_transcription	no_transcription	.	.	.	.	.	.	WBGene00016566	eri-7	.,.,WBGene00016566
chrI	4455010	4455161	151	*	other_element	no_transcription	no_transcription	.	.	.	.	.	.	WBGene00016566	eri-7	.,.,WBGene00016566
chrI	4455273	4455424	151	*	putative_enhancer	transcription_initiation	no_transcription	.	.	.	.	.	.	WBGene00016566	eri-7	.,.,WBGene00016566
chrI	4455956	4456107	151	*	other_element	no_transcription	no_transcription	.	.	.	.	.	.	WBGene00016566	eri-7	.,.,WBGene00016566
chrI	4456220	4456371	151	*	other_element	no_transcription	no_transcription	.	.	.	.	.	.	WBGene00016566	eri-7	.,.,WBGene00016566
chrI	4456874	4457025	151	*	coding_promoter	no_transcription	coding_promoter	.	.	.	WBGene00016566	eri-7	protein_coding	.	.	.,WBGene00016566,.
chrI	4457288	4457439	151	*	coding_promoter	coding_promoter	no_transcription	WBGene00016561	eri-6	protein_coding	.	.	.	.	.	WBGene00016561,.,.
chrI	4457719	4457870	151	*	other_element	no_transcription	no_transcription	.	.	.	.	.	.	WBGene00016561	eri-6	.,.,WBGene00016561
chrI	4458330	4458481	151	*	putative_enhancer	no_transcription	transcription_initiation	.	.	.	.	.	.	WBGene00016561	eri-6	.,.,WBGene00016561
chrI	4459088	4459239	151	*	other_element	no_transcription	no_transcription	.	.	.	.	.	.	WBGene00016561	eri-6	.,.,WBGene00016561
chrI	4459705	4459856	151	*	other_element	no_transcription	no_transcription	.	.	.	.	.	.	WBGene00016561	eri-6	.,.,WBGene00016561
chrI	4460074	4460225	151	*	putative_enhancer	transcription_initiation	no_transcription	.	.	.	.	.	.	WBGene00016561,WBGene00016565	C41D11.6,eri-6	.,.,WBGene00016561,WBGene00016565
chrI	4461516	4461667	151	*	other_element	no_transcription	no_transcription	.	.	.	.	.	.	WBGene00016561,WBGene00016565	C41D11.6,eri-6	.,.,WBGene00016561,WBGene00016565
chrI	4461855	4462006	151	*	putative_enhancer	transcription_initiation	no_transcription	.	.	.	.	.	.	WBGene00016561,WBGene00016565	C41D11.6,eri-6	.,.,WBGene00016561,WBGene00016565
chrI	4462131	4462282	151	*	putative_enhancer	transcription_initiation	no_transcription	.	.	.	.	.	.	WBGene00016561,WBGene00016565	C41D11.6,eri-6	.,.,WBGene00016561,WBGene00016565
chrI	4462506	4462657	151	*	putative_enhancer	transcription_initiation	no_transcription	.	.	.	.	.	.	WBGene00016561,WBGene00016565	C41D11.6,eri-6	.,.,WBGene00016561,WBGene00016565
chrI	4463162	4463313	151	*	coding_promoter	no_transcription	coding_promoter	.	.	.	WBGene00016565	C41D11.6	protein_coding	.	.	.,WBGene00016565,.
chrI	4463450	4463601	151	*	putative_enhancer	transcription_initiation	no_transcription	.	.	.	.	.	.	WBGene00016561	eri-6	.,.,WBGene00016561
chrI	4463759	4463910	151	*	putative_enhancer	no_transcription	transcription_initiation	.	.	.	.	.	.	WBGene00016561	eri-6	.,.,WBGene00016561
chrI	4464181	4464332	151	*	putative_enhancer	no_transcription	transcription_initiation	.	.	.	.	.	.	WBGene00016561	eri-6	.,.,WBGene00016561
chrI	4464666	4464817	151	*	putative_enhancer	no_transcription	transcription_initiation	.	.	.	.	.	.	WBGene00016561	eri-6	.,.,WBGene00016561
chrI	4464948	4465099	151	*	putative_enhancer	no_transcription	transcription_initiation	.	.	.	.	.	.	WBGene00016561	eri-6	.,.,WBGene00016561
chrI	4465259	4465410	151	*	unassigned_promoter	transcription_initiation	unassigned_promoter	.	.	.	.	.	.	WBGene00016561	eri-6	.,.,WBGene00016561
chrI	4465792	4465943	151	*	putative_enhancer	no_transcription	transcription_initiation	.	.	.	.	.	.	WBGene00016561	eri-6	.,.,WBGene00016561
chrI	4466502	4466653	151	*	putative_enhancer	no_transcription	transcription_initiation	.	.	.	.	.	.	WBGene00016561	eri-6	.,.,WBGene00016561
chrI	4466943	4467094	151	*	putative_enhancer	no_transcription	transcription_initiation	.	.	.	.	.	.	WBGene00016561	eri-6	.,.,WBGene00016561
chrI	4467821	4467972	151	*	unassigned_promoter	transcription_initiation	unassigned_promoter	.	.	.	.	.	.	WBGene00016561	eri-6	.,.,WBGene00016561
chrI	4468443	4468594	151	*	other_element	no_transcription	no_transcription	.	.	.	.	.	.	WBGene00016561	eri-6	.,.,WBGene00016561
chrI	4469193	4469344	151	*	other_element	no_transcription	no_transcription	.	.	.	.	.	.	WBGene00016561	eri-6	.,.,WBGene00016561
chrI	4469686	4469837	151	*	other_element	no_transcription	no_transcription	.	.	.	.	.	.	.	.
chrI	4470056	4470207	151	*	other_element	no_transcription	no_transcription	.	.	.	.	.	.	.	.
chrI	4470371	4470522	151	*	other_element	no_transcription	no_transcription	.	.	.	.	.	.	.	.
chrI	4470665	4470816	151	*	other_element	no_transcription	no_transcription	.	.	.	.	.	.	.	.
chrI	4471002	4471153	151	*	other_element	no_transcription	no_transcription	.	.	.	.	.	.	.	.
chrI	4471808	4471959	151	*	putative_enhancer	transcription_initiation	transcription_initiation	.	.	.	.	.	.	.	.
chrI	4472754	4472905	151	*	other_element	no_transcription	no_transcription	.	.	.	.	.	.	.	.
chrI	4473179	4473330	151	*	other_element	no_transcription	no_transcription	.	.	.	.	.	.	.	.
chrI	4473698	4473849	151	*	other_element	no_transcription	no_transcription	.	.	.	.	.	.	.	.
chrI	4474214	4474365	151	*	other_element	no_transcription	no_transcription	.	.	.	.	.	.	.	.
chrI	4474652	4474803	151	*	other_element	no_transcription	no_transcription	.	.	.	.	.	.	.	.
chrI	4475156	4475307	151	*	coding_promoter	coding_promoter	transcription_initiation	WBGene00020131	gcy-28	protein_coding	.	.	.	.	.	WBGene00020131,.,.
chrI	4477214	4477365	151	*	other_element	no_transcription	no_transcription	.	.	.	.	.	.	WBGene00020131	gcy-28	.,.,WBGene00020131
chrI	4480897	4481048	151	*	coding_promoter	coding_promoter	transcription_initiation	WBGene00020131	gcy-28	protein_coding	.	.	.	.	.	WBGene00020131,.,.
chrI	4485083	4485234	151	*	unassigned_promoter	transcription_initiation	unassigned_promoter	.	.	.	.	.	.	WBGene00020131	gcy-28	.,.,WBGene00020131
chrI	4485336	4485487	151	*	putative_enhancer	transcription_initiation	no_transcription	.	.	.	.	.	.	WBGene00020131	gcy-28	.,.,WBGene00020131
chrI	4486725	4486876	151	*	putative_enhancer	transcription_initiation	transcription_initiation	.	.	.	.	.	.	WBGene00020131	gcy-28	.,.,WBGene00020131
chrI	4487193	4487344	151	*	putative_enhancer	transcription_initiation	transcription_initiation	.	.	.	.	.	.	WBGene00020131	gcy-28	.,.,WBGene00020131
chrI	4488239	4488390	151	*	putative_enhancer	transcription_initiation	no_transcription	.	.	.	.	.	.	WBGene00020131	gcy-28	.,.,WBGene00020131
chrI	4488899	4489050	151	*	other_element	no_transcription	no_transcription	.	.	.	.	.	.	WBGene00020131	gcy-28	.,.,WBGene00020131
chrI	4489538	4489689	151	*	putative_enhancer	transcription_initiation	no_transcription	.	.	.	.	.	.	WBGene00020131	gcy-28	.,.,WBGene00020131
chrI	4490405	4490556	151	*	putative_enhancer	transcription_initiation	no_transcription	.	.	.	.	.	.	WBGene00020131	gcy-28	.,.,WBGene00020131
chrI	4490648	4490799	151	*	putative_enhancer	transcription_initiation	transcription_initiation	.	.	.	.	.	.	WBGene00020131	gcy-28	.,.,WBGene00020131
chrI	4491562	4491713	151	*	coding_promoter	coding_promoter	no_transcription	WBGene00020131	gcy-28	protein_coding	.	.	.	.	.	WBGene00020131,.,.
chrI	4492455	4492606	151	*	unassigned_promoter	no_transcription	unassigned_promoter	.	.	.	.	.	.	WBGene00020131	gcy-28	.,.,WBGene00020131
chrI	4493411	4493562	151	*	other_element	no_transcription	no_transcription	.	.	.	.	.	.	WBGene00020131	gcy-28	.,.,WBGene00020131
chrI	4493780	4493931	151	*	putative_enhancer	transcription_initiation	transcription_initiation	.	.	.	.	.	.	WBGene00020131	gcy-28	.,.,WBGene00020131
chrI	4494107	4494258	151	*	putative_enhancer	transcription_initiation	no_transcription	.	.	.	.	.	.	WBGene00020131	gcy-28	.,.,WBGene00020131
chrI	4494840	4494991	151	*	unassigned_promoter	no_transcription	unassigned_promoter	.	.	.	.	.	.	WBGene00020131	gcy-28	.,.,WBGene00020131
chrI	4495088	4495239	151	*	coding_promoter	coding_promoter	no_transcription	WBGene00020131	gcy-28	protein_coding	.	.	.	.	.	WBGene00020131,.,.
chrI	4495789	4495940	151	*	putative_enhancer	transcription_initiation	no_transcription	.	.	.	.	.	.	WBGene00020131	gcy-28	.,.,WBGene00020131
chrI	4496737	4496888	151	*	putative_enhancer	no_transcription	transcription_initiation	.	.	.	.	.	.	WBGene00020131	gcy-28	.,.,WBGene00020131
chrI	4511188	4511339	151	*	coding_promoter	transcription_initiation	coding_promoter	.	.	.	WBGene00022470	mrpl-19	protein_coding	.	.	.,WBGene00022470,.
chrI	4516218	4516369	151	*	coding_promoter	transcription_initiation	coding_promoter	.	.	.	WBGene00022471	Y119C1B.5	protein_coding	.	.	.,WBGene00022471,.
chrI	4517043	4517194	151	*	coding_promoter	unassigned_promoter	coding_promoter	.	.	.	WBGene00022471	Y119C1B.5	protein_coding	.	.	.,WBGene00022471,.
chrI	4528962	4529113	151	*	putative_enhancer	no_transcription	transcription_initiation	.	.	.	.	.	.	WBGene00022473	bet-1	.,.,WBGene00022473
chrI	4534943	4535094	151	*	coding_promoter	transcription_initiation	coding_promoter	.	.	.	WBGene00022473	bet-1	protein_coding	.	.	.,WBGene00022473,.
chrI	4535549	4535700	151	*	putative_enhancer	transcription_initiation	transcription_initiation	.	.	.	.	.	.	WBGene00022473	bet-1	.,.,WBGene00022473
chrI	4536075	4536226	151	*	coding_promoter	unassigned_promoter	coding_promoter	.	.	.	WBGene00022473	bet-1	protein_coding	.	.	.,WBGene00022473,.
chrI	4537043	4537194	151	*	coding_promoter	no_transcription	coding_promoter	.	.	.	WBGene00022473	bet-1	protein_coding	.	.	.,WBGene00022473,.
chrI	4537267	4537418	151	*	other_element	no_transcription	no_transcription	.	.	.	.	.	.	.	.
chrI	4539972	4540123	151	*	coding_promoter	unassigned_promoter	coding_promoter	.	.	.	WBGene00022474	zig-9	protein_coding	.	.	.,WBGene00022474,.
chrI	4557180	4557331	151	*	coding_promoter	coding_promoter	coding_promoter	WBGene00017010	D1007.15	protein_coding	WBGene00022475	Y119C1B.10	protein_coding	.	.	WBGene00017010,WBGene00022475,.
chrI	4557668	4557819	151	*	other_element	no_transcription	no_transcription	.	.	.	.	.	.	WBGene00017010	D1007.15	.,.,WBGene00017010
chrI	4562451	4562602	151	*	other_element	no_transcription	no_transcription	.	.	.	.	.	.	WBGene00017010	D1007.15	.,.,WBGene00017010
chrI	4563235	4563386	151	*	other_element	no_transcription	no_transcription	.	.	.	.	.	.	WBGene00017010	D1007.15	.,.,WBGene00017010
chrI	4563937	4564088	151	*	coding_promoter	coding_promoter	transcription_initiation	WBGene00004113	pqn-24	protein_coding	.	.	.	.	.	WBGene00004113,.,.
chrI	4571026	4571177	151	*	putative_enhancer	no_transcription	transcription_initiation	.	.	.	.	.	.	.	.
chrI	4573072	4573223	151	*	coding_promoter	no_transcription	coding_promoter	.	.	.	WBGene00000629	col-52	protein_coding	.	.	.,WBGene00000629,.
chrI	4573662	4573813	151	*	other_element	no_transcription	no_transcription	.	.	.	.	.	.	.	.
chrI	4574089	4574240	151	*	other_element	no_transcription	no_transcription	.	.	.	.	.	.	.	.
chrI	4574314	4574465	151	*	other_element	no_transcription	no_transcription	.	.	.	.	.	.	.	.
chrI	4578515	4578666	151	*	putative_enhancer	no_transcription	transcription_initiation	.	.	.	.	.	.	.	.
chrI	4578894	4579045	151	*	putative_enhancer	transcription_initiation	transcription_initiation	.	.	.	.	.	.	WBGene00044421	D1007.18	.,.,WBGene00044421
chrI	4582320	4582471	151	*	putative_enhancer	transcription_initiation	no_transcription	.	.	.	.	.	.	WBGene00017003	D1007.5	.,.,WBGene00017003
chrI	4583672	4583823	151	*	other_element	no_transcription	no_transcription	.	.	.	.	.	.	WBGene00017003	D1007.5	.,.,WBGene00017003
chrI	4584050	4584201	151	*	putative_enhancer	transcription_initiation	transcription_initiation	.	.	.	.	.	.	WBGene00004479	rps-10	.,.,WBGene00004479
chrI	4584342	4584493	151	*	putative_enhancer	no_transcription	transcription_initiation	.	.	.	.	.	.	WBGene00004479	rps-10	.,.,WBGene00004479
chrI	4584779	4584930	151	*	coding_promoter	coding_promoter	coding_promoter	WBGene00004436	rpl-24.1	protein_coding	WBGene00004479	rps-10	protein_coding	.	.	WBGene00004436,WBGene00004479,.
chrI	4585166	4585317	151	*	non-coding_RNA	non-coding_RNA	no_transcription	WBGene00045094	D1007.20	snoRNA	.	.	.	.	.	WBGene00045094,.,.
chrI	4586267	4586418	151	*	unassigned_promoter	no_transcription	unassigned_promoter	.	.	.	.	.	.	WBGene00017007	D1007.10	.,.,WBGene00017007
chrI	4587124	4587275	151	*	putative_enhancer	no_transcription	transcription_initiation	.	.	.	.	.	.	WBGene00017007	D1007.10	.,.,WBGene00017007
chrI	4587580	4587731	151	*	putative_enhancer	transcription_initiation	transcription_initiation	.	.	.	.	.	.	WBGene00017007	D1007.10	.,.,WBGene00017007
chrI	4591094	4591245	151	*	putative_enhancer	transcription_initiation	transcription_initiation	.	.	.	.	.	.	WBGene00017006,WBGene00045048	D1007.19,D1007.9	.,.,WBGene00017006,WBGene00045048
chrI	4592363	4592514	151	*	coding_promoter	transcription_initiation	coding_promoter	.	.	.	WBGene00045048	D1007.19	protein_coding	.	.	.,WBGene00045048,.
chrI	4593489	4593640	151	*	coding_promoter	no_transcription	coding_promoter	.	.	.	WBGene00045048	D1007.19	protein_coding	.	.	.,WBGene00045048,.
chrI	4596362	4596513	151	*	other_element	no_transcription	no_transcription	.	.	.	.	.	.	.	.
chrI	4597724	4597875	151	*	putative_enhancer	transcription_initiation	transcription_initiation	.	.	.	.	.	.	.	.
chrI	4602983	4603134	151	*	coding_promoter	coding_promoter	coding_promoter	WBGene00017011	eaf-1	protein_coding	WBGene00017004	nrd-1	protein_coding	.	.	WBGene00017011,WBGene00017004,.
chrI	4633332	4633483	151	*	coding_promoter	no_transcription	coding_promoter	.	.	.	WBGene00016650	ubr-4	protein_coding	.	.	.,WBGene00016650,.
chrI	4633605	4633756	151	*	coding_promoter	coding_promoter	coding_promoter	WBGene00016653	C44E4.4	protein_coding	WBGene00016650	ubr-4	protein_coding	.	.	WBGene00016653,WBGene00016650,.
chrI	4635184	4635335	151	*	putative_enhancer	transcription_initiation	transcription_initiation	.	.	.	.	.	.	WBGene00016653	C44E4.4	.,.,WBGene00016653
chrI	4635873	4636024	151	*	putative_enhancer	transcription_initiation	transcription_initiation	.	.	.	.	.	.	WBGene00016655	acbp-1	.,.,WBGene00016655
chrI	4636447	4636598	151	*	coding_promoter	unassigned_promoter	coding_promoter	.	.	.	WBGene00016655	acbp-1	protein_coding	.	.	.,WBGene00016655,.
chrI	4643339	4643490	151	*	coding_promoter	coding_promoter	no_transcription	WBGene00015008	lmd-2	protein_coding	.	.	.	.	.	WBGene00015008,.,.
chrI	4644362	4644513	151	*	coding_promoter	coding_promoter	coding_promoter	WBGene00015008	lmd-2	protein_coding	WBGene00022466	Y119C1A.1	protein_coding	.	.	WBGene00015008,WBGene00022466,.
chrI	4645459	4645610	151	*	other_element	no_transcription	no_transcription	.	.	.	.	.	.	WBGene00015008	lmd-2	.,.,WBGene00015008
chrI	4645884	4646035	151	*	putative_enhancer	transcription_initiation	transcription_initiation	.	.	.	.	.	.	WBGene00004415	rpl-4	.,.,WBGene00004415
chrI	4646520	4646671	151	*	putative_enhancer	transcription_initiation	transcription_initiation	.	.	.	.	.	.	WBGene00004415	rpl-4	.,.,WBGene00004415
chrI	4646794	4646945	151	*	non-coding_RNA	no_transcription	non-coding_RNA	.	.	.	WBGene00045087	B0041.9	snoRNA	.	.	.,WBGene00045087,.
chrI	4647197	4647348	151	*	coding_promoter	coding_promoter	coding_promoter	WBGene00015011	B0041.8	protein_coding	WBGene00004415	rpl-4	protein_coding	.	.	WBGene00015011,WBGene00004415,.
chrI	4649594	4649745	151	*	other_element	no_transcription	no_transcription	.	.	.	.	.	.	WBGene00015009	B0041.5	.,.,WBGene00015009
chrI	4651044	4651195	151	*	putative_enhancer	transcription_initiation	transcription_initiation	.	.	.	.	.	.	WBGene00015009	B0041.5	.,.,WBGene00015009
chrI	4651818	4651969	151	*	coding_promoter	transcription_initiation	coding_promoter	.	.	.	WBGene00015009	B0041.5	protein_coding	.	.	.,WBGene00015009,.
chrI	4652511	4652662	151	*	other_element	no_transcription	no_transcription	.	.	.	.	.	.	WBGene00015010	ptps-1	.,.,WBGene00015010
chrI	4652972	4653123	151	*	coding_promoter	transcription_initiation	coding_promoter	.	.	.	WBGene00015010	ptps-1	protein_coding	.	.	.,WBGene00015010,.
chrI	4653237	4653388	151	*	coding_promoter	coding_promoter	no_transcription	WBGene00015007	ain-2	protein_coding	.	.	.	.	.	WBGene00015007,.,.
chrI	4653801	4653952	151	*	coding_promoter	transcription_initiation	coding_promoter	.	.	.	WBGene00015010	ptps-1	protein_coding	.	.	.,WBGene00015010,.
chrI	4654135	4654286	151	*	coding_promoter	transcription_initiation	coding_promoter	.	.	.	WBGene00015010	ptps-1	protein_coding	.	.	.,WBGene00015010,.
chrI	4654872	4655023	151	*	putative_enhancer	no_transcription	transcription_initiation	.	.	.	.	.	.	WBGene00015007	ain-2	.,.,WBGene00015007
chrI	4655323	4655474	151	*	coding_promoter	coding_promoter	no_transcription	WBGene00015007	ain-2	protein_coding	.	.	.	.	.	WBGene00015007,.,.
chrI	4660194	4660345	151	*	other_element	no_transcription	no_transcription	.	.	.	.	.	.	.	.
chrI	4662520	4662671	151	*	putative_enhancer	transcription_initiation	transcription_initiation	.	.	.	.	.	.	WBGene00206362	B0041.11	.,.,WBGene00206362
chrI	4663419	4663570	151	*	coding_promoter	transcription_initiation	coding_promoter	.	.	.	WBGene00206362	B0041.11	protein_coding	.	.	.,WBGene00206362,.
chrI	4667819	4667970	151	*	putative_enhancer	no_transcription	transcription_initiation	.	.	.	.	.	.	WBGene00006961	xnp-1	.,.,WBGene00006961
chrI	4671788	4671939	151	*	coding_promoter	transcription_initiation	coding_promoter	.	.	.	WBGene00006961	xnp-1	protein_coding	.	.	.,WBGene00006961,.
chrI	4672238	4672389	151	*	coding_promoter	coding_promoter	coding_promoter	WBGene00006791	unc-57	protein_coding	WBGene00006961	xnp-1	protein_coding	.	.	WBGene00006791,WBGene00006961,.
chrI	4672727	4672878	151	*	putative_enhancer	transcription_initiation	transcription_initiation	.	.	.	.	.	.	WBGene00006791,WBGene00006961	unc-57,xnp-1	.,.,WBGene00006791,WBGene00006961
chrI	4673917	4674068	151	*	unassigned_promoter	transcription_initiation	unassigned_promoter	.	.	.	.	.	.	WBGene00006791,WBGene00006961	unc-57,xnp-1	.,.,WBGene00006791,WBGene00006961
chrI	4677150	4677301	151	*	putative_enhancer	transcription_initiation	transcription_initiation	.	.	.	.	.	.	WBGene00006791,WBGene00006961	unc-57,xnp-1	.,.,WBGene00006791,WBGene00006961
chrI	4677572	4677723	151	*	putative_enhancer	transcription_initiation	no_transcription	.	.	.	.	.	.	WBGene00006791,WBGene00006961	unc-57,xnp-1	.,.,WBGene00006791,WBGene00006961
chrI	4679537	4679688	151	*	coding_promoter	coding_promoter	transcription_initiation	WBGene00020212	T04D1.2	protein_coding	.	.	.	.	.	WBGene00020212,.,.
chrI	4679918	4680069	151	*	other_element	no_transcription	no_transcription	.	.	.	.	.	.	WBGene00006961,WBGene00020212	T04D1.2,xnp-1	.,.,WBGene00006961,WBGene00020212
chrI	4680279	4680430	151	*	putative_enhancer	no_transcription	transcription_initiation	.	.	.	.	.	.	WBGene00006961,WBGene00020212	T04D1.2,xnp-1	.,.,WBGene00006961,WBGene00020212
chrI	4683708	4683859	151	*	putative_enhancer	transcription_initiation	no_transcription	.	.	.	.	.	.	WBGene00006961	xnp-1	.,.,WBGene00006961
chrI	4684499	4684650	151	*	non-coding_RNA	transcription_initiation	non-coding_RNA	.	.	.	WBGene00003338	mir-244	miRNA	.	.	.,WBGene00003338,.
chrI	4699397	4699548	151	*	unassigned_promoter	unassigned_promoter	transcription_initiation	.	.	.	.	.	.	WBGene00007053	chd-7	.,.,WBGene00007053
chrI	4700230	4700381	151	*	putative_enhancer	transcription_initiation	no_transcription	.	.	.	.	.	.	WBGene00007053	chd-7	.,.,WBGene00007053
chrI	4700504	4700655	151	*	putative_enhancer	transcription_initiation	transcription_initiation	.	.	.	.	.	.	WBGene00007053	chd-7	.,.,WBGene00007053
chrI	4701239	4701390	151	*	coding_promoter	coding_promoter	coding_promoter	WBGene00021112	W09C3.4	protein_coding	WBGene00007053	chd-7	protein_coding	.	.	WBGene00021112,WBGene00007053,.
chrI	4701889	4702040	151	*	putative_enhancer	transcription_initiation	transcription_initiation	.	.	.	.	.	.	WBGene00007053,WBGene00021112	W09C3.4,chd-7	.,.,WBGene00007053,WBGene00021112
chrI	4702531	4702682	151	*	putative_enhancer	transcription_initiation	transcription_initiation	.	.	.	.	.	.	WBGene00007053,WBGene00021112	W09C3.4,chd-7	.,.,WBGene00007053,WBGene00021112
chrI	4703243	4703394	151	*	coding_promoter	transcription_initiation	coding_promoter	.	.	.	WBGene00007053	chd-7	protein_coding	.	.	.,WBGene00007053,.
chrI	4704387	4704538	151	*	coding_promoter	coding_promoter	transcription_initiation	WBGene00021112	W09C3.4	protein_coding	.	.	.	.	.	WBGene00021112,.,.
chrI	4714703	4714854	151	*	other_element	no_transcription	no_transcription	.	.	.	.	.	.	WBGene00021114	W09C3.7	.,.,WBGene00021114
chrI	4715515	4715666	151	*	coding_promoter	no_transcription	coding_promoter	.	.	.	WBGene00021114	W09C3.7	protein_coding	.	.	.,WBGene00021114,.
chrI	4720353	4720504	151	*	other_element	no_transcription	no_transcription	.	.	.	.	.	.	WBGene00015696	C10H11.7	.,.,WBGene00015696
chrI	4721124	4721275	151	*	coding_promoter	coding_promoter	transcription_initiation	WBGene00015695	ugt-26	protein_coding	.	.	.	.	.	WBGene00015695,.,.
chrI	4723918	4724069	151	*	coding_promoter	coding_promoter	no_transcription	WBGene00015694	ugt-27	protein_coding	.	.	.	.	.	WBGene00015694,.,.
chrI	4724493	4724644	151	*	other_element	no_transcription	no_transcription	.	.	.	.	.	.	WBGene00015694	ugt-27	.,.,WBGene00015694
chrI	4726646	4726797	151	*	other_element	no_transcription	no_transcription	.	.	.	.	.	.	WBGene00015694	ugt-27	.,.,WBGene00015694
chrI	4727148	4727299	151	*	coding_promoter	coding_promoter	transcription_initiation	WBGene00015693	ugt-28	protein_coding	.	.	.	.	.	WBGene00015693,.,.
chrI	4728980	4729131	151	*	putative_enhancer	transcription_initiation	no_transcription	.	.	.	.	.	.	WBGene00015693	ugt-28	.,.,WBGene00015693
chrI	4730572	4730723	151	*	other_element	no_transcription	no_transcription	.	.	.	.	.	.	.	.
chrI	4731449	4731600	151	*	coding_promoter	coding_promoter	transcription_initiation	WBGene00015692	ugt-25	protein_coding	.	.	.	.	.	WBGene00015692,.,.
chrI	4731982	4732133	151	*	putative_enhancer	transcription_initiation	transcription_initiation	.	.	.	.	.	.	WBGene00015692	ugt-25	.,.,WBGene00015692
chrI	4744814	4744965	151	*	coding_promoter	coding_promoter	transcription_initiation	WBGene00015691	viln-1	protein_coding	.	.	.	.	.	WBGene00015691,.,.
chrI	4745428	4745579	151	*	coding_promoter	coding_promoter	coding_promoter	WBGene00015691	viln-1	protein_coding	WBGene00002694	let-502	protein_coding	.	.	WBGene00015691,WBGene00002694,.
chrI	4745829	4745980	151	*	putative_enhancer	transcription_initiation	no_transcription	.	.	.	.	.	.	WBGene00002694,WBGene00015691	let-502,viln-1	.,.,WBGene00002694,WBGene00015691
chrI	4746552	4746703	151	*	putative_enhancer	transcription_initiation	transcription_initiation	.	.	.	.	.	.	WBGene00002694,WBGene00015691	let-502,viln-1	.,.,WBGene00002694,WBGene00015691
chrI	4746926	4747077	151	*	putative_enhancer	transcription_initiation	transcription_initiation	.	.	.	.	.	.	WBGene00002694,WBGene00015691	let-502,viln-1	.,.,WBGene00002694,WBGene00015691
chrI	4747533	4747684	151	*	coding_promoter	coding_promoter	coding_promoter	WBGene00015691	viln-1	protein_coding	WBGene00002694	let-502	protein_coding	.	.	WBGene00015691,WBGene00002694,.
chrI	4747860	4748011	151	*	coding_promoter	no_transcription	coding_promoter	.	.	.	WBGene00002694	let-502	protein_coding	.	.	.,WBGene00002694,.
chrI	4748849	4749000	151	*	putative_enhancer	no_transcription	transcription_initiation	.	.	.	.	.	.	WBGene00015691	viln-1	.,.,WBGene00015691
chrI	4749164	4749315	151	*	putative_enhancer	transcription_initiation	no_transcription	.	.	.	.	.	.	WBGene00015691	viln-1	.,.,WBGene00015691
chrI	4750433	4750584	151	*	putative_enhancer	transcription_initiation	transcription_initiation	.	.	.	.	.	.	WBGene00015691	viln-1	.,.,WBGene00015691
chrI	4750901	4751052	151	*	putative_enhancer	transcription_initiation	transcription_initiation	.	.	.	.	.	.	WBGene00015691	viln-1	.,.,WBGene00015691
chrI	4751693	4751844	151	*	putative_enhancer	transcription_initiation	transcription_initiation	.	.	.	.	.	.	WBGene00015691	viln-1	.,.,WBGene00015691
chrI	4753532	4753683	151	*	putative_enhancer	transcription_initiation	transcription_initiation	.	.	.	.	.	.	WBGene00015691	viln-1	.,.,WBGene00015691
chrI	4754997	4755148	151	*	other_element	no_transcription	no_transcription	.	.	.	.	.	.	WBGene00015691	viln-1	.,.,WBGene00015691
chrI	4764904	4765055	151	*	other_element	no_transcription	no_transcription	.	.	.	.	.	.	WBGene00019769	M04F3.3	.,.,WBGene00019769
chrI	4765610	4765761	151	*	coding_promoter	coding_promoter	coding_promoter	WBGene00019768	M04F3.2	protein_coding	WBGene00019769	M04F3.3	protein_coding	.	.	WBGene00019768,WBGene00019769,.
chrI	4766199	4766350	151	*	putative_enhancer	no_transcription	transcription_initiation	.	.	.	.	.	.	WBGene00019768	M04F3.2	.,.,WBGene00019768
chrI	4766998	4767149	151	*	other_element	no_transcription	no_transcription	.	.	.	.	.	.	WBGene00019768	M04F3.2	.,.,WBGene00019768
chrI	4767357	4767508	151	*	other_element	no_transcription	no_transcription	.	.	.	.	.	.	WBGene00019768	M04F3.2	.,.,WBGene00019768
chrI	4767825	4767976	151	*	putative_enhancer	transcription_initiation	transcription_initiation	.	.	.	.	.	.	.	.
chrI	4769308	4769459	151	*	coding_promoter	coding_promoter	no_transcription	WBGene00019767	rpa-2	protein_coding	.	.	.	.	.	WBGene00019767,.,.
chrI	4769597	4769748	151	*	coding_promoter	coding_promoter	transcription_initiation	WBGene00019767	rpa-2	protein_coding	.	.	.	.	.	WBGene00019767,.,.
chrI	4769974	4770125	151	*	coding_promoter	coding_promoter	no_transcription	WBGene00019767	rpa-2	protein_coding	.	.	.	.	.	WBGene00019767,.,.
chrI	4771996	4772147	151	*	putative_enhancer	transcription_initiation	transcription_initiation	.	.	.	.	.	.	WBGene00019770	M04F3.4	.,.,WBGene00019770
chrI	4773073	4773224	151	*	coding_promoter	transcription_initiation	coding_promoter	.	.	.	WBGene00019770	M04F3.4	protein_coding	.	.	.,WBGene00019770,.
chrI	4774152	4774303	151	*	other_element	no_transcription	no_transcription	.	.	.	.	.	.	WBGene00019771	M04F3.5	.,.,WBGene00019771
chrI	4775882	4776033	151	*	putative_enhancer	transcription_initiation	no_transcription	.	.	.	.	.	.	WBGene00019771	M04F3.5	.,.,WBGene00019771
chrI	4777519	4777670	151	*	other_element	no_transcription	no_transcription	.	.	.	.	.	.	WBGene00019771	M04F3.5	.,.,WBGene00019771
chrI	4777882	4778033	151	*	coding_promoter	transcription_initiation	coding_promoter	.	.	.	WBGene00019771	M04F3.5	protein_coding	.	.	.,WBGene00019771,.
chrI	4778864	4779015	151	*	putative_enhancer	transcription_initiation	transcription_initiation	.	.	.	.	.	.	WBGene00019771	M04F3.5	.,.,WBGene00019771
chrI	4779858	4780009	151	*	putative_enhancer	transcription_initiation	transcription_initiation	.	.	.	.	.	.	WBGene00019771	M04F3.5	.,.,WBGene00019771
chrI	4780451	4780602	151	*	putative_enhancer	transcription_initiation	transcription_initiation	.	.	.	.	.	.	WBGene00019771	M04F3.5	.,.,WBGene00019771
chrI	4781440	4781591	151	*	putative_enhancer	transcription_initiation	transcription_initiation	.	.	.	.	.	.	WBGene00019771	M04F3.5	.,.,WBGene00019771
chrI	4782402	4782553	151	*	putative_enhancer	no_transcription	transcription_initiation	.	.	.	.	.	.	WBGene00019771	M04F3.5	.,.,WBGene00019771
chrI	4785515	4785666	151	*	coding_promoter	unassigned_promoter	coding_promoter	.	.	.	WBGene00019771	M04F3.5	protein_coding	.	.	.,WBGene00019771,.
chrI	4785673	4785824	151	*	putative_enhancer	transcription_initiation	transcription_initiation	.	.	.	.	.	.	WBGene00019771	M04F3.5	.,.,WBGene00019771
chrI	4786044	4786195	151	*	putative_enhancer	transcription_initiation	transcription_initiation	.	.	.	.	.	.	WBGene00019771	M04F3.5	.,.,WBGene00019771
chrI	4786321	4786472	151	*	putative_enhancer	transcription_initiation	transcription_initiation	.	.	.	.	.	.	WBGene00019771	M04F3.5	.,.,WBGene00019771
chrI	4786969	4787120	151	*	coding_promoter	transcription_initiation	coding_promoter	.	.	.	WBGene00019771	M04F3.5	protein_coding	.	.	.,WBGene00019771,.
chrI	4787924	4788075	151	*	putative_enhancer	transcription_initiation	transcription_initiation	.	.	.	.	.	.	WBGene00019771	M04F3.5	.,.,WBGene00019771
chrI	4788540	4788691	151	*	coding_promoter	coding_promoter	coding_promoter	WBGene00023067	rpl-41.1	protein_coding	WBGene00019771	M04F3.5	protein_coding	.	.	WBGene00023067,WBGene00019771,.
chrI	4788966	4789117	151	*	coding_promoter	coding_promoter	transcription_initiation	WBGene00023067	rpl-41.1	protein_coding	.	.	.	.	.	WBGene00023067,.,.
chrI	4789929	4790080	151	*	coding_promoter	coding_promoter	unassigned_promoter	WBGene00023068	rpl-41.2	protein_coding	.	.	.	.	.	WBGene00023068,.,.
chrI	4790441	4790592	151	*	putative_enhancer	transcription_initiation	transcription_initiation	.	.	.	.	.	.	WBGene00023068	rpl-41.2	.,.,WBGene00023068
chrI	4790775	4790926	151	*	putative_enhancer	no_transcription	transcription_initiation	.	.	.	.	.	.	WBGene00006984	zig-7	.,.,WBGene00006984
chrI	4792535	4792686	151	*	coding_promoter	unassigned_promoter	coding_promoter	.	.	.	WBGene00006984	zig-7	protein_coding	.	.	.,WBGene00006984,.
chrI	4803979	4804130	151	*	putative_enhancer	transcription_initiation	transcription_initiation	.	.	.	.	.	.	WBGene00018798	gnrr-1	.,.,WBGene00018798
chrI	4804469	4804620	151	*	coding_promoter	coding_promoter	unassigned_promoter	WBGene00018797	F54D7.2	protein_coding	.	.	.	.	.	WBGene00018797,.,.
chrI	4804846	4804997	151	*	unassigned_promoter	transcription_initiation	unassigned_promoter	.	.	.	.	.	.	WBGene00018797	F54D7.2	.,.,WBGene00018797
chrI	4805431	4805582	151	*	coding_promoter	coding_promoter	transcription_initiation	WBGene00018797	F54D7.2	protein_coding	.	.	.	.	.	WBGene00018797,.,.
chrI	4810594	4810745	151	*	other_element	no_transcription	no_transcription	.	.	.	.	.	.	.	.
chrI	4816105	4816256	151	*	other_element	no_transcription	no_transcription	.	.	.	.	.	.	.	.
chrI	4818484	4818635	151	*	coding_promoter	coding_promoter	transcription_initiation	WBGene00019012	F57C9.6	protein_coding	.	.	.	.	.	WBGene00019012,.,.
chrI	4826862	4827013	151	*	coding_promoter	coding_promoter	coding_promoter	WBGene00002034	htp-3	protein_coding	WBGene00019013	tofu-4	protein_coding	.	.	WBGene00002034,WBGene00019013,.
chrI	4829891	4830042	151	*	coding_promoter	coding_promoter	transcription_initiation	WBGene00019011	F57C9.4	protein_coding	.	.	.	.	.	WBGene00019011,.,.
chrI	4835333	4835484	151	*	putative_enhancer	transcription_initiation	transcription_initiation	.	.	.	.	.	.	WBGene00019011	F57C9.4	.,.,WBGene00019011
chrI	4840966	4841117	151	*	putative_enhancer	transcription_initiation	transcription_initiation	.	.	.	.	.	.	WBGene00019010	glo-2	.,.,WBGene00019010
chrI	4847264	4847415	151	*	putative_enhancer	no_transcription	transcription_initiation	.	.	.	.	.	.	WBGene00019009	clec-90	.,.,WBGene00019009
chrI	4847720	4847871	151	*	putative_enhancer	transcription_initiation	transcription_initiation	.	.	.	.	.	.	.	.
chrI	4848052	4848203	151	*	putative_enhancer	transcription_initiation	no_transcription	.	.	.	.	.	.	.	.
chrI	4848725	4848876	151	*	putative_enhancer	no_transcription	transcription_initiation	.	.	.	.	.	.	WBGene00019008	pdxk-1	.,.,WBGene00019008
chrI	4861975	4862126	151	*	putative_enhancer	transcription_initiation	no_transcription	.	.	.	.	.	.	WBGene00015303	rga-6	.,.,WBGene00015303
chrI	4864005	4864156	151	*	putative_enhancer	transcription_initiation	transcription_initiation	.	.	.	.	.	.	WBGene00015303	rga-6	.,.,WBGene00015303
chrI	4876016	4876167	151	*	putative_enhancer	no_transcription	transcription_initiation	.	.	.	.	.	.	.	.
chrI	4878519	4878670	151	*	other_element	no_transcription	no_transcription	.	.	.	.	.	.	.	.
chrI	4879557	4879708	151	*	putative_enhancer	transcription_initiation	no_transcription	.	.	.	.	.	.	.	.
chrI	4881270	4881421	151	*	unassigned_promoter	unassigned_promoter	transcription_initiation	.	.	.	.	.	.	.	.
chrI	4881924	4882075	151	*	putative_enhancer	transcription_initiation	no_transcription	.	.	.	.	.	.	.	.
chrI	4885729	4885880	151	*	other_element	no_transcription	no_transcription	.	.	.	.	.	.	WBGene00001592,WBGene00017795	F25F8.1,glc-2	.,.,WBGene00001592,WBGene00017795
chrI	4886483	4886634	151	*	other_element	no_transcription	no_transcription	.	.	.	.	.	.	WBGene00001592,WBGene00017795	F25F8.1,glc-2	.,.,WBGene00001592,WBGene00017795
chrI	4887982	4888133	151	*	coding_promoter	transcription_initiation	coding_promoter	.	.	.	WBGene00001592	glc-2	protein_coding	.	.	.,WBGene00001592,.
chrI	4888472	4888623	151	*	putative_enhancer	no_transcription	transcription_initiation	.	.	.	.	.	.	WBGene00017795	F25F8.1	.,.,WBGene00017795
chrI	4893653	4893804	151	*	putative_enhancer	no_transcription	transcription_initiation	.	.	.	.	.	.	WBGene00017795	F25F8.1	.,.,WBGene00017795
chrI	4895600	4895751	151	*	other_element	no_transcription	no_transcription	.	.	.	.	.	.	.	.
chrI	4895844	4895995	151	*	coding_promoter	coding_promoter	no_transcription	WBGene00017674	F21F3.4	protein_coding	.	.	.	.	.	WBGene00017674,.,.
chrI	4900955	4901106	151	*	coding_promoter	transcription_initiation	coding_promoter	.	.	.	WBGene00006774	unc-38	protein_coding	.	.	.,WBGene00006774,.
chrI	4906724	4906875	151	*	coding_promoter	coding_promoter	unassigned_promoter	WBGene00017671	pgal-1	protein_coding	.	.	.	.	.	WBGene00017671,.,.
chrI	4907843	4907994	151	*	putative_enhancer	transcription_initiation	no_transcription	.	.	.	.	.	.	WBGene00017671	pgal-1	.,.,WBGene00017671
chrI	4908176	4908327	151	*	putative_enhancer	transcription_initiation	transcription_initiation	.	.	.	.	.	.	WBGene00017671	pgal-1	.,.,WBGene00017671
chrI	4908992	4909143	151	*	putative_enhancer	transcription_initiation	transcription_initiation	.	.	.	.	.	.	WBGene00017671	pgal-1	.,.,WBGene00017671
chrI	4911561	4911712	151	*	putative_enhancer	transcription_initiation	no_transcription	.	.	.	.	.	.	WBGene00017671	pgal-1	.,.,WBGene00017671
chrI	4911948	4912099	151	*	putative_enhancer	transcription_initiation	transcription_initiation	.	.	.	.	.	.	WBGene00017675	F21F3.6	.,.,WBGene00017675
chrI	4912270	4912421	151	*	putative_enhancer	no_transcription	transcription_initiation	.	.	.	.	.	.	WBGene00017675	F21F3.6	.,.,WBGene00017675
chrI	4913288	4913439	151	*	putative_enhancer	no_transcription	transcription_initiation	.	.	.	.	.	.	WBGene00017675	F21F3.6	.,.,WBGene00017675
chrI	4913870	4914021	151	*	putative_enhancer	transcription_initiation	transcription_initiation	.	.	.	.	.	.	WBGene00017675	F21F3.6	.,.,WBGene00017675
chrI	4914328	4914479	151	*	coding_promoter	transcription_initiation	coding_promoter	.	.	.	WBGene00017675	F21F3.6	protein_coding	.	.	.,WBGene00017675,.
chrI	4914955	4915106	151	*	unassigned_promoter	unassigned_promoter	transcription_initiation	.	.	.	.	.	.	WBGene00017675	F21F3.6	.,.,WBGene00017675
chrI	4915452	4915603	151	*	putative_enhancer	transcription_initiation	transcription_initiation	.	.	.	.	.	.	WBGene00017675	F21F3.6	.,.,WBGene00017675
chrI	4915704	4915855	151	*	putative_enhancer	transcription_initiation	transcription_initiation	.	.	.	.	.	.	WBGene00017675	F21F3.6	.,.,WBGene00017675
chrI	4916187	4916338	151	*	coding_promoter	coding_promoter	coding_promoter	WBGene00017676	F21F3.7	protein_coding	WBGene00017675	F21F3.6	protein_coding	.	.	WBGene00017676,WBGene00017675,.
chrI	4916446	4916597	151	*	coding_promoter	coding_promoter	transcription_initiation	WBGene00017676	F21F3.7	protein_coding	.	.	.	.	.	WBGene00017676,.,.
chrI	4916757	4916908	151	*	putative_enhancer	transcription_initiation	transcription_initiation	.	.	.	.	.	.	WBGene00017675,WBGene00017676	F21F3.6,F21F3.7	.,.,WBGene00017675,WBGene00017676
chrI	4917426	4917577	151	*	putative_enhancer	transcription_initiation	transcription_initiation	.	.	.	.	.	.	WBGene00017675,WBGene00017676	F21F3.6,F21F3.7	.,.,WBGene00017675,WBGene00017676
chrI	4917701	4917852	151	*	coding_promoter	coding_promoter	coding_promoter	WBGene00017676	F21F3.7	protein_coding	WBGene00017675	F21F3.6	protein_coding	.	.	WBGene00017676,WBGene00017675,.
chrI	4918187	4918338	151	*	coding_promoter	coding_promoter	transcription_initiation	WBGene00017676	F21F3.7	protein_coding	.	.	.	.	.	WBGene00017676,.,.
chrI	4921215	4921366	151	*	coding_promoter	coding_promoter	transcription_initiation	WBGene00017886	F28B3.5	protein_coding	.	.	.	.	.	WBGene00017886,.,.
chrI	4926484	4926635	151	*	coding_promoter	coding_promoter	coding_promoter	WBGene00017886	F28B3.5	protein_coding	WBGene00002075	imb-1	protein_coding	.	.	WBGene00017886,WBGene00002075,.
chrI	4928754	4928905	151	*	putative_enhancer	transcription_initiation	no_transcription	.	.	.	.	.	.	WBGene00017886,WBGene00017888	F28B3.5,acl-11	.,.,WBGene00017886,WBGene00017888
chrI	4930373	4930524	151	*	putative_enhancer	transcription_initiation	transcription_initiation	.	.	.	.	.	.	WBGene00017888	acl-11	.,.,WBGene00017888
chrI	4931611	4931762	151	*	putative_enhancer	transcription_initiation	transcription_initiation	.	.	.	.	.	.	WBGene00017888	acl-11	.,.,WBGene00017888
chrI	4932200	4932351	151	*	putative_enhancer	transcription_initiation	transcription_initiation	.	.	.	.	.	.	.	.
chrI	4932484	4932635	151	*	putative_enhancer	transcription_initiation	transcription_initiation	.	.	.	.	.	.	.	.
chrI	4932957	4933108	151	*	coding_promoter	coding_promoter	unassigned_promoter	WBGene00017885	dip-2	protein_coding	.	.	.	.	.	WBGene00017885,.,.
chrI	4933287	4933438	151	*	putative_enhancer	transcription_initiation	transcription_initiation	.	.	.	.	.	.	WBGene00017885	dip-2	.,.,WBGene00017885
chrI	4933462	4933613	151	*	putative_enhancer	transcription_initiation	transcription_initiation	.	.	.	.	.	.	WBGene00017885	dip-2	.,.,WBGene00017885
chrI	4933879	4934030	151	*	putative_enhancer	transcription_initiation	transcription_initiation	.	.	.	.	.	.	WBGene00017885	dip-2	.,.,WBGene00017885
chrI	4934222	4934373	151	*	putative_enhancer	transcription_initiation	transcription_initiation	.	.	.	.	.	.	WBGene00017885	dip-2	.,.,WBGene00017885
chrI	4936115	4936266	151	*	putative_enhancer	transcription_initiation	transcription_initiation	.	.	.	.	.	.	WBGene00017885	dip-2	.,.,WBGene00017885
chrI	4936354	4936505	151	*	putative_enhancer	transcription_initiation	transcription_initiation	.	.	.	.	.	.	WBGene00017885	dip-2	.,.,WBGene00017885
chrI	4936969	4937120	151	*	unassigned_promoter	transcription_initiation	unassigned_promoter	.	.	.	.	.	.	WBGene00017885	dip-2	.,.,WBGene00017885
chrI	4937244	4937395	151	*	unassigned_promoter	no_transcription	unassigned_promoter	.	.	.	.	.	.	WBGene00017885	dip-2	.,.,WBGene00017885
chrI	4939892	4940043	151	*	putative_enhancer	transcription_initiation	transcription_initiation	.	.	.	.	.	.	WBGene00017885	dip-2	.,.,WBGene00017885
chrI	4941035	4941186	151	*	putative_enhancer	no_transcription	transcription_initiation	.	.	.	.	.	.	WBGene00017885	dip-2	.,.,WBGene00017885
chrI	4941308	4941459	151	*	coding_promoter	coding_promoter	transcription_initiation	WBGene00017885	dip-2	protein_coding	.	.	.	.	.	WBGene00017885,.,.
chrI	4941823	4941974	151	*	other_element	no_transcription	no_transcription	.	.	.	.	.	.	WBGene00017885	dip-2	.,.,WBGene00017885
chrI	4942237	4942388	151	*	unassigned_promoter	transcription_initiation	unassigned_promoter	.	.	.	.	.	.	WBGene00017885	dip-2	.,.,WBGene00017885
chrI	4942671	4942822	151	*	putative_enhancer	transcription_initiation	no_transcription	.	.	.	.	.	.	WBGene00017885	dip-2	.,.,WBGene00017885
chrI	4943035	4943186	151	*	other_element	no_transcription	no_transcription	.	.	.	.	.	.	WBGene00017885	dip-2	.,.,WBGene00017885
chrI	4943345	4943496	151	*	coding_promoter	coding_promoter	no_transcription	WBGene00017885	dip-2	protein_coding	.	.	.	.	.	WBGene00017885,.,.
chrI	4952638	4952789	151	*	putative_enhancer	no_transcription	transcription_initiation	.	.	.	.	.	.	WBGene00001860	him-1	.,.,WBGene00001860
chrI	4953473	4953624	151	*	putative_enhancer	transcription_initiation	transcription_initiation	.	.	.	.	.	.	WBGene00001860	him-1	.,.,WBGene00001860
chrI	4954286	4954437	151	*	putative_enhancer	no_transcription	transcription_initiation	.	.	.	.	.	.	WBGene00001860	him-1	.,.,WBGene00001860
chrI	4958258	4958409	151	*	coding_promoter	transcription_initiation	coding_promoter	.	.	.	WBGene00044431	W03G9.8	protein_coding	.	.	.,WBGene00044431,.
chrI	4958772	4958923	151	*	coding_promoter	no_transcription	coding_promoter	.	.	.	WBGene00044431	W03G9.8	protein_coding	.	.	.,WBGene00044431,.
chrI	4959201	4959352	151	*	putative_enhancer	transcription_initiation	no_transcription	.	.	.	.	.	.	.	.
chrI	4961786	4961937	151	*	putative_enhancer	transcription_initiation	transcription_initiation	.	.	.	.	.	.	.	.
chrI	4962149	4962300	151	*	coding_promoter	coding_promoter	no_transcription	WBGene00021014	W03G9.2	protein_coding	.	.	.	.	.	WBGene00021014,.,.
chrI	4967401	4967552	151	*	coding_promoter	no_transcription	coding_promoter	.	.	.	WBGene00000155	app-1	protein_coding	.	.	.,WBGene00000155,.
chrI	4967574	4967725	151	*	coding_promoter	transcription_initiation	coding_promoter	.	.	.	WBGene00000155	app-1	protein_coding	.	.	.,WBGene00000155,.
chrI	4972370	4972521	151	*	putative_enhancer	transcription_initiation	transcription_initiation	.	.	.	.	.	.	.	.
chrI	4973149	4973300	151	*	coding_promoter	coding_promoter	transcription_initiation	WBGene00004900	snf-1	protein_coding	.	.	.	.	.	WBGene00004900,.,.
chrI	4973709	4973860	151	*	putative_enhancer	transcription_initiation	no_transcription	.	.	.	.	.	.	WBGene00004900	snf-1	.,.,WBGene00004900
chrI	4974158	4974309	151	*	putative_enhancer	transcription_initiation	transcription_initiation	.	.	.	.	.	.	WBGene00004900	snf-1	.,.,WBGene00004900
chrI	4974787	4974938	151	*	putative_enhancer	transcription_initiation	transcription_initiation	.	.	.	.	.	.	WBGene00004900	snf-1	.,.,WBGene00004900
chrI	4975153	4975304	151	*	putative_enhancer	transcription_initiation	transcription_initiation	.	.	.	.	.	.	WBGene00004900	snf-1	.,.,WBGene00004900
chrI	4975956	4976107	151	*	putative_enhancer	transcription_initiation	transcription_initiation	.	.	.	.	.	.	WBGene00004900	snf-1	.,.,WBGene00004900
chrI	4976278	4976429	151	*	putative_enhancer	transcription_initiation	transcription_initiation	.	.	.	.	.	.	WBGene00004900	snf-1	.,.,WBGene00004900
chrI	4977441	4977592	151	*	putative_enhancer	transcription_initiation	transcription_initiation	.	.	.	.	.	.	WBGene00004900	snf-1	.,.,WBGene00004900
chrI	4980086	4980237	151	*	coding_promoter	coding_promoter	no_transcription	WBGene00004900	snf-1	protein_coding	.	.	.	.	.	WBGene00004900,.,.
chrI	4980845	4980996	151	*	putative_enhancer	transcription_initiation	transcription_initiation	.	.	.	.	.	.	WBGene00004900	snf-1	.,.,WBGene00004900
chrI	4992213	4992364	151	*	coding_promoter	coding_promoter	transcription_initiation	WBGene00003221	mes-3	protein_coding	.	.	.	.	.	WBGene00003221,.,.
chrI	4993697	4993848	151	*	putative_enhancer	transcription_initiation	transcription_initiation	.	.	.	.	.	.	WBGene00001117,WBGene00003221	dyf-1,mes-3	.,.,WBGene00001117,WBGene00003221
chrI	4994146	4994297	151	*	putative_enhancer	transcription_initiation	transcription_initiation	.	.	.	.	.	.	WBGene00001117,WBGene00003221	dyf-1,mes-3	.,.,WBGene00001117,WBGene00003221
chrI	4994626	4994777	151	*	coding_promoter	transcription_initiation	coding_promoter	.	.	.	WBGene00001117	dyf-1	protein_coding	.	.	.,WBGene00001117,.
chrI	4996031	4996182	151	*	putative_enhancer	transcription_initiation	transcription_initiation	.	.	.	.	.	.	WBGene00003221	mes-3	.,.,WBGene00003221
chrI	4996598	4996749	151	*	coding_promoter	coding_promoter	transcription_initiation	WBGene00003221	mes-3	protein_coding	.	.	.	.	.	WBGene00003221,.,.
chrI	5008262	5008413	151	*	other_element	no_transcription	no_transcription	.	.	.	.	.	.	.	.
chrI	5008614	5008765	151	*	coding_promoter	coding_promoter	unassigned_promoter	WBGene00018789	F54C1.1	protein_coding	.	.	.	.	.	WBGene00018789,.,.
chrI	5010006	5010157	151	*	putative_enhancer	transcription_initiation	no_transcription	.	.	.	.	.	.	WBGene00018789	F54C1.1	.,.,WBGene00018789
chrI	5010666	5010817	151	*	other_element	no_transcription	no_transcription	.	.	.	.	.	.	WBGene00018789	F54C1.1	.,.,WBGene00018789
chrI	5014764	5014915	151	*	putative_enhancer	transcription_initiation	transcription_initiation	.	.	.	.	.	.	WBGene00018791	F54C1.6	.,.,WBGene00018791
chrI	5015765	5015916	151	*	unassigned_promoter	unassigned_promoter	transcription_initiation	.	.	.	.	.	.	WBGene00018791	F54C1.6	.,.,WBGene00018791
chrI	5016198	5016349	151	*	putative_enhancer	no_transcription	transcription_initiation	.	.	.	.	.	.	WBGene00018791	F54C1.6	.,.,WBGene00018791
chrI	5018106	5018257	151	*	coding_promoter	transcription_initiation	coding_promoter	.	.	.	WBGene00018791	F54C1.6	protein_coding	.	.	.,WBGene00018791,.
chrI	5020159	5020310	151	*	coding_promoter	coding_promoter	coding_promoter	WBGene00016730	C46H11.6	protein_coding	WBGene00003934	pat-10	protein_coding	.	.	WBGene00016730,WBGene00003934,.
chrI	5024082	5024233	151	*	other_element	no_transcription	no_transcription	.	.	.	.	.	.	WBGene00002979	lfe-2	.,.,WBGene00002979
chrI	5025204	5025355	151	*	coding_promoter	coding_promoter	no_transcription	WBGene00002979	lfe-2	protein_coding	.	.	.	.	.	WBGene00002979,.,.
chrI	5025474	5025625	151	*	putative_enhancer	transcription_initiation	transcription_initiation	.	.	.	.	.	.	WBGene00002979	lfe-2	.,.,WBGene00002979
chrI	5027633	5027784	151	*	other_element	no_transcription	no_transcription	.	.	.	.	.	.	WBGene00002979	lfe-2	.,.,WBGene00002979
chrI	5028014	5028165	151	*	coding_promoter	coding_promoter	transcription_initiation	WBGene00002979	lfe-2	protein_coding	.	.	.	.	.	WBGene00002979,.,.
chrI	5028272	5028423	151	*	putative_enhancer	transcription_initiation	no_transcription	.	.	.	.	.	.	WBGene00002979	lfe-2	.,.,WBGene00002979
chrI	5031112	5031263	151	*	putative_enhancer	no_transcription	transcription_initiation	.	.	.	.	.	.	WBGene00002979	lfe-2	.,.,WBGene00002979
chrI	5032999	5033150	151	*	putative_enhancer	transcription_initiation	no_transcription	.	.	.	.	.	.	WBGene00002979	lfe-2	.,.,WBGene00002979
chrI	5033362	5033513	151	*	putative_enhancer	transcription_initiation	transcription_initiation	.	.	.	.	.	.	WBGene00002979	lfe-2	.,.,WBGene00002979
chrI	5034111	5034262	151	*	other_element	no_transcription	no_transcription	.	.	.	.	.	.	WBGene00002979	lfe-2	.,.,WBGene00002979
chrI	5034435	5034586	151	*	putative_enhancer	transcription_initiation	transcription_initiation	.	.	.	.	.	.	WBGene00002979	lfe-2	.,.,WBGene00002979
chrI	5035086	5035237	151	*	other_element	no_transcription	no_transcription	.	.	.	.	.	.	WBGene00002979	lfe-2	.,.,WBGene00002979
chrI	5035681	5035832	151	*	coding_promoter	coding_promoter	transcription_initiation	WBGene00002979	lfe-2	protein_coding	.	.	.	.	.	WBGene00002979,.,.
chrI	5036619	5036770	151	*	other_element	no_transcription	no_transcription	.	.	.	.	.	.	WBGene00002979	lfe-2	.,.,WBGene00002979
chrI	5037041	5037192	151	*	putative_enhancer	no_transcription	transcription_initiation	.	.	.	.	.	.	WBGene00002979	lfe-2	.,.,WBGene00002979
chrI	5037351	5037502	151	*	putative_enhancer	transcription_initiation	transcription_initiation	.	.	.	.	.	.	WBGene00002979	lfe-2	.,.,WBGene00002979
chrI	5038305	5038456	151	*	putative_enhancer	transcription_initiation	transcription_initiation	.	.	.	.	.	.	WBGene00002979	lfe-2	.,.,WBGene00002979
chrI	5049381	5049532	151	*	coding_promoter	coding_promoter	coding_promoter	WBGene00016728	C46H11.2	protein_coding	WBGene00016733	phat-2	protein_coding	.	.	WBGene00016728,WBGene00016733,.
chrI	5049934	5050085	151	*	coding_promoter	coding_promoter	transcription_initiation	WBGene00016728	C46H11.2	protein_coding	.	.	.	.	.	WBGene00016728,.,.
chrI	5055429	5055580	151	*	coding_promoter	coding_promoter	coding_promoter	WBGene00016727	C46H11.1	protein_coding	WBGene00016734	C46H11.10	protein_coding	.	.	WBGene00016727,WBGene00016734,.
chrI	5056994	5057145	151	*	coding_promoter	transcription_initiation	coding_promoter	.	.	.	WBGene00016734	C46H11.10	protein_coding	.	.	.,WBGene00016734,.
chrI	5057444	5057595	151	*	coding_promoter	transcription_initiation	coding_promoter	.	.	.	WBGene00016734	C46H11.10	protein_coding	.	.	.,WBGene00016734,.
chrI	5062151	5062302	151	*	other_element	no_transcription	no_transcription	.	.	.	.	.	.	WBGene00016735	fhod-1	.,.,WBGene00016735
[truncated: 40,246 more rows]
